# Supplementary material for: Contribution of FBLN5 to Unstable Plaques in Carotid Atherosclerosis via mir128 and mir532–3p Based on Bioinformatics Prediction and Validation
Source: Front Genet. 2022 Mar 9;13:821650. doi: 10.3389/fgene.2022.821650 (PMC8959633; doi:10.3389/fgene.2022.821650)
Supplement: Supplementary file 2 [file Table2.XLSX]

## Sheet: GSE111794_series_matrix
!Series_title	MicroRNA expression data for post-bifurcation internal carotid atheroma
!Series_geo_accession	GSE111794
!Series_status	Public on Mar 13 2021
!Series_submission_date	Mar 13 2018
!Series_last_update_date	Jun 14 2021
!Series_pubmed_id	30335165
!Series_summary	There are regional differences in plaque morphology and protein expression.
!Series_summary	MicroRNA expression profiles were determined for post-bifurcation carotid plaques to identify gene regulation mechanisms differentially expressed between symptomatic and asymptomatic patients.
!Series_overall_design	Carotid plaques were collected from 9 symptomatic patients and 9 asymptomatic patients undergoing carotid endarterectomy (CEA). Symptomatic patients underwent CEA up to 184 days from one or more ipsilateral ischemic cerebral or retinal symptoms, in accord with the clinical definition of a symptomatic carotid stenosis covering up to 6 months after the onset of neurological symptoms. Patients were …
!Series_type	Non-coding RNA profiling by array
!Series_contributor	Ellen,,Caparosa
!Series_contributor	Andrew,J,Sedgewick
!Series_contributor	Georgios,,Zenonos
!Series_contributor	Yin,,Zhao
!Series_contributor	Diane,L,Carlisle
!Series_contributor	Lucia,,Stefaneanu
!Series_contributor	Brian,T,Jankowitz
!Series_contributor	Paul,,Gardner
!Series_contributor	Yue-Fang,,Chang
!Series_contributor	William,R,Lariviere
!Series_contributor	William,A,Laframboise
!Series_contributor	Panayiotis,V,Benos
!Series_contributor	Robert,M,Friedlander
!Series_sample_id	GSM3039823 GSM3039824 GSM3039825 GSM3039826 GSM3039827 GSM3039828 GSM3039829 GSM3039830 GSM3039831 GSM3039832 GSM3039833 GSM3039834 GSM3039835 GSM3039836 GSM3039837 GSM3039838 GSM3039839 GSM3039840
!Series_contact_name	ROBERT,MAX,FRIEDLANDER
!Series_contact_department	Neurological Surgery
!Series_contact_institute	University of Pittsburgh Medical Center
!Series_contact_address	Suite B-400, 200 Lothrop Street
!Series_contact_city	Pittsburgh
!Series_contact_state	PA
!Series_contact_zip/postal_code	15213
!Series_contact_country	USA
!Series_supplementary_file	ftp://ftp.ncbi.nlm.nih.gov/geo/series/GSE111nnn/GSE111794/suppl/GSE111794_RAW.tar
!Series_platform_id	GPL16384
!Series_platform_taxid	32630
!Series_sample_taxid	9606
!Series_relation	BioProject: https://www.ncbi.nlm.nih.gov/bioproject/PRJNA438150
!Sample_title	carotid plaque, symptomatic, biological rep1	carotid plaque, symptomatic, biological rep2	carotid plaque, symptomatic, biological rep3	carotid plaque, symptomatic, biological rep4	carotid plaque, symptomatic, biological rep5	carotid plaque, symptomatic, biological rep6	carotid plaque, symptomatic, biological rep7	carotid plaque, asymptomatic, biological rep9	carotid plaque, symptomatic, biological rep8	carotid plaque, asymptomatic, biological rep1	carotid plaque, asymptomatic, biological rep2	carotid plaque, asymptomatic, biological rep3	carotid plaque, asymptomatic, biological rep4	carotid plaque, asymptomatic, biological rep5	carotid plaque, asymptomatic, biological rep6	carotid plaque, asymptomatic, biological rep7	carotid plaque, asymptomatic, biological rep8	carotid plaque, symptomatic, biological rep9
!Sample_geo_accession	GSM3039823	GSM3039824	GSM3039825	GSM3039826	GSM3039827	GSM3039828	GSM3039829	GSM3039830	GSM3039831	GSM3039832	GSM3039833	GSM3039834	GSM3039835	GSM3039836	GSM3039837	GSM3039838	GSM3039839	GSM3039840
!Sample_status	Public on Mar 13 2021	Public on Mar 13 2021	Public on Mar 13 2021	Public on Mar 13 2021	Public on Mar 13 2021	Public on Mar 13 2021	Public on Mar 13 2021	Public on Mar 13 2021	Public on Mar 13 2021	Public on Mar 13 2021	Public on Mar 13 2021	Public on Mar 13 2021	Public on Mar 13 2021	Public on Mar 13 2021	Public on Mar 13 2021	Public on Mar 13 2021	Public on Mar 13 2021	Public on Mar 13 2021
!Sample_submission_date	Mar 13 2018	Mar 13 2018	Mar 13 2018	Mar 13 2018	Mar 13 2018	Mar 13 2018	Mar 13 2018	Mar 13 2018	Mar 13 2018	Mar 13 2018	Mar 13 2018	Mar 13 2018	Mar 13 2018	Mar 13 2018	Mar 13 2018	Mar 13 2018	Mar 13 2018	Mar 13 2018
!Sample_last_update_date	Mar 13 2021	Mar 13 2021	Mar 13 2021	Mar 13 2021	Mar 13 2021	Mar 13 2021	Mar 13 2021	Mar 13 2021	Mar 13 2021	Mar 13 2021	Mar 13 2021	Mar 13 2021	Mar 13 2021	Mar 13 2021	Mar 13 2021	Mar 13 2021	Mar 13 2021	Mar 13 2021
!Sample_type	RNA	RNA	RNA	RNA	RNA	RNA	RNA	RNA	RNA	RNA	RNA	RNA	RNA	RNA	RNA	RNA	RNA	RNA
!Sample_channel_count	1	1	1	1	1	1	1	1	1	1	1	1	1	1	1	1	1	1
!Sample_source_name_ch1	Post-bifurcation internal carotid plaque from symptomatic patient	Post-bifurcation internal carotid plaque from symptomatic patient	Post-bifurcation internal carotid plaque from symptomatic patient	Post-bifurcation internal carotid plaque from symptomatic patient	Post-bifurcation internal carotid plaque from symptomatic patient	Post-bifurcation internal carotid plaque from symptomatic patient	Post-bifurcation internal carotid plaque from symptomatic patient	Post-bifurcation internal carotid plaque from asymptomatic patient	Post-bifurcation internal carotid plaque from symptomatic patient	Post-bifurcation internal carotid plaque from asymptomatic patient	Post-bifurcation internal carotid plaque from asymptomatic patient	Post-bifurcation internal carotid plaque from asymptomatic patient	Post-bifurcation internal carotid plaque from asymptomatic patient	Post-bifurcation internal carotid plaque from asymptomatic patient	Post-bifurcation internal carotid plaque from asymptomatic patient	Post-bifurcation internal carotid plaque from asymptomatic patient	Post-bifurcation internal carotid plaque from asymptomatic patient	Post-bifurcation internal carotid plaque from symptomatic patient
!Sample_organism_ch1	Homo sapiens	Homo sapiens	Homo sapiens	Homo sapiens	Homo sapiens	Homo sapiens	Homo sapiens	Homo sapiens	Homo sapiens	Homo sapiens	Homo sapiens	Homo sapiens	Homo sapiens	Homo sapiens	Homo sapiens	Homo sapiens	Homo sapiens	Homo sapiens
!Sample_characteristics_ch1	phenotype: Symptomatic	phenotype: Symptomatic	phenotype: Symptomatic	phenotype: Symptomatic	phenotype: Symptomatic	phenotype: Symptomatic	phenotype: Symptomatic	phenotype: Asymptomatic	phenotype: Symptomatic	phenotype: Asymptomatic	phenotype: Asymptomatic	phenotype: Asymptomatic	phenotype: Asymptomatic	phenotype: Asymptomatic	phenotype: Asymptomatic	phenotype: Asymptomatic	phenotype: Asymptomatic	phenotype: Symptomatic
!Sample_characteristics_ch1	description: Post-bifurcation internal carotid plaque from symptomatic patient	description: Post-bifurcation internal carotid plaque from symptomatic patient	description: Post-bifurcation internal carotid plaque from symptomatic patient	description: Post-bifurcation internal carotid plaque from symptomatic patient	description: Post-bifurcation internal carotid plaque from symptomatic patient	description: Post-bifurcation internal carotid plaque from symptomatic patient	description: Post-bifurcation internal carotid plaque from symptomatic patient	description: Post-bifurcation internal carotid plaque from asymptomatic patient	description: Post-bifurcation internal carotid plaque from symptomatic patient	description: Post-bifurcation internal carotid plaque from asymptomatic patient	description: Post-bifurcation internal carotid plaque from asymptomatic patient	description: Post-bifurcation internal carotid plaque from asymptomatic patient	description: Post-bifurcation internal carotid plaque from asymptomatic patient	description: Post-bifurcation internal carotid plaque from asymptomatic patient	description: Post-bifurcation internal carotid plaque from asymptomatic patient	description: Post-bifurcation internal carotid plaque from asymptomatic patient	description: Post-bifurcation internal carotid plaque from asymptomatic patient	description: Post-bifurcation internal carotid plaque from symptomatic patient
!Sample_characteristics_ch1	disease state: patient undergoing carotid endarterectomy (CEA)	disease state: patient undergoing carotid endarterectomy (CEA)	disease state: patient undergoing carotid endarterectomy (CEA)	disease state: patient undergoing carotid endarterectomy (CEA)	disease state: patient undergoing carotid endarterectomy (CEA)	disease state: patient undergoing carotid endarterectomy (CEA)	disease state: patient undergoing carotid endarterectomy (CEA)	disease state: patient undergoing carotid endarterectomy (CEA)	disease state: patient undergoing carotid endarterectomy (CEA)	disease state: patient undergoing carotid endarterectomy (CEA)	disease state: patient undergoing carotid endarterectomy (CEA)	disease state: patient undergoing carotid endarterectomy (CEA)	disease state: patient undergoing carotid endarterectomy (CEA)	disease state: patient undergoing carotid endarterectomy (CEA)	disease state: patient undergoing carotid endarterectomy (CEA)	disease state: patient undergoing carotid endarterectomy (CEA)	disease state: patient undergoing carotid endarterectomy (CEA)	disease state: patient undergoing carotid endarterectomy (CEA)
!Sample_molecule_ch1	total RNA	total RNA	total RNA	total RNA	total RNA	total RNA	total RNA	total RNA	total RNA	total RNA	total RNA	total RNA	total RNA	total RNA	total RNA	total RNA	total RNA	total RNA
!Sample_extract_protocol_ch1	Carotid plaques were collected from patients undergoing carotid endarterectomy, dissected into pre-bifurcation, bifurcation and post-bifurcation segments, and immediately flash frozen, and transferred to RNALater-ICE (-20掳C x 16 h) (ThermoFisher Scientific, Waltham, MA) prior to storage at -80掳C. Individual samples were subsequently homogenized in TRIzol Reagent and the total RNA was isolated per…	Carotid plaques were collected from patients undergoing carotid endarterectomy, dissected into pre-bifurcation, bifurcation and post-bifurcation segments, and immediately flash frozen, and transferred to RNALater-ICE (-20掳C x 16 h) (ThermoFisher Scientific, Waltham, MA) prior to storage at -80掳C. Individual samples were subsequently homogenized in TRIzol Reagent and the total RNA was isolated per…	Carotid plaques were collected from patients undergoing carotid endarterectomy, dissected into pre-bifurcation, bifurcation and post-bifurcation segments, and immediately flash frozen, and transferred to RNALater-ICE (-20掳C x 16 h) (ThermoFisher Scientific, Waltham, MA) prior to storage at -80掳C. Individual samples were subsequently homogenized in TRIzol Reagent and the total RNA was isolated per…	Carotid plaques were collected from patients undergoing carotid endarterectomy, dissected into pre-bifurcation, bifurcation and post-bifurcation segments, and immediately flash frozen, and transferred to RNALater-ICE (-20掳C x 16 h) (ThermoFisher Scientific, Waltham, MA) prior to storage at -80掳C. Individual samples were subsequently homogenized in TRIzol Reagent and the total RNA was isolated per…	Carotid plaques were collected from patients undergoing carotid endarterectomy, dissected into pre-bifurcation, bifurcation and post-bifurcation segments, and immediately flash frozen, and transferred to RNALater-ICE (-20掳C x 16 h) (ThermoFisher Scientific, Waltham, MA) prior to storage at -80掳C. Individual samples were subsequently homogenized in TRIzol Reagent and the total RNA was isolated per…	Carotid plaques were collected from patients undergoing carotid endarterectomy, dissected into pre-bifurcation, bifurcation and post-bifurcation segments, and immediately flash frozen, and transferred to RNALater-ICE (-20掳C x 16 h) (ThermoFisher Scientific, Waltham, MA) prior to storage at -80掳C. Individual samples were subsequently homogenized in TRIzol Reagent and the total RNA was isolated per…	Carotid plaques were collected from patients undergoing carotid endarterectomy, dissected into pre-bifurcation, bifurcation and post-bifurcation segments, and immediately flash frozen, and transferred to RNALater-ICE (-20掳C x 16 h) (ThermoFisher Scientific, Waltham, MA) prior to storage at -80掳C. Individual samples were subsequently homogenized in TRIzol Reagent and the total RNA was isolated per…	Carotid plaques were collected from patients undergoing carotid endarterectomy, dissected into pre-bifurcation, bifurcation and post-bifurcation segments, and immediately flash frozen, and transferred to RNALater-ICE (-20掳C x 16 h) (ThermoFisher Scientific, Waltham, MA) prior to storage at -80掳C. Individual samples were subsequently homogenized in TRIzol Reagent and the total RNA was isolated per…	Carotid plaques were collected from patients undergoing carotid endarterectomy, dissected into pre-bifurcation, bifurcation and post-bifurcation segments, and immediately flash frozen, and transferred to RNALater-ICE (-20掳C x 16 h) (ThermoFisher Scientific, Waltham, MA) prior to storage at -80掳C. Individual samples were subsequently homogenized in TRIzol Reagent and the total RNA was isolated per…	Carotid plaques were collected from patients undergoing carotid endarterectomy, dissected into pre-bifurcation, bifurcation and post-bifurcation segments, and immediately flash frozen, and transferred to RNALater-ICE (-20掳C x 16 h) (ThermoFisher Scientific, Waltham, MA) prior to storage at -80掳C. Individual samples were subsequently homogenized in TRIzol Reagent and the total RNA was isolated per…	Carotid plaques were collected from patients undergoing carotid endarterectomy, dissected into pre-bifurcation, bifurcation and post-bifurcation segments, and immediately flash frozen, and transferred to RNALater-ICE (-20掳C x 16 h) (ThermoFisher Scientific, Waltham, MA) prior to storage at -80掳C. Individual samples were subsequently homogenized in TRIzol Reagent and the total RNA was isolated per…	Carotid plaques were collected from patients undergoing carotid endarterectomy, dissected into pre-bifurcation, bifurcation and post-bifurcation segments, and immediately flash frozen, and transferred to RNALater-ICE (-20掳C x 16 h) (ThermoFisher Scientific, Waltham, MA) prior to storage at -80掳C. Individual samples were subsequently homogenized in TRIzol Reagent and the total RNA was isolated per…	Carotid plaques were collected from patients undergoing carotid endarterectomy, dissected into pre-bifurcation, bifurcation and post-bifurcation segments, and immediately flash frozen, and transferred to RNALater-ICE (-20掳C x 16 h) (ThermoFisher Scientific, Waltham, MA) prior to storage at -80掳C. Individual samples were subsequently homogenized in TRIzol Reagent and the total RNA was isolated per…	Carotid plaques were collected from patients undergoing carotid endarterectomy, dissected into pre-bifurcation, bifurcation and post-bifurcation segments, and immediately flash frozen, and transferred to RNALater-ICE (-20掳C x 16 h) (ThermoFisher Scientific, Waltham, MA) prior to storage at -80掳C. Individual samples were subsequently homogenized in TRIzol Reagent and the total RNA was isolated per…	Carotid plaques were collected from patients undergoing carotid endarterectomy, dissected into pre-bifurcation, bifurcation and post-bifurcation segments, and immediately flash frozen, and transferred to RNALater-ICE (-20掳C x 16 h) (ThermoFisher Scientific, Waltham, MA) prior to storage at -80掳C. Individual samples were subsequently homogenized in TRIzol Reagent and the total RNA was isolated per…	Carotid plaques were collected from patients undergoing carotid endarterectomy, dissected into pre-bifurcation, bifurcation and post-bifurcation segments, and immediately flash frozen, and transferred to RNALater-ICE (-20掳C x 16 h) (ThermoFisher Scientific, Waltham, MA) prior to storage at -80掳C. Individual samples were subsequently homogenized in TRIzol Reagent and the total RNA was isolated per…	Carotid plaques were collected from patients undergoing carotid endarterectomy, dissected into pre-bifurcation, bifurcation and post-bifurcation segments, and immediately flash frozen, and transferred to RNALater-ICE (-20掳C x 16 h) (ThermoFisher Scientific, Waltham, MA) prior to storage at -80掳C. Individual samples were subsequently homogenized in TRIzol Reagent and the total RNA was isolated per…	Carotid plaques were collected from patients undergoing carotid endarterectomy, dissected into pre-bifurcation, bifurcation and post-bifurcation segments, and immediately flash frozen, and transferred to RNALater-ICE (-20掳C x 16 h) (ThermoFisher Scientific, Waltham, MA) prior to storage at -80掳C. Individual samples were subsequently homogenized in TRIzol Reagent and the total RNA was isolated per…
!Sample_label_ch1	biotin	biotin	biotin	biotin	biotin	biotin	biotin	biotin	biotin	biotin	biotin	biotin	biotin	biotin	biotin	biotin	biotin	biotin
!Sample_label_protocol_ch1	Affymetrix FlashTag鈩?Biotin HSR RNA Labeling Kit (ThermoFisher Scientific) following the manufacturer鈥檚 specifications. Briefly, total RNA (500 ng) was subjected to a tailing reaction (Poly A polymerase in ATP master mix, 37掳C x15 minutes) followed by ligation to a Biotin labelled DNA dendrimer (25掳C x 30 min) stopped by addition of HSR Stop Solution.	Affymetrix FlashTag鈩?Biotin HSR RNA Labeling Kit (ThermoFisher Scientific) following the manufacturer鈥檚 specifications. Briefly, total RNA (500 ng) was subjected to a tailing reaction (Poly A polymerase in ATP master mix, 37掳C x15 minutes) followed by ligation to a Biotin labelled DNA dendrimer (25掳C x 30 min) stopped by addition of HSR Stop Solution.	Affymetrix FlashTag鈩?Biotin HSR RNA Labeling Kit (ThermoFisher Scientific) following the manufacturer鈥檚 specifications. Briefly, total RNA (500 ng) was subjected to a tailing reaction (Poly A polymerase in ATP master mix, 37掳C x15 minutes) followed by ligation to a Biotin labelled DNA dendrimer (25掳C x 30 min) stopped by addition of HSR Stop Solution.	Affymetrix FlashTag鈩?Biotin HSR RNA Labeling Kit (ThermoFisher Scientific) following the manufacturer鈥檚 specifications. Briefly, total RNA (500 ng) was subjected to a tailing reaction (Poly A polymerase in ATP master mix, 37掳C x15 minutes) followed by ligation to a Biotin labelled DNA dendrimer (25掳C x 30 min) stopped by addition of HSR Stop Solution.	Affymetrix FlashTag鈩?Biotin HSR RNA Labeling Kit (ThermoFisher Scientific) following the manufacturer鈥檚 specifications. Briefly, total RNA (500 ng) was subjected to a tailing reaction (Poly A polymerase in ATP master mix, 37掳C x15 minutes) followed by ligation to a Biotin labelled DNA dendrimer (25掳C x 30 min) stopped by addition of HSR Stop Solution.	Affymetrix FlashTag鈩?Biotin HSR RNA Labeling Kit (ThermoFisher Scientific) following the manufacturer鈥檚 specifications. Briefly, total RNA (500 ng) was subjected to a tailing reaction (Poly A polymerase in ATP master mix, 37掳C x15 minutes) followed by ligation to a Biotin labelled DNA dendrimer (25掳C x 30 min) stopped by addition of HSR Stop Solution.	Affymetrix FlashTag鈩?Biotin HSR RNA Labeling Kit (ThermoFisher Scientific) following the manufacturer鈥檚 specifications. Briefly, total RNA (500 ng) was subjected to a tailing reaction (Poly A polymerase in ATP master mix, 37掳C x15 minutes) followed by ligation to a Biotin labelled DNA dendrimer (25掳C x 30 min) stopped by addition of HSR Stop Solution.	Affymetrix FlashTag鈩?Biotin HSR RNA Labeling Kit (ThermoFisher Scientific) following the manufacturer鈥檚 specifications. Briefly, total RNA (500 ng) was subjected to a tailing reaction (Poly A polymerase in ATP master mix, 37掳C x15 minutes) followed by ligation to a Biotin labelled DNA dendrimer (25掳C x 30 min) stopped by addition of HSR Stop Solution.	Affymetrix FlashTag鈩?Biotin HSR RNA Labeling Kit (ThermoFisher Scientific) following the manufacturer鈥檚 specifications. Briefly, total RNA (500 ng) was subjected to a tailing reaction (Poly A polymerase in ATP master mix, 37掳C x15 minutes) followed by ligation to a Biotin labelled DNA dendrimer (25掳C x 30 min) stopped by addition of HSR Stop Solution.	Affymetrix FlashTag鈩?Biotin HSR RNA Labeling Kit (ThermoFisher Scientific) following the manufacturer鈥檚 specifications. Briefly, total RNA (500 ng) was subjected to a tailing reaction (Poly A polymerase in ATP master mix, 37掳C x15 minutes) followed by ligation to a Biotin labelled DNA dendrimer (25掳C x 30 min) stopped by addition of HSR Stop Solution.	Affymetrix FlashTag鈩?Biotin HSR RNA Labeling Kit (ThermoFisher Scientific) following the manufacturer鈥檚 specifications. Briefly, total RNA (500 ng) was subjected to a tailing reaction (Poly A polymerase in ATP master mix, 37掳C x15 minutes) followed by ligation to a Biotin labelled DNA dendrimer (25掳C x 30 min) stopped by addition of HSR Stop Solution.	Affymetrix FlashTag鈩?Biotin HSR RNA Labeling Kit (ThermoFisher Scientific) following the manufacturer鈥檚 specifications. Briefly, total RNA (500 ng) was subjected to a tailing reaction (Poly A polymerase in ATP master mix, 37掳C x15 minutes) followed by ligation to a Biotin labelled DNA dendrimer (25掳C x 30 min) stopped by addition of HSR Stop Solution.	Affymetrix FlashTag鈩?Biotin HSR RNA Labeling Kit (ThermoFisher Scientific) following the manufacturer鈥檚 specifications. Briefly, total RNA (500 ng) was subjected to a tailing reaction (Poly A polymerase in ATP master mix, 37掳C x15 minutes) followed by ligation to a Biotin labelled DNA dendrimer (25掳C x 30 min) stopped by addition of HSR Stop Solution.	Affymetrix FlashTag鈩?Biotin HSR RNA Labeling Kit (ThermoFisher Scientific) following the manufacturer鈥檚 specifications. Briefly, total RNA (500 ng) was subjected to a tailing reaction (Poly A polymerase in ATP master mix, 37掳C x15 minutes) followed by ligation to a Biotin labelled DNA dendrimer (25掳C x 30 min) stopped by addition of HSR Stop Solution.	Affymetrix FlashTag鈩?Biotin HSR RNA Labeling Kit (ThermoFisher Scientific) following the manufacturer鈥檚 specifications. Briefly, total RNA (500 ng) was subjected to a tailing reaction (Poly A polymerase in ATP master mix, 37掳C x15 minutes) followed by ligation to a Biotin labelled DNA dendrimer (25掳C x 30 min) stopped by addition of HSR Stop Solution.	Affymetrix FlashTag鈩?Biotin HSR RNA Labeling Kit (ThermoFisher Scientific) following the manufacturer鈥檚 specifications. Briefly, total RNA (500 ng) was subjected to a tailing reaction (Poly A polymerase in ATP master mix, 37掳C x15 minutes) followed by ligation to a Biotin labelled DNA dendrimer (25掳C x 30 min) stopped by addition of HSR Stop Solution.	Affymetrix FlashTag鈩?Biotin HSR RNA Labeling Kit (ThermoFisher Scientific) following the manufacturer鈥檚 specifications. Briefly, total RNA (500 ng) was subjected to a tailing reaction (Poly A polymerase in ATP master mix, 37掳C x15 minutes) followed by ligation to a Biotin labelled DNA dendrimer (25掳C x 30 min) stopped by addition of HSR Stop Solution.	Affymetrix FlashTag鈩?Biotin HSR RNA Labeling Kit (ThermoFisher Scientific) following the manufacturer鈥檚 specifications. Briefly, total RNA (500 ng) was subjected to a tailing reaction (Poly A polymerase in ATP master mix, 37掳C x15 minutes) followed by ligation to a Biotin labelled DNA dendrimer (25掳C x 30 min) stopped by addition of HSR Stop Solution.
!Sample_taxid_ch1	9606	9606	9606	9606	9606	9606	9606	9606	9606	9606	9606	9606	9606	9606	9606	9606	9606	9606
!Sample_hyb_protocol	Samples were hybridized to microarrays (Affymetrix GeneChip miRNA 4.0 arrays, ThermoFisher Scientific) in a hybridization cocktail (132 渭l, 48掳C x 18 hours) to interrogate all mature miRNA sequences in miRBase Release 20. The arrays were then washed and stained with streptavidin-phycoerythrin in the Fluidics Station 450.	Samples were hybridized to microarrays (Affymetrix GeneChip miRNA 4.0 arrays, ThermoFisher Scientific) in a hybridization cocktail (132 渭l, 48掳C x 18 hours) to interrogate all mature miRNA sequences in miRBase Release 20. The arrays were then washed and stained with streptavidin-phycoerythrin in the Fluidics Station 450.	Samples were hybridized to microarrays (Affymetrix GeneChip miRNA 4.0 arrays, ThermoFisher Scientific) in a hybridization cocktail (132 渭l, 48掳C x 18 hours) to interrogate all mature miRNA sequences in miRBase Release 20. The arrays were then washed and stained with streptavidin-phycoerythrin in the Fluidics Station 450.	Samples were hybridized to microarrays (Affymetrix GeneChip miRNA 4.0 arrays, ThermoFisher Scientific) in a hybridization cocktail (132 渭l, 48掳C x 18 hours) to interrogate all mature miRNA sequences in miRBase Release 20. The arrays were then washed and stained with streptavidin-phycoerythrin in the Fluidics Station 450.	Samples were hybridized to microarrays (Affymetrix GeneChip miRNA 4.0 arrays, ThermoFisher Scientific) in a hybridization cocktail (132 渭l, 48掳C x 18 hours) to interrogate all mature miRNA sequences in miRBase Release 20. The arrays were then washed and stained with streptavidin-phycoerythrin in the Fluidics Station 450.	Samples were hybridized to microarrays (Affymetrix GeneChip miRNA 4.0 arrays, ThermoFisher Scientific) in a hybridization cocktail (132 渭l, 48掳C x 18 hours) to interrogate all mature miRNA sequences in miRBase Release 20. The arrays were then washed and stained with streptavidin-phycoerythrin in the Fluidics Station 450.	Samples were hybridized to microarrays (Affymetrix GeneChip miRNA 4.0 arrays, ThermoFisher Scientific) in a hybridization cocktail (132 渭l, 48掳C x 18 hours) to interrogate all mature miRNA sequences in miRBase Release 20. The arrays were then washed and stained with streptavidin-phycoerythrin in the Fluidics Station 450.	Samples were hybridized to microarrays (Affymetrix GeneChip miRNA 4.0 arrays, ThermoFisher Scientific) in a hybridization cocktail (132 渭l, 48掳C x 18 hours) to interrogate all mature miRNA sequences in miRBase Release 20. The arrays were then washed and stained with streptavidin-phycoerythrin in the Fluidics Station 450.	Samples were hybridized to microarrays (Affymetrix GeneChip miRNA 4.0 arrays, ThermoFisher Scientific) in a hybridization cocktail (132 渭l, 48掳C x 18 hours) to interrogate all mature miRNA sequences in miRBase Release 20. The arrays were then washed and stained with streptavidin-phycoerythrin in the Fluidics Station 450.	Samples were hybridized to microarrays (Affymetrix GeneChip miRNA 4.0 arrays, ThermoFisher Scientific) in a hybridization cocktail (132 渭l, 48掳C x 18 hours) to interrogate all mature miRNA sequences in miRBase Release 20. The arrays were then washed and stained with streptavidin-phycoerythrin in the Fluidics Station 450.	Samples were hybridized to microarrays (Affymetrix GeneChip miRNA 4.0 arrays, ThermoFisher Scientific) in a hybridization cocktail (132 渭l, 48掳C x 18 hours) to interrogate all mature miRNA sequences in miRBase Release 20. The arrays were then washed and stained with streptavidin-phycoerythrin in the Fluidics Station 450.	Samples were hybridized to microarrays (Affymetrix GeneChip miRNA 4.0 arrays, ThermoFisher Scientific) in a hybridization cocktail (132 渭l, 48掳C x 18 hours) to interrogate all mature miRNA sequences in miRBase Release 20. The arrays were then washed and stained with streptavidin-phycoerythrin in the Fluidics Station 450.	Samples were hybridized to microarrays (Affymetrix GeneChip miRNA 4.0 arrays, ThermoFisher Scientific) in a hybridization cocktail (132 渭l, 48掳C x 18 hours) to interrogate all mature miRNA sequences in miRBase Release 20. The arrays were then washed and stained with streptavidin-phycoerythrin in the Fluidics Station 450.	Samples were hybridized to microarrays (Affymetrix GeneChip miRNA 4.0 arrays, ThermoFisher Scientific) in a hybridization cocktail (132 渭l, 48掳C x 18 hours) to interrogate all mature miRNA sequences in miRBase Release 20. The arrays were then washed and stained with streptavidin-phycoerythrin in the Fluidics Station 450.	Samples were hybridized to microarrays (Affymetrix GeneChip miRNA 4.0 arrays, ThermoFisher Scientific) in a hybridization cocktail (132 渭l, 48掳C x 18 hours) to interrogate all mature miRNA sequences in miRBase Release 20. The arrays were then washed and stained with streptavidin-phycoerythrin in the Fluidics Station 450.	Samples were hybridized to microarrays (Affymetrix GeneChip miRNA 4.0 arrays, ThermoFisher Scientific) in a hybridization cocktail (132 渭l, 48掳C x 18 hours) to interrogate all mature miRNA sequences in miRBase Release 20. The arrays were then washed and stained with streptavidin-phycoerythrin in the Fluidics Station 450.	Samples were hybridized to microarrays (Affymetrix GeneChip miRNA 4.0 arrays, ThermoFisher Scientific) in a hybridization cocktail (132 渭l, 48掳C x 18 hours) to interrogate all mature miRNA sequences in miRBase Release 20. The arrays were then washed and stained with streptavidin-phycoerythrin in the Fluidics Station 450.	Samples were hybridized to microarrays (Affymetrix GeneChip miRNA 4.0 arrays, ThermoFisher Scientific) in a hybridization cocktail (132 渭l, 48掳C x 18 hours) to interrogate all mature miRNA sequences in miRBase Release 20. The arrays were then washed and stained with streptavidin-phycoerythrin in the Fluidics Station 450.
!Sample_scan_protocol	GeneChip Scanner 3000 (Affymetrix)	GeneChip Scanner 3000 (Affymetrix)	GeneChip Scanner 3000 (Affymetrix)	GeneChip Scanner 3000 (Affymetrix)	GeneChip Scanner 3000 (Affymetrix)	GeneChip Scanner 3000 (Affymetrix)	GeneChip Scanner 3000 (Affymetrix)	GeneChip Scanner 3000 (Affymetrix)	GeneChip Scanner 3000 (Affymetrix)	GeneChip Scanner 3000 (Affymetrix)	GeneChip Scanner 3000 (Affymetrix)	GeneChip Scanner 3000 (Affymetrix)	GeneChip Scanner 3000 (Affymetrix)	GeneChip Scanner 3000 (Affymetrix)	GeneChip Scanner 3000 (Affymetrix)	GeneChip Scanner 3000 (Affymetrix)	GeneChip Scanner 3000 (Affymetrix)	GeneChip Scanner 3000 (Affymetrix)
!Sample_data_processing	RMA + DABG- algorithm to obtain human-only outputs. Expression Console software (version 1.2.0.20; Affymetrix).	RMA + DABG- algorithm to obtain human-only outputs. Expression Console software (version 1.2.0.20; Affymetrix).	RMA + DABG- algorithm to obtain human-only outputs. Expression Console software (version 1.2.0.20; Affymetrix).	RMA + DABG- algorithm to obtain human-only outputs. Expression Console software (version 1.2.0.20; Affymetrix).	RMA + DABG- algorithm to obtain human-only outputs. Expression Console software (version 1.2.0.20; Affymetrix).	RMA + DABG- algorithm to obtain human-only outputs. Expression Console software (version 1.2.0.20; Affymetrix).	RMA + DABG- algorithm to obtain human-only outputs. Expression Console software (version 1.2.0.20; Affymetrix).	RMA + DABG- algorithm to obtain human-only outputs. Expression Console software (version 1.2.0.20; Affymetrix).	RMA + DABG- algorithm to obtain human-only outputs. Expression Console software (version 1.2.0.20; Affymetrix).	RMA + DABG- algorithm to obtain human-only outputs. Expression Console software (version 1.2.0.20; Affymetrix).	RMA + DABG- algorithm to obtain human-only outputs. Expression Console software (version 1.2.0.20; Affymetrix).	RMA + DABG- algorithm to obtain human-only outputs. Expression Console software (version 1.2.0.20; Affymetrix).	RMA + DABG- algorithm to obtain human-only outputs. Expression Console software (version 1.2.0.20; Affymetrix).	RMA + DABG- algorithm to obtain human-only outputs. Expression Console software (version 1.2.0.20; Affymetrix).	RMA + DABG- algorithm to obtain human-only outputs. Expression Console software (version 1.2.0.20; Affymetrix).	RMA + DABG- algorithm to obtain human-only outputs. Expression Console software (version 1.2.0.20; Affymetrix).	RMA + DABG- algorithm to obtain human-only outputs. Expression Console software (version 1.2.0.20; Affymetrix).	RMA + DABG- algorithm to obtain human-only outputs. Expression Console software (version 1.2.0.20; Affymetrix).
!Sample_platform_id	GPL16384	GPL16384	GPL16384	GPL16384	GPL16384	GPL16384	GPL16384	GPL16384	GPL16384	GPL16384	GPL16384	GPL16384	GPL16384	GPL16384	GPL16384	GPL16384	GPL16384	GPL16384
!Sample_contact_name	ROBERT,MAX,FRIEDLANDER	ROBERT,MAX,FRIEDLANDER	ROBERT,MAX,FRIEDLANDER	ROBERT,MAX,FRIEDLANDER	ROBERT,MAX,FRIEDLANDER	ROBERT,MAX,FRIEDLANDER	ROBERT,MAX,FRIEDLANDER	ROBERT,MAX,FRIEDLANDER	ROBERT,MAX,FRIEDLANDER	ROBERT,MAX,FRIEDLANDER	ROBERT,MAX,FRIEDLANDER	ROBERT,MAX,FRIEDLANDER	ROBERT,MAX,FRIEDLANDER	ROBERT,MAX,FRIEDLANDER	ROBERT,MAX,FRIEDLANDER	ROBERT,MAX,FRIEDLANDER	ROBERT,MAX,FRIEDLANDER	ROBERT,MAX,FRIEDLANDER
!Sample_contact_department	Neurological Surgery	Neurological Surgery	Neurological Surgery	Neurological Surgery	Neurological Surgery	Neurological Surgery	Neurological Surgery	Neurological Surgery	Neurological Surgery	Neurological Surgery	Neurological Surgery	Neurological Surgery	Neurological Surgery	Neurological Surgery	Neurological Surgery	Neurological Surgery	Neurological Surgery	Neurological Surgery
!Sample_contact_institute	University of Pittsburgh Medical Center	University of Pittsburgh Medical Center	University of Pittsburgh Medical Center	University of Pittsburgh Medical Center	University of Pittsburgh Medical Center	University of Pittsburgh Medical Center	University of Pittsburgh Medical Center	University of Pittsburgh Medical Center	University of Pittsburgh Medical Center	University of Pittsburgh Medical Center	University of Pittsburgh Medical Center	University of Pittsburgh Medical Center	University of Pittsburgh Medical Center	University of Pittsburgh Medical Center	University of Pittsburgh Medical Center	University of Pittsburgh Medical Center	University of Pittsburgh Medical Center	University of Pittsburgh Medical Center
!Sample_contact_address	Suite B-400, 200 Lothrop Street	Suite B-400, 200 Lothrop Street	Suite B-400, 200 Lothrop Street	Suite B-400, 200 Lothrop Street	Suite B-400, 200 Lothrop Street	Suite B-400, 200 Lothrop Street	Suite B-400, 200 Lothrop Street	Suite B-400, 200 Lothrop Street	Suite B-400, 200 Lothrop Street	Suite B-400, 200 Lothrop Street	Suite B-400, 200 Lothrop Street	Suite B-400, 200 Lothrop Street	Suite B-400, 200 Lothrop Street	Suite B-400, 200 Lothrop Street	Suite B-400, 200 Lothrop Street	Suite B-400, 200 Lothrop Street	Suite B-400, 200 Lothrop Street	Suite B-400, 200 Lothrop Street
!Sample_contact_city	Pittsburgh	Pittsburgh	Pittsburgh	Pittsburgh	Pittsburgh	Pittsburgh	Pittsburgh	Pittsburgh	Pittsburgh	Pittsburgh	Pittsburgh	Pittsburgh	Pittsburgh	Pittsburgh	Pittsburgh	Pittsburgh	Pittsburgh	Pittsburgh
!Sample_contact_state	PA	PA	PA	PA	PA	PA	PA	PA	PA	PA	PA	PA	PA	PA	PA	PA	PA	PA
!Sample_contact_zip/postal_code	15213	15213	15213	15213	15213	15213	15213	15213	15213	15213	15213	15213	15213	15213	15213	15213	15213	15213
!Sample_contact_country	USA	USA	USA	USA	USA	USA	USA	USA	USA	USA	USA	USA	USA	USA	USA	USA	USA	USA
!Sample_supplementary_file	ftp://ftp.ncbi.nlm.nih.gov/geo/samples/GSM3039nnn/GSM3039823/suppl/GSM3039823_13_0357_miRNA-3_0_.CEL.gz	ftp://ftp.ncbi.nlm.nih.gov/geo/samples/GSM3039nnn/GSM3039824/suppl/GSM3039824_13_0358_miRNA-3_0_.CEL.gz	ftp://ftp.ncbi.nlm.nih.gov/geo/samples/GSM3039nnn/GSM3039825/suppl/GSM3039825_13_0362_miRNA-3_0_.CEL.gz	ftp://ftp.ncbi.nlm.nih.gov/geo/samples/GSM3039nnn/GSM3039826/suppl/GSM3039826_13_0363_miRNA-3_0_.CEL.gz	ftp://ftp.ncbi.nlm.nih.gov/geo/samples/GSM3039nnn/GSM3039827/suppl/GSM3039827_13_0364_miRNA-3_0_.CEL.gz	ftp://ftp.ncbi.nlm.nih.gov/geo/samples/GSM3039nnn/GSM3039828/suppl/GSM3039828_13_0365_miRNA-3_0_.CEL.gz	ftp://ftp.ncbi.nlm.nih.gov/geo/samples/GSM3039nnn/GSM3039829/suppl/GSM3039829_13_0368_miRNA-3_0_.CEL.gz	ftp://ftp.ncbi.nlm.nih.gov/geo/samples/GSM3039nnn/GSM3039830/suppl/GSM3039830_13_0369_miRNA-3_0_.CEL.gz	ftp://ftp.ncbi.nlm.nih.gov/geo/samples/GSM3039nnn/GSM3039831/suppl/GSM3039831_13_0373_miRNA-3_0_.CEL.gz	ftp://ftp.ncbi.nlm.nih.gov/geo/samples/GSM3039nnn/GSM3039832/suppl/GSM3039832_13_0375_miRNA-3_0_.CEL.gz	ftp://ftp.ncbi.nlm.nih.gov/geo/samples/GSM3039nnn/GSM3039833/suppl/GSM3039833_13_0376_miRNA-3_0_.CEL.gz	ftp://ftp.ncbi.nlm.nih.gov/geo/samples/GSM3039nnn/GSM3039834/suppl/GSM3039834_13_0359_miRNA-3_0_.CEL.gz	ftp://ftp.ncbi.nlm.nih.gov/geo/samples/GSM3039nnn/GSM3039835/suppl/GSM3039835_13_0360_miRNA-3_0_.CEL.gz	ftp://ftp.ncbi.nlm.nih.gov/geo/samples/GSM3039nnn/GSM3039836/suppl/GSM3039836_13_0361_miRNA-3_0_.CEL.gz	ftp://ftp.ncbi.nlm.nih.gov/geo/samples/GSM3039nnn/GSM3039837/suppl/GSM3039837_13_0366_miRNA-3_0_.CEL.gz	ftp://ftp.ncbi.nlm.nih.gov/geo/samples/GSM3039nnn/GSM3039838/suppl/GSM3039838_13_0367_miRNA-3_0_.CEL.gz	ftp://ftp.ncbi.nlm.nih.gov/geo/samples/GSM3039nnn/GSM3039839/suppl/GSM3039839_13_0372_miRNA-3_0_.CEL.gz	ftp://ftp.ncbi.nlm.nih.gov/geo/samples/GSM3039nnn/GSM3039840/suppl/GSM3039840_13_0374_miRNA-3_0_.CEL.gz
!Sample_data_row_count	24980	24980	24980	24980	24980	24980	24980	24980	24980	24980	24980	24980	24980	24980	24980	24980	24980	24980
!series_matrix_table_begin
ID_REF	GSM3039823	GSM3039824	GSM3039825	GSM3039826	GSM3039827	GSM3039828	GSM3039829	GSM3039830	GSM3039831	GSM3039832	GSM3039833	GSM3039834	GSM3039835	GSM3039836	GSM3039837	GSM3039838	GSM3039839	GSM3039840
14q0_st	1.43007	3.53051	1.33256	1.15057	0.949497	1.5807	0.892856	2.11606	1.30151	1.2782	1.9861	1.24693	1.60481	1.57462	2.69626	1.70447	1.80629	0.849156
14qI-1_st	2.24328	1.89654	3.78057	2.16207	3.14145	2.35392	1.84887	2.42205	2.16477	1.61296	1.7683	1.98249	1.73618	2.72023	2.17258	1.64735	2.82436	3.12375
14qI-1_x_st	1.31968	1.19737	1.23581	1.23581	1.81919	1.26159	1.51241	1.85373	1.21975	0.633329	0.988203	1.46659	1.0847	2.50883	1.18651	1.39005	1.27631	3.12012
14qI-2_st	0.655003	0.596607	1.07713	0.692471	1.03518	0.865951	1.1029	0.580301	0.722021	0.710146	0.708013	0.752403	0.99785	0.915146	0.62247	0.626678	0.715291	0.925371
14qI-3_x_st	1.38916	2.18747	1.03298	1.47497	1.20551	1.00922	1.08484	1.17164	1.53546	1.22513	1.61454	1.35112	1.54304	1.12877	1.66056	1.22513	1.32697	0.88578
14qI-4_st	1.61769	4.56421	0.648717	1.03064	2.10389	1.09153	1.10415	2.12894	1.45497	2.03882	1.92551	0.904304	1.97569	1.14068	1.7905	1.30891	1.22322	0.729226
14qI-4_x_st	1.58984	2.62027	1.3911	0.903127	0.419081	1.30287	0.992917	2.24385	1.15209	0.991317	1.1227	0.843765	0.892632	0.668313	1.62253	1.15209	1.19481	0.992917
14qI-5_st	1.13545	1.54478	1.10968	1.23035	0.629161	1.13545	1.72249	0.938122	0.703989	0.903681	1.29809	1.04982	0.450383	1.13545	1.17109	1.40708	1.13545	0.98419
14qI-6_st	1.60607	1.6992	1.22383	1.15869	1.35275	1.04756	1.33166	2.0452	1.21254	1.49532	1.62574	1.13627	1.54353	0.62247	1.41708	0.916108	1.02876	0.925371
14qI-6_x_st	0.919587	2.5779	0.624083	1.06974	0.797304	1.16806	0.864526	1.56657	0.79692	1.83492	1.1661	1.01855	1.11741	0.823219	1.06974	1.44635	1.30431	0.649853
14qI-7_st	2.50998	3.94634	2.51824	2.08033	2.03772	2.47286	1.61784	2.95851	2.69108	1.96125	2.47944	3.15823	2.37697	3.78039	2.69473	2.68838	2.68838	2.43729
14qI-8_st	0.986296	1.51219	1.13349	0.986296	0.858556	0.980769	1.01163	1.28053	0.750852	0.633329	0.941906	0.902551	0.846447	0.71057	1.17109	0.860571	0.850991	0.661412
14qI-8_x_st	1.45506	1.8223	0.899602	0.90129	1.19234	1.12877	0.83794	1.18496	1.07244	0.923771	1.45506	1.12877	1.02311	0.957014	1.29251	1.48144	1.30431	0.805752
14qI-9_x_st	1.31968	2.40042	0.914665	0.777014	1.09519	0.585077	1.08038	1.87825	0.697758	1.3178	1.29026	0.834157	1.35735	0.763044	1.19998	1.21584	1.88703	0.601141
14qII-10_st	1.18887	0.655938	1.07994	0.631862	0.573603	0.577993	0.640136	0.783043	0.881931	0.923771	0.772232	0.700758	0.75921	0.748351	0.75921	1.20059	0.75921	0.62191
14qII-10_x_st	0.620465	0.633329	0.853551	0.902551	1.50381	0.913706	1.51241	0.946215	0.83588	1.12503	0.952869	0.952869	0.768854	0.975104	0.99892	0.968649	1.16102	1.32892
14qII-11_st	0.651861	0.902551	1.11885	1.4321	1.3668	0.851386	0.749261	0.760621	1.2396	0.725097	0.959669	0.609175	0.727799	1.6748	1.04497	0.725097	0.62247	1.40927
14qII-11_x_st	0.868629	1.1217	1.21214	2.60218	0.898807	0.713985	1.00681	0.852481	0.57235	0.805714	0.771908	1.09953	1.13491	1.57629	1.37767	1.24881	0.930777	1.13545
14qII-12_st	2.60532	4.79686	0.879268	0.982067	1.13606	1.21163	1.32289	4.12974	3.33359	2.14177	2.75208	2.43751	1.29544	0.786852	2.7792	1.78505	3.95075	1.20085
14qII-12_x_st	2.53541	4.36609	1.34525	0.625055	1.37447	1.83259	1.18608	3.81011	1.56222	2.34584	1.62613	2.07714	1.86	1.01311	3.36219	1.83259	1.83956	0.337371
14qII-13_st	1.07244	1.13189	0.708547	0.982247	0.620378	0.866093	0.930919	0.781791	0.916108	0.776219	0.787709	0.556333	0.94165	0.394439	0.891343	1.04887	1.00507	0.771743
14qII-13_x_st	1.17155	0.996396	1.27411	0.681262	1.32173	0.611071	1.29912	1.04898	0.889451	1.01341	0.979555	1.19045	1.18329	1.76987	0.752403	0.998594	1.30431	1.03072
14qII-14_st	2.65426	5.37714	1.59667	1.63656	0.829297	1.83147	1.26623	4.55978	1.07423	3.71413	3.55385	2.73755	1.77853	1.32702	3.93733	1.96425	3.46399	1.42601
14qII-14_x_st	1.77178	4.69085	1.4898	0.973893	0.887037	1.99632	1.33267	4.34414	1.68302	3.61575	2.66514	1.8768	1.90455	1.62003	2.77961	2.21281	2.24328	1.38601
14qII-15_x_st	0.752403	0.656149	0.90115	0.666382	0.908648	0.925371	0.79949	1.32433	0.818426	0.741834	0.961041	1.01106	0.893708	1.09153	0.596284	1.06321	1.03388	0.930868
14qII-16_st	0.809036	1.02522	0.654333	0.87533	0.890142	1.2142	1.25846	1.06606	0.925371	1.02908	1.10711	0.497928	0.847802	0.631734	1.18035	0.992787	0.925371	0.934635
14qII-17_st	2.18143	3.17215	1.9463	1.473	0.768065	1.98767	1.74003	2.02491	1.66024	2.3043	2.10389	1.62315	1.61769	2.02491	2.39719	2.28069	2.33493	1.61479
14qII-18_st	0.867555	0.976568	0.717811	1.23164	0.783465	1.17712	0.643291	1.08727	0.989293	0.740691	0.852536	0.792235	0.769696	0.925371	0.438577	1.16371	1.07452	0.925371
14qII-18_x_st	0.483012	0.706121	0.708013	0.708013	0.867189	0.98814	0.633329	0.767049	0.710716	0.633329	0.780806	1.06674	0.520633	0.837946	0.752403	0.645391	0.695263	0.752403
14qII-19_st	1.0527	1.0527	1.0527	0.902551	1.38959	1.04717	0.783477	1.10903	0.934773	0.926368	1.15283	0.979181	0.806691	1.63928	1.37905	1.03789	0.893524	1.36538
14qII-1_st	6.54738	8.04377	3.23449	2.6243	2.83562	5.79246	4.48485	7.53046	7.04096	5.75554	5.60492	5.64528	5.39929	3.14846	6.1254	5.36081	7.09477	6.79492
14qII-1_x_st	6.65968	8.14297	3.89965	3.61344	3.43017	5.8383	4.79389	7.49993	6.60396	5.66413	5.93796	5.90956	5.385	2.40133	6.12057	5.02604	7.0109	5.39034
14qII-20_st	0.706152	1.51864	0.897221	0.97325	0.765653	1.43811	0.985497	1.46589	0.998836	1.27197	1.20073	0.89987	0.949107	1.16615	0.902551	0.840718	0.824701	0.947713
14qII-20_x_st	0.700371	1.47333	0.987033	1.07552	0.858149	1.83259	0.806297	0.984407	0.5079	1.17785	0.99892	1.59305	1.24541	1.00601	1.19459	1.3587	0.752403	0.562526
14qII-21_x_st	1.86861	2.17115	1.63602	1.80839	1.1025	1.72155	1.65667	1.92495	1.58424	1.72155	1.72155	1.69873	1.38354	1.72155	1.91398	1.74577	2.34171	1.1287
14qII-22_x_st	2.39923	3.84393	2.01074	1.9415	0.603236	2.11013	2.20709	3.51476	2.49331	2.38826	2.32342	2.54179	2.00081	1.22243	2.88831	2.77447	2.32342	1.52533
14qII-23_x_st	0.797081	1.5468	1.09293	0.702881	0.820313	0.959757	0.925371	1.37934	1.32106	1.1526	1.03331	0.959757	0.850137	0.530102	1.54394	0.942748	1.32163	0.866644
14qII-24_st	0.983917	1.22655	1.28822	1.34563	4.0666	0.994579	1.38088	1.67362	1.66566	1.22655	1.29561	1.00863	0.947309	1.34563	1.16732	1.19191	1.29748	2.23634
14qII-25_x_st	0.647853	1.56006	1.12036	0.83384	0.629554	1.20928	0.596702	2.0527	0.818741	1.06974	0.855478	0.812036	0.468314	0.961189	1.08079	1.24094	1.43108	0.488293
14qII-26_st	1.03232	3.6877	0.510772	0.802026	0.918436	1.11439	0.595592	1.89506	0.705403	2.32699	1.63797	0.990983	1.10209	0.921879	2.11438	1.1263	1.15627	1.09423
14qII-26_x_st	1.16887	3.22405	0.694991	1.03723	0.916108	0.916682	0.882297	2.29755	1.19118	2.10399	1.7643	0.815901	1.14778	0.899013	2.28835	1.03723	1.52271	1.37497
14qII-27_st	0.523142	0.787655	0.694991	0.99148	0.787655	0.650915	0.821835	0.920082	0.97034	0.674959	0.852536	0.610129	0.62247	1.36948	1.17109	0.674959	1.29141	0.953817
14qII-27_x_st	0.928094	1.0226	1.11674	1.83088	1.35463	0.923886	0.812523	0.970315	0.95368	0.933144	0.895881	0.934744	0.934744	0.934744	0.850943	0.956887	0.739482	0.902557
14qII-28_x_st	2.34612	3.85577	0.915795	2.42381	1.34525	2.43315	2.43354	4.09326	2.64859	2.73446	2.22927	2.54509	2.24281	1.76301	2.77336	2.88205	2.56309	2.11884
14qII-29_st	0.938122	1.08471	1.53097	0.691605	0.840611	1.06758	1.09458	0.938122	1.05758	0.819048	0.948006	0.708359	0.746876	0.947385	1.07574	1.06213	1.00882	0.78686
14qII-29_x_st	1.16627	1.19486	1.58478	1.72155	1.05174	0.938122	0.931135	0.938122	0.728519	0.916324	1.1481	0.865257	1.05179	1.07584	0.74914	0.938122	0.587449	1.37497
14qII-2_st	0.844735	1.01449	1.19177	0.986191	1.53034	0.964476	0.669643	0.530595	0.989152	0.871601	0.896186	1.01449	0.959757	0.73441	0.752403	0.824289	1.10625	1.12952
14qII-30_st	1.08455	1.08455	1.30103	1.77633	2.11771	0.746876	0.849415	1.28795	0.81144	0.801768	0.721195	0.902551	1.36438	1.53792	0.35802	1.08455	1.36607	0.881147
14qII-31_st	1.61444	0.928094	0.822339	0.752403	1.08499	1.57867	0.59722	1.2302	1.93702	0.573259	0.719999	0.788205	0.850524	1.12877	0.6942	0.916108	1.11824	0.921287
14qII-3_st	2.16606	5.03803	1.05811	1.48318	1.10251	1.64562	1.29912	4.0644	1.64871	3.37546	2.7427	2.16316	1.56721	1.2031	2.52376	2.31471	1.88494	0.509963
14qII-3_x_st	2.19624	5.20614	1.14621	1.07627	0.568051	1.41056	1.08455	3.84039	1.39147	3.28427	2.51199	1.694	1.7829	0.889674	2.90566	2.04439	2.64355	1.07783
14qII-4_st	1.06174	0.906377	2.25079	0.842059	1.34525	0.959757	1.19181	1.12863	1.07244	0.942011	0.999603	1.01399	0.896399	1.77045	1.26198	1.06579	1.73203	1.36448
14qII-4_x_st	0.716581	1.22986	0.908897	1.75257	0.956393	0.484896	1.28173	1.15979	1.33407	0.954793	0.852536	0.798252	0.819654	0.96631	0.932577	0.956393	0.819654	1.15139
14qII-5_x_st	0.683127	1.07082	0.899602	0.772253	1.12072	0.827081	0.631952	1.44871	0.641108	0.776219	0.999735	0.99892	0.812769	0.531543	1.09984	0.899602	0.769669	0.980238
14qII-6_st	0.899602	0.828695	0.899602	1.04124	0.899602	0.76649	1.12998	0.90963	1.09319	0.83794	0.824044	0.704015	0.786905	1.50661	1.01868	1.05279	0.827081	0.943042
14qII-6_x_st	1.13518	1.13518	1.20349	0.811075	0.927581	1.31872	0.925371	1.14661	1.58397	0.923771	1.16769	1.15122	1.12898	1.1765	1.13518	1.19875	0.821795	1.65761
14qII-7_st	1.15206	0.780265	1.18938	3.16501	1.17657	1.14231	1.33475	1.07743	1.17171	0.687992	0.887702	1.10533	0.912248	1.32503	0.910249	0.909546	1.07743	1.93513
14qII-8_st	0.574164	0.909202	1.30075	1.05618	1.06626	0.675309	0.903001	1.06353	1.01435	0.992426	0.858162	0.902551	0.797562	0.902551	0.505632	0.736839	0.676986	1.1219
14qII-8_x_st	0.86637	0.989203	1.3756	0.916108	0.979679	0.753296	1.03164	0.580478	1.23979	0.924382	0.870133	0.771179	0.905301	0.791702	1.25796	1.05026	0.870133	1.07373
14qII-9_x_st	1.2143	1.27211	0.694991	0.902551	2.00944	0.876586	1.29493	1.49833	1.07244	1.34217	0.79545	1.31793	1.10731	1.12877	1.12877	1.13558	1.30174	1.37497
aae-bantam-3p_st	0.795584	0.821711	1.14705	1.04497	0.916108	0.692003	1.18815	0.790288	0.915038	0.915038	0.99892	1.12594	0.398963	0.915038	1.04497	1.02198	0.916638	0.893709
aae-bantam-5p_st	0.735394	0.767484	0.677981	1.21463	1.32825	1.18773	0.616319	0.92181	0.493909	0.75921	0.75921	0.981911	0.605461	1.12877	0.382841	0.7422	0.62247	0.561674
aae-let-7_st	2.17128	4.12108	1.04888	1.2592	1.46018	2.16603	1.8874	2.24328	2.00216	5.5847	4.24968	2.6209	3.51804	1.12637	3.26176	2.27546	2.438	1.407
aae-miR-1000_st	1.06798	1.04244	1.03463	0.892291	1.19889	0.905249	1.2492	0.927543	0.859917	0.803412	0.802615	1.18533	0.397067	0.830565	0.892291	1.05285	1.25439	0.635614
aae-miR-100_st	12.2997	12.4053	9.82473	0.841024	8.53665	11.433	12.4108	12.023	12.1073	12.1942	12.3441	12.204	12.5242	4.95963	12.3405	12.201	12.4436	11.5156
aae-miR-10_st	2.79079	3.16812	0.686899	1.13582	0.926054	2.39828	2.32778	1.68493	1.14973	3.82486	3.45018	3.35172	3.32847	0.925372	3.11155	4.24025	3.09787	1.30878
aae-miR-11-star_st	0.770547	1.01595	1.02647	0.625055	1.12173	1.09153	0.867408	1.57026	1.08755	0.782729	0.836876	0.776219	0.928094	1.46025	0.842067	1.07915	0.666402	1.13545
aae-miR-1174_st	1.3254	0.419081	0.996401	1.05381	1.06173	0.725084	1.22789	0.915302	0.652264	0.902551	0.688304	1.04544	0.589572	1.00303	0.953229	0.77002	0.76219	1.11263
aae-miR-1175-star_st	0.694587	0.75103	0.96751	1.06974	0.984016	1.09153	1.41802	0.855564	0.978046	0.829379	1.15136	0.480484	0.838538	1.12059	0.752403	0.956467	0.956101	0.752403
aae-miR-1175_st	1.29177	0.633329	0.701797	1.23164	1.18943	0.500217	0.535929	0.787655	0.91661	0.633329	0.843092	0.991136	0.732184	1.13558	0.902551	0.630347	0.466642	1.24517
aae-miR-11_st	0.925625	0.902551	0.898941	0.902551	0.730501	0.56127	0.654716	0.527514	0.550051	0.667338	0.742487	0.872339	0.742487	0.532819	0.985478	0.948771	0.436863	0.879018
aae-miR-12-star_st	0.899602	0.912584	0.899602	0.78341	1.08455	0.78692	0.752535	0.934853	0.652264	0.899602	0.552756	0.728251	1.16702	1.0254	0.769669	0.453841	0.910758	1.13545
aae-miR-124_st	6.62513	1.24782	0.847792	1.66974	1.63307	0.907947	0.873562	0.512634	1.30151	2.29763	2.61447	1.26159	1.07244	1.21468	1.40985	0.941155	1.18945	0.752403
aae-miR-125-star_st	13.0681	13.1044	13.105	12.4398	13.004	12.5884	13.0513	12.9425	13.0151	13.0308	13.0093	13.0551	13.202	13.1059	13.0496	13.0697	13.1702	13.3644
aae-miR-125_st	13.0957	13.1322	13.1087	12.2224	13.0374	12.6223	13.0616	12.9873	13.0011	13.0778	13.055	13.0567	13.2429	13.1103	13.0521	13.0567	13.1133	13.369
aae-miR-12_st	0.731183	1.11263	2.09414	1.02888	0.894888	0.873208	0.801	0.77667	0.818454	0.900951	0.834345	0.829686	0.902551	0.861894	0.902551	1.14173	0.925371	1.37497
aae-miR-13-star_st	1.18206	0.633329	0.998664	2.55374	1.63307	0.619292	0.752403	0.638856	0.652264	0.776219	0.552756	0.776219	0.752403	0.752403	0.75793	0.45371	0.925371	0.254551
aae-miR-133_st	5.11885	5.56481	0.656374	0.830347	0.686526	5.05834	4.09144	4.88349	4.18788	7.30744	6.65652	5.56481	7.37195	0.739147	6.27374	5.37221	6.22398	1.20572
aae-miR-137_st	0.674486	1.02362	0.738826	0.632718	0.856549	1.0992	1.00441	0.923771	1.11627	0.923771	1.14298	0.99732	0.777727	0.760067	0.591627	0.914508	1.04285	0.601141
aae-miR-13_st	0.844735	0.700119	0.761781	0.969341	1.54198	0.806859	0.847638	0.444156	0.568906	0.587423	0.615804	0.915561	0.819193	1.18875	1.35722	0.587423	0.643502	0.949126
aae-miR-14_st	1.09366	0.804697	1.32316	1.49329	0.879547	0.816752	0.804697	0.793186	0.903151	0.944991	0.852536	0.947587	0.633538	0.980104	0.896304	0.626678	0.923771	0.986784
aae-miR-184_st	0.858031	1.30151	0.896806	1.4321	0.959452	0.988827	1.18086	1.11086	1.29872	2.19234	1.73203	1.67966	1.94899	1.12877	1.63886	0.916108	1.84814	0.752403
aae-miR-1889-star_st	0.445875	0.75921	1.08455	1.16643	0.916108	0.746876	0.544962	0.79478	0.543432	0.776219	0.564671	0.525317	0.784752	0.75921	0.62247	0.615868	0.775302	1.05125
aae-miR-1889_st	0.996609	0.630487	1.00551	0.673367	0.916108	0.815392	0.640366	1.04974	1.22248	0.844735	0.852536	0.844735	0.759502	0.716402	0.721767	0.626678	1.0193	0.846335
aae-miR-1890_st	0.626678	0.916108	0.402486	0.743139	1.07528	0.684097	0.549485	0.960332	1.15509	1.2015	0.866093	1.19342	0.910714	0.490233	0.916108	0.747668	0.916108	1.14901
aae-miR-1891_st	0.740967	0.625447	1.08455	1.08675	1.22744	0.273103	0.776219	0.527514	1.07244	0.66108	0.726204	0.747004	0.838538	0.942381	0.776219	0.537642	1.10625	0.942381
aae-miR-190_st	0.968183	0.653505	1.02305	1.13294	1.14336	0.706963	0.70561	0.749835	1.00538	0.918291	0.506123	0.882657	0.548429	0.925371	1.16842	0.481105	0.925371	1.3757
aae-miR-193_st	0.550665	1.07825	0.850666	1.20882	1.06173	0.902551	0.94333	0.902551	0.996827	0.748225	0.708013	0.629139	0.994214	0.62247	0.902551	0.782353	0.752403	0.925371
aae-miR-1_st	0.982784	0.650492	1.06542	0.902551	0.742487	0.981762	0.925371	0.925371	0.72429	1.68803	0.856679	1.04027	0.96372	0.993335	1.3088	0.896926	0.69116	0.816653
aae-miR-210_st	1.31562	0.902551	1.08455	1.2184	1.22131	1.52978	0.6233	0.636051	0.928094	0.759317	0.852536	1.37769	0.980519	0.327993	1.05435	0.551615	1.10625	0.601141
aae-miR-219_st	0.780848	1.01595	0.723436	0.6535	0.916108	0.775321	0.787655	0.8161	0.815123	0.661323	0.894202	0.871456	0.346481	1.15722	0.787655	1.23365	0.953817	0.878136
aae-miR-252-star_st	0.784726	0.966953	0.835437	1.27163	0.77481	0.73306	0.869553	1.16109	0.763988	0.956094	1.18616	1.07977	0.956094	0.62247	0.927028	0.956094	0.784726	1.259
aae-miR-252_st	0.965147	1.31839	1.34525	0.911603	0.916108	1.03548	1.56633	0.867776	1.23164	1.62411	1.23164	1.44965	1.01586	1.42339	0.976208	1.0632	1.30431	1.00549
aae-miR-263a-star_st	2.24328	1.72155	6.33702	2.90772	3.3044	2.53341	2.2649	2.97995	2.88699	1.8962	2.50883	2.11699	2.40748	5.0957	2.14817	2.84128	3.27999	3.43762
aae-miR-263a_st	0.848771	1.23865	0.845821	1.45434	1.08455	1.18246	1.65851	1.03449	0.748633	0.99892	0.779018	0.99892	1.13169	0.752403	0.848771	1.01596	0.845171	0.698623
aae-miR-263b-star_st	0.815887	0.919561	0.870754	0.975593	1.25111	0.63948	0.804664	0.650338	1.31852	0.793229	0.731829	0.793229	0.43609	1.09992	0.416445	0.939924	0.63948	0.925371
aae-miR-263b_st	0.859572	0.859572	1.00677	0.732224	0.859572	0.903222	0.925371	0.5933	0.881931	0.859572	0.667984	0.99892	0.746876	0.978647	0.980772	1.00554	0.425205	0.70831
aae-miR-275-star_st	1.18206	1.18439	0.939178	0.91466	1.08455	1.08455	0.704368	1.29453	0.820704	1.10931	0.564864	0.686345	1.33986	1.14088	1.61769	1.36948	0.752403	1.13545
aae-miR-275_st	1.28122	0.637537	0.694991	0.396299	0.672152	0.61582	0.635093	0.626678	0.626678	0.732493	0.41243	0.574877	0.520633	0.752403	0.62247	0.752559	0.62247	0.752403
aae-miR-276-star_st	1.12985	0.633329	0.38893	0.75078	0.566107	0.539628	0.752403	0.938122	0.547428	1.29681	0.978261	0.938943	0.847359	0.938699	0.752403	0.879907	0.752403	0.652408
aae-miR-2765_st	1.14921	1.01595	0.916108	1.06974	0.906192	0.791318	0.787655	0.787655	0.897941	0.797033	0.602731	0.709782	0.670099	1.12877	0.916108	0.916108	0.925371	1.20653
aae-miR-276_st	1.26741	0.828299	0.899602	0.902551	0.849681	1.07503	1.06804	0.650896	0.865425	1.10466	0.678669	0.399436	1.07244	2.1558	1.02846	0.882592	0.752403	0.908865
aae-miR-277-star_st	0.938122	0.91258	0.908404	0.896767	1.61227	0.995327	1.12012	0.691921	1.10801	0.959342	1.44155	0.99892	1.4675	0.752403	0.938122	1.24077	1.54393	0.762431
aae-miR-277_st	0.506586	0.712951	0.986688	0.804693	0.677989	0.593127	1.19809	0.498171	0.995478	0.869129	0.666303	0.746876	0.809195	0.569587	0.62247	0.719588	0.72306	1.65558
aae-miR-278-star_st	1.05803	0.908078	0.700517	0.752403	0.934399	0.52151	0.75352	0.845067	0.58215	0.752403	0.552756	0.580404	0.752403	1.21933	0.472322	0.878284	0.775223	0.625591
aae-miR-278_st	0.844735	0.902551	0.863855	0.836461	0.844735	0.844735	0.718854	0.749779	0.716174	0.844735	0.764162	1.12482	0.503827	0.939691	0.716656	0.844735	0.68103	0.950706
aae-miR-279_st	0.777843	0.506997	1.01765	0.776219	1.08455	0.776219	0.930546	0.93882	0.302927	0.776219	0.737356	0.927384	0.651813	0.496138	0.62247	0.75921	0.752403	0.601141
aae-miR-281-star_st	1.00163	0.916108	1.62803	1.28716	0.712719	1.11665	0.916108	1.15657	1.15657	0.779941	0.835535	1.12877	0.91883	1.36021	1.03571	0.626678	0.613206	0.894779
aae-miR-281_st	0.81588	1.02904	1.20214	1.56026	1.18251	0.713843	0.787655	1.12877	0.966029	0.776219	0.836177	1.11618	0.838538	1.13084	0.902551	1.04246	0.966029	0.966029
aae-miR-282-star_st	0.538915	0.705373	0.542321	0.646743	2.05372	0.746876	0.978887	0.633329	0.538915	0.746876	0.375861	0.902551	0.746876	0.746876	0.725657	1.09142	0.805919	0.819711
aae-miR-282_st	0.752403	0.530057	1.04791	0.900714	1.60926	0.62247	0.763839	1.12877	0.493909	0.633329	0.708477	1.06498	0.548096	0.752403	0.752403	0.626678	0.588128	0.661258
aae-miR-283_st	0.698027	1.02247	0.750685	0.958246	0.611515	0.62247	1.28234	0.719949	0.937625	0.689023	1.03187	0.681099	0.814904	1.13941	0.74767	0.646465	0.695305	1.10533
aae-miR-285_st	0.925371	1.18892	1.16015	0.622333	1.08455	0.925371	0.806297	0.960623	1.44263	1.09674	0.925371	1.07552	0.928094	0.752403	0.925371	0.894147	1.09834	0.925371
aae-miR-286a_st	1.09151	1.01595	1.17513	0.684049	1.87116	1.12317	0.796745	0.878236	1.53046	0.940804	1.01595	1.375	1.04149	1.12877	0.735871	0.922626	1.5769	0.618174
aae-miR-286b_st	1.2386	0.867287	0.694991	1.06974	1.25071	0.948084	0.883202	1.12877	0.977478	0.79949	1.32588	0.741039	0.842423	0.718017	1.02242	1.14257	1.15564	1.09973
aae-miR-2940-star_st	0.928094	0.584003	1.02671	0.849199	1.55752	0.671319	1.41645	1.03826	0.563382	0.852536	0.750985	0.810223	0.935134	0.676846	1.00268	0.916108	1.10625	0.752403
aae-miR-2940_st	0.626678	0.902551	0.806326	0.73639	0.742487	0.62247	1.36708	0.685483	0.652264	0.783026	0.985356	0.73639	0.928094	0.75921	0.778145	1.21916	0.586241	0.883675
aae-miR-2941_st	0.763787	0.75921	1.08249	0.647875	1.08455	0.982577	0.925371	1.30151	1.09526	0.749288	0.708013	0.913936	0.50092	0.925371	0.537152	0.916108	0.925371	0.752403
aae-miR-2942_st	0.783365	0.757823	0.708049	1.61951	0.839974	0.883623	1.15439	0.657738	1.43951	0.808187	0.776403	0.776219	0.708049	1.05264	0.939819	0.939819	1.28686	1.10598
aae-miR-2943_st	1.03733	1.28395	1.71222	0.687878	1.54507	1.14721	1.603	1.04077	1.77961	1.51384	1.29664	1.06115	1.36948	1.27714	1.42729	1.35466	1.36948	1.81085
aae-miR-2944a-star_st	1.07244	0.983888	0.776327	0.826933	0.500417	0.304722	1.37365	1.2033	0.726794	1.00511	1.37604	0.760874	1.28654	0.558013	1.17109	0.833739	0.811218	0.833739
aae-miR-2944a_st	0.787245	0.633329	1.53514	0.931894	0.77183	0.889517	0.867881	0.967465	1.0022	0.923771	0.799675	1.01803	0.838538	0.867881	0.832311	1.03159	0.844065	0.958362
aae-miR-2944b-star_st	0.902551	0.99041	0.874059	0.727675	0.742487	1.02275	0.988981	0.955343	1.04962	0.783477	1.06253	0.742565	1.25378	1.12877	0.902551	0.626678	0.902551	0.988981
aae-miR-2944b_st	0.752403	0.968877	1.02163	0.968877	1.64219	0.72343	1.2362	0.796775	1.06519	1.75584	1.06901	0.698332	0.968877	0.96207	1.11903	0.968877	0.96207	0.934492
aae-miR-2945-star_st	0.752403	0.902551	1.71222	1.02163	0.742487	0.794085	1.0604	0.672172	0.761687	0.496481	0.828385	0.8441	1.04829	1.12877	0.62247	0.602526	0.891693	1.19459
aae-miR-2945_st	0.655123	0.787655	0.853395	1.13521	0.787655	0.469907	1.21552	0.8161	0.659094	0.787655	0.787655	0.952714	0.776796	0.787655	0.787655	0.474427	0.780848	0.838559
aae-miR-2946_st	1.07244	0.823223	0.725504	1.07306	0.623923	0.902551	0.599942	0.722053	0.881931	0.94247	0.902551	0.769415	0.902551	0.54069	1.04497	0.75921	0.946941	1.37497
aae-miR-2a-star_st	1.04299	0.787438	0.902551	1.6	0.946154	0.936937	0.902551	0.895872	0.697577	0.902551	0.673079	0.879732	0.62247	1.13658	0.867299	1.031	0.902551	1.10074
aae-miR-2a_st	0.895901	1.07578	1.16882	1.17177	0.650384	0.76944	0.902551	0.717606	1.04962	1.17109	0.708013	0.770622	1.07159	0.745899	0.818751	1.14326	0.891693	1.27895
aae-miR-2b_st	0.746041	1.03977	0.905103	1.32055	0.776219	1.16987	0.4329	0.884797	0.704022	0.609548	0.965356	0.889038	0.832705	0.454416	0.297652	0.626678	1.13548	0.530552
aae-miR-2c_st	0.604253	0.774099	1.58377	1.26154	0.469907	1.09153	0.787655	0.95284	0.523811	0.674959	0.717941	0.557892	0.776796	1.37263	0.787655	0.674959	0.752403	0.906729
aae-miR-305-star_st	0.737954	0.75921	0.993966	1.02908	0.959845	0.869176	1.0797	0.684667	1.2898	0.776219	1.11086	0.616794	0.914371	1.02578	0.839828	0.626678	0.752822	1.13545
aae-miR-305_st	0.697791	0.825146	0.81834	1.49803	0.595543	0.812813	0.81834	0.81834	1.05216	0.820379	0.737767	1.04751	1.08846	0.62247	0.475526	0.988474	0.503046	0.778427
aae-miR-306-star_st	0.809872	0.794462	1.08455	0.787655	0.430517	0.507574	0.787655	0.446323	1.08387	0.96455	0.593117	0.661323	0.782128	0.657722	0.902551	0.916108	0.793182	0.636393
aae-miR-306_st	0.439068	0.552877	0.709165	0.974774	0.380558	0.698306	0.85476	0.709165	0.569745	0.707564	0.494917	0.686345	0.698306	0.828239	0.828239	0.626678	0.709165	0.601141
aae-miR-307_st	1.56788	1.28822	1.08455	0.732096	1.06155	0.99566	1.12877	1.12877	0.989352	1.41921	1.04319	1.51896	1.4475	0.662588	0.943053	1.74794	1.54393	1.09658
aae-miR-308-star_st	0.801005	1.01723	0.966029	1.4321	0.928043	0.657451	1.55713	1.12877	1.02725	0.778648	1.28981	1.26159	0.746876	1.5405	1.31968	0.951217	0.925371	0.925371
aae-miR-308_st	0.441317	0.775819	0.724785	0.718322	0.882027	0.652264	0.448875	0.638341	0.618184	0.663123	0.552756	0.652264	0.652264	0.76496	0.652264	0.539568	0.426699	0.955165
aae-miR-309a_st	0.845281	1.2054	1.06883	1.031	0.916108	0.746876	0.633329	0.773217	1.05116	0.761781	0.692644	0.916108	1.15682	1.12877	1.17109	0.79591	0.925371	0.892291
aae-miR-309b-star_st	0.626781	0.561972	0.788328	0.79684	1.02006	0.956489	0.798014	0.737281	0.708256	0.923874	0.556317	1.15588	0.624585	0.772011	0.726423	0.730631	1.30441	0.781715
aae-miR-309b_st	0.897703	1.54681	1.53307	1.46925	1.8212	1.55729	1.45884	2.43805	1.12678	1.15051	2.04196	1.70023	1.66951	2.91319	1.58263	1.55729	2.48701	2.36374
aae-miR-315-star_st	0.661654	0.419081	1.07774	0.752403	0.777462	0.852536	0.918565	0.633329	1.43845	0.759054	0.587731	0.51851	0.964263	0.925371	0.629662	0.626678	0.752403	0.593227
aae-miR-315_st	0.787655	0.565309	1.38051	1.1149	0.787655	0.535469	1.34429	0.678497	0.741246	0.783087	0.651123	0.620045	0.792044	0.521845	0.787655	0.626678	0.667638	0.97054
aae-miR-316_st	0.723813	1.00649	0.866855	0.683376	1.01324	1.20843	0.735688	0.636824	0.881931	0.707193	0.99892	0.592606	0.856345	0.896782	0.856345	1.3396	0.707679	0.849538
aae-miR-317_st	0.774716	0.767523	1.08455	0.903359	0.77832	0.834684	0.479951	0.912049	0.919061	0.622842	0.845542	0.687152	1.07244	0.68889	0.903359	0.633682	0.469093	0.964617
aae-miR-31_st	2.08244	2.64346	1.56451	1.86936	2.29798	1.68993	1.60416	3.38704	2.01542	2.02523	2.61475	1.9265	1.9265	1.00651	2.29903	1.86936	1.08816	1.56945
aae-miR-33_st	0.776827	0.908355	0.899602	1.0527	1.06626	1.14866	0.937803	1.45166	0.633973	0.572521	0.947819	0.836493	1.07824	0.902551	0.902551	0.670781	0.902551	0.427519
aae-miR-34-star_st	3.626	3.54478	6.67164	4.22727	6.44977	4.54911	3.44766	4.15707	5.05065	2.51008	3.62721	3.3765	2.85392	4.59055	3.54478	3.0698	2.92281	2.01857
aae-miR-34_st	1.93064	2.06059	1.68493	1.23594	1.48929	1.52954	1.39854	1.68493	1.58424	2.13337	2.18115	1.35879	2.08666	1.26504	1.98755	1.40941	1.67386	1.09207
aae-miR-375_st	0.752403	0.395265	0.783021	0.990582	1.17258	0.752403	0.593341	0.633329	0.740294	0.901944	0.819373	0.632289	0.720739	0.878128	0.728587	0.884935	0.593227	0.718017
aae-miR-71-star_st	0.752403	0.530057	0.899602	0.674206	0.5593	0.959757	0.917588	0.678634	0.927236	0.650566	0.873287	0.679538	0.831732	0.799738	0.932076	0.726817	0.918565	0.427519
aae-miR-71_st	0.776377	0.783027	1.04783	0.842959	1.17963	1.26159	0.916141	0.791038	1.07244	0.925918	0.857712	0.879396	1.35965	1.07205	1.05156	0.796583	0.986725	1.01593
aae-miR-79-star_st	1.07404	1.04257	0.85292	1.18402	1.07404	0.918966	1.24701	1.09605	1.58424	0.890499	1.1132	1.38743	1.14379	1.32868	1.07404	0.991607	1.26352	0.601141
aae-miR-79_st	0.938062	0.852536	1.03453	1.2287	1.43858	0.781365	0.7714	0.852536	0.541747	0.720371	0.657998	0.852536	1.02242	0.925371	0.841678	0.684097	0.554106	0.932051
aae-miR-7_st	1.02583	1.28822	0.94671	1.23164	0.865175	1.53552	1.24845	1.28317	1.07244	1.40153	1.30151	1.28317	1.33986	1.08149	1.06645	1.69856	0.789866	1.36835
aae-miR-8-star_st	1.4505	1.13545	1.24008	1.06974	2.37468	0.62247	0.99889	1.30151	1.07244	0.886194	1.07244	1.70659	1.00161	1.20229	1.15249	0.95224	0.948032	1.32596
aae-miR-87_st	1.02843	0.750047	1.32682	1.26818	1.35451	0.746876	1.17026	0.672908	0.797658	0.838867	0.68904	0.647356	1.04408	0.589517	0.916108	0.916108	0.897797	1.24611
aae-miR-8_st	0.545049	0.633329	0.72028	0.752403	0.892291	0.62247	0.638856	0.633329	0.623842	0.404962	0.975104	0.774524	0.99785	1.34566	0.902551	0.99785	0.752403	1.13545
aae-miR-927_st	0.640267	0.563789	0.776219	0.776219	0.788328	0.681746	0.983804	0.472341	0.776219	0.776219	0.584631	0.776219	0.88989	0.38605	0.776219	0.792725	0.74309	1.25159
aae-miR-929_st	0.851542	0.75921	0.395737	0.631862	2.06145	0.781008	0.932178	0.787655	0.623819	0.399436	0.806313	0.707359	0.75921	0.629277	0.806313	1.04129	0.752403	1.06445
aae-miR-92a-star_st	5.20171	4.86767	8.68407	9.93218	9.43907	5.54231	4.57824	5.09151	6.42155	3.88259	3.71976	5.08132	4.42412	8.03353	4.56002	5.10473	3.45145	6.29555
aae-miR-92a_st	7.60153	8.48735	5.78572	1.22209	1.63307	9.28435	9.22352	7.4848	7.47979	9.43691	8.14227	7.88764	8.62694	5.90123	8.20418	8.30666	7.64533	5.53454
aae-miR-92b-star_st	0.7735	0.831317	0.759872	0.918595	0.916108	0.8842	0.702121	0.852536	0.810696	0.994179	0.772895	0.852536	0.852536	0.512936	0.727383	0.752148	0.788662	1.677
aae-miR-92b_st	9.47975	9.55847	8.98467	2.9148	9.30391	10.6337	10.5561	9.46095	9.72546	10.5525	9.83249	9.67313	10.006	9.6928	9.89797	10.1709	9.71128	8.95728
aae-miR-932-star_st	0.925371	0.925371	0.925371	0.625055	1.80604	0.869176	1.10737	0.960623	1.0549	0.949541	1.15152	0.899829	0.769696	0.775223	0.81197	1.22241	0.922649	0.925371
aae-miR-932_st	0.921376	0.875084	0.872134	1.22492	0.916108	0.891693	0.937803	0.787655	0.802413	1.17109	0.825069	0.668658	0.694254	1.07552	0.875084	1.04227	1.30431	0.755353
aae-miR-957_st	0.749639	0.380561	0.899602	0.77778	1.20793	1.08314	0.943042	0.899602	1.12306	1.13256	0.591662	0.820465	0.745852	0.713883	0.786201	0.911935	1.12585	1.22686
aae-miR-965_st	0.827971	0.832045	1.0781	1.68716	1.37659	0.925371	1.47761	0.670453	0.830759	0.741834	0.731251	0.99892	0.925371	0.768719	0.902551	0.918721	0.588084	2.42899
aae-miR-970_st	0.932988	0.419081	0.743169	1.4321	0.945096	1.07203	0.648204	0.527514	0.716445	0.636768	0.859469	0.788643	0.65871	0.989321	0.773926	1.24144	0.683316	0.795323
aae-miR-980-star_st	0.934722	0.633329	0.630446	0.841755	0.782807	1.0815	0.787655	0.755073	0.605975	0.737333	0.426466	1.01983	0.642377	0.598421	0.969103	0.744214	0.744214	0.710954
aae-miR-980_st	1.52703	1.01595	1.08455	1.63945	0.773461	1.16711	0.735369	1.33613	1.50887	1.38674	0.512076	0.95073	0.959757	0.524855	0.488865	0.662783	0.800581	0.800581
aae-miR-981_st	0.928094	0.419081	0.694991	0.625055	0.916108	0.996366	0.699954	0.671344	0.33576	1.2351	0.708013	0.895872	1.10696	1.30729	0.938185	0.75921	0.878735	0.816416
aae-miR-988-star_st	0.752403	0.759054	0.984414	0.823219	0.669591	0.752403	0.474319	0.677719	0.552131	0.924568	0.752403	0.656035	0.895951	0.918565	0.65227	0.816622	0.615663	0.982784
aae-miR-988_st	1.21087	0.633329	0.858695	0.902551	1.65727	0.916108	1.13347	0.938122	0.805925	0.711451	0.552756	1.064	1.07854	1.29248	0.793367	0.75921	0.925371	0.710298
aae-miR-989_st	0.752403	0.902551	1.12519	0.902551	0.742487	0.925371	0.706164	0.787655	0.695155	1.14883	1.22338	0.925371	0.791697	1.36948	1.04497	1.3923	0.925371	0.531064
aae-miR-993_st	0.620025	0.902551	0.670781	1.05823	1.07178	1.26159	1.51241	0.783477	1.21578	0.919561	1.29486	0.902551	1.07244	1.06871	0.57255	0.902551	0.908078	0.902551
aae-miR-996_st	1.07244	1.19285	0.697528	0.761171	1.05222	0.852536	0.820774	1.02496	0.652264	0.921069	0.988653	0.902551	1.2052	1.51035	1.2042	0.803573	0.534179	0.460638
aae-miR-998_st	0.930225	0.77078	0.985091	1.15523	0.827977	1.33226	0.528092	0.779818	0.652264	1.0619	1.39224	0.8447	1.01358	0.478806	1.14327	0.691072	0.70796	1.36714
aae-miR-999_st	0.786227	0.757735	0.757735	1.02696	1.57548	0.746876	0.757735	1.04329	0.69929	0.757735	0.832419	0.424873	0.655897	0.601083	0.738266	0.74831	0.850148	0.610536
aae-miR-9a_st	1.15847	0.86371	0.942792	1.5714	1.19511	1.39122	0.850543	0.982978	0.731782	1.5903	0.857165	0.827146	0.655899	0.476677	0.752403	0.635928	0.852851	0.538537
aae-miR-9b_st	0.629021	0.683806	0.84874	0.776219	0.961165	0.776219	0.787655	0.787655	0.758549	0.652837	0.861762	0.800035	0.992288	0.646286	0.902551	0.626678	0.752403	0.752403
aae-miR-9c-3p_st	1.00667	0.921142	1.0776	0.921142	1.24648	0.921142	0.717753	0.952588	0.874979	1.22244	0.869945	0.599139	0.75191	1.44805	1.17109	1.16032	0.759451	0.606828
aae-miR-9c-5p_st	0.475897	0.84252	1.19447	1.22891	1.36154	0.792504	1.08455	0.633329	0.821899	0.776219	0.792504	0.64784	0.786978	0.662572	0.669764	0.679808	0.692371	1.07542
aae-miR-iab-4-3p_st	0.863874	0.465838	0.694991	0.997508	1.01106	0.500217	1.02033	0.791299	0.588045	0.575916	0.480743	0.647397	0.46322	1.7143	0.694991	0.694991	0.752403	0.864758
aae-miR-iab-4-5p_st	0.682996	0.885807	1.34525	0.885807	0.916108	0.620544	0.535929	0.55249	0.881931	0.781642	0.576572	0.724418	0.496138	0.605726	1.04497	0.776219	0.752403	1.12423
ACA10_s_st	2.20907	2.62675	1.56489	2.21572	1.53606	3.44486	1.68908	2.34299	1.43111	1.82146	2.09307	2.86847	1.71172	2.44264	3.07171	1.91236	2.08513	1.40075
ACA11_st	1.50149	1.25578	0.916108	0.87941	0.916108	1.4436	1.25578	1.23307	1.07244	1.51695	1.27852	1.25578	1.32879	0.892933	1.77579	1.25578	1.51149	1.28169
ACA12_st	0.661472	1.28598	0.88066	0.865849	0.742487	1.27122	1.2854	1.10942	0.668025	1.2838	1.25117	1.17109	1.16556	0.936689	1.56539	1.16182	1.30431	1.45722
ACA12_x_st	0.716565	0.875192	0.972487	0.902551	1.01998	1.45341	0.946078	0.859942	0.552198	1.06974	0.910826	0.957487	0.910826	1.68763	0.780893	0.974397	0.997659	0.878638
ACA13_st	2.48316	1.73903	1.69521	1.42066	1.18155	1.60592	1.02455	1.92438	2.03175	1.6752	1.95823	2.28213	2.25309	0.748421	2.3375	1.80289	2.9375	1.54801
ACA14a_st	0.997333	0.902551	1.40173	1.06974	0.580584	1.15636	1.19396	0.93382	0.985638	1.06974	1.15152	0.902551	1.45579	1.36517	1.02878	1.17344	0.618169	1.37497
ACA14a_x_st	1.15541	1.37497	1.03455	1.14185	1.14549	1.09153	1.05013	1.60148	0.56184	1.26415	1.06978	1.17079	1.90799	1.16467	1.57409	1.94481	1.42132	0.896583
ACA14b_st	0.918474	0.918474	1.19399	1.08038	0.933285	0.762799	0.933285	0.918474	0.789913	0.918474	0.997553	1.22101	0.686704	1.39543	0.806592	0.60703	1.04841	0.649607
ACA14b_x_st	1.07103	2.39926	0.656594	1.06974	1.36046	1.41766	1.08455	0.994865	0.855445	1.36046	1.74343	1.29968	1.5956	1.38328	2.03242	1.55729	1.74866	1.27586
ACA15_s_st	4.08064	4.22271	0.640955	2.35772	0.916108	4.14782	3.24623	5.06287	2.02902	3.55198	4.93764	5.16469	4.61378	3.7485	5.33013	5.47966	4.95357	1.76626
ACA15_x_st	1.56498	1.24583	0.684904	1.1683	1.03846	1.56498	1.20355	2.33379	0.909806	1.33967	1.91401	2.54197	1.95778	1.3649	2.62397	2.5515	2.34453	1.58237
ACA16_st	2.73195	3.44795	0.177598	0.752403	0.742487	3.48335	1.64695	3.24222	2.00215	3.60821	4.69875	4.16291	2.49187	0.979456	3.70114	3.24689	2.51405	1.13545
ACA16_x_st	4.28463	4.37712	1.6927	2.15979	1.99973	4.18461	2.70651	4.31697	2.37995	3.36824	4.38605	4.30857	3.71641	1.65902	5.25105	3.86177	3.7735	0.96499
ACA17_st	1.07244	1.51241	1.09319	0.89947	1.06252	1.28098	1.24541	0.934722	0.972299	1.38977	1.76476	0.923286	0.746876	0.996006	1.18691	1.06317	0.864337	1.07244
ACA17_x_st	1.43726	2.04471	1.19538	0.877534	0.876616	1.18057	0.898492	1.51231	0.800909	1.30151	1.18057	1.12877	1.18057	1.04775	1.43052	1.32494	1.46814	1.29395
ACA18_x_st	5.26557	5.28639	0.789066	0.581767	0.90006	5.33596	3.77222	5.82815	4.98386	4.11552	5.64345	5.70136	5.08412	2.03929	5.94289	5.64601	5.80604	3.61305
ACA19_st	0.844735	0.617344	0.591274	0.761225	0.742487	1.07092	0.962733	1.15259	0.67608	0.75561	1.06116	1.26159	0.770692	0.444075	1.31968	0.75921	0.752403	0.776219
ACA1_s_st	1.30251	1.61769	0.38893	1.15025	0.601633	1.27258	0.601633	1.98806	0.717968	1.04422	1.15025	1.78191	1.15025	1.04582	1.30866	1.26062	1.10625	1.32242
ACA1_x_st	1.18206	1.94721	1.0614	0.864152	1.08455	1.30756	1.19132	1.46655	1.22545	0.962851	1.72101	1.01587	1.33839	1.12877	1.6632	1.3941	1.08192	1.46497
ACA20_st	3.06074	4.42229	1.34525	1.11917	1.2041	3.17665	3.41119	3.437	1.65254	3.69252	5.1881	4.44508	3.6164	0.62247	4.30436	5.10418	4.69205	0.601141
ACA20_x_st	2.7479	4.02321	0.694991	0.542892	1.63307	2.98927	1.69502	3.49755	1.43046	2.88691	4.61756	4.13061	4.28586	1.171	4.97093	4.54139	4.45561	0.740457
ACA21_st	3.49278	2.5783	1.75043	1.23164	1.48091	2.89212	1.99935	3.76563	3.80987	2.11008	3.6297	3.38154	2.6028	1.60323	2.26551	3.49561	3.77364	4.03883
ACA22_s_st	1.18421	1.36045	1.00929	1.50433	0.949079	1.19057	1.65677	0.705564	0.647537	1.27633	1.14825	0.993303	0.992166	0.925371	1.17109	0.912838	0.906031	0.754769
ACA23_st	1.4375	2.36825	1.28117	0.768013	0.742487	1.23411	1.04604	1.02607	0.843423	1.78973	1.82012	2.30462	0.896384	0.835113	1.63359	1.45886	1.13397	1.11747
ACA24_s_st	5.05024	4.3086	1.31647	0.59507	2.03761	4.9924	1.15405	5.735	2.32398	2.98422	5.36444	4.6791	4.42412	0.31281	5.54572	4.29443	5.64541	0.896585
ACA24_x_st	1.69026	2.55044	1.48412	0.968795	1.19326	1.77368	1.58748	1.3377	1.37658	1.5921	1.82995	1.57088	0.775937	1.00512	1.55468	2.12112	1.619	1.15198
ACA25_st	0.841618	1.13545	0.668781	0.73779	1.06993	0.96743	0.910758	0.910758	0.652264	0.910758	1.12202	0.671731	0.745573	0.875506	1.58917	1.4417	0.824623	0.904631
ACA25_x_st	1.3331	1.13545	0.495996	1.12401	0.600492	0.959757	0.787655	0.740395	0.859618	0.810622	1.4888	0.776219	0.62247	1.16316	1.04497	0.916108	1.41137	0.959757
ACA26_st	2.99793	3.57265	1.60802	1.56394	1.9549	3.05817	2.47388	3.02523	2.50883	2.47353	3.50189	2.80386	2.52681	1.65225	3.09048	3.26382	3.43319	1.47113
ACA27_x_st	1.31968	1.74988	0.68219	1.58773	0.220264	1.10297	1.08693	2.05821	0.655466	1.13232	2.08706	1.61769	1.61769	1.58237	1.34801	2.3126	1.40548	0.752403
ACA28_st	2.25293	2.51942	0.919169	1.63513	-0.0969688	1.99516	1.4285	2.19577	1.86761	1.86761	2.82278	1.86761	2.41557	1.42034	2.50883	2.55602	1.54758	1.54202
ACA29_st	0.911461	1.45549	1.66529	0.94509	0.886142	1.09153	1.20047	1.07244	0.813945	1.07244	0.99892	1.00638	1.07244	1.07244	1.22103	1.0137	1.47601	1.45549
ACA2a_st	0.747877	1.37045	0.895076	0.671106	0.942723	1.826	0.851493	1.34756	0.613509	0.925896	1.75137	1.2046	0.851493	1.62829	1.82964	0.919246	0.920846	0.918788
ACA2b_s_st	0.626678	0.648062	0.862802	0.816916	0.87574	0.602448	0.79708	0.695989	0.44861	0.955145	0.711442	0.99892	0.720305	0.967638	0.658024	0.871926	0.752403	0.734851
ACA2b_st	1.41453	1.26021	1.32704	0.847254	1.72793	1.18638	1.02022	0.929491	1.50474	1.82688	0.947387	1.68432	1.3938	0.925371	0.956425	1.62777	1.0171	0.77411
ACA2b_x_st	1.35419	1.28822	0.428266	1.04523	0.875045	1.32273	1.20365	1.54895	1.07244	1.34654	2.02538	1.79515	1.65333	1.54895	1.46515	1.64006	2.21439	1.09798
ACA3-2_st	3.96764	4.84509	2.23584	1.79314	1.63307	4.11867	2.62262	3.89184	3.18695	3.69676	4.35866	4.23873	3.77081	1.89315	5.28691	5.2138	4.26805	2.8106
ACA3-2_x_st	4.10548	5.58072	0.520633	1.72155	1.08455	4.5221	3.63353	3.23973	2.78293	4.1216	4.71657	4.527	4.02264	0.341596	4.8205	5.17286	4.38655	1.68493
ACA30_st	1.08353	1.57514	0.848395	0.996217	0.916108	0.785893	1.21958	0.864603	0.99892	0.706877	1.38154	0.849768	1.14599	1.44302	1.06597	0.940931	1.30431	0.99892
ACA30_x_st	0.69473	0.916108	1.02802	0.909301	0.875099	0.852536	1.24145	1.26035	0.881931	1.10609	1.24384	0.995337	1.14753	0.952336	1.26315	0.916108	1.26315	1.47084
ACA31_st	1.40773	2.06161	0.968741	0.625055	1.59582	1.78136	0.829304	1.4773	1.06052	1.4773	1.80117	2.75366	1.86667	0.846561	2.38275	2.22601	1.49669	0.894456
ACA32_st	1.91887	2.21227	1.71222	1.72155	0.98291	1.9432	1.73225	2.66599	1.58424	1.71695	2.10687	2.3352	2.1599	1.60353	2.16148	1.89717	2.30708	1.4183
ACA32_x_st	1.86183	2.34524	1.30637	0.902552	1.20255	2.23298	1.35744	2.30613	1.2887	1.53937	1.75925	2.58275	1.73458	1.33214	1.53715	2.35799	1.73458	1.77308
ACA33_st	1.40816	2.03324	0.901545	0.625055	0.304722	2.33273	0.928586	2.01343	1.43205	1.10381	1.50447	1.40816	1.33986	0.998943	1.90577	2.51416	1.54587	0.978502
ACA33_x_st	1.38524	2.15313	1.07257	0.575918	0.742487	1.43456	0.960623	1.36262	1.33908	1.4409	1.23667	2.69356	1.3726	0.925371	2.08772	2.03282	1.12782	0.95811
ACA34_s_st	0.93559	1.29205	0.836272	1.24612	0.742487	1.56327	0.397834	0.979814	0.836943	1.17109	1.00914	1.07893	0.928094	0.788523	1.22135	0.413168	1.09142	0.777521
ACA34_st	2.98789	3.22644	1.1664	1.14178	1.00928	2.52605	0.787655	3.45387	0.982581	3.01789	3.51943	3.41183	3.0827	0.894261	3.09671	2.19743	3.17998	1.28511
ACA34_x_st	1.26716	2.47392	1.08455	1.72155	1.15888	2.10775	1.31493	1.7604	1.24504	2.1648	2.19154	2.09969	1.79798	1.65902	2.4211	1.11341	1.54393	1.13545
ACA35_st	0.76582	1.49504	0.940259	1.10937	1.04181	0.958622	0.828312	1.20206	0.617999	1.34217	1.21255	0.983038	1.28606	1.27003	1.02643	0.966029	1.04946	1.13545
ACA36_x_st	1.18677	1.42496	1.08455	0.966213	0.970469	1.48015	0.855307	1.57225	1.39231	0.964114	1.90474	1.34093	1.33986	1.28822	1.28822	2.11016	1.30431	1.13545
ACA36B_st	0.858291	0.887089	0.913158	0.773688	0.787245	1.28399	1.4296	0.930458	0.784962	0.569548	1.59257	0.829148	0.913523	1.24061	0.916108	0.75921	0.925371	0.62354
ACA36B_x_st	0.913282	0.998916	0.88479	0.814854	1.33044	1.16435	0.901516	1.28117	1.06974	1.2867	1.31976	1.01717	1.3576	0.707183	1.23477	1.06974	1.16987	1.37497
ACA37_st	1.41821	1.55074	1.18194	1.71443	2.26854	2.16395	1.20771	1.37933	1.58385	1.31216	2.10355	1.63683	1.2052	1.65902	1.40234	1.63511	1.54393	1.59483
ACA37_x_st	1.96511	2.24328	1.07207	1.23164	1.26131	2.20308	1.85533	2.68233	1.92018	1.35836	1.96583	2.21818	2.29415	1.09982	1.6671	1.7736	1.70899	1.11264
ACA38_st	0.844735	1.06626	0.858695	1.06974	1.42513	1.14678	0.797033	1.1672	0.657614	1.33994	1.61769	1.30446	1.37829	0.925371	1.3581	1.88113	1.33598	1.68493
ACA39_st	1.13545	1.01595	1.03579	4.31284	1.08455	1.05989	1.15827	0.845009	0.652264	1.09869	1.23182	1.47327	1.30534	1.62622	1.17109	0.895741	0.959761	1.13545
ACA39_x_st	1.10895	1.11567	1.05452	2.9148	1.10625	1.21021	1.12155	1.10625	1.04241	0.966361	1.0047	1.03543	1.02868	1.12877	1.36123	0.886084	1.10625	1.18676
ACA3_st	2.89038	4.20974	1.3826	0.625055	1.02653	3.15539	3.96696	3.29219	2.06724	3.00054	4.1864	4.16988	3.01002	2.03242	3.67129	3.9548	2.29263	1.26212
ACA40_x_st	3.66984	4.62225	1.16476	0.752403	1.26088	4.70963	3.24062	4.5568	1.01497	3.5596	5.06622	4.74387	4.42896	0.925371	4.9052	5.14206	3.96999	0.715234
ACA41_st	1.7097	1.23092	0.697773	0.752403	0.95229	1.27242	0.843132	1.68493	2.00412	1.32416	1.63594	1.59353	1.63993	0.925371	2.03757	2.15069	1.54393	1.34525
ACA41_x_st	3.89749	3.89368	0.520633	1.51907	0.860551	3.94812	3.35761	5.47049	3.2597	3.62883	4.85421	4.76021	4.40023	0.782138	4.91319	5.14353	5.44337	1.79228
ACA42_st	3.32747	3.20101	2.21122	1.85745	2.72532	2.64685	1.94734	3.55458	3.11072	2.72532	3.26427	2.76223	3.01441	2.43168	3.54864	3.16219	2.73458	2.11737
ACA43_st	1.33167	2.50131	0.854766	1.06974	0.916108	1.21271	1.45849	1.69552	0.964366	1.4879	1.49242	1.31968	1.23038	1.15597	1.72956	1.52635	1.67674	0.943311
ACA44_s_st	7.45325	7.84034	0.965364	1.00817	1.25855	7.10729	5.26557	7.90142	4.51076	6.78331	7.96578	7.90372	6.45944	0.990046	8.90852	7.85757	7.37319	3.31326
ACA44_st	4.09641	4.10548	0.6777	1.49614	2.08899	3.84331	1.56679	3.93972	1.31285	2.94596	4.01208	4.22547	2.84429	0.781583	4.20934	4.16802	2.73319	1.37497
ACA45_st	1.86684	2.32111	1.70629	1.70662	2.00276	2.13135	2.70338	2.24328	2.00279	2.91768	2.4785	2.45613	2.4895	0.349598	2.08821	2.02368	2.36653	1.86142
ACA45_x_st	1.16811	1.06974	0.765806	0.695871	1.08455	1.06974	1.23818	1.19959	0.969597	1.40816	1.06732	1.28545	1.08172	0.630305	0.939803	1.06974	0.94533	0.89692
ACA46_st	1.57715	1.58524	0.776381	1.08907	1.11327	1.4392	0.755424	1.86761	1.00403	0.981856	1.79011	1.85949	1.55484	0.983456	1.58821	2.25552	2.53443	0.199607
ACA47_st	1.40246	0.997304	2.10372	1.33437	0.771969	1.08972	1.1391	1.70342	1.34918	0.960798	1.9223	1.26355	1.6712	1.19	1.53341	1.38335	1.73203	1.59538
ACA47_x_st	1.03206	0.918617	0.520633	0.775284	1.42433	1.1076	1.27362	1.20785	1.15152	0.792285	1.15152	1.77869	1.15152	1.14484	1.12405	1.2052	1.23797	1.15152
ACA48_st	3.70955	4.80223	2.18902	1.89544	1.38924	4.37183	2.6892	3.98838	2.28761	4.06371	4.14643	4.49898	3.17866	1.8104	3.90532	4.82034	2.71477	1.38681
ACA48_x_st	2.57585	3.76671	0.977379	1.16262	0.419081	3.55817	1.51241	3.31202	0.652264	2.7057	3.47202	3.65217	2.75109	0.879182	3.05515	3.96262	2.22648	0.925371
ACA49_st	1.61769	1.7937	1.07773	1.18953	1.29885	1.48332	1.34401	2.10547	1.58424	2.09573	2.64312	2.01581	1.76812	1.30876	2.30278	1.76156	1.30431	0.925371
ACA4_st	0.809185	1.89015	0.827788	0.959491	0.949831	1.77677	1.29139	1.86743	1.43717	1.50859	1.79663	1.9612	1.51764	0.925371	1.73203	2.19938	1.26758	1.11632
ACA50_st	1.69805	2.24328	2.15792	1.16382	1.42155	1.84013	1.77869	1.60032	1.46493	2.13695	2.63191	1.57735	2.45757	0.752403	1.94105	2.044	1.91698	1.13545
ACA51_x_st	1.46368	2.01249	0.718067	1.26649	2.39964	2.15699	1.19614	2.50561	1.41663	1.63065	1.91808	2.387	1.86555	0.805814	2.1062	2.42027	2.97559	1.51897
ACA52_st	3.00595	3.33486	0.899601	0.698636	2.58724	2.57307	1.96887	3.88792	2.81852	2.49339	3.31838	3.04368	3.15389	1.45201	3.53882	2.82577	3.29001	2.20103
ACA53_st	1.16995	1.41644	0.767712	0.852758	1.1971	1.83829	1.2116	1.12877	1.35343	1.24381	1.58251	1.35647	0.97458	0.622589	1.5072	1.6557	0.903463	0.747555
ACA54_st	6.19839	6.67893	1.92793	3.49748	2.01336	6.08931	4.95519	6.67207	5.62037	5.80309	7.14722	6.62906	6.35081	3.72722	6.80925	6.65991	7.03487	3.22936
ACA55_st	1.49242	2.69409	1.22786	1.17826	1.29187	2.25685	1.10025	2.62809	1.13999	1.06974	2.30204	2.24328	1.61769	1.51279	2.14318	2.9846	1.67057	1.01046
ACA56_st	0.661822	0.925371	0.654333	0.824022	0.869008	0.952671	0.83883	1.24398	0.79681	0.702337	1.19496	0.970191	1.48631	0.795844	1.0553	0.798264	1.05859	0.925371
ACA57_st	6.95241	6.03246	1.72978	0.779334	0.916108	6.06498	3.96387	7.31222	7.84087	5.5796	6.79141	6.05949	6.68965	2.52638	6.74598	7.66831	7.67063	6.01342
ACA57_x_st	2.81245	2.39044	1.34525	1.94777	1.55996	2.04912	0.787655	2.95209	2.47257	1.71288	2.63191	2.12321	2.56279	1.45733	2.28359	3.06086	3.053	2.01348
ACA58_st	1.54083	1.00047	1.08455	1.61704	1.35746	0.807416	0.59646	1.31372	1.06688	0.878547	1.21045	1.32121	1.11304	0.925371	1.11032	1.44876	1.2912	1.11032
ACA58_x_st	1.56786	0.964914	0.577105	0.935079	1.23078	0.977059	0.964914	1.13561	0.786092	1.2052	1.3204	1.48144	1.2052	1.35436	1.05146	1.32334	1.61755	0.953809
ACA59_s_st	1.45506	1.30151	0.943566	1.28796	1.29712	1.27617	1.46767	1.49276	1.30151	1.30151	1.30151	1.44485	1.38084	1.16477	1.58985	1.51567	1.29471	0.969822
ACA59B_s_st	1.30151	1.19059	1.204	0.864203	1.7214	1.882	1.3428	1.50491	1.76436	1.04323	0.99892	1.02201	1.39869	1.30151	1.40016	1.36948	1.20047	1.26489
ACA5_st	1.18206	1.7937	1.08455	0.654118	0.848182	1.81332	1.0838	1.28816	1.30151	1.46723	2.11569	1.37497	1.42609	0.918616	1.42843	1.70713	1.16593	0.714519
ACA5_x_st	1.17693	1.97651	0.943825	0.625055	1.03679	1.88188	1.27639	1.69253	0.956933	2.14861	2.38989	1.77869	1.07146	1.00124	1.87775	1.8325	1.05849	0.632744
ACA5b_st	0.928094	0.787655	0.854844	1.05688	0.720433	1.11408	1.23887	0.787655	0.743689	0.787655	0.860678	1.05688	1.02028	0.782323	0.906729	0.777866	0.895871	0.934138
ACA5b_x_st	1.03375	1.04011	1.17665	0.532459	2.1754	0.852536	0.7634	1.01965	1.33189	1.04072	0.94791	1.09102	0.45643	0.72813	0.878279	1.04239	1.00821	1.22756
ACA5c_st	1.47957	1.62534	1.40632	1.34525	1.43088	1.25359	1.49182	1.47511	1.60472	1.22406	1.5971	1.34525	1.34525	1.36948	1.09874	1.36948	1.25912	0.925371
ACA60_st	1.62476	1.34525	0.899859	0.902551	0.566107	1.26159	1.17826	1.33666	1.09497	1.34525	2.30204	1.65049	1.71909	0.62247	1.44122	1.58305	1.30431	0.695265
ACA61_st	4.24833	3.73751	1.72339	1.36162	1.63307	3.99818	2.94676	4.1861	2.63597	2.03421	4.33834	4.5608	3.24152	0.752403	4.72672	4.14657	3.6555	2.91457
ACA62_st	1.52774	1.83568	1.34036	1.25319	1.23881	1.77948	0.786094	2.34389	2.33379	1.92965	1.53043	1.35727	1.44219	1.55351	1.69952	2.14105	1.57213	1.37497
ACA63_st	2.40738	3.14564	1.57389	1.29376	0.785339	2.77978	1.41563	2.4868	1.92949	2.657	2.34817	2.47191	2.58013	1.30206	2.40305	2.55862	2.78497	1.46499
ACA64_x_st	1.31968	0.782475	1.61655	1.04017	2.18674	1.49359	0.70011	1.52738	1.07244	0.658254	1.06299	1.02143	0.973437	3.94403	1.04017	1.2508	1.24115	1.82255
ACA65_st	0.899785	1.28906	1.52375	0.761667	0.908648	0.969021	0.809036	1.10428	0.503173	0.916099	0.98112	0.902551	0.925371	1.09834	0.902551	0.925371	0.925371	1.0687
ACA66_st	1.08455	1.08455	1.34525	0.902551	1.43088	1.08455	0.912463	1.29721	0.967558	1.08455	1.08455	1.33536	1.00698	1.20362	1.07099	1.24825	0.733599	0.640301
ACA66_x_st	1.07244	1.46769	1.02723	1.32069	1.11871	1.83112	1.29912	1.12877	1.39247	1.45879	1.00152	1.25816	0.922438	0.925371	0.770226	1.71995	1.01244	1.25816
ACA67_x_st	1.41479	1.74007	1.22717	1.47045	1.79108	1.70185	1.29912	1.64465	0.908399	1.63065	1.38696	1.16947	1.33986	1.18321	1.12105	1.22381	0.96372	1.33986
ACA67B_st	1.46278	1.13125	1.25864	0.579108	0.907298	1.28217	1.4883	1.05779	1.05809	0.975649	1.47767	1.26159	0.97995	1.18149	0.832996	1.45311	1.06058	1.14317
ACA67B_x_st	0.76969	1.03324	0.854697	1.25848	0.742487	1.45474	1.74617	1.31608	0.898818	1.17109	1.22514	1.79598	0.906582	1.19586	1.06226	2.04495	1.46401	0.961831
ACA68_st	1.25379	1.13887	2.06914	1.62396	1.29577	1.38112	1.30503	1.4897	1.2643	1.17109	1.09699	1.26159	1.13919	1.76179	1.47039	1.35277	0.901727	0.831281
ACA68_x_st	1.32383	1.12877	1.69781	1.09226	1.85929	1.18598	1.32164	1.10147	1.65406	0.655851	1.34205	0.733906	1.19109	1.12877	1.23482	0.852898	0.975022	1.10147
ACA6_st	0.951294	1.47152	0.976202	0.967511	1.07076	1.58987	0.714804	1.62979	1.37497	1.50852	2.23217	2.08513	0.984119	1.19373	1.92551	1.5253	1.75119	0.711643
ACA7_s_st	4.34806	5.58832	1.83733	2.1208	1.43348	4.42003	2.68471	5.31171	3.45208	5.0502	5.22454	4.50409	4.36311	2.22263	5.10186	4.49173	5.01357	2.38851
ACA7B_s_st	4.1142	5.20066	1.68631	3.21226	1.48748	4.43836	2.02664	5.0182	3.37549	5.10146	5.44582	4.40647	4.05011	1.71208	4.87689	4.6062	4.87046	2.746
ACA8_x_st	1.53705	2.77657	0.520633	1.09123	1.20866	1.61769	0.862707	1.76769	0.490572	1.73203	2.82967	2.31318	1.61769	1.12877	1.73203	2.7217	1.61769	0.941186
ACA9_st	1.56056	2.48072	0.795781	0.845418	0.659122	1.18185	0.654996	1.03114	0.881931	1.39452	1.6231	1.3627	1.25288	0.845418	1.40898	2.13735	0.712783	1.13545
ACA9_x_st	1.25738	1.30559	1.08455	0.979163	1.08624	1.56606	1.25468	1.6969	0.822398	1.61527	1.52712	1.55992	1.21336	0.9746	1.85016	2.11559	0.937349	0.660286
AFFX-BioB-3_at	10.3522	8.85694	13.3118	13.5143	13.3757	9.37706	11.2084	9.81127	11.2057	8.51417	9.38264	9.65973	9.082	13.358	9.00403	9.57404	10.4027	12.8145
AFFX-BioB-5_at	10.4102	8.81874	13.2945	13.4327	13.3516	9.53627	11.1685	9.94851	11.2634	8.44923	9.35205	9.8195	9.23551	13.3156	9.005	9.7431	10.5468	12.8162
AFFX-BioB-M_at	10.8522	9.28227	13.408	13.5571	13.4449	9.92725	11.4295	10.4414	11.6633	8.89659	9.881	10.2568	9.61155	13.401	9.57303	10.161	10.8681	13.0191
AFFX-BioC-3_at	11.7222	10.2266	13.6245	13.7738	13.7017	11.308	12.1532	11.3805	12.3846	9.88497	10.7019	11.0633	10.5422	13.5718	10.4729	11.0814	11.662	13.6338
AFFX-BioC-5_at	12.0202	10.4317	13.7198	13.8683	13.7976	11.5196	12.4628	11.6333	12.7124	10.0021	11.0417	11.324	10.7491	13.6633	10.828	11.3256	11.9997	13.7915
AFFX-BioDn-3_at	13.8867	12.7173	14.2766	14.5393	14.2168	13.6442	14.1619	13.6621	14.1382	12.1366	12.8714	13.3516	12.7088	14.3239	12.8796	13.2334	13.643	14.3357
AFFX-BioDn-5_at	13.1961	11.7946	14.0684	14.2081	14.078	13.0473	13.6294	12.9056	13.6586	11.3461	12.1889	12.6464	12.0426	14.1095	11.9461	12.6454	13.0218	14.0336
AFFX-CreX-3_at	14.6496	14.4222	15.1327	15.1884	15.1521	14.6232	14.713	14.6552	14.844	13.4828	14.5139	14.533	13.8406	15.1562	14.5468	14.6196	14.6702	15.1441
AFFX-CreX-5_at	14.3039	13.5921	14.8081	14.9549	14.7746	14.2798	14.5139	14.2951	14.5253	13.0237	13.8811	14.1421	13.4604	14.8771	13.6422	14.1501	14.3757	14.841
AFFX-HSAC07/X00351_3_st	1.6314	2.26159	1.14418	1.60091	1.12591	2.16057	1.34502	2.2549	1.45259	1.87091	3.09268	1.9481	1.86484	1.18143	2.09025	2.04952	2.2578	1.70526
AFFX-HSAC07/X00351_5_st	1.01641	1.70103	1.07317	0.925092	1.05297	1.42785	0.981233	1.67586	1.54421	1.01427	2.26329	1.42188	1.62802	0.761467	1.29837	1.61601	1.20462	1.15938
AFFX-HSAC07/X00351_M_st	1.4349	1.75656	1.10627	1.11377	1.40211	1.27645	0.980933	1.48619	1.28325	1.79892	2.13105	1.45378	1.26291	1.26055	1.41402	1.47508	1.50072	1.09183
AFFX-hum_alu_st	6.90297	6.14088	8.92407	10.1276	9.2796	7.56894	6.9088	8.00575	7.14262	5.00759	6.16295	5.89117	5.76246	8.66151	6.58217	6.10156	7.71819	7.71894
AFFX-HUMGAPDH/M33197_3_st	1.25951	1.33513	0.701522	0.963989	0.822976	1.21645	0.879259	1.15724	1.04607	0.823412	1.45279	1.27706	0.799483	0.974634	1.42388	1.57236	1.23871	1.31705
AFFX-HUMGAPDH/M33197_5_st	0.902308	1.02934	1.35364	1.12313	1.24211	1.26127	1.03962	1.2197	0.948147	1.40108	1.17766	1.21953	1.06855	1.16406	1.12248	1.13166	1.16416	1.45733
AFFX-HUMGAPDH/M33197_M_st	1.59099	1.92892	1.71912	1.44936	0.976248	1.22236	1.14452	1.42788	1.42486	1.40871	1.78973	1.62753	1.39132	1.12187	1.26609	1.3658	1.14711	0.975569
AFFX-HUMISGF3A/M97935_3_st	1.02099	0.64869	1.24098	1.03904	1.05163	0.886284	0.840914	0.629958	0.807533	0.739999	0.81891	0.784455	0.943704	1.03627	0.687712	0.759088	0.935944	1.07555
AFFX-HUMISGF3A/M97935_5_st	1.19324	0.90176	1.06038	0.987449	0.953391	0.999956	0.909934	0.727441	0.790241	0.842618	0.995639	0.830995	0.968782	1.06921	0.910721	0.795472	0.902128	1.3359
AFFX-HUMISGF3A/M97935_MA_st	1.02956	0.813682	0.825383	1.06252	0.844492	0.95002	0.858198	0.714767	0.920054	0.854772	1.10005	1.05626	0.873485	0.925371	0.820903	1.05832	1.03343	0.929669
AFFX-HUMISGF3A/M97935_MB_st	1.17289	1.0637	1.59206	1.11118	1.46545	1.18185	1.41183	1.10193	1.22733	1.14563	1.12577	1.11936	1.01692	1.35174	1.18966	1.04934	1.35675	1.19198
AFFX-HUMRGE/M10098_3_st	11.7635	11.5821	9.54407	6.65573	8.95338	11.7188	10.5931	10.9165	9.17598	10.1764	11.0451	11.6595	10.1422	9.49862	10.5817	11.9298	10.9535	10.5712
AFFX-HUMRGE/M10098_5_st	11.2325	11.0518	7.31177	4.35559	7.68204	10.9687	10.278	10.4468	8.79085	8.53647	10.6936	10.8328	9.65442	5.58997	9.79416	11.1909	10.1571	9.78892
AFFX-HUMRGE/M10098_M_st	12.3061	11.7328	10.7777	8.86142	10.3572	12.1842	10.9709	11.2518	9.69451	9.45827	11.2959	12.0376	10.5308	10.5355	10.5693	12.303	11.0962	10.9261
AFFX-M27830_3_st	1.14746	0.962473	1.23829	1.23395	0.977498	1.71589	1.04546	1.4707	1.43748	0.952247	0.990813	1.18379	0.914688	1.56178	1.19342	1.28786	1.32379	0.954425
AFFX-M27830_5_st	11.5341	11.2694	9.14539	2.08944	6.44184	11.803	10.338	10.2264	7.90421	8.82638	10.6498	11.6097	9.91159	7.43869	9.60839	11.7943	10.0781	10.7662
AFFX-M27830_M_st	7.7124	7.27738	4.89618	4.571	5.45972	7.99245	6.45158	8.08161	7.58567	6.87607	7.55359	7.97233	7.21141	5.63547	7.5854	7.82551	7.85873	7.63724
aga-bantam_st	0.665862	1.00598	0.805988	1.06974	0.733544	0.876809	0.665862	0.77412	0.634701	0.763262	0.763262	0.715668	0.928094	0.610949	0.808756	0.532882	1.17568	0.538517
aga-let-7_st	1.70956	3.47161	0.56408	0.949937	1.63307	1.43674	1.68756	2.21818	2.12071	4.74406	3.32177	1.43674	2.80231	0.62247	2.74072	2.25552	2.09165	2.00981
aga-miR-1000_st	0.840428	0.86487	0.852536	1.3373	1.01177	0.852536	0.893315	1.12877	0.977595	0.852536	0.627389	0.670541	0.774967	0.700224	0.718134	0.985305	0.858063	0.677458
aga-miR-100_st	12.2889	12.498	9.3919	0.967837	8.03338	11.3397	12.3577	11.9654	12.0745	12.154	12.3174	12.2207	12.4885	6.59659	12.2962	12.1714	12.4191	11.432
aga-miR-10_st	2.88146	4.4057	0.590467	0.891256	0.78511	3.1188	1.12672	3.44557	1.35445	4.33635	4.09227	4.34152	2.99384	0.707626	3.92509	5.06895	4.65344	0.898946
aga-miR-1174_st	0.844735	1.39182	0.7313	0.902551	0.602417	0.745505	0.765342	0.817534	0.63248	0.435745	0.731948	1.15456	0.65878	0.961681	0.546898	0.79552	0.961681	1.12552
aga-miR-1175_st	0.707907	0.776219	1.1711	0.648871	1.50674	0.833425	0.799039	0.55133	0.738813	0.776219	0.569765	0.776219	0.763886	1.0066	0.776219	0.632878	0.646286	0.777819
aga-miR-11_st	0.852536	0.859343	0.631419	1.00268	0.742487	0.84701	0.852536	0.569757	0.752398	0.8602	0.649147	0.902551	0.938672	1.0255	1.1451	0.626678	0.560913	0.852536
aga-miR-124_st	6.45109	1.50419	1.08383	0.755765	1.08455	1.31968	0.779439	1.55364	0.926506	2.38086	3.03815	2.40305	1.79011	0.925371	1.31968	1.36948	0.752403	1.36676
aga-miR-125_st	13.1125	13.103	13.1005	12.3498	13.0229	12.6787	13.0672	12.8458	13.009	13.0539	13.014	13.0369	13.1018	13.0956	13.0834	13.072	13.1491	13.3831
aga-miR-12_st	0.940844	0.624893	0.704581	1.00894	1.25933	0.852536	0.734733	0.843166	1.24071	0.950998	0.734733	0.864603	0.746876	1.30868	0.797249	0.56588	0.864573	1.31417
aga-miR-133_st	4.69424	5.49776	1.07382	1.22091	1.10401	5.12049	5.23624	4.86045	3.91636	7.41457	6.77736	5.74513	7.37351	0.506372	6.40712	5.60824	5.86077	1.16224
aga-miR-137_st	0.386402	0.70213	0.899602	0.752403	0.594552	0.56539	0.787655	0.787655	0.893367	0.804664	1.02736	0.719139	0.849974	0.353032	0.913987	0.940133	0.868291	0.438955
aga-miR-13b_st	0.864725	0.65999	0.767214	1.40421	1.02792	0.688832	0.35272	0.633329	0.881931	0.520633	0.434655	0.488665	0.62247	0.752403	1.17109	0.752403	0.779064	0.752403
aga-miR-14_st	1.38563	0.902551	0.777227	1.82039	0.835329	1.01077	2.00125	0.449423	1.22683	1.16452	1.26814	1.17177	1.01077	1.02163	0.677722	1.02163	1.1407	1.1407
aga-miR-184_st	1.01164	1.27195	0.778533	0.604175	1.16809	0.936079	0.871198	0.871198	1.0511	1.62291	1.38506	0.769887	1.33986	1.06346	1.28243	1.25128	1.18979	0.925371
aga-miR-1889_st	1.34146	0.925841	0.750699	0.902551	0.722172	0.852536	0.649147	0.787655	0.723975	0.9991	0.534788	0.852536	0.512408	1.29664	1.04344	0.842829	0.516314	0.752403
aga-miR-1890_st	0.971067	0.759661	1.07099	1.05618	0.902551	0.49791	0.913987	0.913987	0.868375	0.902551	0.902551	0.776219	0.62247	0.748802	0.902551	0.520633	0.748802	0.752403
aga-miR-1891_st	0.967456	0.796406	1.05037	0.875124	0.881931	0.958248	1.05037	0.73904	0.987643	0.923771	1.03612	0.914822	0.909303	0.62247	0.728182	0.520633	0.823167	0.858115
aga-miR-190_st	0.673081	0.729697	1.80859	0.752403	0.848771	0.948905	0.934399	0.739613	0.590278	1.02094	0.848771	1.04945	0.843245	0.978623	0.718839	1.0024	0.718839	0.848771
aga-miR-1_st	0.765959	0.703025	0.837322	1.4321	1.86284	0.897477	0.70516	0.855627	0.972594	1.43952	0.943199	0.899075	0.738694	0.938928	1.13231	0.916108	0.925371	1.09834
aga-miR-210_st	7.14171	4.99354	6.65155	2.02605	5.11378	6.73886	2.33943	6.54328	8.06921	3.05216	6.15348	6.86888	3.72343	1.26126	5.82188	4.97527	7.27148	6.81407
aga-miR-219_st	0.883262	0.797737	1.02294	0.941078	1.20236	0.538744	0.956115	0.695974	1.02483	0.689093	0.722724	0.951311	0.79093	1.61141	0.62247	0.764496	0.690797	0.615852
aga-miR-263_st	0.828212	0.771205	0.916394	0.973806	1.21079	0.907748	1.00906	0.751701	0.95114	0.997622	0.48829	0.72421	1.15319	0.843873	1.11418	1.00523	0.752403	0.652521
aga-miR-263b_st	0.847895	0.636489	0.38893	0.628215	0.307882	0.837036	0.924395	1.41274	0.75921	0.78043	0.709195	0.711617	0.624155	0.889143	0.75921	1.11498	1.18159	0.538748
aga-miR-275_st	0.784634	1.28822	0.769338	0.919063	0.939924	0.876353	1.17408	0.527514	0.562115	0.996187	0.553427	0.686345	0.73544	0.776219	0.820609	1.71011	0.752403	0.589705
aga-miR-276-3p_st	0.790147	0.841989	1.02398	1.06974	1.26719	0.984408	1.31655	0.848493	1.00334	0.838444	0.940018	0.812409	1.09796	0.708682	1.23435	1.11029	0.97355	1.04582
aga-miR-276-5p_st	0.784752	0.872611	0.899602	0.926394	0.566107	0.75921	0.650052	0.644313	1.05543	0.75921	0.75921	0.75921	0.838538	0.8036	0.561785	0.7422	0.752403	0.752403
aga-miR-277_st	0.974668	1.308	1.25984	1.04445	1.64234	0.767122	1.04389	0.969596	0.483973	0.735562	0.99892	0.695608	1.04603	0.914513	1.13043	0.87545	0.752403	0.760975
aga-miR-278_st	0.639701	0.840545	0.66678	0.752403	0.82803	0.708013	0.500416	0.787655	0.579452	0.708013	0.865559	0.776219	0.500416	1.00671	0.554264	0.708013	0.817857	0.833738
aga-miR-279_st	0.626678	0.935103	0.718807	1.58367	0.766303	0.611277	0.941404	0.970674	0.67608	0.553185	1.01364	0.926368	0.615838	0.702671	0.891358	0.520633	0.614529	0.581268
aga-miR-281_st	0.76641	0.698533	0.896599	0.823232	0.663168	0.514225	0.630327	1.00333	0.730491	0.780881	0.773217	0.882034	0.852546	1.207	0.673084	1.06673	0.83063	0.521822
aga-miR-282_st	0.909022	0.852536	0.970606	1.06822	0.669652	0.852536	1.15555	0.85866	0.852536	0.750699	0.779018	0.824851	0.693475	0.982388	0.951183	0.830215	0.778988	1.21156
aga-miR-283_st	0.752403	0.647327	1.08455	0.902551	1.35306	0.852536	0.641272	0.852536	1.08024	0.776219	0.852536	0.913335	0.572455	0.773133	0.994956	0.520633	0.925371	1.22859
aga-miR-286_st	0.797396	1.34265	1.00093	0.851027	1.1687	0.85373	0.734655	0.85373	1.36553	0.851027	0.932809	1.04289	0.653052	1.21292	0.763176	0.484168	0.570624	0.85373
aga-miR-2_st	0.925371	0.703025	1.34525	1.06701	0.739075	0.919845	1.10589	0.784933	0.879209	1.29879	0.990253	1.09352	0.803286	0.922649	0.925371	1.17625	0.890119	1.53943
aga-miR-305_st	1.00844	0.6969	0.775805	0.705869	0.941683	0.916108	1.0981	0.938122	0.945502	1.00459	0.708013	0.858023	0.760432	0.640381	0.815974	0.996923	1.00619	0.925371
aga-miR-306_st	0.739727	0.659827	0.744308	1.10635	0.468399	0.682647	0.682647	0.54493	0.701582	0.551015	0.447747	1.13225	0.928094	0.886047	0.510588	0.827011	0.678439	0.682647
aga-miR-307_st	0.535929	0.813817	0.762913	0.748102	0.566107	0.959757	0.787655	0.619424	0.652264	0.752403	0.979878	0.776219	0.635555	1.12877	0.62247	0.735394	0.752403	1.13545
aga-miR-308_st	0.852536	0.916756	1.00526	0.520633	0.410382	0.852536	1.03103	0.790875	0.599569	0.626293	0.852536	0.686345	1.03224	0.752403	0.909949	1.01354	0.752403	1.38277
aga-miR-309_st	0.814065	0.964213	0.694991	0.761049	0.366384	0.513773	0.547899	0.589176	0.839335	0.837881	1.06058	0.462272	0.694991	1.12855	1.08658	0.820872	0.469425	0.662803
aga-miR-315_st	0.706976	1.07761	0.582295	0.567642	0.685727	0.525759	0.561316	0.880709	1.1341	0.582295	0.914198	0.541671	0.684132	0.717811	0.823854	0.626678	0.875869	0.925371
aga-miR-317_st	0.852536	0.965937	0.899602	0.852536	0.66624	0.852536	0.875356	1.03826	0.831916	0.709646	0.552756	0.852536	1.02823	1.75915	0.722604	0.702995	0.718553	1.63491
aga-miR-34_st	0.547717	0.902551	0.673381	1.37498	0.885828	0.886848	0.473711	1.0938	0.839538	1.07529	0.708013	0.99892	0.605638	1.04027	0.902551	1.16479	1.07809	0.925371
aga-miR-375_st	0.737627	0.96929	1.08455	0.52744	0.749946	0.500217	1.13296	0.96261	1.17926	0.947483	0.818962	0.685826	1.03904	0.75921	0.525317	0.626678	0.752403	1.13545
aga-miR-79_st	1.33065	1.17144	1.60225	0.515076	0.632508	0.959757	2.14554	1.13112	1.07492	0.959757	0.708013	0.666241	1.09523	0.898598	1.31968	0.907804	0.900997	0.491163
aga-miR-7_st	0.991802	1.16302	1.04667	0.890443	0.742487	1.97965	0.950298	0.744215	1.029	1.77772	0.877463	0.674236	0.703436	1.1537	1.27624	1.51654	0.752403	2.0128
aga-miR-87_st	1.02323	0.902551	0.867959	1.41505	1.10737	0.925371	1.08455	0.938122	1.07244	0.699128	0.992342	0.969596	0.746876	1.09834	1.01694	1.2052	0.775223	0.77411
aga-miR-8_st	0.835471	1.00669	0.916108	0.802492	1.056	0.762359	0.916108	0.928858	1.06317	0.766956	0.627874	0.850049	0.928094	1.29248	0.743139	0.916108	0.752403	0.961196
aga-miR-927_st	0.576663	0.902551	1.00526	1.35459	0.669652	0.959757	0.852536	0.787655	0.881931	0.756282	0.852536	0.726204	1.13237	0.949894	0.549635	1.13462	0.875356	1.43985
aga-miR-929_st	0.999466	0.749503	0.899602	1.19619	1.41663	0.923909	0.926966	0.926136	0.881931	0.776219	0.779386	0.902551	0.826553	0.770314	1.04604	0.916108	0.925371	0.672514
aga-miR-92a_st	8.25165	9.02479	6.79031	1.05473	5.43938	9.74514	9.86255	8.54768	8.56686	9.94044	8.88821	8.85582	9.16389	8.24102	9.02901	9.43285	8.65041	7.99246
aga-miR-92b_st	9.45768	9.5908	8.93293	2.07549	9.32223	10.5806	10.6324	9.44833	9.69892	10.5194	9.79007	9.66645	10.0479	9.30968	9.79372	10.1551	9.71394	8.97944
aga-miR-957_st	0.862133	0.787521	0.716123	0.674825	0.901069	0.908055	0.787655	0.945293	0.88896	0.548101	1.00673	0.815442	0.901069	0.901069	0.906596	0.775344	1.20646	1.07404
aga-miR-965_st	0.686077	0.983125	0.881311	0.963105	1.32243	1.10991	0.937803	0.769364	1.22259	1.01525	0.9761	0.902551	0.897025	0.860238	0.902551	0.670781	0.902551	0.902551
aga-miR-970_st	0.858063	0.635717	1.71222	0.831317	0.785314	0.94515	0.773048	1.15733	0.871472	0.633329	0.643625	0.852536	0.78171	0.681168	0.841678	0.626678	0.854137	1.22859
aga-miR-981_st	0.544253	0.655782	0.881287	0.726861	0.815974	0.646743	0.908857	0.762431	0.619634	0.923771	0.739052	0.614389	0.752403	0.825238	0.65227	0.752403	0.748195	0.728587
aga-miR-988_st	0.788676	1.18993	1.04227	1.36156	1.08455	0.984381	1.06804	0.92515	0.944086	1.33952	1.04847	1.21557	1.06804	2.32424	1.06804	1.05103	1.05319	0.858238
aga-miR-989_st	0.825774	0.925371	0.689521	2.21373	1.6351	0.594568	1.29912	0.734464	0.671851	0.923771	0.99892	0.913977	0.925371	0.925371	1.04225	1.34721	0.925371	0.925371
aga-miR-993_st	0.676465	0.838538	1.30698	1.15587	1.04628	0.791473	1.02053	0.870726	0.731306	0.870726	0.638891	1.06476	0.708606	1.06476	0.69134	0.916108	0.838538	0.838538
aga-miR-996_st	0.38578	0.65999	0.934399	0.752403	0.934399	0.746876	0.775223	0.532882	0.752403	0.733468	0.837946	0.584793	0.848455	0.602255	0.882336	0.726817	0.632386	0.852542
aga-miR-9a_st	1.20014	0.943451	0.554836	0.886245	0.933535	1.04358	0.787655	0.824377	1.07244	1.59921	0.92133	0.943451	0.746876	0.71017	0.943451	0.817726	1.11642	0.909065
aga-miR-9b_st	0.663957	0.643245	0.530549	0.75078	0.87242	1.05628	0.665862	0.91338	0.718798	1.07965	1.22381	0.584793	0.62247	0.890119	0.529368	0.627838	0.762319	0.890119
aga-miR-9c_st	0.645087	0.742487	0.694991	0.629791	1.16237	0.731628	0.787655	0.742487	0.889554	0.508594	0.661914	0.795503	1.07244	1.11205	0.619746	0.742487	0.444056	0.861561
aga-miR-iab-4_st	0.752403	0.745654	1.02593	0.895745	0.868819	0.83898	1.06871	0.91341	0.883456	0.587237	0.962535	0.854958	1.01622	1.20545	1.18831	0.484547	0.834	1.1219
age-miR-100_st	12.3051	12.3895	9.4577	0.975989	9.19349	11.3365	12.3595	11.8976	11.9985	12.1832	12.3357	12.2283	12.5076	6.38245	12.2697	12.1852	12.3923	11.3851
age-miR-101_st	5.9166	6.51192	1.08593	0.811385	0.605322	6.40006	7.13513	6.25021	3.99011	7.19314	6.04345	6.15809	6.9488	1.02945	6.54874	5.14537	5.79565	1.93841
age-miR-103_st	11.4839	11.7089	10.4935	10.6296	10.9854	12.2021	11.5882	12.167	11.6016	11.6251	11.6932	11.7103	11.8077	9.34314	12.0362	11.5738	11.9805	11.5684
age-miR-106a_st	9.39907	9.60625	10.2174	4.14568	8.59804	10.7067	10.3465	9.83858	9.11947	9.94374	9.69162	9.61308	9.91005	10.3807	9.63452	9.8337	9.64567	7.82705
age-miR-106b_st	9.68168	9.62125	4.10724	0.697149	0.949187	10.3987	10.2292	9.90068	9.27761	9.63411	9.52173	9.58228	9.38701	1.13053	9.81251	10.3649	9.64521	6.18157
age-miR-10a_st	5.27306	6.32511	0.956265	1.16383	1.34525	5.31813	4.77238	5.40139	4.81657	6.21844	6.05868	6.19518	5.30253	1.38948	5.68181	6.82195	6.41451	1.63625
age-miR-124a_st	7.17757	1.37497	0.845457	0.828256	1.34525	1.38112	0.689887	0.938122	1.14829	2.49006	3.36093	1.62149	1.41571	0.925371	1.31968	1.63315	1.00848	0.601141
age-miR-125b_st	13.0923	13.1265	13.1234	12.3772	13.0043	12.7437	13.0775	12.9586	12.9988	13.0396	13.0549	13.0836	13.1741	13.1141	13.0668	13.0541	13.1182	13.3676
age-miR-127_st	6.8468	8.23677	4.53441	0.826224	4.94821	5.58854	6.64762	7.80724	7.41446	6.97856	7.03815	6.23581	6.32576	2.13283	7.22886	5.5256	7.62651	7.54471
age-miR-128_st	5.53601	5.33357	1.08455	0.902552	0.710428	4.92097	6.29561	5.81041	2.84881	7.30336	6.0353	5.79703	7.88718	1.11378	5.84876	5.87035	5.01398	1.76769
age-miR-133a_st	5.03371	5.42162	0.911078	0.530809	0.648242	5.1561	4.69958	4.84755	2.81852	7.47769	6.47137	5.63725	7.35119	1.40507	6.27804	5.5612	6.00119	2.03509
age-miR-135_st	1.03499	0.925371	0.972436	1.2427	1.25071	0.695305	0.998206	0.820183	1.38084	0.565597	0.880981	0.880981	1.14527	0.925371	0.755485	0.520633	0.795439	1.09153
age-miR-15a_st	8.68311	9.25117	0.899601	0.814461	1.03611	9.57281	9.12036	9.20524	6.82216	9.24797	8.77139	8.81426	9.04417	1.39967	9.3141	8.66083	8.46233	1.61611
age-miR-15b_st	8.14518	9.62025	1.08455	1.33359	0.823716	9.98451	9.50225	7.46824	6.7451	10.0127	8.72526	8.09592	8.63072	0.625117	8.49492	8.84754	7.25262	4.39193
age-miR-16_st	12.1438	12.6214	6.51527	1.23164	1.41708	13.8356	12.9806	12.3898	11.1938	12.5235	12.1304	12.464	12.5573	3.15974	12.3932	12.554	11.7334	10.3047
age-miR-17-3p_st	4.25562	4.07814	0.68774	0.89126	1.337	5.25105	3.71126	4.47378	4.18675	4.92865	4.05399	3.89809	5.22334	0.91408	4.99995	3.90302	5.30229	0.918121
age-miR-17-5p_st	9.79908	10.0375	10.4322	2.02491	8.40423	11.4225	11.0088	10.1769	9.30528	10.2556	10.083	10.0511	10.2979	10.516	10.1128	10.1493	9.94895	8.55063
age-miR-18_st	5.48572	6.38285	1.0743	0.772133	1.08455	7.58525	7.84771	6.44974	4.42861	6.49994	5.92586	5.64314	6.22283	0.915123	6.12568	6.24985	5.74452	1.31091
age-miR-194_st	4.50437	7.01638	1.49922	1.05652	0.794818	7.22907	7.20669	5.83456	4.92936	7.42123	5.78821	5.2703	6.33607	1.12877	6.4052	6.62436	6.21899	1.35644
age-miR-196_st	0.720556	1.17406	1.69464	2.42381	1.08591	1.14822	1.20686	0.791435	1.14461	0.810394	0.866119	1.26159	0.746876	1.91904	1.05771	1.46788	0.910509	1.10163
age-miR-197_st	4.62611	4.85015	4.14244	9.4567	5.29372	5.28455	3.18477	5.5085	4.45146	5.55418	5.96578	5.39943	5.17997	1.69598	5.46842	5.4583	5.07355	2.99067
age-miR-198_st	1.44194	2.43153	1.23381	1.54038	2.68695	2.19513	0.685193	1.45078	2.3581	2.09064	1.41896	2.56934	2.25552	1.21875	2.22046	1.70757	1.88129	1.23897
age-miR-19a_st	4.02123	4.47192	1.84274	0.863997	0.777178	5.7991	5.34956	4.88978	3.99847	5.07265	4.24829	4.46338	4.77266	0.763657	4.82092	3.09091	4.54344	1.81544
age-miR-19b_st	10.0758	9.62335	5.77607	1.06974	1.42132	10.9813	10.4406	10.4461	10.7366	9.91049	9.58889	9.93819	10.0519	1.56783	10.0927	9.13551	10.5726	10.9375
age-miR-205_st	0.898772	1.06626	0.667002	1.3924	0.916108	1.34142	0.913386	0.684412	0.612569	0.797033	0.71646	0.90195	0.646363	1.08908	0.909301	0.916108	1.0298	1.08227
age-miR-20_st	6.27651	8.45428	1.21432	1.47478	0.78517	8.90161	9.47943	7.03323	2.98986	8.96155	7.64874	7.41368	7.9258	1.14608	7.55418	7.54759	6.072	1.68493
age-miR-214_st	10.3729	9.72994	12.6019	12.5351	12.1547	9.52319	10.1026	10.9004	11.7891	10.4684	10.9811	10.5316	10.9134	12.7104	10.7415	10.5946	11.3592	11.9506
age-miR-218_st	1.23641	2.73523	0.965862	0.631462	1.42675	0.931164	1.10966	1.35587	0.953754	3.62951	1.35587	1.39373	1.33879	0.416588	2.05389	2.09209	0.806758	0.785429
age-miR-21_st	10.1105	10.8663	1.38072	0.791135	1.34525	9.83039	10.009	10.0218	7.29888	9.64353	10.4746	10.6281	9.46463	1.16424	9.9988	10.7394	9.34147	7.1645
age-miR-222_st	10.7668	10.7078	9.10938	1.28031	8.05755	10.309	10.9161	10.7522	10.3364	11.0844	11.0098	10.7077	10.846	8.27805	10.9171	10.1358	10.6691	9.9232
age-miR-22_st	12.554	12.0093	11.6451	3.45491	11.5151	13.0017	11.8946	13.0364	13.2328	11.3937	11.9846	12.5185	12.3391	10.9795	12.4932	11.5191	12.7591	12.0148
age-miR-23a_st	13.2748	13.5099	11.2165	11.7264	11.0121	13.4988	13.3321	13.1977	12.2555	13.3382	13.1428	13.3615	13.0744	11.384	13.2038	13.2197	13.0285	12.1295
age-miR-27a_st	10.665	11.9675	9.41502	9.70852	9.29834	10.3804	11.6427	10.2646	9.03173	11.7078	11.031	11.12	11.1282	9.34649	11.0902	10.6526	10.184	9.33884
age-miR-28_st	7.73168	8.77231	1.36216	0.665337	1.36413	7.17468	8.35472	8.60658	7.4661	9.10467	9.25626	8.54532	8.97544	1.06319	8.96048	8.64365	8.8895	5.99222
age-miR-29a_st	11.9217	11.7519	9.35552	1.18104	9.27841	12.0583	11.9357	11.7283	10.843	11.861	11.7431	12.111	11.9666	7.24113	11.9465	11.925	11.7394	9.47392
age-miR-29b_st	0.668943	1.83596	1.08455	1.112	1.04315	0.918362	1.11316	1.73044	0.694529	3.82554	1.55371	1.30386	1.77429	0.518942	2.17732	2.44087	0.845542	0.427519
age-miR-30b_st	5.7223	8.16816	0.926622	2.42381	0.78559	6.1555	7.49577	6.25526	3.14761	8.84392	7.53988	6.85138	7.87694	1.25217	7.49077	7.25637	5.90974	1.72803
age-miR-34a_st	10.341	10.1744	10.4106	3.44957	10.7914	9.6589	9.53956	10.5385	9.74289	9.56497	10.0637	10.7895	10.1462	10.0878	10.7592	9.79985	10.2405	9.56602
age-miR-506_st	0.535929	0.802418	1.12894	1.33196	0.742487	0.959757	0.580319	0.677719	0.652264	0.776219	0.752403	0.941559	0.746876	0.752403	0.752403	0.565023	0.825238	0.833709
age-miR-507_st	0.555478	0.730381	1.1816	0.68029	1.08455	0.616943	0.787655	0.866009	0.876404	0.522713	0.6359	0.680818	0.766426	0.752403	0.505061	0.626678	0.455253	1.13545
age-miR-508_st	0.935218	1.09283	1.09841	0.881931	0.872015	0.671952	0.548609	1.06247	0.881931	0.881931	0.61349	0.48297	0.881931	0.881931	0.881931	0.402949	0.709382	0.71587
age-miR-509a_st	0.940427	0.978554	0.646514	0.520633	0.544962	0.506381	1.31145	0.75921	0.75921	0.532966	0.678637	1.02841	0.96442	0.764737	0.465572	0.75921	0.764737	0.764737
age-miR-509b_st	0.954785	0.975616	0.843253	1.00616	1.02098	1.10098	1.02098	0.881773	0.881931	1.01339	0.852536	0.574877	0.665156	0.417665	0.460573	0.512999	1.09747	0.849586
age-miR-510_st	0.625364	0.752403	1.08455	1.22483	0.752403	0.812559	0.778173	0.633329	0.652264	0.923771	0.739052	0.965067	0.62247	0.662973	0.752403	0.520633	1.10625	0.752403
age-miR-513a_st	1.029	0.762857	1.34525	0.996827	1.43046	0.735547	0.950526	0.99475	0.74654	0.50034	0.881931	0.785562	1.22287	0.881931	0.910949	1.06974	0.716746	0.846679
age-miR-513b_st	0.791515	0.646777	0.674382	1.00799	0.57283	0.900625	0.96895	0.955131	0.881931	0.534081	0.99892	0.502113	0.776219	0.487887	0.776219	0.776219	0.752403	0.925371
age-miR-513c_st	1.05253	0.752403	0.899602	0.752403	0.752403	0.62247	1.34871	0.503801	1.07244	0.638856	0.752403	0.752403	0.752403	0.871477	0.66686	0.609061	0.752403	0.971747
age-miR-513d_st	0.656426	0.600199	1.26304	0.969761	1.15352	0.959757	0.925371	0.706009	1.58424	1.06974	0.925371	1.20545	0.800965	1.21741	0.62247	0.905249	0.914513	0.752403
age-miR-513e_st	0.963346	0.530057	0.842521	0.845471	1.1198	0.849508	0.787655	0.633329	0.974999	0.534194	0.650933	0.776219	0.787655	0.787655	0.845471	0.75921	0.787655	1.13545
age-miR-514_st	0.916108	0.973924	0.970974	1.14111	0.98748	0.399436	0.810827	1.29955	0.916108	1.18761	0.899075	1.07029	0.909911	1.36879	0.693843	0.890522	0.916108	0.823776
age-miR-92_st	9.59353	9.75063	7.91724	4.70407	8.33079	10.7807	10.7061	9.56167	9.71346	10.7051	9.94738	9.89926	10.1528	10.0906	9.98661	10.2711	9.84815	9.09411
age-miR-93_st	9.54665	9.12744	5.27628	2.09682	1.34525	10.5566	9.85216	9.92606	9.50645	9.15543	9.42331	9.64296	9.36719	3.05126	9.44286	9.65642	9.66714	8.29952
age-miR-98_st	2.94973	4.50817	2.34541	1.96655	1.80436	3.11947	2.45265	4.17567	4.10226	5.20488	4.53744	3.04577	3.89038	0.925371	4.28858	3.80467	3.76875	2.18624
age-miR-9_st	1.0744	0.759724	0.89694	0.98207	1.06308	0.938294	0.979073	0.861478	0.513958	1.40075	0.708013	0.977457	1.02237	0.92271	0.716746	0.718774	0.434132	0.695417
ahy-miR156a_st	1.11609	0.859055	1.1279	1.94984	0.929795	1.193	1.58768	1.01595	1.39612	1.60558	1.22465	0.800603	0.928094	1.4709	0.982966	1.00114	0.824468	0.752403
ahy-miR156b-3p_st	0.535929	0.540916	0.694991	0.759054	0.771724	0.506868	1.08455	0.556751	0.60588	0.926845	0.552756	0.410294	0.629121	0.93623	0.539825	0.626678	0.633329	1.13545
ahy-miR156b-5p_st	0.844735	1.13545	0.787323	1.18625	1.112	0.839208	1.02914	0.613714	0.756032	0.660779	1.23079	0.516115	1.18559	1.39693	1.55845	0.612965	0.62247	0.728725
ahy-miR156c_st	0.800196	0.799867	1.11323	1.45923	0.632707	0.913415	1.29912	0.787655	0.652264	1.1374	1.21255	0.659266	0.73053	1.3424	1.05124	1.53021	0.998241	0.931643
ahy-miR159_st	1.40792	0.75921	0.975919	0.962515	0.808887	1.01873	0.726655	0.709646	0.878122	0.816551	0.874205	0.668999	0.746876	1.30112	0.638911	0.569141	0.82872	0.677458
ahy-miR160-3p_st	1.13545	1.11263	1.13545	1.4321	0.91022	0.532931	0.925371	0.938122	1.13545	1.08855	1.06262	0.789117	1.33986	5.6785	1.03908	1.43249	0.83255	1.13545
ahy-miR160-5p_st	0.626678	0.673408	0.838342	1.30637	1.08515	1.09153	0.776827	0.776827	0.494516	0.507604	0.999527	0.776827	0.839146	0.980227	0.776827	0.470347	0.461387	1.13606
ahy-miR167-3p_st	0.844065	1.19866	1.30375	1.1614	0.785314	0.688685	0.787655	1.02978	0.64992	0.995427	0.52393	0.618643	0.838538	0.476677	0.714132	1.28894	0.971611	1.45291
ahy-miR167-5p_st	0.344401	0.735367	0.800714	1.23164	0.846188	0.902551	0.917363	0.734424	0.80093	0.924885	0.832837	0.966426	1.05888	0.925371	0.923172	0.77983	1.09269	1.03248
ahy-miR3508_st	1.22676	0.937803	0.849317	0.787655	0.777739	0.959757	1.29912	0.787655	0.529161	0.776219	0.887788	0.716839	0.776796	1.0797	0.889004	0.626678	1.3087	0.462483
ahy-miR3509-3p_st	0.776219	0.776219	0.844532	0.654398	0.566107	0.776219	1.0056	0.535323	1.03147	0.630255	0.724883	0.631555	0.670174	0.92453	0.901944	1.2052	0.794598	0.744032
ahy-miR3509-5p_st	0.696666	0.787655	1.58986	0.778231	0.566107	0.532627	0.676679	0.938122	0.652264	0.890927	0.787655	1.1467	0.880068	1.05088	0.452025	0.855618	0.787655	0.601141
ahy-miR3510_st	0.743197	0.620431	0.99271	1.01907	0.659215	0.852536	0.560615	0.633329	0.853614	0.637151	0.985506	0.776227	1.07245	0.901732	0.738989	0.563563	0.738989	0.908412
ahy-miR3511-3p_st	0.788917	1.16245	1.1033	1.10625	1.5982	1.37328	0.779821	1.14182	2.89107	1.21623	1.33803	1.16154	0.928093	0.925371	1.04904	0.724331	1.29647	1.36714
ahy-miR3511-5p_st	0.612107	0.508956	1.15375	0.879204	0.500682	0.481036	0.476937	0.48455	0.342478	0.85782	0.806905	0.776219	0.62247	1.38941	0.653585	0.657099	0.745835	0.842278
ahy-miR3512_st	0.652264	0.652264	0.694991	0.752403	0.827109	0.707092	0.620077	0.837983	0.552125	0.920798	0.852536	0.488665	0.928094	0.818426	0.510588	0.626678	0.502116	0.620077
ahy-miR3513-3p_st	0.600398	0.800714	1.31897	0.80244	0.889827	0.826256	0.469118	1.19967	1.58526	0.771159	0.681733	0.749939	0.520633	0.926395	0.80244	0.694625	0.926395	0.926395
ahy-miR3513-5p_st	0.92229	0.75921	0.520633	0.867299	1.46011	0.746876	1.08455	0.837865	0.493909	0.776219	0.708013	0.696523	0.350318	1.36948	0.472322	0.880856	0.752403	0.925371
ahy-miR3514-3p_st	0.929694	1.01755	0.694991	0.798023	1.08615	0.548922	0.789255	0.925371	1.30151	1.21889	0.925371	0.777819	0.693601	1.2103	0.904152	0.75921	1.0327	1.13545
ahy-miR3514-5p_st	0.865356	0.987958	1.08455	0.902551	1.27909	0.861773	1.08455	0.722053	0.902551	0.748225	0.902551	1.13125	0.715171	0.72488	1.01745	0.715171	0.817009	0.622058
ahy-miR3515_st	0.678711	0.933281	1.35316	0.551363	1.00188	0.62247	1.11528	1.30942	0.89947	1.06974	1.14455	0.634291	0.936003	0.752403	0.678711	1.07765	1.25188	1.30128
ahy-miR3516_st	0.78171	0.852536	0.694991	1.18162	1.58601	0.912692	0.328448	0.504388	1.17257	0.63252	0.852536	1.00821	0.722604	0.852536	1.46612	0.726812	0.460779	1.32496
ahy-miR3517_st	0.752403	0.554136	1.36933	1.03761	1.1302	0.939137	1.06043	0.66241	0.881931	0.892789	0.673836	0.881931	0.928094	0.904751	0.561896	0.783288	0.891195	0.925371
ahy-miR3518_st	0.928094	0.685175	1.16709	0.700174	0.871666	0.746876	1.29912	1.4897	0.715769	0.633329	0.559563	0.686345	0.558532	0.75921	0.75921	0.903574	1.08049	1.08049
ahy-miR3519_st	0.928094	0.735267	1.28976	0.953435	0.86061	0.673354	0.747957	0.633329	0.826433	0.868273	0.757965	0.689386	0.838538	1.12877	0.803286	1.02779	1.06286	1.13545
ahy-miR3520-3p_st	0.752403	0.640136	0.771319	0.91841	0.916108	0.936257	1.51241	0.633329	0.75921	0.520633	0.829457	0.711946	0.743914	0.845751	0.517395	0.75921	0.75921	0.728903
ahy-miR3520-5p_st	0.886558	0.75921	1.21897	0.776263	0.950594	0.629277	0.633329	1.13558	0.94615	0.278495	0.616975	0.750564	0.902758	0.994818	0.533591	1.07125	0.686689	0.75921
ahy-miR3521_st	0.979885	0.852536	0.899602	0.852536	0.742487	0.995321	1.4162	0.73764	0.652264	0.730758	0.780237	1.09905	0.748114	1.15285	0.852536	0.748114	1.05623	0.828623
ahy-miR394_st	2.13397	1.06479	1.61327	3.47159	3.40077	1.41979	1.09301	1.57518	1.20256	1.40816	1.73203	0.99892	1.92305	3.72469	1.63307	1.74295	1.23073	1.18428
ahy-miR398_st	1.39008	1.9744	1.34525	2.02394	1.63307	2.01486	1.58217	1.39074	1.63307	1.63307	2.78063	1.59076	1.33986	1.56006	1.49439	1.63307	2.29788	1.34424
ahy-miR408-3p_st	0.967748	0.666128	1.77485	2.77402	1.20447	0.892191	1.36174	0.633329	0.632679	0.83884	1.73203	0.987992	1.96611	0.294921	0.965172	0.987992	1.10625	0.427519
ahy-miR408-5p_st	1.04769	1.02796	1.10201	1.4783	1.01124	0.915038	0.787655	1.04497	1.05827	1.40816	1.05827	1.02215	1.25472	0.892855	1.03865	1.67689	1.04497	1.02115
aly-miR156a-star_st	0.842276	0.546429	0.744361	0.954695	0.64281	0.62247	0.447968	0.657447	0.752403	0.647981	0.682689	0.686345	0.752403	1.23995	0.55125	0.555458	0.882336	0.681183
aly-miR156a_st	0.777945	1.17429	0.720533	0.902551	1.4324	0.922567	0.561471	0.679389	0.843996	1.0318	1.17619	1.09084	1.64323	1.12877	0.928094	0.869058	1.20929	0.777945
aly-miR156b-star_st	0.859349	0.75921	1.51168	3.15456	2.18586	0.75921	0.526027	0.787655	0.922809	0.520633	0.593142	0.75921	0.791178	0.925371	0.639193	0.437207	0.859349	0.601141
aly-miR156b_st	0.79284	0.75931	1.10737	0.890119	0.706028	0.944467	0.925371	1.12063	1.47448	0.990207	0.925371	0.902551	0.829063	1.06309	1.49265	0.859656	0.925371	0.998831
aly-miR156c-star_st	0.884653	0.902551	0.477192	1.07647	1.03883	0.378383	0.881931	0.75605	0.61663	0.650161	0.552756	0.950137	0.884653	1.4922	0.796388	0.52567	1.10625	0.925371
aly-miR156c_st	1.06075	0.925371	1.39602	1.31721	0.742487	1.0032	0.831096	0.938122	0.825233	0.693601	1.22338	0.859313	1.45748	0.925371	0.925371	0.68796	0.633748	1.37497
aly-miR156d-star_st	0.513752	0.493765	0.769675	1.79623	0.817171	0.836493	0.960623	0.575918	0.397224	0.633329	0.718997	0.574877	0.794554	1.12877	0.600293	0.477634	0.925371	0.752403
aly-miR156d_st	0.794814	0.980121	0.916108	1.01981	0.720159	0.572549	0.699633	0.865224	0.881931	1.30151	1.09067	1.06626	0.916108	1.00509	1.18202	0.704247	0.638976	0.752403
aly-miR156e-star_st	0.6042	0.748066	0.751398	1.14705	1.15228	1.22909	0.770886	0.772017	0.727446	0.923771	0.704333	1.08863	1.44472	1.19651	0.998117	0.871181	0.752403	0.668877
aly-miR156e_st	0.741028	1.01595	1.26292	0.966029	1.26292	0.678591	0.811702	0.718509	0.672283	1.53937	0.992515	0.465863	0.963424	1.00947	1.28876	0.843308	1.54393	1.21955
aly-miR156f-star_st	0.908016	1.00542	0.914413	1.12449	0.745973	0.771523	0.901202	0.441991	0.493909	0.899602	0.975919	0.576553	1.07517	1.48888	0.661512	1.03949	0.795336	0.973229
aly-miR156f_st	0.764389	0.892044	0.743148	2.02491	0.928094	1.25721	0.802212	0.938122	0.893917	1.33997	0.978246	0.855228	1.46946	0.595949	0.888517	0.916108	0.768918	0.770025
aly-miR156g-star_st	0.776827	0.993133	0.694991	1.8717	1.16554	1.23877	1.51241	0.787655	0.881931	0.776219	1.0601	0.552057	0.520633	0.928321	0.865253	0.73639	0.610928	0.984184
aly-miR156g_st	0.695993	0.690122	1.21088	1.96073	0.742487	0.626549	0.579146	1.12877	1.00826	1.22541	0.902551	1.02888	0.835317	0.782535	0.683743	0.786743	0.908078	0.902551
aly-miR156h-star_st	1.07078	1.53211	0.833034	2.03395	1.54749	1.19098	1.36948	1.30151	1.75698	1.93064	1.42207	1.34666	1.33986	1.36948	1.68286	1.13922	0.839791	1.37497
aly-miR156h_st	0.614564	0.902552	0.716564	2.17809	1.05345	0.931172	0.901509	1.09131	1.22562	1.25984	1.15152	1.07856	1.316	0.476677	1.12361	0.540535	1.70817	0.952413
aly-miR157a-star_st	0.723922	0.730729	0.666509	0.87407	0.412981	0.691566	0.633329	1.10029	0.602168	0.873619	0.730729	1.09632	0.844276	0.89689	0.730729	0.724078	0.730729	0.723922
aly-miR157a_st	0.652301	0.695639	1.00575	0.710117	3.3044	0.852536	0.863972	1.04378	0.599569	1.23794	0.852536	1.20509	0.846219	1.17704	0.62247	1.06974	0.688832	0.943017
aly-miR157b-star_st	0.570233	0.859819	0.676525	0.725664	0.724022	0.62247	0.733938	0.888264	0.594518	0.400675	0.689548	0.686345	0.905756	0.733938	0.733938	0.514417	0.743201	0.953282
aly-miR157b_st	0.902551	1.04589	0.728116	0.902551	1.05945	1.20963	1.12763	0.527514	0.710081	0.923771	0.831317	0.632006	0.897025	1.19799	1.14987	0.75921	0.518596	1.08917
aly-miR157c-star_st	0.686345	0.49086	0.748007	0.836493	1.39827	0.364389	0.907893	0.647752	1.04593	0.520633	0.761029	0.646656	0.573649	0.824182	0.361204	0.454574	0.438273	0.660808
aly-miR157c_st	0.781936	0.908268	0.893882	0.752403	0.752218	0.954038	0.781936	0.720274	0.807522	0.805752	0.708013	0.575609	0.776409	0.606245	0.756393	0.916108	0.628186	0.989293
aly-miR157d-star_st	0.76631	0.932178	0.925371	0.770727	0.796488	1.0187	0.793547	0.806297	1.04809	1.0066	0.708013	1.0066	1.01151	1.29493	1.04497	0.751014	0.974425	0.86444
aly-miR157d_st	0.775223	0.902551	1.86138	0.925371	1.08908	0.925371	0.787655	0.700483	0.762332	1.18191	0.908339	0.925371	0.987691	0.948191	1.0517	0.903574	0.656568	1.13545
aly-miR158a-star_st	0.535929	0.564881	0.513336	0.898203	0.949493	0.328871	0.746876	0.757735	0.746876	0.746876	0.543487	0.776219	0.564881	0.898203	0.752403	1.04051	0.460779	1.13545
aly-miR158a_st	0.526875	0.682294	1.03634	1.03929	1.35206	0.626098	1.08455	0.929068	0.659071	0.930578	0.689495	1.03929	0.75921	0.613416	0.499344	0.657372	0.917565	0.925371
aly-miR158b-star_st	0.535929	0.543487	0.688184	1.11413	0.965188	0.746876	0.918565	0.574774	0.696654	0.769412	0.752403	0.99892	0.746876	0.925371	0.62247	1.11413	0.752403	0.925371
aly-miR158b_st	1.22104	1.01595	0.973934	0.867024	1.03073	0.62247	0.973934	0.747949	0.996552	0.799365	1.02367	0.514056	0.838538	0.800965	0.541505	0.783956	0.737091	0.826735
aly-miR159a-star_st	0.6329	0.603657	0.91263	0.638084	1.08455	0.852588	0.805869	0.415978	0.665293	0.520633	0.433253	0.879417	0.446566	0.811052	0.510588	0.639707	0.6329	1.388
aly-miR159a_st	1.00714	1.13316	1.1113	1.23164	0.636696	0.62247	1.15514	0.845031	1.23621	1.07015	1.23621	0.776219	1.24584	0.964106	1.10578	0.838381	0.752818	1.07015
aly-miR159b-star_st	0.844735	0.633329	0.899602	1.06974	0.834819	0.889618	0.844735	0.844735	1.07244	0.633329	1.23704	0.667209	1.05582	0.844735	0.491768	0.844735	0.902565	1.09094
aly-miR159b_st	1.1029	0.975386	1.51822	1.72155	1.09298	1.06992	0.925371	0.700483	1.00276	0.996606	0.925371	0.880937	1.00093	0.795439	0.695305	1.13689	0.825238	0.601141
aly-miR159c-star_st	0.604253	0.75921	0.937157	1.23492	1.21708	0.746876	0.874349	0.76872	0.787655	0.923771	0.717941	0.85153	0.787655	1.29396	0.701381	0.75921	0.787655	0.752403
aly-miR159c_st	0.776219	0.719733	1.04904	0.644588	1.22744	0.746876	0.629152	0.719139	1.02482	0.774619	0.825335	0.753399	0.644588	1.24609	0.748752	1.05605	0.776219	0.769412
aly-miR160a-star_st	0.86408	0.633329	1.17068	1.36808	1.28111	0.819034	0.73422	0.787655	0.841241	0.774149	0.855931	0.98188	0.632507	0.556005	0.831732	0.823242	0.838538	0.838538
aly-miR160a_st	0.752403	0.635555	0.964948	0.914043	1.51347	1.26159	0.925371	0.849803	1.30151	0.849803	0.732937	0.847984	1.22026	0.968877	0.727062	0.916108	0.712951	1.01585
aly-miR160b-star_st	0.619871	0.75921	0.522022	0.902551	0.549014	0.688528	0.665862	0.931315	0.782197	0.633329	1.11627	0.769412	0.752403	0.752403	0.895745	0.723958	0.818461	0.752403
aly-miR160b_st	0.675851	0.633329	1.01992	1.20648	0.916108	0.959757	0.75921	0.621493	0.746243	0.633329	0.382676	0.733668	0.62247	1.46346	0.536175	0.626678	0.925371	0.756488
aly-miR160c-star_st	0.626678	0.89628	0.959757	1.06974	1.18335	0.740605	0.959757	0.938122	1.58424	1.11092	1.26369	0.966869	0.745509	0.957173	0.837016	0.855335	0.925371	1.01717
aly-miR160c_st	0.735557	0.75921	0.871792	1.13716	1.38811	0.508315	1.0478	0.787655	1.30704	0.742208	0.942617	0.974101	1.07314	0.736817	1.07471	0.511828	0.695383	0.909786
aly-miR161.1-star_st	0.928094	0.587286	0.65687	0.79326	0.299154	0.65687	0.497808	0.667728	0.455788	0.399436	0.65687	0.807286	0.903529	0.714282	0.556088	0.506752	0.628985	0.793401
aly-miR161.1_st	1.69639	1.37596	0.863968	1.12064	1.55693	1.66928	1.51241	1.11271	0.881931	1.13545	1.02712	1.17968	1.05022	1.42038	0.926987	1.42038	0.889738	1.33934
aly-miR161.2-star_st	0.541456	0.65999	0.752403	1.06974	1.02362	0.752403	0.665862	0.763839	0.560297	0.752403	0.677286	1.23778	1.01823	0.606609	0.580917	0.532882	0.752403	1.23559
aly-miR161.2_st	0.900084	0.798123	0.886836	1.06178	0.8	0.654825	0.792562	0.528901	0.727802	0.633329	0.304722	0.722558	0.874727	0.71057	0.558669	0.512005	0.861459	0.986296
aly-miR162a-star_st	1.1537	1.80945	5.31295	2.02491	2.78215	1.07378	0.50034	1.08469	2.47209	1.44283	1.44855	1.10508	0.919798	2.90011	1.38145	1.36948	1.15934	1.37497
aly-miR162a_st	0.833553	0.714478	0.980751	0.902551	1.29084	0.86315	0.925371	0.841514	0.963081	0.636906	0.755929	0.589737	0.828764	0.68297	1.04497	0.8195	0.828764	0.752403
aly-miR162b-star_st	1.11319	1.90437	1.2106	0.912636	2.77649	1.21685	0.665686	0.994115	2.17505	1.36034	0.608333	0.935663	1.2052	4.77372	1.55633	1.2052	0.752403	1.00079
aly-miR162b_st	0.928094	1.12619	0.755257	1.19035	1.48514	0.746876	0.781027	0.64331	1.02182	0.808428	0.801917	0.916108	1.14381	0.916108	0.650476	0.766567	1.09699	0.999062
aly-miR163.1-star_st	1.34576	0.902551	0.689864	1.07178	1.05945	0.830522	0.916108	0.916108	0.945902	1.38614	1.30151	0.677081	0.916108	1.06871	0.752403	0.614692	0.916108	1.04604
aly-miR163.1_st	0.705341	0.899602	0.899602	0.728233	0.742487	0.979208	1.07257	0.784705	0.881931	0.899602	0.899602	0.952617	0.925144	0.899602	0.769669	0.913158	0.922421	0.922421
aly-miR163.2-star_st	0.908306	0.924382	0.679983	0.544438	0.85716	0.664064	0.842559	0.938122	1.07244	0.986924	0.916108	0.916108	0.913523	1.04596	1.18646	0.690249	0.917708	0.718572
aly-miR163.2_st	0.771763	1.47083	0.899602	0.793956	1.24664	0.906588	1.52456	0.921304	1.12443	0.665717	0.691703	1.07145	0.720626	0.914497	0.921304	1.34983	0.921304	1.19003
aly-miR164a-star_st	1.21587	0.902551	0.520633	1.61875	0.952622	0.976317	1.10625	0.821466	1.46145	1.27623	0.852536	1.10625	0.799044	1.40329	1.39882	1.59381	1.10905	1.17971
aly-miR164a_st	1.05443	1.37497	1.08455	1.26185	0.421803	0.709226	0.928094	0.928094	0.881931	1.16595	0.928094	0.552795	1.39427	1.43559	1.05443	1.34813	0.755125	0.928094
aly-miR164b-star_st	1.00664	0.69196	1.24645	1.26397	1.10183	1.09153	0.949558	0.938122	0.881931	0.819048	1.15152	0.798233	0.759966	0.947385	0.696307	0.944929	0.784373	0.914306
aly-miR164b_st	1.05763	1.70674	1.05323	1.06974	1.06974	0.837725	0.618517	0.753558	0.805892	1.45514	0.984109	1.11396	1.44267	0.91056	0.88774	1.13636	1.079	1.28908
aly-miR164c-star_st	0.903207	0.419081	0.746876	1.4321	0.832361	0.746876	0.859572	0.759627	0.860141	0.634994	0.530966	0.776219	0.758862	0.594442	0.736831	0.737613	0.752403	0.653763
aly-miR164c_st	1.79523	2.13387	4.95444	2.13678	4.95967	3.18423	1.69817	2.70122	3.78781	1.74833	1.30151	2.45569	1.66349	8.59636	2.38433	2.08787	1.54393	1.02209
aly-miR165a-star_st	0.756611	0.644187	1.21448	0.763262	0.763262	0.873311	0.80843	0.823099	0.663123	0.787078	0.57353	1.00978	0.849397	0.763262	0.738497	1.063	0.618897	1.26538
aly-miR165a_st	1.81119	1.61769	1.81705	2.76031	2.83695	2.14724	1.51241	1.7771	1.93064	2.40152	2.6579	1.1071	2.62282	3.94549	1.53168	1.93064	1.58183	2.30888
aly-miR165b-star_st	0.804317	0.901073	0.694991	1.21729	1.0094	0.968836	0.997614	0.862973	0.694697	0.923771	1.15285	0.945893	1.11789	1.37855	0.896304	0.555558	0.93445	0.997231
aly-miR165b_st	1.83169	1.63307	2.68824	1.63307	1.72222	1.15875	1.65288	2.52128	1.24966	1.66626	2.52696	1.63307	1.61769	1.98057	1.70683	1.12605	1.25246	1.63307
aly-miR166a-star_st	0.968767	0.928094	0.925144	1.23164	1.35724	0.971743	1.29912	0.631201	0.907473	0.532619	0.713846	0.911061	0.682085	0.777945	0.777945	1.21719	0.917235	0.978998
aly-miR166a_st	2.16983	1.73203	2.10372	2.64342	3.09615	0.650984	1.30417	2.28338	1.86761	1.7937	2.17258	1.3087	2.30263	1.97075	1.17109	2.08513	1.33569	1.44738
aly-miR166b-star_st	0.563107	1.22465	1.12967	2.65387	0.916108	0.852536	1.13126	0.757581	0.652264	0.569757	0.708013	0.776219	1.25685	0.764231	1.10751	0.626678	0.8618	0.982469
aly-miR166b_st	1.96609	1.72155	3.44112	1.18538	1.17546	2.04623	1.23522	1.40774	1.32843	2.1718	1.89539	1.80795	2.14724	5.19123	1.36188	1.79747	2.33419	1.40774
aly-miR166c-star_st	0.925964	0.88962	0.69276	0.895294	0.742487	0.500217	0.787655	0.868884	0.494667	0.857448	0.756652	0.778505	1.10022	0.484487	0.776219	0.626678	0.60367	0.895294
aly-miR166c_st	1.92551	1.37497	2.09859	3.47159	3.29035	1.67469	1.92551	1.81674	1.71461	1.93064	2.11898	1.92551	1.75296	4.08291	2.01837	1.93064	2.24328	1.76111
aly-miR166d-star_st	0.787655	0.661774	0.912034	1.26008	1.16688	0.781383	0.904715	0.633329	0.664696	1.30151	0.809323	0.788651	0.848187	0.72378	0.764835	0.727988	1.30431	1.37497
aly-miR166d_st	1.73203	1.59344	1.97128	1.70003	3.20292	1.06114	0.734707	1.73203	1.68562	1.73203	1.73203	1.80273	1.91397	1.37996	1.33016	1.93064	1.55441	4.5857
aly-miR166e-star_st	1.19848	0.671992	0.850482	1.05804	1.05804	1.10169	0.938968	1.12651	1.03742	1.34012	0.815759	1.05804	1.06974	1.02279	1.35061	1.06974	0.892858	1.08086
aly-miR166e_st	2.33493	1.28189	4.29744	5.82837	1.16375	1.74433	1.33122	1.9896	2.56779	1.76887	2.30204	1.5311	1.8965	3.12002	1.46612	1.8344	1.31314	1.16755
aly-miR166f-star_st	0.832351	0.816164	1.08455	1.18866	0.852213	0.746876	0.881931	0.949741	0.61663	1.03147	0.802289	1.21512	0.703436	1.08533	0.902551	1.06974	1.19422	0.811406
aly-miR166f_st	1.58158	1.38324	3.23602	1.4321	1.97563	1.4234	1.38324	2.43923	1.56342	1.87535	2.09909	2.34704	2.55048	1.05529	2.21486	1.59958	2.58203	1.72721
aly-miR166g-star_st	0.534209	0.96929	0.73344	0.889143	0.742487	0.781008	0.621493	0.770068	1.07244	0.666426	0.555821	0.707359	0.761932	0.62247	0.586241	0.75921	0.75921	0.601141
aly-miR166g_st	1.9333	1.42663	3.48734	1.35378	2.95924	1.21368	0.9098	1.94649	1.61712	1.7937	2.24859	1.5772	1.85417	3.1676	1.26463	1.72915	1.47825	1.82342
aly-miR167a-star_st	0.794311	0.891699	0.801118	0.801118	0.780944	1.00167	0.829563	0.390405	0.881931	1.10788	0.751103	0.530573	1.1109	0.664378	0.923105	0.801118	0.660927	0.499708
aly-miR167a_st	0.68839	0.768955	0.630978	0.838538	1.00224	1.29156	0.835816	0.723642	0.968066	0.923771	1.30151	0.838538	0.833012	0.861358	0.639299	0.712813	1.21475	1.22159
aly-miR167b-star_st	0.805699	0.624291	1.08455	1.17058	0.358018	0.746876	0.548096	1.14333	0.7384	0.838538	0.767304	0.902551	0.838538	0.82768	0.563884	0.855045	0.675766	0.925371
aly-miR167b_st	1.19151	0.752403	0.905128	1.23164	0.746682	0.527068	0.758275	0.633329	0.881931	0.638856	0.538155	0.776219	0.599809	1.36948	0.752403	0.639707	0.752403	0.605336
aly-miR167c-star_st	0.588698	0.427231	0.518863	0.908078	1.19806	0.752403	0.917588	0.752403	0.734732	0.756812	0.549014	0.686345	0.424608	0.761667	0.881266	0.752403	0.761667	0.882336
aly-miR167c_st	0.626678	0.633329	0.678604	2.06334	0.724078	0.977073	0.724078	0.6475	0.652264	0.810616	0.577052	0.686345	0.724078	0.596663	0.95921	0.611382	0.910374	0.810911
aly-miR167d-star_st	0.534337	0.639215	0.804149	0.745437	0.742487	1.06751	1.14034	0.742487	0.881931	0.977552	0.304722	0.684035	0.681424	1.0836	0.575816	0.714042	0.460779	1.48413
aly-miR167d_st	0.73811	0.777766	1.25829	0.796359	0.663407	0.872136	1.08455	1.06338	1.2007	1.1349	1.05071	0.901479	1.37148	0.752403	1.23368	0.983739	0.744735	0.925371
aly-miR168a-star_st	2.14105	2.29992	6.02956	3.04214	8.11698	2.13676	2.85392	2.91661	3.84028	1.78321	2.01443	2.21145	2.03585	8.38634	2.95143	1.19472	3.20409	4.05084
aly-miR168a_st	4.41939	3.13392	9.22398	8.8482	8.19117	4.10179	1.66506	3.92592	5.74971	2.55381	2.74353	4.14104	3.33176	9.83899	3.2937	3.94928	2.83332	4.65052
aly-miR168b-star_st	1.07669	1.01595	1.12775	2.1735	2.58724	1.57676	1.0158	1.0158	1.31968	0.923771	0.552756	1.51154	2.10027	1.21422	1.31968	1.06974	1.5621	1.68493
aly-miR168b_st	3.81728	3.4039	8.47637	9.14541	8.62562	4.29907	2.54432	3.05466	5.51923	2.5104	2.33481	4.11553	3.2828	9.04305	3.13275	4.07585	2.71446	5.36407
aly-miR169a-star_st	0.746976	1.06834	0.694991	0.804793	1.09843	0.579174	0.815651	1.03466	0.493909	1.17109	0.598819	1.12843	0.802208	0.804793	0.804793	0.818349	1.00849	0.804793
aly-miR169a_st	0.633329	0.633329	0.594808	0.752403	0.767214	0.629121	0.542579	0.296076	0.647666	0.633329	0.681587	0.944262	0.753527	0.932022	0.517238	0.527283	0.46743	0.308156
aly-miR169b-star_st	0.730049	0.633329	0.58933	0.964076	0.936607	0.746876	0.787655	0.527514	0.652264	0.753866	0.708013	0.682785	0.90574	0.62247	0.746876	1.26386	0.801179	1.02979
aly-miR169b_st	0.89947	0.649131	0.613059	0.871477	0.75829	0.852536	0.655003	0.646589	0.479296	0.752403	0.645182	0.809546	0.865084	0.741544	0.629662	0.752403	0.752403	0.718017
aly-miR169c-star_st	1.29979	0.723257	1.08455	0.877986	0.874138	1.08539	1.0784	1.2187	0.97186	0.534189	0.846393	0.664806	1.16237	0.765959	0.62247	1.2052	1.51936	1.60211
aly-miR169c_st	0.86408	0.838538	0.810046	1.4321	1.08455	0.673354	0.838538	0.527514	0.795098	0.4652	1.06468	0.902551	1.00843	1.17965	0.814722	0.465268	0.838538	1.0459
aly-miR169d-star_st	0.769569	0.633329	1.49642	0.523569	1.08455	0.542326	1.06826	1.27166	0.630915	0.776219	0.850904	0.726042	0.906745	0.375191	0.731054	0.777843	0.460926	0.752306
aly-miR169d_st	0.825633	0.853486	1.15485	1.00766	0.916108	0.493711	0.881931	1.10967	0.881931	0.773623	0.557865	1.35587	1.55175	1.75329	0.752403	0.775885	0.93781	0.756932
aly-miR169e-star_st	0.684091	0.773024	1.07713	1.28905	0.743633	0.458765	0.795844	0.808594	0.500066	0.940208	0.688832	0.411172	0.340053	0.809815	0.752403	0.75921	0.795844	0.914918
aly-miR169e_st	0.708619	0.787655	1.11696	0.766435	0.990271	0.635608	0.923046	0.799091	0.787655	0.76872	0.880982	0.808276	0.814429	1.15722	0.902551	0.68781	0.970133	0.780848
aly-miR169f-star_st	0.626678	0.835082	0.807885	0.752403	0.752403	0.657944	0.969761	0.938122	1.13781	0.820609	0.677589	0.646691	0.531975	1.41387	1.04156	0.462973	0.62247	0.437437
aly-miR169f_st	1.08101	0.9149	0.684519	0.89208	0.641434	0.751484	0.824319	0.824319	0.617862	1.06245	0.991217	1.1785	0.928094	0.925318	0.510588	0.593939	0.651769	1.12498
aly-miR169g-star_st	0.387194	0.642692	0.780527	0.809876	0.566107	0.389128	1.18803	0.527514	0.660538	0.530111	0.441667	0.574877	0.698887	0.701292	1.04497	0.945345	0.651707	0.308156
aly-miR169g_st	0.793182	0.668581	0.899602	0.787655	0.45986	0.746876	0.698529	0.544203	1.03207	0.674107	0.870613	0.816998	0.65775	0.764909	0.663249	0.705873	0.876615	1.13545
aly-miR169h-star_st	0.950057	0.308156	1.50623	0.68161	1.3737	0.775321	1.01434	0.822907	1.07244	0.794306	0.861203	0.714137	0.479012	1.15982	0.760187	0.66193	0.787655	0.997735
aly-miR169h_st	0.868551	0.657145	0.899602	0.902551	1.01522	0.833425	0.575429	0.787655	0.881931	0.776219	0.581681	0.926368	0.646286	0.776219	0.752403	0.783026	0.776219	0.752403
aly-miR169i-star_st	1.30851	0.549014	1.08455	0.902551	1.47519	0.63015	1.1765	0.55126	1.22075	0.633329	1.00085	0.816278	0.668944	0.882336	0.62247	0.4304	0.62247	0.925371
aly-miR169i_st	0.535929	0.752403	0.38893	1.18881	0.538155	1.09153	0.711746	0.633329	0.652264	0.752403	0.549014	0.776219	0.991578	0.752403	0.752403	0.639707	0.470696	0.546594
aly-miR169j-star_st	0.912071	0.727326	0.822414	1.34849	1.08455	0.746876	0.535929	0.470286	0.691178	0.827403	0.775349	0.902551	0.838538	0.819739	1.17109	0.819739	0.869251	0.656035
aly-miR169j_st	1.07244	0.724056	0.899602	0.752403	0.78135	0.813164	0.778778	0.69631	0.712796	0.923142	0.708013	0.746876	0.63418	1.03892	0.791266	0.516497	1.07691	1.09417
aly-miR169k-star_st	1.07244	0.871156	0.58811	1.0145	0.910111	0.793941	0.899602	0.899602	1.01089	0.658261	0.916428	0.73341	0.898003	0.669535	1.65932	0.884305	0.86435	0.799468
aly-miR169k_st	0.722455	0.495178	0.722455	0.902551	0.663507	0.77434	0.633329	0.757707	0.749664	0.361156	0.839444	0.586064	0.836002	1.09882	0.698567	0.59673	0.558179	0.793105
aly-miR169l-star_st	1.2873	0.90208	1.48767	1.57452	1.26048	0.816869	1.54735	0.775748	1.21486	0.881563	0.956247	1.1713	0.922809	1.1013	1.04497	1.64041	0.90208	0.930246
aly-miR169l_st	0.777945	0.605377	0.846258	0.625055	0.916108	0.655915	0.934399	0.787655	1.00434	0.605377	0.570348	0.801761	1.2052	0.808766	0.455229	0.978774	0.62247	0.787438
aly-miR169m-star_st	1.48584	0.838329	0.522233	1.23324	2.05072	0.892674	1.08455	0.897465	0.818426	0.925371	0.718917	0.777819	0.522233	1.13037	0.604436	0.479975	0.925371	1.19409
aly-miR169m_st	0.765426	0.646351	0.769675	0.477634	0.755509	0.484978	0.857165	0.643132	0.579452	0.646351	0.708013	0.789242	0.697154	0.708013	0.47412	0.595535	1.19179	0.780848
aly-miR169n-star_st	0.730121	1.30409	1.19324	0.916108	0.85716	0.675992	0.419081	1.23472	1.08885	1.06974	0.843809	0.81906	0.872715	0.63265	1.08781	1.1145	0.916108	1.72777
aly-miR169n_st	1.15118	0.668581	0.656024	0.687522	0.601359	0.787655	0.787655	0.527514	0.787655	0.811471	0.708013	0.91161	0.957542	1.54412	0.684937	0.916108	0.752403	1.1707
aly-miR170-star_st	0.898816	0.71496	0.855351	0.526773	0.834476	0.45548	0.910925	0.689374	0.708309	0.731969	0.908581	0.401255	0.664916	0.95515	0.592219	0.71496	0.751749	0.427519
aly-miR170_st	0.626678	0.94458	0.589149	0.989099	0.742487	0.467951	1.22775	0.552692	0.580891	0.863202	0.844735	1.12877	0.803956	1.28414	0.959632	0.835471	0.690986	1.29434
aly-miR171a-star_st	0.439068	1.01595	0.875785	0.752403	0.743139	0.72306	0.763839	0.646589	0.875124	0.752403	0.708013	0.752403	0.72306	0.595751	0.51851	0.639707	0.752403	1.04445
aly-miR171a_st	0.877715	1.04893	1.55769	0.553612	0.907447	0.952079	1.39832	1.01468	0.958351	0.931801	0.852536	0.951671	1.37841	1.41973	1.67855	0.96592	0.752403	0.958351
aly-miR171b-star_st	0.942773	0.788447	0.723872	1.22485	0.782708	0.244687	0.942773	0.696573	0.881931	1.59853	0.99892	0.942773	1.45547	1.28389	1.3262	0.94958	1.26968	0.703252
aly-miR171b_st	0.63986	0.790009	0.787059	0.512512	0.803565	0.869233	0.978013	0.527514	0.539721	0.663676	0.462231	0.574877	0.959895	0.812828	0.932428	0.646667	0.675112	0.480161
aly-miR171c-star_st	0.669134	0.852536	1.16965	1.78643	0.796173	0.629502	0.489691	0.852536	0.752398	0.585514	0.852536	1.19937	0.746876	0.752403	0.852536	0.824091	1.11187	0.817284
aly-miR171c_st	0.835586	0.927134	0.983553	0.520633	0.76707	1.28618	0.624179	0.812238	1.09702	0.555663	0.341416	1.0235	0.443664	1.05111	0.501438	0.626678	0.647053	1.1263
aly-miR172a-star_st	1.245	0.592999	1.21473	1.4321	0.872667	0.89572	1.49179	0.917501	0.631644	1.0263	1.06186	0.859111	0.62247	1.10815	0.529616	0.715769	0.89572	0.925371
aly-miR172a_st	0.924331	0.949323	0.64193	1.4321	0.194892	0.592106	0.427546	1.12877	0.781293	1.28312	1.24139	1.09522	1.33986	1.32144	1.16627	0.64193	0.88206	1.11804
aly-miR172b-star_st	0.882336	0.763262	0.899602	0.754988	0.815974	0.752403	0.549014	0.752403	0.782197	1.0537	0.552756	0.776219	0.549014	0.476677	0.741544	0.626678	0.752403	0.720215
aly-miR172b_st	0.626678	0.801249	0.905772	0.825268	0.673052	0.399436	0.998237	0.98543	0.881931	0.75921	0.808799	0.686345	0.603535	1.22613	1.02796	0.626678	0.78203	1.13814
aly-miR172c-star_st	0.678574	0.467167	0.75921	0.902551	0.944156	0.62247	0.670084	0.75921	0.741539	0.78338	0.809501	0.98838	0.932047	0.886558	0.723958	0.903574	0.594025	0.853891
aly-miR172c_st	1.01298	0.644776	1.16943	1.4321	1.44759	1.02618	1.15097	0.546491	0.718691	0.815169	0.734018	0.788503	0.838538	1.01025	0.707352	0.58706	1.00947	1.01025
aly-miR172d-star_st	0.975239	0.891693	0.752403	0.862917	0.742487	0.529368	0.763262	0.520707	0.939343	0.690741	0.708013	0.70481	0.921287	1.2587	0.752403	0.862917	0.679883	0.809815
aly-miR172d_st	1.06974	0.947015	1.02551	1.17971	0.852466	0.810275	0.574293	1.06974	1.07244	1.28106	1.48932	1.01253	1.41345	0.693367	0.835843	0.869189	0.878452	1.31594
aly-miR172e-star_st	0.834388	0.633329	1.08455	1.23164	0.566107	0.921647	1.08455	1.13266	0.798058	1.36948	0.708013	0.902551	1.137	0.62247	0.898197	0.905003	0.473688	1.22383
aly-miR172e_st	0.752403	0.656149	1.46651	1.50709	1.08455	0.720715	0.656149	0.787655	1.20321	0.954608	0.460828	0.753206	1.07244	1.24665	0.925371	0.575918	0.925371	1.07368
aly-miR173-star_st	0.838084	0.781258	0.787323	0.503761	1.08455	0.879121	0.844735	1.03045	0.533946	0.987626	0.919419	0.902551	0.93087	0.62247	1.04979	0.75921	0.844735	0.754154
aly-miR173_st	0.603679	0.689048	0.760132	0.745321	1.24354	0.565359	0.782952	0.592656	0.557516	0.93521	0.827102	0.400358	0.997529	1.08436	0.902551	0.626678	0.623392	0.978221
aly-miR1887_st	0.827225	0.940626	0.899602	0.898488	1.05924	0.827225	1.22379	0.80559	1.07244	0.722803	0.562209	0.631793	0.614344	1.04391	0.813859	0.626678	0.850045	1.0685
aly-miR2111a-star_st	1.11381	1.2571	0.504341	0.752403	1.34525	0.808189	0.559185	0.938122	0.652264	0.902551	1.12525	0.902551	1.11381	1.16652	1.08827	1.17883	0.938122	0.547525
aly-miR2111a_st	0.477447	0.75921	0.935317	0.752403	0.792474	0.726584	0.650416	0.79478	0.929097	0.732461	0.779123	0.75921	1.06491	0.703044	0.97877	0.79478	0.962908	0.534524
aly-miR2111b-star_st	1.18939	0.988567	1.68991	0.859757	0.895899	1.09153	1.91324	1.09153	1.2154	0.86529	0.852536	1.05596	0.674044	2.18583	1.09153	1.17782	0.798966	1.28886
aly-miR2111b_st	0.629229	0.884051	0.899602	0.567033	0.566107	0.741533	0.778771	1.1397	0.354434	0.926322	0.99892	0.778771	0.723837	0.62247	0.902551	0.658572	0.916487	0.548147
aly-miR2112-star_st	1.02616	0.776219	0.877771	1.14446	0.916108	0.672345	0.787655	0.699642	0.666037	0.756574	0.80873	0.977272	1.33986	0.589439	0.594224	0.877771	0.675174	0.827124
aly-miR2112_st	0.717151	0.598077	0.700517	0.809815	0.916108	0.752403	0.383829	0.793182	0.657791	0.526159	0.672761	0.546077	0.804289	1.33422	0.75793	0.684091	0.717151	0.809815
aly-miR319a-star_st	0.610613	0.708013	1.03335	0.812435	0.521717	0.399436	0.654997	0.787655	0.726948	0.725022	0.634091	0.708013	0.591923	0.558012	0.591923	0.708013	0.721856	0.708013
aly-miR319a_st	0.647489	0.878239	1.34525	0.678545	0.604773	0.557348	0.639979	0.633329	1.02519	0.495615	0.865925	0.621947	0.894522	0.878128	0.752403	1.07639	0.614689	0.932022
aly-miR319b-star_st	0.75921	0.865368	0.661699	0.75921	0.425888	0.847061	0.812675	0.770646	0.881931	0.520633	0.559563	1.24458	0.838538	0.75921	0.75921	0.75921	0.467586	0.932178
aly-miR319b_st	1.53784	0.902551	1.15107	0.731183	0.742487	0.454871	1.29912	0.937803	0.87825	0.923771	0.702904	1.12877	1.33986	1.07552	0.902551	0.73799	0.731183	1.13545
aly-miR319c-star_st	0.544253	0.752403	0.752403	1.23164	1.08455	0.612913	0.419081	0.633329	0.83856	0.633329	0.664643	0.752403	0.520633	1.36948	0.752403	0.765959	0.679883	0.985303
aly-miR319c_st	0.676599	0.902551	0.744912	0.966029	0.482558	0.796797	0.923636	1.0016	1.12236	1.23456	0.84423	0.966029	0.991571	0.988849	1.29196	1.21479	0.988849	0.988849
aly-miR319d-star_st	0.752403	0.849397	1.34525	0.582952	1.33126	0.959757	0.653528	0.849974	1.05844	0.615504	0.768824	0.888553	0.608472	0.576043	0.838538	1.05574	0.987691	0.817209
aly-miR319d_st	0.844735	0.761407	1.20842	0.748925	1.21263	0.62247	1.13356	0.625984	0.716944	0.750549	0.682343	0.711699	0.845505	1.1031	0.750549	0.887289	0.750549	0.601141
aly-miR3433-star_st	0.626678	0.746876	0.425914	1.06974	0.753369	0.620415	0.64421	0.413831	0.803362	1.04883	0.729844	0.913433	0.963695	0.483327	0.616255	0.746876	0.837173	1.13545
aly-miR3433_st	0.544231	0.75921	0.617421	0.902551	0.838538	0.808744	0.76499	0.860552	0.985605	0.776219	1.03881	0.574877	0.838538	1.04194	0.967401	0.829275	1.22674	1.04862
aly-miR3434-star_st	0.844735	0.752403	0.520633	0.752403	1.35078	0.749819	0.633329	0.289425	0.652264	0.733468	0.852536	0.781746	0.419081	1.12196	0.821449	0.886558	0.925371	0.601141
aly-miR3434_st	1.32435	0.717798	1.34525	0.923771	1.24086	1.16508	0.938583	0.792157	1.18065	0.923771	0.809433	0.824817	0.923771	0.921187	0.927464	0.626678	0.923771	0.876668
aly-miR3435-star_st	1.93124	1.83995	1.7081	1.58564	1.9648	1.00722	1.5289	2.4266	1.07304	1.06974	0.768225	1.45506	1.2052	1.5747	2.28835	1.06974	1.30491	2.02551
aly-miR3435_st	1.4897	1.38442	1.58423	1.00111	2.16934	1.316	0.667969	1.23252	2.88488	1.42173	1.98758	1.37497	1.10708	1.36948	1.04309	1.4897	1.94018	1.89692
aly-miR3436-star_st	0.666268	0.633329	0.813466	0.882336	0.73568	0.62247	0.752403	0.646589	0.881931	0.633329	0.766401	0.600209	0.752403	0.752403	0.752403	0.626678	0.741544	0.925371
aly-miR3436_st	0.760677	0.419081	0.528907	0.755568	0.419081	0.746876	1.0119	0.624914	0.526097	1.0241	0.56103	0.49344	0.427355	0.933645	0.752403	0.411223	0.62247	0.752403
aly-miR3437-star_st	0.77965	0.629256	1.28012	1.72155	0.962651	1.00023	1.62022	1.25922	1.45496	1.80152	1.77066	1.09813	0.818048	1.24647	1.46612	1.55729	1.25922	1.90916
aly-miR3437_st	1.0352	1.51241	1.24426	1.1944	1.08714	1.09153	2.31466	1.09153	0.809223	0.977986	1.09153	0.890191	1.01245	1.12877	0.914319	1.2052	0.9914	1.06772
aly-miR3438-3p_st	0.636062	0.63019	1.12967	1.53223	1.0823	0.730284	0.702121	1.02155	0.488731	0.923771	0.95267	0.629502	0.999603	1.26226	0.972136	0.79287	0.852536	1.0255
aly-miR3438-5p_st	0.503081	0.891649	1.08455	0.902551	0.689888	0.398369	0.902551	0.933744	0.493909	1.18194	0.977236	0.757887	0.923715	1.19278	1.04497	0.673169	0.902551	1.02163
aly-miR3439-star_st	0.899922	0.75921	0.508004	0.871477	0.685181	0.876809	0.633329	0.780848	0.488559	0.513826	0.982469	0.992113	1.07561	0.761667	0.615663	0.520633	0.752403	0.438089
aly-miR3439_st	0.767624	0.650777	1.57695	1.24909	0.797802	0.673996	0.924395	0.75921	0.881931	0.717727	0.570204	0.776219	0.657372	0.752403	0.75921	0.644126	1.24299	0.466642
aly-miR3440-star_st	0.752403	1.1885	1.08455	0.625055	0.612662	0.767625	1.60706	1.68493	0.960204	1.31854	1.01595	0.911057	1.01595	1.65902	1.26968	0.743392	1.40812	0.735459
aly-miR3440_st	0.719737	0.816415	0.816919	1.10531	0.833425	0.833425	0.913998	0.467238	0.833425	0.980977	0.833425	0.776219	0.566403	0.982577	0.962288	0.80498	0.833425	0.454488
aly-miR3441.1-star_st	0.665862	0.633329	0.245414	0.347664	0.742487	1.22147	1.51241	0.633329	0.493909	0.776219	0.708013	0.618597	0.752403	0.752403	0.752403	0.896767	0.752403	1.68493
aly-miR3441.1_st	0.902551	1.28518	0.694991	1.06974	1.34525	0.724056	0.857312	1.12877	0.802413	0.948166	0.688304	0.776219	1.2052	0.901537	0.94385	0.73639	0.902551	1.02163
aly-miR3441.2-star_st	0.833441	0.989236	0.785566	0.852536	0.692472	0.852536	0.875356	0.852536	0.878122	1.00208	0.852536	0.794085	0.843112	0.852376	0.971975	0.843112	0.842979	1.07488
aly-miR3441.2_st	0.752403	0.889143	0.620772	0.520633	0.51922	0.752403	0.549014	0.528674	1.12854	0.733468	0.833738	0.700602	0.696013	0.925371	0.52516	0.752403	0.752403	0.925371
aly-miR3442-star_st	0.844735	0.984985	1.34525	1.08117	0.641782	0.959757	0.774905	0.633329	0.648235	0.772191	0.552756	0.99892	1.05474	0.978305	0.752403	0.622649	1.0797	1.13545
aly-miR3442_st	0.786347	0.708683	0.606845	0.476912	0.991462	0.900615	0.893628	0.947324	0.493909	0.878817	0.852536	0.574877	0.57875	1.01158	0.670257	0.489162	0.708683	0.881651
aly-miR3443-star_st	0.815392	0.561865	0.7736	0.878022	0.885271	0.778037	0.788896	0.746876	0.746876	0.520633	0.708013	0.73544	0.746876	0.62247	0.444992	0.883616	1.06816	0.72306
aly-miR3443_st	1.07244	1.32385	0.935235	1.3803	1.43468	1.47906	1.08455	0.633329	1.38585	1.20672	1.72712	1.22748	0.838538	0.58731	1.25732	1.2052	1.07404	1.17109
aly-miR3444-star_st	1.45506	1.00397	0.520633	1.08329	0.916108	0.62247	0.925371	1.10183	0.815969	0.911785	0.866093	0.764233	0.778103	1.12877	1.03298	1.06974	0.752403	0.764846
aly-miR3444_st	0.606579	0.690615	0.73344	1.40526	0.916108	0.62247	0.784551	0.620567	0.327748	0.467167	0.99892	0.673583	1.05035	0.725299	0.75921	0.746448	0.609708	1.00103
aly-miR3444b_st	0.868551	0.49344	0.618673	0.926368	1.10836	0.62247	0.944659	0.55133	0.807762	0.776219	0.776219	0.776219	0.746876	0.546153	0.62247	0.776219	0.631888	1.23508
aly-miR3445.1-star_st	0.93922	0.808997	1.07404	1.71104	1.57456	0.976543	1.07404	0.80624	0.881931	1.15307	0.704097	1.22822	0.838538	1.21187	1.30917	1.34311	1.57443	0.921272
aly-miR3445.1_st	0.902551	1.13545	0.517815	1.00245	1.24889	0.892472	0.72037	1.0148	0.724874	0.80177	0.902551	0.877009	0.650508	1.10323	0.902551	1.14326	0.88003	0.925371
aly-miR3445.2-star_st	0.602408	0.530211	0.646511	0.752557	0.673781	0.475425	0.925525	0.545328	0.882084	1.06989	1.15152	0.981727	0.74703	0.925371	0.475425	0.752557	0.475425	0.752557
aly-miR3445.2_st	0.649466	0.644131	0.910404	0.531435	0.570258	0.713798	0.535929	0.644362	0.656416	0.63748	0.414017	1.09634	0.63748	0.458444	0.608555	0.876058	0.62247	0.462402
aly-miR3446-star_st	0.691047	0.574199	1.08455	1.06974	1.2368	0.777588	0.925371	0.633329	0.725605	0.873142	0.419081	1.00791	0.571335	0.932178	0.705958	0.558067	0.470289	0.752403
aly-miR3446_st	2.139	1.93064	1.62668	2.18187	1.66396	1.80373	1.29912	2.46169	2.71719	1.75778	2.38997	1.44469	1.93064	2.72724	2.38203	2.70778	2.92281	1.80831
aly-miR3447-star_st	0.717151	0.752403	0.752403	0.367697	0.742487	0.741544	1.01	0.752403	1.19151	0.740967	0.708013	0.539625	0.803286	0.752403	1.02344	0.878284	0.752403	0.658554
aly-miR3447_st	0.74183	0.778427	0.799646	0.857059	0.839223	0.504092	1.25752	0.806297	0.652264	0.799646	1.04861	0.673314	0.948314	0.925371	0.799646	1.02076	0.507079	0.890127
aly-miR3448-star_st	0.709807	0.312135	0.546219	0.680651	0.485778	0.652264	0.561515	0.719835	0.66003	0.550427	0.635063	0.635063	0.652264	0.506471	0.62247	0.652264	0.652264	0.782197
aly-miR3448_st	2.16235	1.50771	2.18284	4.17888	1.34525	1.83259	1.63267	1.30742	2.81852	2.27693	2.6328	1.48352	1.32977	2.28975	1.69681	2.97179	1.95729	4.12996
aly-miR3449-star_st	0.652542	1.22474	0.694991	1.03248	1.02107	1.11559	1.02107	0.749941	1.12063	0.633329	0.669368	0.842173	0.863489	0.861894	0.902551	0.902551	0.925371	0.954573
aly-miR3449_st	1.0294	0.83767	0.83472	0.787655	0.667417	1.01814	0.851979	0.991055	0.782163	0.562036	0.852536	0.848945	0.581681	1.02668	1.1062	0.685818	0.72378	0.362638
aly-miR390a-star_st	0.840782	0.708013	0.535176	0.70531	0.708013	0.751662	0.633329	0.708013	0.708013	0.613539	0.782697	0.702768	0.821561	0.708013	0.741462	0.533655	0.898155	0.601141
aly-miR390a_st	0.759441	1.61573	1.17652	1.64632	1.13033	0.714438	0.789577	0.741735	1.00654	0.817957	1.0457	0.966624	0.746876	0.885166	1.02471	0.653395	0.836691	1.13959
aly-miR390b-star_st	0.535929	1.0123	0.899602	0.899602	0.79805	1.00144	0.911037	0.761885	0.469738	0.750449	0.97315	0.97315	1.34395	0.745852	0.665224	0.781918	0.899602	1.3492
aly-miR390b_st	0.829972	0.902551	1.22444	1.26366	0.916108	1.0771	0.916108	0.773217	1.02252	1.32798	0.881634	0.636424	0.916108	1.20634	0.796091	0.59077	1.06526	0.925371
aly-miR391-star_st	0.626678	0.790605	0.787655	0.944954	0.804161	1.11998	0.787655	0.675708	0.881931	1.06974	0.886973	1.01682	0.901202	0.787655	0.510524	0.957789	0.510524	0.455964
aly-miR391_st	0.645015	0.922409	0.899602	1.08807	1.1652	0.933192	0.856875	0.732125	0.950912	0.856875	1.22738	0.613757	0.856875	0.803845	0.902551	0.690714	0.827081	0.630876
aly-miR393a-star_st	0.833177	0.619353	1.03453	0.852536	0.766379	0.70049	0.860951	0.958351	1.0478	0.776219	0.852536	0.726204	1.00887	1.4053	0.71086	0.709195	0.807269	1.62135
aly-miR393a_st	0.761932	0.89595	1.25233	1.23164	0.75921	0.925372	1.29912	0.75921	0.789004	0.657372	0.419081	0.75921	0.657372	0.62247	0.752403	0.657372	1.06211	1.21807
aly-miR393b-star_st	0.960544	0.697667	0.899602	1.13445	0.872436	0.62247	0.586691	1.0851	0.819874	0.520633	0.708013	0.742487	0.578799	0.476677	0.738279	0.92682	0.460779	0.59542
aly-miR393b_st	0.571583	0.41833	0.743667	0.743667	0.743667	0.62365	1.73321	0.787892	1.08651	0.520633	0.783921	0.807542	0.556287	0.916636	0.753583	0.64183	0.743667	0.708415
aly-miR394a-star_st	0.626678	0.746425	1.07176	0.625055	1.34099	0.596129	1.08028	1.1245	0.869146	0.776219	0.839752	0.749878	0.889767	0.895294	0.748134	0.75921	0.921102	1.48852
aly-miR394a_st	1.58424	1.0429	0.723755	3.17936	1.34911	1.58424	1.34911	1.45625	1.78736	1.06974	1.58424	1.22815	1.69858	2.71195	1.19803	1.55729	1.27086	1.99146
aly-miR394b-star_st	1.25705	1.13545	1.54586	1.29971	1.4667	0.959757	1.20293	1.88266	0.652264	1.00472	0.989068	1.35685	0.913597	0.759002	1.82932	0.795914	0.759002	1.13545
aly-miR394b_st	2.25008	1.86761	2.28641	3.4809	2.21158	1.82769	1.84205	1.86761	1.86761	1.38207	1.81026	1.18161	2.26271	2.01422	1.46865	1.92784	1.38663	2.59101
aly-miR395b-star_st	0.668461	0.633329	0.916324	0.75921	0.75921	0.649231	0.535929	0.787655	0.456695	1.14461	0.970475	0.621196	0.810093	1.05895	0.595505	0.75921	0.723958	0.925371
aly-miR395b_st	4.21112	2.86413	4.68818	7.99858	2.54897	5.01603	3.51566	3.42121	5.08693	1.93064	2.30204	3.90249	3.71647	6.52243	3.6399	4.47817	2.71713	4.5507
aly-miR395c-star_st	0.593341	0.619281	0.752403	0.752403	0.598775	0.846808	0.690741	0.722332	1.30151	0.609636	0.681587	0.38947	0.895951	0.534089	0.738355	0.752403	0.711473	0.601141
aly-miR395c_st	3.97899	2.40305	5.28686	6.47011	3.55198	4.71401	2.64895	3.55198	4.13119	2.24137	2.44598	4.22865	3.04892	6.26931	3.30972	3.588	2.33274	3.55198
aly-miR395d-star_st	0.844735	0.509473	0.844735	0.670377	0.566107	0.748698	0.870505	0.783073	0.922122	0.903187	0.919419	0.700071	0.790491	0.697537	0.847685	1.01487	0.902148	0.844735
aly-miR395d_st	0.928094	0.995523	0.899602	0.882336	0.916108	0.429391	1.57412	0.695034	1.92451	1.06974	1.23069	0.776219	1.00161	1.02857	0.902551	0.688384	0.719992	0.794544
aly-miR395e-star_st	0.650092	0.523132	0.706559	0.875093	1.02016	0.429428	0.633329	0.709655	0.749664	1.10591	0.523132	0.581577	1.26443	1.17483	0.496836	0.85661	0.856454	0.705192
aly-miR395e_st	0.918565	0.75921	0.925371	0.866336	1.38736	0.913038	0.925371	0.86371	0.818426	0.686794	0.718917	0.925371	1.09415	1.39119	0.918565	1.29593	0.982784	0.918565
aly-miR395f-star_st	0.942325	0.776219	0.916611	0.902551	0.503788	0.8518	0.633329	0.804664	0.670478	0.633329	0.852536	0.793229	0.801761	0.799039	0.776219	0.500346	0.799039	1.31202
aly-miR395f_st	4.3012	3.05973	7.22452	7.86852	4.70247	4.60769	3.37902	4.07944	4.86794	1.71628	1.62427	3.741	3.52904	7.01083	3.63688	4.41403	3.3044	2.51747
aly-miR395g-star_st	0.752403	0.75921	0.671174	0.625055	0.893029	0.62247	1.18897	0.938197	0.611593	0.768514	0.552756	0.776219	0.374979	0.856825	0.62247	0.520633	1.07591	0.531941
aly-miR395g_st	1.06974	0.745252	0.885644	2.21286	1.85726	1.06974	0.589712	1.12607	1.30151	1.06974	0.807061	1.35377	1.26039	1.23875	0.902551	0.75921	0.979155	0.979155
aly-miR395h-star_st	0.996151	0.849084	0.989476	0.676116	1.08455	1.18141	0.706194	0.861835	0.954796	0.706194	1.22523	0.776219	1.00096	0.849084	0.712345	0.849084	1.01525	1.20832
aly-miR395h_st	4.33976	3.25779	5.66689	2.60447	5.84128	5.07651	2.85392	3.65866	5.05953	2.24659	2.02491	4.52331	3.79501	6.17931	3.741	4.48846	3.41565	4.5654
aly-miR395i_st	0.629255	0.755915	0.971055	0.718381	0.696206	0.852536	1.0187	0.628808	0.953384	0.776219	1.22478	0.852536	0.81833	1.2221	0.572455	0.852536	0.925371	0.84573
aly-miR396a-star_st	1.03719	0.842984	0.998412	1.05867	1.03518	0.741544	0.752403	0.752403	0.612983	0.923771	0.852536	0.785155	0.741544	0.595751	0.729583	0.626678	0.752403	0.752403
aly-miR396a_st	0.910793	0.595505	0.520633	0.977404	0.742487	0.654544	0.62395	0.853713	0.771338	0.842278	0.708013	0.683887	0.520633	0.833039	0.51851	0.916108	0.925371	0.720215
aly-miR396b-star_st	0.738325	1.18181	1.08455	1.9185	1.34525	0.717701	0.83401	0.533786	0.888202	1.34787	0.99892	0.494936	0.732129	1.12877	0.908823	0.916108	0.507135	1.6912
aly-miR396b_st	1.09507	0.633329	0.93408	1.14465	0.582379	0.693309	0.582379	0.787655	1.07502	0.471586	0.848453	0.602784	0.641204	0.872974	0.815562	0.922508	0.581351	0.984985
aly-miR397a-star_st	0.625055	0.625055	0.78423	0.50049	0.566107	0.491943	0.538513	0.625055	0.654849	0.778804	0.698603	0.698603	0.92647	0.752403	0.744654	0.401326	0.744129	0.752403
aly-miR397a_st	0.773919	0.833986	1.01659	1.30246	0.492588	0.969525	1.73203	1.12877	0.898236	0.994598	1.38154	1.25355	0.928094	1.2293	1.1158	0.916108	0.681587	0.99892
aly-miR397b-star_st	0.566157	0.766017	0.45561	1.24268	0.922915	0.756625	0.301026	0.770646	0.659071	0.890824	0.552756	0.823084	0.911084	0.886558	0.406242	0.75921	0.756625	0.932178
aly-miR397b_st	0.580319	1.01595	0.899602	0.651054	0.793455	0.66686	0.925371	0.51944	1.3459	0.677719	0.876267	0.730735	0.791266	0.521067	0.62247	0.497426	0.752403	0.716769
aly-miR398a-star_st	1.01186	0.884881	0.881931	0.559928	0.898437	0.728182	0.633329	1.28384	0.881931	0.881931	0.969374	0.881931	1.42076	0.752403	1.30201	0.75921	1.10625	0.68698
aly-miR398a_st	0.785854	1.13545	0.694991	2.02491	1.79225	1.47937	1.67159	1.28795	0.81144	0.944659	0.890519	1.0008	0.877189	1.08455	0.911579	1.08455	0.920842	1.69974
aly-miR398b-star_st	0.738931	1.13545	0.776952	1.45776	0.553324	0.917917	0.768383	0.790971	0.881931	0.911274	1.0643	0.574877	0.807103	1.6384	0.89861	0.692058	0.52616	0.817783
aly-miR398b_st	1.09381	0.814304	1.25701	1.23164	1.25299	1.54956	1.21087	0.635606	1.24088	0.894545	1.55684	1.07099	0.897248	0.953581	1.37787	0.927649	1.27469	1.0746
aly-miR398c-star_st	0.544203	0.683344	0.520633	0.633329	0.82306	0.385295	0.911231	0.787655	0.962504	0.633329	0.633329	0.983125	0.62247	0.571709	0.369998	0.483522	0.703043	0.609415
aly-miR398c_st	1.03186	0.802707	0.888312	2.96497	1.34525	1.04586	1.42142	1.08819	0.774562	0.905978	0.811958	0.477115	0.815791	1.19802	0.815791	1.16463	1.10625	1.09487
aly-miR399a-star_st	1.03453	0.592049	0.499063	1.85013	1.60377	0.841063	1.11299	1.1072	1.07244	0.754649	0.880981	0.97735	0.727232	0.942645	0.880981	0.605108	0.880981	0.925371
aly-miR399a_st	1.16231	0.679851	0.861847	0.714929	0.742487	1.47149	1.09992	0.492824	0.742139	0.648698	0.558861	0.776219	1.07244	1.01525	0.836617	0.75921	0.712345	0.776219
aly-miR399b-star_st	0.577267	1.09587	1.24376	0.93569	0.763244	0.893475	0.362665	1.07236	1.10345	0.864796	0.741152	1.12186	0.871677	0.695987	0.846912	0.871677	1.10625	0.771682
aly-miR399b_st	0.507927	0.712214	0.527712	1.97791	0.869112	0.929163	0.488933	0.783298	0.88901	0.586963	0.857983	0.783298	0.914094	0.629549	0.914094	0.626678	0.752403	0.751111
aly-miR399c-star_st	1.64326	1.34827	1.50545	1.16268	2.06079	1.65435	1.94013	1.30475	1.96828	1.72757	1.45506	2.06079	1.43692	3.27612	1.43274	1.34383	1.73203	2.74693
aly-miR399c_st	0.715207	0.476161	1.28744	1.21921	1.14163	0.79472	0.535929	0.844735	0.700493	0.718403	0.79472	0.718403	0.795105	0.89861	0.837928	0.568862	0.752403	1.07764
aly-miR399d-star_st	0.864522	1.51241	0.631419	0.735841	0.852536	0.629744	1.23555	0.852536	0.988119	0.603517	0.897804	1.09905	0.845655	1.59544	0.724458	0.69156	0.852536	1.48576
aly-miR399d_st	0.949443	0.916108	0.916108	1.23344	1.33327	0.840551	1.00877	1.05325	0.657614	0.74175	1.15152	0.488665	0.640198	0.652558	0.999986	0.899098	1.14649	0.822258
aly-miR399e-star_st	1.08008	0.746755	2.0399	2.47166	0.638679	1.18021	1.93272	1.2344	1.40011	1.12649	0.86583	0.902551	0.967381	1.25305	0.72711	0.848307	1.08008	1.04789
aly-miR399e_st	0.998881	0.650851	1.13137	0.752403	0.686901	0.697663	0.663277	0.865099	0.972305	0.752403	0.708013	0.618597	0.928094	0.749819	0.569225	0.886558	0.752403	1.05272
aly-miR399f-star_st	0.742487	0.75921	0.636441	1.23164	0.742487	0.900033	0.494416	0.787655	0.771881	0.742487	0.755509	0.801523	0.466577	0.928783	0.575816	0.742487	0.460779	0.642353
aly-miR399f_st	0.752403	0.538155	1.20362	0.871477	0.752403	0.865951	0.91338	0.752403	0.612983	0.752403	0.833738	0.607739	0.746876	0.748195	0.629662	0.583964	0.752403	0.752403
aly-miR399g-star_st	1.07244	1.01595	1.48089	0.769399	1.40174	1.38112	1.73473	0.932	1.61214	1.07244	1.50069	1.21577	0.930796	0.755106	1.16911	1.06045	0.896748	0.925371
aly-miR399g_st	1.47831	1.42051	1.0522	1.20203	0.807368	0.687352	0.894238	0.758261	0.717146	0.69821	1.15152	0.545483	1.04009	0.752403	0.873157	0.597284	0.593076	1.34558
aly-miR399h-star_st	0.626678	0.742917	0.877875	1.23164	0.925371	0.885453	1.04389	1.23682	1.2081	0.925371	0.601966	0.902551	1.04557	1.31166	0.62247	0.520633	0.925371	1.0511
aly-miR399h_st	0.843152	0.726873	0.726633	0.738847	0.685181	0.702345	0.752403	0.597217	0.89947	0.626028	0.954432	0.705139	1.05501	0.925371	0.968877	0.896767	0.761667	0.817615
aly-miR399i-star_st	0.986223	1.50844	1.65414	1.23164	1.28717	1.9404	1.71281	1.26159	1.30062	1.33283	1.30151	1.14687	1.11176	1.36948	2.15369	0.812007	1.42234	1.55364
aly-miR399i_st	0.626678	0.759724	1.06393	0.859111	1.05116	1.07767	0.881931	1.07318	0.881931	0.727605	0.553324	1.26383	0.881931	0.98207	0.757525	0.853486	1.15504	0.676121
aly-miR399j_st	1.19582	0.899602	0.800283	1.12195	0.936995	0.849586	0.802202	0.899602	1.1422	0.776219	0.9223	0.899602	0.780542	0.922421	1.01826	0.892951	0.830324	0.574429
aly-miR400-star_st	0.928094	0.760436	0.886342	0.631828	0.734754	0.50525	1.71877	0.633329	0.639004	0.520633	0.539496	0.637833	0.739143	0.728285	0.74467	0.626447	0.74467	0.87686
aly-miR400_st	0.752403	0.939635	0.38893	0.557716	1.08455	0.776219	0.885068	0.702592	0.905747	0.847454	0.377983	0.826234	0.921954	0.62247	0.999964	0.783026	0.635857	0.849054
aly-miR402-star_st	0.535929	0.609513	0.694991	0.495122	1.07137	0.815234	0.925371	0.633329	0.881931	1.04592	0.708013	0.790669	0.927915	0.62247	0.510588	0.602862	0.852137	1.13545
aly-miR402_st	1.07244	0.783026	1.08455	0.776219	1.08455	0.770692	0.811471	0.439329	0.196207	0.646919	0.852536	0.623466	0.946106	0.938962	0.765994	0.789775	0.646286	0.776219
aly-miR403-star_st	0.416409	0.477533	0.447382	0.633329	0.924382	0.822311	0.69178	0.859549	0.502183	0.633329	0.56103	0.633329	0.652121	0.48318	0.760677	0.640136	0.630744	0.649399
aly-miR403_st	0.840742	0.618396	0.614098	1.04278	0.963668	0.835215	1.17289	0.787655	0.881931	0.680889	0.987813	0.99089	0.674834	1.02263	0.977634	0.678317	1.1406	1.06812
aly-miR408-star_st	0.933754	1.12161	0.998962	0.730715	0.594935	0.717482	0.995471	0.738989	0.987591	0.776219	0.852536	1.11404	0.852536	0.582337	0.80274	0.619993	0.752403	0.858063
aly-miR408_st	1.26494	1.13705	2.02705	4.21349	0.916108	0.507444	0.537615	1.13037	1.30151	1.17109	0.797802	0.902551	1.15337	0.925371	0.714263	1.2052	0.775607	1.2402
aly-miR4221_st	1.07244	1.00821	0.83603	0.690389	0.916108	0.746876	0.930546	0.690389	0.493909	0.776219	0.489184	0.776104	0.852536	1.12877	0.653478	1.2052	0.72813	0.925371
aly-miR4222_st	0.808007	0.590215	0.608584	0.940375	0.829701	0.873351	0.699633	1.1666	0.927461	0.590215	0.76613	0.776219	0.786175	0.62247	0.531402	1.22602	0.460779	0.946186
aly-miR4223_st	0.648864	1.00187	0.99892	0.693856	1.18092	1.2547	0.99892	1.02708	0.99892	1.02014	0.99892	1.34004	0.763404	0.622779	1.06939	0.75921	1.20262	0.925371
aly-miR4224_st	0.894948	0.503274	0.972467	0.593498	0.761225	0.695335	0.368248	0.484543	0.544122	0.828447	0.625621	0.610058	1.03904	0.925371	0.926253	0.809423	0.925371	1.20832
aly-miR4225_st	0.626678	0.902551	0.820715	0.752403	0.916108	1.20815	0.787655	0.614687	0.881931	0.646358	0.860578	0.902551	0.748195	0.752403	0.52516	0.63472	0.748195	0.878128
aly-miR4226_st	0.942502	0.921315	1.67805	0.951053	1.04271	0.816041	0.606021	0.745815	0.847754	0.769235	0.99892	0.823479	0.80941	1.01009	0.718226	0.769235	0.710563	0.860602
aly-miR4227_st	0.626678	0.50983	0.699199	0.756611	0.570315	0.735364	1.03827	0.724078	0.886139	0.524841	0.820907	0.579085	0.842746	0.480885	0.626678	0.626678	0.573674	0.427519
aly-miR4228_st	1.18206	0.577214	0.899602	0.839074	0.902551	1.19912	0.911815	1.11522	0.868375	1.06974	0.335526	0.902551	0.772619	1.18748	0.902551	0.902551	1.00166	0.876563
aly-miR4229_st	0.974263	0.672128	1.52012	1.25822	0.850556	0.751998	0.983241	1.31262	0.460158	0.716219	0.806814	0.881931	0.746876	1.3746	1.17436	0.906152	0.752403	0.881931
aly-miR4230_st	0.649933	0.741428	0.724033	1.10595	1.11951	0.857534	0.909019	0.763864	1.01247	0.910965	0.911413	0.81688	0.82587	1.12877	0.713988	0.889745	0.730569	0.984873
aly-miR4231_st	0.872509	0.960368	0.694991	0.902551	1.08455	0.558034	1.0395	1.0395	0.881931	0.549584	0.832837	0.902551	0.902551	0.756758	1.17109	0.684494	0.869787	1.41553
aly-miR4232_st	1.46257	0.633329	0.820715	1.02163	1.75215	0.542424	0.752403	0.653239	0.678943	0.752403	0.833738	0.607739	0.865951	0.752403	0.917008	0.45531	0.44376	0.581035
aly-miR4233_st	1.18206	0.821292	1.34525	1.55799	0.566107	0.650366	0.947787	0.650894	0.652264	0.819092	1.14907	0.549584	1.11386	0.902551	1.31968	0.779347	0.460779	1.05086
aly-miR4234_st	1.73203	1.13545	1.88497	1.07529	1.86215	1.71222	1.25729	1.30151	1.14891	1.17109	0.99892	1.30151	1.45748	1.43136	1.17109	1.05244	1.32433	2.02491
aly-miR4235_st	0.626678	1.52868	0.728802	2.05872	1.32273	1.06709	1.10625	0.935903	1.07244	1.14856	1.6515	1.23239	1.01234	0.935903	1.17109	1.5911	1.07705	0.786214
aly-miR4236_st	0.501131	0.629277	0.769669	2.02491	1.00353	0.829824	0.776503	0.998839	0.90115	0.793838	0.881291	0.77377	0.766096	1.51265	0.62247	0.629277	0.795439	0.801206
aly-miR4237_st	0.856441	1.01595	1.70296	0.982166	1.34525	0.959757	0.70516	0.527514	0.799436	0.863092	0.992425	0.916108	0.845599	1.12877	1.31097	0.906844	0.892291	0.74103
aly-miR4238_st	0.727538	1.13545	1.62846	1.34842	1.46475	0.92008	1.04487	0.913256	1.03276	1.04487	1.15152	1.22192	0.905674	1.3298	1.02205	0.932174	1.04215	0.719698
aly-miR4239_st	0.604677	0.880551	1.07532	1.23164	0.741829	0.868217	1.06255	0.678482	1.02762	0.475812	0.552756	1.06668	0.831908	0.903371	0.560534	0.451435	0.841113	0.572264
aly-miR4240_st	0.771187	0.8221	1.17271	0.80355	0.940183	0.79226	0.787655	0.925371	0.925371	0.811824	1.44356	0.902551	0.928074	0.549003	0.758187	1.36948	0.925371	1.17157
aly-miR4241_st	0.928094	0.712942	1.08249	0.807939	0.969114	1.26159	0.922978	0.787655	1.03178	0.949188	0.601966	0.399436	0.746876	1.54244	0.752403	0.932178	0.633748	1.13545
aly-miR4242_st	2.24328	2.15167	7.73264	5.23396	2.06836	3.09135	4.38901	3.96414	3.16095	1.60979	3.41065	3.34434	3.46728	7.72945	3.07094	2.90764	3.7622	5.36948
aly-miR4243_st	0.667457	0.565309	0.94038	0.665833	0.472124	0.787655	0.674107	1.12877	0.92271	0.923771	0.708013	0.458568	0.663249	0.781205	0.752403	0.66193	0.787655	0.96615
aly-miR4244_st	0.752403	0.428997	0.694991	0.762319	0.752403	0.84573	0.787655	1.12877	1.29471	0.520633	0.837946	0.912468	0.632386	0.615663	0.745596	0.752403	0.752403	0.935288
aly-miR4245_st	1.01516	1.11256	1.96588	1.36222	1.91128	1.57439	1.01516	1.41736	1.30151	1.23164	1.55805	1.25545	1.22611	0.857891	1.28107	1.13772	2.10544	1.61469
aly-miR4246_st	0.850267	0.881931	1.08455	1.04912	1.89253	0.629745	0.612708	0.938122	1.00465	0.520633	0.991708	0.611386	0.84812	0.904751	0.745191	0.756206	0.881931	1.13545
aly-miR4247_st	1.54634	1.3795	2.91071	0.843685	1.0054	1.71222	1.25616	2.51141	2.05434	1.87135	2.61187	2.30167	2.022	0.914991	1.63065	2.34224	1.01665	1.75828
aly-miR4248a_st	1.31968	1.37497	1.79068	1.42455	1.93561	1.34496	1.22791	1.21037	1.26535	1.37497	1.60405	1.32169	2.0128	1.36948	1.37497	1.26265	2.0196	2.2077
aly-miR4248b_st	1.02016	1.20062	1.86221	1.06974	1.81375	1.06677	1.2709	1.06615	1.23194	0.935723	0.867517	1.03173	1.1045	1.13961	1.23625	0.916108	1.8577	1.45506
aly-miR4248c_st	1.11666	1.12877	2.14794	1.11396	1.63307	1.26159	1.26621	1.12877	1.53095	1.1178	1.04314	1.4192	1.66191	0.796627	0.916227	1.36639	1.10625	3.27277
aly-miR4249_st	0.600148	0.530057	1.03473	1.13396	0.916108	0.916756	0.925371	0.63446	0.881931	0.840439	0.840991	0.399436	0.43635	0.752403	0.716382	0.723188	0.62247	1.00743
aly-miR4250_st	1.75422	0.99211	0.831522	1.20627	0.980978	0.959757	1.06077	0.635849	1.58424	1.30762	1.13545	1.49449	1.59401	0.925371	1.04991	0.89787	1.70949	1.13545
aly-miR472-star_st	1.07244	1.3832	0.781746	1.37497	2.13587	1.85556	1.09219	1.24652	1.58424	1.44485	1.0223	1.65574	1.37497	1.27211	1.63589	1.29196	0.925371	2.14379
aly-miR472_st	0.785854	1.13545	1.08455	0.78423	0.575535	1.09619	1.2517	1.0973	0.653085	1.17109	1.00899	1.00089	1.08727	1.36948	1.03475	1.09619	1.08455	1.4
aly-miR771-star_st	0.467616	0.507604	0.626678	0.756611	0.916108	0.62247	1.14958	0.531722	0.907468	0.524841	0.613327	0.686345	0.479652	0.609585	0.424972	0.630886	0.549302	0.684091
aly-miR771_st	1.31968	2.08009	1.71222	1.2379	1.13338	2.14724	0.618735	1.54778	1.30151	1.31968	1.31968	1.25362	0.885312	0.925371	0.960636	1.98132	1.74358	0.668069
aly-miR773b-star_st	1.14694	0.902551	1.01232	0.692289	1.19453	1.06974	0.922669	1.12877	1.12877	1.09355	0.852536	0.805997	0.893821	1.06974	0.693367	1.27602	1.37119	1.07642
aly-miR773b_st	0.69269	0.509304	0.751133	0.808545	0.675265	0.41388	0.528239	0.648211	0.742487	0.610855	0.817171	0.574877	0.754473	1.36948	0.678612	0.863144	0.752403	0.861561
aly-miR774.1-star_st	0.439068	0.902551	0.520633	2.58438	0.971507	1.2577	0.925371	1.12877	0.881931	0.776219	0.585243	0.942381	0.913038	1.13157	0.510588	0.925371	0.930561	0.916456
aly-miR774.1_st	0.985506	0.752403	0.752403	0.752403	1.19511	0.749121	0.763305	0.914306	0.551322	0.765699	0.557865	0.427679	0.904277	0.752403	0.472322	0.684091	0.768495	1.53773
aly-miR774.2-star_st	1.00513	0.460229	1.08455	0.995878	0.835813	0.852536	1.00899	0.71822	0.806374	0.726655	1.07596	0.962613	0.852536	1.20509	0.676846	0.702995	1.0187	0.91555
aly-miR774.2_st	0.82872	0.826994	1.08455	0.903516	1.29524	0.852536	0.852536	0.738989	0.958248	0.923771	0.958197	0.792005	0.852536	0.852536	0.71086	1.11638	0.925371	1.06262
aly-miR774b-star_st	0.544231	0.838538	1.27082	1.34254	1.01486	0.532915	0.719464	0.61365	0.934482	0.543774	0.490996	0.99892	0.619386	1.36948	0.838538	0.589224	0.952876	0.787416
aly-miR774b_st	0.937357	1.14472	0.908865	1.27508	0.715259	0.925371	0.925371	0.669591	0.925371	0.925371	0.872037	0.835497	0.746876	1.12877	0.901555	0.77583	1.45346	0.925371
aly-miR781-star_st	0.626678	0.633329	1.08455	0.677531	1.08455	0.62247	1.08227	1.10183	1.37416	0.511369	0.709653	0.776219	1.3306	0.916108	0.779368	0.916108	1.09699	0.925371
aly-miR781_st	0.461224	0.729583	0.853966	0.955803	1.03891	1.29051	1.18781	0.955803	0.755531	0.776219	0.74983	0.905626	1.03136	0.955803	0.902551	1.08996	0.752403	1.202
aly-miR822-star_st	0.75921	0.75921	1.10554	1.06974	1.09135	0.706671	0.75921	0.75921	1.0618	0.684061	0.75921	0.662841	0.430891	0.75921	0.733668	0.75921	0.748351	0.932178
aly-miR822_st	0.852976	0.612086	1.32822	1.21461	1.70662	1.15647	0.635058	0.937258	1.37506	0.706877	0.99892	0.99892	0.746876	0.677286	1.09597	0.832758	1.03113	1.11842
aly-miR823-star_st	0.397569	0.752403	0.752403	1.06974	0.742487	0.959757	1.20362	0.690741	0.709677	0.633329	0.827087	1.02163	0.419081	0.62247	0.44678	0.816622	0.579854	0.677991
aly-miR823_st	0.626678	0.715817	0.94009	1.16763	1.14687	0.967914	0.838538	1.06476	0.588251	0.838538	0.72418	0.726833	0.884701	0.925371	0.579078	0.822407	0.737493	0.68839
aly-miR824-star_st	0.861561	0.772204	0.508947	0.861561	0.742487	0.763702	0.742487	0.742487	0.607096	1.02457	0.692472	0.684035	0.701708	0.461613	0.639296	0.602436	0.577302	0.749167
aly-miR824_st	0.741575	0.966565	0.902551	1.18463	0.721782	0.777761	0.917363	0.770938	0.905254	0.931894	0.641167	0.84202	0.902551	1.08105	0.752403	0.559802	1.08885	0.867299
aly-miR825-star_st	0.746771	0.868064	1.08455	1.08375	0.851341	0.704648	1.41445	0.787655	0.974474	0.628331	0.531641	1.48383	0.974474	1.23763	0.910378	0.868064	0.731324	0.654438
aly-miR825_st	1.01441	0.497463	0.838621	0.841571	1.10541	0.619306	0.575298	0.592256	1.24053	0.720371	0.791556	0.721457	0.893456	0.925371	0.841571	0.568647	0.76905	0.932051
aly-miR827-star_st	0.928094	0.745654	0.871156	1.07474	1.09135	0.594025	0.75921	1.10033	0.500716	0.768594	0.551115	0.629358	1.15137	0.62247	0.733869	0.75921	1.14741	0.75921
aly-miR827_st	0.942693	1.19079	1.2259	0.964192	0.916108	0.603105	1.1825	0.625472	0.979889	0.776219	0.950494	0.979889	1.07244	0.850361	0.855546	1.40887	1.08722	1.02333
aly-miR828-star_st	1.17264	0.906729	1.04458	1.35399	1.30817	0.780268	0.787655	0.633329	0.80659	0.778651	1.27897	0.930546	1.17264	1.12877	0.790639	0.880295	0.745039	0.8854
aly-miR828_st	0.824612	0.852536	0.899602	1.12176	0.742487	0.788965	0.852536	1.00686	1.07244	0.497702	0.771963	0.863293	0.838538	1.32671	0.841678	0.916108	1.01465	0.690416
aly-miR829-star_st	0.72823	0.568225	1.02803	0.723108	0.507198	0.507723	0.73193	0.629066	0.753816	0.48097	0.796019	0.719702	0.520633	0.925727	0.689137	0.603724	0.853955	0.711957
aly-miR829_st	0.957026	0.995649	0.578963	1.06626	0.862715	0.936909	1.03115	0.732138	0.942031	1.16761	0.912636	0.786304	0.743405	0.985471	0.752403	0.628802	1.25092	0.957026
aly-miR831-star_st	1.23786	0.965914	1.12806	1.01444	0.698908	0.841678	1.22788	1.12877	0.810696	0.852536	0.852536	0.852536	0.841678	0.695884	0.729796	0.844873	0.752403	1.15777
aly-miR831_st	1.30113	0.549014	0.892453	0.744129	1.0493	0.619292	1.04445	0.646589	0.752403	0.752403	0.99892	0.686345	0.752403	0.999244	0.640521	0.629682	0.752403	0.752403
aly-miR833-3p_st	0.635774	0.671845	1.05868	1.06974	1.08455	1.01595	0.997017	1.30151	0.909007	1.16958	0.675824	1.01595	1.01595	1.49246	1.16989	0.824094	1.06373	1.2353
aly-miR833-5p_st	0.687773	0.694896	0.637635	0.767945	0.766303	0.797855	0.849054	0.792805	0.490362	0.776219	0.850904	0.902551	0.76411	0.546153	0.63948	1.00791	0.925371	0.776219
aly-miR834-star_st	0.49715	0.629682	0.694991	0.752403	0.569519	0.441253	0.925371	0.614687	0.708963	0.794243	0.708013	0.823148	0.62247	0.752403	0.752403	0.75921	1.10625	1.37497
aly-miR834_st	1.31968	0.913303	1.29952	1.024	1.04724	1.11549	0.713982	1.57512	0.579337	1.68629	1.38217	1.15947	1.15947	2.29122	1.57195	1.25928	1.00572	0.925371
aly-miR835-3p_st	0.825952	1.0555	0.727436	1.05947	1.0385	0.696019	1.37267	1.00634	0.725813	0.99892	0.806486	1.07828	1.73203	1.32343	0.99892	0.916108	0.827552	0.427519
aly-miR835-5p_st	0.739329	1.31504	1.34525	1.66127	1.27215	1.29493	0.771633	0.707098	1.30151	1.2624	1.45506	1.25491	1.34072	1.10496	1.45944	1.26866	1.54393	0.752403
aly-miR837-3p_st	0.75055	0.710661	1.11416	1.42164	1.19892	0.746876	0.892657	0.967732	0.70853	0.84795	0.99892	0.628812	0.62247	1.3591	0.652081	0.617571	0.806338	1.07506
aly-miR837-5p_st	1.63638	1.0009	2.55369	5.12027	1.63307	1.74254	2.25552	1.35514	2.3603	1.59341	2.36319	1.37786	1.21572	2.99228	1.53866	1.50742	1.54393	2.12261
aly-miR838-star_st	0.817284	0.824091	1.01171	1.01174	0.980989	1.23474	1.29251	0.938122	0.878122	0.777388	0.708013	1.12841	1.05882	0.990253	0.575469	0.539308	0.817284	1.13545
aly-miR838_st	1.04176	0.720556	0.717606	1.34653	0.902551	0.891693	0.988179	0.902551	1.77124	0.783477	0.936132	0.8441	1.07824	1.80916	0.806183	0.909358	0.902551	0.867299
aly-miR839-star_st	1.14788	0.868375	1.26743	1.46149	0.595501	0.62247	0.925371	0.633329	1.03826	1.17109	0.914822	0.931946	0.838538	1.15817	0.992076	0.550027	0.752403	0.517043
aly-miR839_st	1.17675	0.711274	1.20091	1.80717	1.52647	1.23677	1.25221	0.932815	0.819925	1.17109	1.03375	1.08377	0.928094	0.920064	1.03966	1.08377	1.51428	0.93362
aly-miR840-star_st	0.738058	0.787655	0.993981	0.454793	0.787655	0.654544	0.787655	0.70194	0.791365	1.17109	0.708013	0.488665	0.901202	0.921461	1.00439	0.913536	0.776796	0.725512
aly-miR840_st	0.619628	0.842909	0.950788	0.624326	0.570829	0.823264	0.959757	0.274872	1.13773	1.28008	0.786487	1.25472	1.22988	1.44658	0.823264	1.27028	1.17623	0.815393
aly-miR841_st	1.14599	1.28822	1.08455	0.99892	1.56226	1.42744	1.01373	0.879846	0.752079	1.03396	0.95453	1.37529	0.820425	0.588113	0.99892	0.700227	1.10625	0.67469
aly-miR842-star_st	0.903675	1.11103	1.11348	1.4321	0.893759	0.773742	1.28063	0.554221	1.4408	1.06974	0.570353	0.741772	1.28092	1.33503	0.520626	0.898496	0.773742	0.903675
aly-miR842_st	0.752403	0.8036	0.739381	0.752403	0.752403	0.530138	1.54345	0.868904	0.621258	0.776219	0.739052	1.16926	0.66686	1.41387	0.637936	0.486763	0.796793	0.694717
aly-miR844-star_st	1.4325	1.28822	1.82504	2.13773	1.34525	1.12877	1.27792	1.12877	1.30151	1.06974	1.65406	1.26159	0.838538	1.48229	1.46612	0.743367	0.933509	1.85217
aly-miR844_st	0.752403	0.76131	1.08455	0.812543	1.47945	0.959757	0.66391	0.975143	0.681398	0.776219	1.2795	1.09004	1.05607	1.12877	0.638569	0.916108	0.925371	1.13545
aly-miR845a-star_st	0.752403	0.752403	0.899602	1.02845	0.742487	0.399436	0.633329	0.658127	1.04397	1.04156	0.678885	0.686345	0.928094	0.62247	0.773024	0.49715	0.593998	0.925371
aly-miR845a_st	0.449926	0.519781	0.801768	1.7282	0.749138	0.399436	0.42994	0.633329	0.599152	0.407085	0.552756	0.574877	0.633329	0.925371	0.762192	0.633329	0.508923	0.752403
aly-miR845b-star_st	1.42519	0.906994	0.765867	1.45411	1.00672	1.11355	1.26346	0.938122	0.699476	0.698389	0.938122	0.776219	1.01901	0.609237	0.995534	0.938122	1.10625	1.10428
aly-miR845b_st	0.752403	0.616482	0.824923	0.520633	0.742487	0.752403	0.752403	0.752403	0.865084	0.639707	0.827087	0.791566	1.29617	0.718017	0.510588	1.02605	0.925371	0.557452
aly-miR846-star_st	0.617142	1.1047	1.05379	1.03898	0.708561	0.612934	1.00766	0.893016	0.696452	0.893016	1.26526	0.885608	1.33901	0.549386	1.2417	0.626678	0.69309	0.867479
aly-miR846_st	1.08644	0.457222	0.826767	1.53223	0.742487	0.886922	1.01772	1.12494	0.831916	0.629502	0.852536	0.718731	0.855259	1.38347	0.629502	0.726812	1.10625	1.2755
aly-miR847-star_st	1.16154	0.722436	0.813046	0.902551	0.566107	0.959757	0.43609	0.938122	0.652264	0.776219	0.933765	0.423252	1.22221	0.752403	0.684799	0.402949	0.776219	0.631855
aly-miR847_st	0.476211	0.746876	0.91181	1.07697	0.782926	0.852536	0.819711	0.787655	0.546604	0.640563	0.552756	0.476331	0.842928	0.929761	0.727407	0.633912	0.534855	0.740069
aly-miR848-star_st	1.14681	0.872722	1.0493	0.752403	1.0493	0.37078	0.268933	0.626522	0.617012	0.759054	0.651763	0.752403	0.61964	0.748195	0.818461	0.962253	0.890119	0.602255
aly-miR848_st	0.705117	1.01511	1.07173	0.830842	0.583116	0.383161	0.866094	0.786814	1.01012	0.571563	0.872527	0.764784	0.776219	1.20721	0.982652	0.69276	0.92453	0.769412
aly-miR851-star_st	0.752403	0.427478	0.642636	0.870228	0.916108	0.888155	0.755332	0.755332	1.03612	0.642636	0.778078	0.755332	0.698999	0.630867	0.632591	0.780869	0.469176	0.755332
aly-miR851_st	0.888822	1.64111	1.34525	2.9148	1.69815	1.26159	1.27048	0.976959	1.269	1.12033	0.771975	0.656228	1.09051	1.12193	1.57987	1.1121	1.27826	1.34485
aly-miR852-star_st	0.729839	0.621493	0.694991	0.965181	1.35669	0.712995	0.547365	0.787655	0.881931	0.405736	1.0138	0.787655	0.530813	1.14021	0.764835	0.821839	0.832045	0.965181
aly-miR852_st	0.705138	0.771521	0.127792	0.535868	0.928419	1.26494	1.23256	0.534727	0.664575	0.969743	0.942388	0.993113	1.07244	0.867772	0.867772	0.928419	1.10625	0.77035
aly-miR853-star_st	0.908191	0.75921	0.438388	0.884705	1.07123	0.901994	0.837113	1.00158	0.717683	0.973229	0.981073	0.841463	0.626085	0.901994	0.959407	1.13319	0.685926	0.544676
aly-miR853_st	4.40589	3.27601	3.64755	3.74274	2.84646	4.54543	1.39755	3.41119	3.88688	3.41119	3.25333	4.14517	2.50149	3.76297	3.18779	4.33685	2.92281	4.48432
aly-miR856-star_st	0.548651	0.624207	0.568436	0.950354	1.08455	0.746876	1.11115	0.986765	0.929734	1.06974	1.00951	1.35507	0.521121	1.26813	0.480464	0.698297	0.694089	0.833431
aly-miR856_st	0.861241	0.530057	0.961616	0.608378	1.09532	0.852536	1.12877	0.938122	1.08894	0.633329	1.34839	0.488665	1.07244	0.861241	0.638976	0.880086	0.920669	1.06166
aly-miR857-star_st	0.571214	0.977437	1.11286	1.00331	1.08455	0.801743	0.607559	1.00975	1.26824	0.725244	0.394741	0.899602	0.772111	0.827081	0.96566	1.27435	0.66539	0.899602
aly-miR857_st	0.545845	0.609513	0.704907	1.06974	0.742487	0.705338	1.04301	0.633329	0.881931	0.639707	0.975104	0.776219	0.65766	0.93175	0.752403	1.02192	0.925371	0.901555
aly-miR858-star_st	0.629255	0.852536	1.11324	0.995878	0.745064	0.663682	0.951119	0.620841	0.881931	0.635906	0.753028	0.896761	0.715797	0.693361	1.08767	0.684097	0.661052	1.29892
aly-miR858_st	1.07244	0.922622	1.02953	1.01881	0.815974	0.752403	0.62395	0.725292	0.652264	0.420499	0.419081	0.70481	1.0415	1.36948	0.752403	0.703278	0.752403	0.557452
aly-miR859-star_st	0.823515	0.877009	0.911197	1.21042	1.05945	0.60125	0.911815	0.938122	0.860711	1.27597	0.686793	0.552678	0.902551	1.06871	0.738847	0.980121	0.731183	0.895745
aly-miR859_st	0.752403	0.767484	0.38893	1.06974	1.34525	0.766196	1.73203	0.527514	0.652264	0.633329	0.814959	0.574877	1.17938	0.647279	0.629277	0.75921	0.62247	0.752403
aly-miR860-star_st	0.752403	0.902551	1.30695	1.27714	1.08455	0.576307	0.971653	0.633329	0.965701	0.877609	0.708013	0.648038	0.746876	1.33117	0.70624	1.03143	0.70624	0.925371
aly-miR860_st	1.02243	0.902551	1.05492	0.795298	0.742487	0.773492	0.895745	0.676224	1.06563	0.77667	0.750908	0.761939	0.592843	0.752403	1.02568	0.775388	1.09944	1.06871
aly-miR861-3p_st	0.825938	0.403725	0.644588	0.895294	0.789775	0.624172	0.910015	0.938122	0.776219	0.674382	0.843189	0.872588	0.889767	0.737047	0.664337	1.06115	0.496138	0.910015
aly-miR861-5p_st	0.844735	0.609513	0.652074	0.752403	0.718671	0.752403	0.763839	1.04541	0.865084	0.568865	0.684197	0.817786	0.98908	0.930898	0.882336	0.647981	0.752403	0.728587
aly-miR862-3p_st	0.633329	0.770068	0.531491	0.531491	0.447032	0.633329	0.644187	0.644187	1.07244	0.923771	0.563614	0.393709	0.42994	0.633329	0.783477	0.770068	0.657447	0.93623
aly-miR862-5p_st	0.476136	0.86653	1.3335	0.973597	0.562584	0.610716	0.593582	0.645693	0.740649	0.591678	0.696259	0.645922	0.36794	1.12877	0.740649	1.11702	0.449025	0.672187
aly-miR868-star_st	0.535929	1.28518	1.07099	0.878735	0.902551	0.852536	0.787655	0.774099	0.493909	0.733775	0.691455	0.902551	0.928094	1.64546	0.733775	1.04592	0.891693	2.7326
aly-miR868_st	0.334141	0.530057	1.05086	0.728587	0.752403	0.500217	0.763839	0.787655	0.858115	0.633329	0.82872	0.752403	0.93801	0.723252	0.723252	1.17052	0.935288	0.762319
aly-miR869-star_st	1.14291	0.902551	0.911144	0.884515	0.419081	0.564183	1.18483	0.633329	0.881931	0.697294	0.99892	1.18427	1.07244	0.867188	0.752403	0.66241	0.752403	0.752403
aly-miR869_st	0.409597	0.776219	1.08455	1.15961	0.655981	0.852536	0.87753	0.544524	0.755599	1.06974	0.869546	0.776219	0.597183	0.765361	0.930505	0.933117	0.496138	0.779244
ame-bantam_st	1.55729	1.89437	1.5694	1.06974	1.22734	1.54258	1.2387	1.41634	1.45661	2.24474	1.85215	1.35359	1.47383	1.07351	2.17258	1.35615	1.55729	1.55729
ame-let-7_st	10.9396	11.8875	4.1479	1.25482	4.16956	10.5521	11.1644	11.1311	11.0573	12.0524	11.9349	10.8157	11.2781	5.92854	11.4475	11.2951	11.0216	11.148
ame-miR-1000_st	0.626678	1.15837	1.22697	0.991417	1.17341	0.697937	0.876521	0.831049	0.970797	0.896377	0.876809	0.627843	0.718353	1.21764	1.04497	0.930496	1.13247	0.925371
ame-miR-1006_st	0.844735	0.619636	1.25967	0.855121	0.998962	0.852536	0.899639	0.633016	1.09955	0.547743	0.708013	0.902551	0.746876	0.839786	0.852536	0.457061	1.04268	0.852536
ame-miR-100_st	12.3105	12.4338	9.68281	1.06709	8.47212	11.3712	12.3463	11.9308	12.0204	12.1014	12.3592	12.2208	12.4998	4.42607	12.3027	12.1463	12.4149	11.3805
ame-miR-10_st	3.61795	4.47508	1.71859	1.29422	1.28944	3.46355	4.30894	3.81819	1.69963	4.79705	4.45358	4.25735	3.73528	1.52114	3.92031	5.44722	4.49654	0.974477
ame-miR-1175_st	1.07244	0.916108	1.34012	1.4321	0.916108	0.852536	1.08129	0.787655	1.07244	0.868184	0.852536	0.749916	0.833095	0.923618	0.902551	0.626678	0.62247	0.925371
ame-miR-11_st	0.659884	0.75921	1.1961	0.626071	0.866442	1.38112	0.894738	0.657145	0.776219	0.644588	0.792285	0.800035	1.22902	0.776219	0.562594	0.920584	0.979917	0.776219
ame-miR-124_st	6.75478	1.28892	0.794095	0.831888	1.44436	1.05913	1.18365	0.649421	0.981035	2.18424	2.31813	1.30431	1.41523	1.22788	1.14407	0.75921	1.30431	1.02448
ame-miR-125_st	12.0473	12.1781	12.265	10.321	11.9541	11.3383	12.0713	11.6455	11.684	12.1465	12.4049	11.923	12.4052	12.2738	12.1363	11.9846	12.2288	12.6827
ame-miR-12_st	0.905254	0.591247	0.403369	0.902551	1.64426	0.629613	0.82729	0.959821	1.0541	0.410625	1.3127	0.631235	0.692799	0.925371	0.942186	0.509415	0.585219	0.657499
ame-miR-133_st	4.89947	5.37942	0.957654	0.810455	1.61609	5.04168	5.42453	4.97635	3.93617	7.46495	6.74156	5.55259	7.54918	1.11179	6.20368	5.75935	6.18475	1.13545
ame-miR-137_st	0.844735	0.912468	0.694991	0.902551	1.34525	0.472322	0.752403	1.13869	0.92229	0.816578	0.852536	0.786135	0.928094	0.486593	0.587218	0.520633	1.071	0.437435
ame-miR-13a_st	0.526674	0.530057	1.04767	0.751675	0.947436	0.62247	0.950239	0.7502	0.610781	0.739341	0.739341	0.430764	0.483755	1.05142	0.47371	0.751675	0.742137	0.783731
ame-miR-13b_st	0.632205	0.813817	0.99974	1.43685	1.18469	0.520392	0.924352	0.58552	0.996184	0.690741	0.552756	0.574084	0.752403	0.807137	0.570407	0.916108	0.518192	0.723236
ame-miR-14_st	0.865951	0.517723	1.55655	0.902551	0.856034	0.53908	0.633329	0.976985	1.18599	0.746876	0.666303	0.725208	0.660043	0.865951	0.736018	0.746876	0.769696	0.466382
ame-miR-184_st	0.821989	1.04418	0.978443	0.533786	1.06974	1.2824	1.29451	1.76151	1.19541	2.2951	1.66502	1.2824	1.25168	0.858361	1.9389	1.06974	1.36779	0.906031
ame-miR-190_st	0.932	0.75921	0.849317	0.902551	0.944553	0.782128	0.787655	0.787655	0.910376	0.923771	0.71482	0.71479	0.787655	0.62247	0.902551	0.75921	0.615106	0.614687
ame-miR-193_st	0.75921	0.75921	0.906408	0.75921	0.922915	0.695639	0.505293	0.653395	0.830693	0.633329	0.690904	0.574877	0.746876	0.767647	0.883338	0.922915	0.949352	0.572696
ame-miR-1_st	0.955004	1.01282	1.0891	1.12401	0.584876	0.609357	0.428305	0.637784	1.18271	2.25093	0.965568	0.763106	1.34442	0.865434	1.01558	0.52519	1.10625	0.629772
ame-miR-210_st	9.4481	7.17902	10.7751	8.21342	10.5275	8.78097	6.17007	8.85389	9.98305	5.24823	8.24985	9.09445	6.2927	9.8052	7.90973	7.24607	9.70393	10.0555
ame-miR-219_st	1.03927	0.724595	0.672171	1.04692	1.06173	0.941415	0.902551	0.527514	1.26698	0.633329	0.816924	0.84202	0.512574	0.671215	0.59965	0.916108	0.743376	1.19298
ame-miR-252_st	0.880721	1.04501	1.83184	0.625055	0.68572	1.31759	1.05941	1.24999	1.35872	0.959757	0.765219	0.805958	0.804082	0.62247	0.938537	0.626678	0.894227	0.805958
ame-miR-263_st	0.72438	0.902551	1.08455	0.803361	0.895346	0.959757	0.470895	0.787655	1.23618	0.923771	0.713889	0.913536	0.706178	0.913536	0.93071	1.20923	1.10368	0.9228
ame-miR-263b_st	0.738405	1.12145	0.885603	1.05574	0.90211	0.859867	0.619331	0.838538	0.867933	0.672992	0.838538	0.762221	0.838538	1.16277	0.888553	0.75803	1.02596	0.738405
ame-miR-275_st	0.831438	0.906252	0.899602	0.816142	1.19324	0.899602	0.633329	0.906252	1.15485	1.02356	0.848265	0.899602	0.797764	1.103	0.783511	0.595977	0.899602	1.0753
ame-miR-276_st	1.1266	0.957716	0.865051	0.950909	1.83158	1.26159	0.925371	0.831835	1.12378	1.09383	0.906519	1.38486	0.820976	0.807567	0.820976	0.957716	1.16141	0.820278
ame-miR-277_st	0.798976	0.695705	1.5109	0.776156	0.962681	0.719425	0.798976	0.834228	0.817912	0.727482	0.798976	0.99892	0.912524	0.971945	0.918576	0.276554	0.798976	0.918051
ame-miR-2788_st	1.10088	0.647263	0.787655	0.611964	0.63054	1.09153	0.661774	0.880319	1.30151	0.811825	0.708013	0.434438	0.934722	1.89198	0.845067	0.514732	0.482032	1.22812
ame-miR-278_st	0.799641	0.774099	0.860175	0.625055	0.787655	0.787655	1.09056	0.668581	1.10769	0.795318	0.76369	0.811471	0.787655	0.657722	0.787655	0.916108	0.62395	0.601141
ame-miR-2796_st	1.45453	2.5779	1.24442	0.625055	4.11555	1.2798	0.68802	0.550303	4.16155	1.55634	1.61769	1.95776	1.8919	5.48662	0.893588	2.07355	0.740817	1.44757
ame-miR-279_st	0.916108	0.93242	0.970974	1.76993	0.904122	0.746876	1.08455	1.00949	0.950082	0.923771	0.743943	0.99892	0.693843	0.774495	0.916108	0.916108	0.909301	0.758039
ame-miR-279b_st	0.765959	0.699289	0.689864	1.40087	1.0409	0.791702	0.70516	1.44605	1.41298	0.574783	0.721569	0.686345	0.916108	1.82825	1.34032	0.96099	1.47354	0.765959
ame-miR-279c_st	0.957437	0.681222	0.724334	1.06974	0.893651	0.582668	0.942381	0.961938	0.681607	0.657145	0.455887	0.512481	0.763886	0.63948	0.752403	0.895872	0.954714	0.769412
ame-miR-281_st	0.752403	0.806628	0.94702	1.04592	0.73989	0.899955	0.780089	0.967177	0.879334	0.923771	0.886604	0.622296	0.835942	1.51703	1.04237	1.06714	1.08625	0.577325
ame-miR-282_st	1.60591	0.719633	1.08455	1.68197	1.24203	1.22202	1.3512	0.898545	1.03286	0.593752	0.704842	0.872806	0.798962	1.24336	1.04497	1.41164	0.74654	1.00934
ame-miR-283_st	1.07244	0.75921	0.899602	0.905136	1.61025	0.936937	0.91341	0.902551	0.773991	0.900951	1.0015	0.753399	0.841123	0.756758	0.902551	0.672172	0.729583	1.03248
ame-miR-2944_st	0.749453	1.03634	0.899602	1.21013	1.08455	0.581053	0.704368	0.780527	1.31276	0.780527	0.99597	0.833543	0.800955	1.02953	0.899602	0.689072	1.07257	0.749453
ame-miR-29b_st	1.09986	2.42554	0.736383	0.867542	1.26356	1.36206	1.19969	1.4897	1.18758	3.92918	2.55586	1.51241	2.39589	0.591816	2.59124	2.67116	1.30431	1.01977
ame-miR-2_st	0.693105	0.427375	0.699912	0.525554	0.699912	0.751798	1.02525	0.475024	0.498831	0.63825	0.712935	0.907473	0.880682	0.424186	0.644393	0.6316	0.715731	0.757325
ame-miR-3049_st	1.46341	0.706164	0.43237	1.6306	0.925371	0.746876	0.925371	0.706164	0.676794	0.776704	0.852536	0.99892	1.01939	0.975168	0.665911	1.05814	0.795844	1.10826
ame-miR-305_st	0.787429	0.633329	0.723221	0.555659	0.566107	0.62247	0.535929	0.668355	1.10746	0.630681	0.743039	0.82254	0.344252	0.787429	0.399436	0.916108	0.576023	0.925371
ame-miR-306_st	0.742487	0.419081	0.520633	1.52232	0.930684	0.935074	0.531222	0.527514	0.742487	0.923771	0.782405	0.488665	1.02674	0.792284	0.62247	0.686097	0.748014	0.616344
ame-miR-307_st	0.808452	0.40166	0.694991	0.808452	1.63307	0.865658	0.559513	0.693556	0.808452	0.585418	0.731597	0.808452	1.1111	0.819665	0.808452	0.426534	0.948956	1.32143
ame-miR-315_st	0.666268	0.673074	0.998412	1.58336	0.861561	0.62247	0.374791	0.554211	0.552131	0.690084	0.752403	0.488665	0.671894	1.04445	0.510588	0.75921	0.612041	0.752403
ame-miR-316_st	0.846881	1.28822	0.901747	0.609706	1.05178	1.05958	1.06659	1.096	1.58639	1.03697	0.91477	0.778365	0.88201	0.907413	1.04497	1.18725	1.31329	1.05178
ame-miR-317_st	0.79284	0.806297	1.34253	1.06701	0.908648	0.509481	0.796919	1.30151	0.503598	0.933035	1.1488	0.572155	0.928094	0.514565	0.925371	0.799646	1.31357	1.22631
ame-miR-318_st	1.02307	1.35051	1.34525	1.06974	1.40188	0.929631	0.763469	0.97041	0.706047	1.35513	1.21655	1.09969	1.0433	1.31153	1.56689	0.859982	0.925371	1.37497
ame-miR-31a_st	0.726828	1.63306	2.38284	1.93244	1.24167	1.32667	0.787655	1.65935	0.686879	1.27594	1.15152	1.6075	1.07244	1.64686	1.79168	0.642049	1.31968	2.35047
ame-miR-33_st	0.849124	0.389738	1.02401	1.2023	0.746876	0.746876	0.419081	0.775321	0.316337	0.637718	0.856926	1.12333	0.746876	0.740069	0.510588	0.626678	0.431436	0.752403
ame-miR-3477_st	0.928094	0.902551	0.743302	0.800714	1.19944	0.924349	0.971146	0.902551	0.700575	1.05768	1.13262	0.800714	0.795187	1.20229	0.902551	0.906759	1.13442	0.965565
ame-miR-34_st	1.01317	1.51241	1.08455	1.25468	1.0054	0.781646	0.93748	1.12877	1.04111	1.69854	0.737701	1.0875	1.10435	0.79091	1.23759	1.08455	1.27469	1.29463
ame-miR-3715_st	0.752403	0.75921	0.513826	0.728587	0.566107	1.09153	0.925371	0.763839	0.652264	0.578045	0.8159	0.574877	0.746876	0.982784	0.62247	0.916108	0.752403	0.969761
ame-miR-3716a_st	0.549639	1.18717	1.02232	1.72155	1.20727	0.959757	0.678542	0.750317	1.05182	0.89894	0.967474	0.809066	0.678542	0.736137	1.16201	1.04912	0.731782	0.752403
ame-miR-3716b_st	0.752403	0.992136	1.0493	0.548705	0.566107	0.999201	0.894713	0.609513	0.858827	0.740967	0.680466	0.774925	0.57942	0.833039	0.510588	0.965773	0.752403	0.728587
ame-miR-3717_st	0.953786	1.26159	1.07665	1.24678	2.47386	1.26159	1.59927	1.04223	1.40866	1.36334	1.22273	1.38774	1.51691	1.46499	1.55969	1.25233	0.92945	1.37497
ame-miR-3718a_st	0.627591	0.845345	0.810046	0.992166	0.505216	0.838538	0.994992	0.848567	1.67038	0.827103	1.08506	0.812996	0.833012	0.714132	1.37056	0.838538	0.511663	1.13545
ame-miR-3718b_st	5.09978	3.57258	5.88671	10.1898	6.59504	3.72784	1.40011	3.77796	5.9926	2.68968	2.95403	4.597	3.95597	2.64249	3.60549	4.80506	4.25686	5.49133
ame-miR-3719_st	0.796737	0.482059	0.793787	0.796737	1.10506	0.666804	0.969705	0.527514	0.902449	0.527514	0.573273	0.796737	0.666804	0.429387	0.854553	0.810293	0.819557	0.495327
ame-miR-3720_st	0.583238	0.972512	1.47478	0.752403	0.82554	1.02645	1.08455	0.787655	0.881931	0.603686	0.881931	0.769398	0.881931	0.881931	1.12802	1.45253	0.70624	0.881931
ame-miR-3721_st	0.875475	1.06974	1.1314	1.06974	0.848187	0.955291	0.925371	1.29596	0.758947	1.2358	1.14442	1.23447	1.22131	1.05888	0.902551	1.06974	1.05888	1.20745
ame-miR-3722_st	1.26295	1.10606	1.27505	1.26024	1.10662	0.970209	1.50607	1.22196	1.07244	1.11519	0.702915	0.676594	1.0333	1.09938	0.942911	0.75921	1.03624	0.699414
ame-miR-3723_st	0.607743	0.340344	0.91046	0.633329	0.753345	0.673018	0.546787	0.793462	0.881931	0.501697	0.33691	0.413163	0.62247	0.752403	0.633329	0.55282	0.925371	0.633329
ame-miR-3724_st	0.850895	0.902551	1.00173	1.14788	0.916108	0.895692	0.702816	0.928858	0.967231	0.766956	0.734048	0.916108	0.619912	1.36021	0.937437	0.615434	0.871802	1.13545
ame-miR-3725_st	0.75921	0.885542	0.75921	1.39621	0.899098	0.695639	0.612143	0.624893	0.747101	0.52695	0.835527	1.03929	0.62247	0.971874	0.673667	0.571829	0.976568	0.752403
ame-miR-3726_st	1.95902	0.902551	1.04497	1.85041	1.21914	0.965419	1.3321	0.933024	1.21781	0.918674	1.04497	1.63307	1.45238	2.42067	1.03987	0.75921	0.767839	1.05423
ame-miR-3727_st	0.752403	0.840232	0.646358	0.476389	0.939924	0.852536	0.657145	1.12877	1.07244	0.302311	0.96798	0.776219	0.776219	1.06645	0.861433	0.646358	1.11338	0.538822
ame-miR-3728_st	0.752403	0.677434	0.564738	0.402949	0.966864	0.677434	0.339904	0.838411	0.649482	0.554152	0.99892	0.73045	0.339904	1.12877	0.673226	1.00803	0.256326	0.807367
ame-miR-3729_st	0.760312	0.698227	1.02593	1.23164	1.04244	0.525768	1.08455	0.766435	1.04233	0.902551	0.686793	1.06285	0.817319	0.752403	1.29742	1.19607	0.878735	1.11423
ame-miR-3730_st	0.970989	1.68614	0.843268	1.72155	0.916108	0.796203	1.02821	1.24145	1.00227	1.24518	1.17265	1.33973	0.870634	0.925371	1.07244	1.02821	1.30431	0.420838
ame-miR-3731_st	0.928094	1.16122	1.08455	0.658349	0.93748	0.921676	0.640588	0.659099	0.925371	1.09551	1.13664	0.755485	0.746876	1.15454	0.890119	0.929579	0.778304	0.695169
ame-miR-3732_st	0.72306	0.783024	0.889111	0.72306	0.913833	0.349793	0.919845	0.627802	1.45581	0.652403	0.84701	0.741632	0.605607	0.752403	0.746876	0.714753	1.07691	0.701429
ame-miR-3733_st	1.13137	1.0123	0.899602	0.830302	0.742487	1.00677	1.08715	1.36326	1.33233	0.70397	0.780287	0.614095	1.09843	1.13137	0.680153	0.700854	1.13137	0.98011
ame-miR-3734_st	1.64599	2.07415	2.39974	1.42234	1.58023	2.01363	1.08368	1.59889	2.67073	1.52369	1.73581	1.51241	1.36846	2.07347	1.25515	1.8446	1.27797	1.48805
ame-miR-3735_st	1.26052	1.10625	0.962702	0.887769	1.32273	1.40282	0.90258	1.12877	1.58424	1.0311	1.90298	1.10625	1.10625	1.18751	0.804949	1.36948	1.10625	0.663944
ame-miR-3736_st	0.699366	0.677256	1.05866	0.902551	0.939178	0.79091	1.08455	1.06234	0.857582	0.857344	0.896463	0.546634	0.79091	0.840349	0.685976	0.766622	0.62247	1.11608
ame-miR-3737_st	0.458955	0.779097	0.434859	1.41857	1.43168	0.558967	0.563374	0.586264	0.891513	0.653216	0.766763	0.745095	0.84232	0.766763	0.642357	0.685428	0.861719	0.934061
ame-miR-3738_st	0.752403	0.633329	0.694991	1.28195	0.742487	0.399436	0.775223	0.733468	0.793655	0.923771	0.702388	0.574877	0.722609	1.50887	0.62247	0.756611	0.933544	1.02008
ame-miR-3739_st	4.51709	4.01571	7.81043	9.43897	7.45777	4.62501	1.41549	4.59044	5.36236	3.74358	3.83206	4.5613	4.19394	8.52656	4.18752	4.93764	4.06287	5.87345
ame-miR-3740_st	0.992762	0.800169	1.21614	0.545378	0.697695	1.01938	0.9696	0.858445	1.04877	1.09141	1.30186	1.0864	1.89887	1.09221	0.822875	0.679533	0.78931	0.919243
ame-miR-3741_st	4.09007	3.32747	6.55797	6.05081	4.71427	4.05521	1.51241	3.69586	4.77587	2.81047	3.01615	4.1015	2.89165	6.29814	3.62883	3.62883	3.14004	2.59401
ame-miR-3742_st	1.00163	0.916108	0.68036	0.916108	1.35881	0.832447	1.08455	0.938122	0.881931	1.45841	0.708013	0.843243	0.746876	0.925371	0.752403	0.916108	0.916108	0.945825
ame-miR-3743_st	1.13093	0.934992	0.917587	1.23164	0.974597	0.9883	0.769092	0.828172	1.23102	1.08235	1.41723	1.03831	0.962488	1.08395	1.06113	1.09776	1.81914	1.48447
ame-miR-3744_st	0.535929	0.633329	0.694991	0.752403	0.6137	0.746876	0.954614	0.614056	0.580451	0.633329	0.62247	0.62247	0.62247	0.695305	0.468721	0.713219	0.460779	0.522337
ame-miR-3745_st	0.716769	1.25495	1.0191	1.18923	1.3389	1.69382	1.29912	1.05762	1.26588	1.04327	1.13545	1.13545	0.978998	1.12877	1.46612	1.24422	1.44084	1.0619
ame-miR-3746_st	1.07244	0.866431	1.33044	2.89999	1.71069	0.959757	1.06974	1.10531	1.04912	1.06974	0.99892	1.06974	1.19039	1.53666	1.27927	0.793862	0.91056	1.13545
ame-miR-3747a_st	0.902551	0.507237	0.902551	0.790229	1.61025	0.785142	1.19915	0.988137	1.56142	0.610509	1.41877	0.902551	0.356302	0.79928	0.660736	0.497813	1.07552	1.24888
ame-miR-3747b_st	0.791719	0.873619	0.958215	0.776219	0.566107	0.746876	1.08455	0.811471	1.52192	0.657145	0.552756	0.540758	0.558326	0.925371	0.690084	0.64324	0.776219	0.841432
ame-miR-3748_st	0.838538	0.709686	0.838538	0.656543	0.516582	0.958737	0.925371	0.707143	0.709977	0.925076	0.905509	0.777524	0.838538	0.838538	0.752403	0.806307	0.968471	0.847802
ame-miR-3749_st	1.31968	1.05379	0.899602	4.38289	1.31952	1.8513	1.18338	1.40545	1.46602	1.15874	1.70755	1.36375	1.47597	1.66349	1.30298	1.36375	1.73203	1.39346
ame-miR-3750_st	0.688384	0.445981	0.906408	0.902551	0.922915	0.618176	1.04731	0.794462	0.659071	0.751288	0.71482	1.13558	0.740429	1.12877	0.517395	0.75921	0.560319	0.822223
ame-miR-3751_st	6.88297	4.86225	10.2273	11.0929	10.467	6.404	5.44021	5.81224	7.0345	5.11161	5.58631	6.42146	5.85531	10.7041	5.52731	6.31377	5.70986	9.05623
ame-miR-3752_st	0.807682	0.696891	0.970422	0.674382	0.57255	1.00629	0.682656	0.527514	1.07224	0.776219	0.99892	1.04825	0.766795	0.752403	1.22003	0.649112	0.792311	0.973549
ame-miR-3753_st	0.512302	0.786286	0.695705	0.2777	0.710013	0.517209	0.937264	0.562725	0.652264	0.840069	0.99669	0.717826	0.578857	0.787926	0.559211	0.663582	0.695705	0.760917
ame-miR-3754_st	0.831842	0.710065	0.829139	0.681941	1.10466	0.984484	0.995301	1.06092	1.12932	0.562866	0.381458	0.852955	0.928094	0.829139	1.34058	0.675511	0.699206	0.497449
ame-miR-3755_st	0.881266	0.970286	1.02846	0.856885	1.07944	1.08383	1.12222	1.12461	0.866271	1.1986	0.836876	1.06879	1.16296	0.752403	1.04497	0.888073	1.13111	0.730004
ame-miR-3756_st	0.593394	0.787655	1.08455	0.965181	0.915177	0.76724	0.787655	0.938122	0.80659	0.633329	0.707082	0.776219	0.787655	0.917507	1.25485	0.787655	0.472362	0.714107
ame-miR-3757_st	0.941225	1.26159	0.648786	1.60915	1.7983	1.38679	1.68946	0.810376	1.80504	1.23765	1.45506	1.20447	1.08905	1.83606	1.29561	1.16623	1.48136	1.13545
ame-miR-3758_st	0.776219	0.75921	0.694991	0.520633	1.19338	0.852536	0.633329	0.633329	0.920564	0.776219	0.852536	0.776219	0.928094	0.976897	0.752403	1.00122	0.646286	0.683887
ame-miR-3759_st	1.40754	1.02263	1.17241	1.01595	0.830346	1.09153	1.0005	0.977791	0.884807	1.21621	0.783234	1.26215	0.711518	1.42121	1.73203	0.916108	0.925371	0.925371
ame-miR-375_st	0.994218	0.446281	0.43332	0.946941	1.39887	0.62247	0.777744	0.701635	0.652264	0.633329	0.752403	0.542282	0.972305	1.12196	0.731183	0.75921	0.702595	0.925371
ame-miR-3760_st	0.545845	0.609513	1.35517	0.96861	0.842626	0.95295	0.633329	0.633329	0.718322	0.933687	0.852536	0.776219	0.722609	0.615663	0.62247	0.916108	0.745596	1.13545
ame-miR-3761_st	0.604474	0.829033	1.16736	1.19346	1.37545	0.888941	1.03644	0.924236	1.00162	0.690342	0.501893	1.03186	0.913377	1.21628	0.62247	0.55316	0.99892	1.61411
ame-miR-3762_st	0.79648	1.13545	1.01158	0.829166	0.784494	0.934963	0.952933	1.33932	0.881931	1.06974	0.865248	0.61296	0.706924	0.503499	1.14455	1.48146	0.70451	0.851986
ame-miR-3763_st	0.844735	0.530057	0.694991	0.809483	0.844735	0.67955	0.879987	1.12877	1.12952	0.833299	0.641346	0.831179	0.895618	1.18585	0.844735	1.13837	1.10625	0.658221
ame-miR-3764_st	0.956834	0.503159	0.899602	1.079	0.679243	1.01998	0.936273	0.906436	1.2214	1.00649	1.00671	0.574877	1.2052	1.42746	0.548393	0.925371	0.761667	1.64808
ame-miR-3765_st	0.844963	0.868828	1.1351	1.1623	1.33474	1.08102	1.02315	1.02315	1.07404	1.39407	0.842026	1.01172	1.07404	1.11826	0.892042	0.75921	0.857969	1.37095
ame-miR-3766_st	0.789885	0.902551	0.899602	1.17679	1.10986	0.764861	1.50373	0.690965	0.827081	0.827081	1.05886	0.589655	0.827081	1.07392	0.70434	0.318452	0.697553	1.57958
ame-miR-3767_st	0.896748	0.726861	0.877728	0.522024	0.742487	0.971611	0.457638	0.752403	0.652264	0.633329	0.905947	0.895294	0.752403	0.75793	0.964266	0.450988	0.752403	0.720215
ame-miR-3768_st	1.45506	0.471021	0.674261	1.68675	1.06974	0.944762	1.24008	1.221	0.822895	0.633329	0.793501	1.06974	1.16466	0.866336	1.43132	1.06974	1.63696	0.693367
ame-miR-3769_st	1.04497	0.988485	2.00479	1.69678	0.891343	0.692003	1.27165	0.899344	0.786477	0.943133	0.975256	0.722968	0.928094	1.36948	1.04497	0.593035	1.21794	0.925371
ame-miR-3770_st	0.512113	0.959964	0.957014	1.06974	0.69604	0.752403	0.494229	0.763839	0.470093	0.650566	0.535045	1.13466	0.804289	1.0553	0.908078	0.520633	0.627997	0.601141
ame-miR-3771_st	0.521662	0.897172	0.916108	0.916108	0.640198	1.01624	1.0515	0.744006	0.916108	0.997336	1.15152	0.907462	0.582786	1.22987	1.00132	0.916108	1.0626	0.752403
ame-miR-3772_st	1.07244	0.822766	1.12533	0.625055	1.49691	0.893315	0.737304	0.568293	0.534688	1.1638	0.419081	0.71479	0.787655	0.614687	0.484754	0.944553	1.14703	0.925371
ame-miR-3773_st	0.626678	0.832075	1.08455	1.23164	0.311529	0.859343	0.533077	0.527514	0.778145	1.06974	1.12307	0.794999	0.673516	1.02122	0.482143	0.633485	0.695335	0.607948
ame-miR-3774_st	0.928094	0.516501	1.14105	0.802418	0.916108	0.419619	0.925371	0.924566	0.868471	0.849536	0.83898	0.902551	0.928094	0.838677	0.96861	0.745654	1.12643	1.42499
ame-miR-3775_st	1.60028	2.05299	4.25791	2.72042	3.36252	1.72586	1.39999	1.82674	2.10947	2.06721	1.57208	1.74437	1.73305	2.89648	1.93958	2.08513	1.78944	1.45321
ame-miR-3776_st	6.45161	5.34391	9.97471	11.1041	9.11329	6.131	4.51058	5.95585	7.78641	4.77556	5.23579	6.54843	5.38326	10.3403	5.4969	6.25901	5.93766	7.3783
ame-miR-3777_st	0.75921	0.809225	0.746187	0.809225	0.967305	0.753683	0.684526	0.744796	0.888738	0.744796	0.686375	0.686345	0.642362	0.75921	0.62247	0.677875	0.925371	0.96929
ame-miR-3778_st	0.518506	0.609495	1.79166	1.07631	0.765783	0.809432	0.498519	0.606952	1.15188	0.639901	1.00119	0.848035	0.596551	0.931944	0.981989	1.15889	0.62247	1.5346
ame-miR-3779_st	3.04229	3.35126	2.42967	1.23164	1.63307	2.67043	1.83836	3.07875	2.83478	2.37602	3.01615	2.05755	1.94364	3.76297	2.24364	2.55602	1.86988	2.47832
ame-miR-3780_st	1.99109	1.64636	2.68824	1.8055	5.92401	2.44899	1.67931	2.82239	2.08101	2.16188	1.88475	2.45579	1.85077	2.03242	1.92259	1.55729	2.39297	2.41066
ame-miR-3781_st	0.954086	0.84372	1.02572	0.693572	1.04222	1.83259	0.675345	0.945671	0.91872	1.47693	1.27763	1.19438	1.20745	1.5053	1.17109	0.758221	1.04063	1.05149
ame-miR-3782_st	1.07595	1.56237	0.903115	1.43561	0.373519	1.26511	0.925371	1.14234	0.777022	0.839439	0.725101	1.11058	1.4731	0.766427	1.96624	2.40713	1.00134	0.792336
ame-miR-3783_st	0.535929	0.651879	0.680307	0.749461	0.543487	0.746876	1.04719	0.909477	1.00375	0.617959	0.974358	0.574877	0.746876	0.925371	0.744292	0.75921	0.746876	0.594143
ame-miR-3784_st	0.844735	0.723958	0.375699	0.618248	0.7307	0.711624	0.752403	0.90287	0.875124	0.811167	0.852536	0.686345	0.520633	1.12877	1.04497	0.520633	0.752403	0.752403
ame-miR-3785_st	0.535929	0.659371	1.74714	0.865345	0.776219	0.495955	1.85946	0.873619	0.666037	0.978986	0.948304	0.712387	0.464728	1.89253	0.461552	0.535929	0.590094	1.30758
ame-miR-3786_st	0.910291	0.675964	0.705615	1.25182	0.586289	0.990017	0.731842	1.05662	0.92258	0.704069	0.698663	0.796401	0.772585	1.35167	0.752403	0.772585	0.546439	1.11765
ame-miR-3787_st	1.93064	1.81168	2.16978	3.613	1.61857	2.07312	1.18209	1.97684	2.26163	1.8972	1.8972	1.18066	2.282	1.7499	1.79611	1.73876	1.8972	1.65361
ame-miR-3788_st	0.923863	1.78915	1.69231	5.92062	1.69231	2.09785	1.30667	1.80453	2.34651	2.07906	2.42856	1.80453	1.90349	1.4967	1.60706	1.89301	2.59033	0.949613
ame-miR-3789_st	1.44891	1.1293	2.16183	2.45352	1.57759	1.37497	0.781508	0.781508	1.06629	1.78755	1.44891	1.12877	1.2052	4.25601	1.53475	1.55115	1.1001	1.40469
ame-miR-3790_st	0.809762	0.966216	1.1827	0.976132	1.08365	0.829476	0.64281	0.845014	0.83345	1.11738	0.645883	0.966216	0.966216	0.976132	0.734317	0.626678	1.1491	1.13598
ame-miR-3791_st	0.925371	0.75921	0.925371	0.925371	0.742487	0.834847	1.29912	1.04483	0.928074	0.86297	1.07518	1.00491	0.746859	1.12877	0.921858	0.669785	0.781007	1.15714
ame-miR-3792_st	0.87295	1.37497	1.94415	1.0373	0.742487	1.02249	0.803283	0.773786	0.859451	1.3756	0.839353	1.22638	0.768526	0.998675	1.17109	1.04411	0.792425	0.902892
ame-miR-3793_st	1.1065	0.734324	0.731674	0.818517	0.649147	0.84701	0.852536	1.3622	0.552606	0.774551	1.00411	0.898829	1.34731	0.722604	1.11845	0.859343	0.852536	0.676846
ame-miR-3794_st	0.925371	0.75921	1.08183	1.06974	0.916108	0.746876	1.08183	0.938122	1.58152	1.07424	0.99892	1.08575	0.919845	0.925371	0.902551	0.693601	0.922649	1.4618
ame-miR-3795_st	0.746876	0.65355	1.07926	0.527196	1.02966	0.754678	0.535929	0.689796	1.06715	0.780874	0.666303	1.03091	0.617184	0.476677	0.512983	0.774223	1.04886	0.748686
ame-miR-3796_st	2.63373	2.15054	3.45583	7.78429	3.21211	3.34545	1.21198	2.53962	3.15133	2.05964	2.08544	3.32818	2.0601	3.17856	2.53962	2.9123	2.19711	1.92919
ame-miR-3797_st	0.733624	0.966771	1.00655	0.900852	0.702846	0.883616	0.4833	0.633329	0.75921	0.399436	0.99892	0.912959	0.75921	0.925371	0.426165	0.75921	0.756488	0.989591
ame-miR-3798_st	0.868493	0.902551	1.58707	0.839917	1.56006	1.06591	0.714643	0.872572	1.0953	0.861137	0.949828	0.659794	1.01301	1.37059	0.752403	0.951104	1.10625	1.09151
ame-miR-3799_st	0.89947	0.558944	0.934399	0.752403	1.17229	0.460644	0.816542	0.765153	0.623842	0.750803	0.848771	0.816278	0.752403	0.752403	0.752403	0.756611	0.651357	0.602255
ame-miR-3800_st	0.752403	0.995522	1.08455	1.42011	0.730501	0.62247	0.857399	1.03633	1.30151	1.1591	1.10649	0.675403	0.858782	0.901623	1.27866	0.628208	1.11981	1.13545
ame-miR-3801_st	2.42546	1.3853	1.08178	1.61428	0.651298	2.37405	1.15306	2.14255	1.07244	1.87778	1.79987	1.93907	1.88913	1.8412	1.73203	2.38721	2.09838	0.774095
ame-miR-71_st	0.89808	0.673032	0.520633	1.25774	0.916108	0.772978	0.46101	0.763764	0.548722	0.923771	0.734115	0.567703	1.129	1.1216	0.799009	0.902185	0.931892	0.751014
ame-miR-750_st	0.599853	0.623596	0.754517	2.09378	1.08455	0.714875	0.932673	0.787655	0.705282	0.701071	0.708013	0.976897	0.675488	0.476677	0.894504	1.12275	1.10625	0.805421
ame-miR-79_st	0.908306	0.922915	1.18892	0.962515	1.14812	0.852536	0.893315	1.11137	1.13601	0.839791	0.808778	0.749916	0.852536	1.36948	1.17109	0.780319	0.769041	0.979121
ame-miR-7_st	1.04497	1.37497	1.57514	1.10552	1.03571	0.930691	1.04497	0.907254	1.02435	1.59494	0.861832	0.828764	0.889296	1.00266	1.04497	1.07909	0.980135	1.04497
ame-miR-87_st	1.04871	1.27895	1.55215	0.829031	1.04456	0.796858	1.18045	0.938122	0.872667	0.761781	0.708013	0.893288	1.05655	0.743139	0.750923	0.887663	0.880856	0.916108
ame-miR-8_st	0.939529	0.787655	1.41512	0.752403	1.40478	0.782128	0.99524	0.787655	0.917183	0.520633	0.581201	0.488665	0.657722	0.950398	0.787655	0.612229	0.697074	0.621493
ame-miR-927_st	0.752403	0.842984	1.34525	0.900714	0.742487	0.62247	0.342154	0.657447	1.44982	0.46036	0.596439	0.51851	0.752403	0.624988	0.752403	0.664402	0.752403	0.925371
ame-miR-927b_st	0.877384	0.76496	0.845514	0.752403	1.16681	0.692789	0.894893	0.865099	0.90297	0.923771	0.834019	0.907851	1.01835	1.35096	0.884034	0.888242	0.733886	0.862706
ame-miR-928_st	1.61769	1.28822	1.67371	1.4321	0.633182	1.26159	1.11611	1.45723	1.28822	1.342	1.30151	1.04848	0.928094	0.943146	1.17109	1.3488	1.16712	1.13545
ame-miR-929_st	1.02045	0.837931	1.04604	1.36337	0.895969	1.34868	1.58934	0.619288	1.36608	1.1621	1.14617	0.96689	0.894417	1.04604	1.33861	0.732812	1.10625	0.894779
ame-miR-92a_st	7.96315	8.74393	3.24989	1.00181	7.97077	9.38982	9.43238	7.98804	8.31644	9.60859	8.58513	8.32572	8.94283	6.89966	8.69396	9.04922	8.40054	7.45887
ame-miR-92b_st	1.29995	1.69167	1.63353	0.948656	1.23938	3.23249	1.9724	1.411	1.40969	2.90566	1.97161	2.10648	1.92617	1.80205	2.33638	1.64285	1.92617	1.42568
ame-miR-932_st	0.637537	0.633329	0.727178	0.533195	0.73247	0.740549	0.505395	0.890927	0.606605	0.381766	0.668899	0.502707	0.451269	0.784591	0.872018	0.73247	0.564051	0.530791
ame-miR-965_st	0.928094	0.881031	0.694991	0.791266	1.07902	0.565659	0.672192	0.402949	1.58424	0.515106	0.746876	0.770692	0.746876	0.599678	0.549451	0.664064	0.791266	1.12992
ame-miR-971_st	0.456598	0.645245	0.850248	0.541197	0.897744	0.554693	0.914467	1.14194	1.03719	0.985878	0.708013	1.04491	1.64817	1.14069	0.814334	1.16838	1.11817	1.29071
ame-miR-980_st	0.902551	0.902551	1.08455	0.902551	0.742487	1.08487	1.52693	1.59134	1.13573	0.549584	0.858162	0.783938	0.550805	0.772619	0.62247	0.670781	1.07552	1.2856
ame-miR-981_st	0.641447	0.738847	0.722341	0.730573	0.742487	0.796052	1.1942	0.893173	0.895177	0.807053	0.738847	0.509084	0.630281	0.451245	0.738847	0.449417	0.74811	0.783237
ame-miR-985_st	0.513064	0.707325	1.08455	0.902551	1.34525	0.852536	0.596349	0.830901	0.820873	0.810597	0.852536	0.619724	0.820873	0.818151	1.36453	0.67574	1.18025	0.79725
ame-miR-989_st	1.73203	1.03248	1.18474	1.06974	0.623715	1.09948	0.764862	0.919183	0.630493	0.776219	0.83681	0.977148	0.650566	0.763262	0.752403	0.756611	1.0569	1.0553
ame-miR-993_st	0.743139	0.632942	1.06253	1.22397	0.734823	0.903774	0.916108	0.684412	1.01038	0.916108	0.976906	0.894888	0.91883	1.08227	0.667486	0.916108	1.39568	0.991961
ame-miR-996_st	0.569001	0.75921	0.824923	0.752403	1.04604	0.62247	1.08455	0.354546	0.731782	0.650566	1.12885	0.681587	0.650566	0.62247	0.752403	0.626678	0.752403	0.720215
ame-miR-9a_st	0.758933	0.771343	0.55153	0.787655	1.2168	0.94515	0.633329	0.950255	0.65651	1.7629	0.852536	0.809027	0.942505	0.634604	0.562036	0.787655	0.62247	0.470757
ame-miR-9b_st	0.980776	1.04379	0.603328	0.824446	0.768082	0.57226	0.824446	0.725282	0.691677	0.675293	0.907258	0.810889	0.746876	0.824446	0.708355	1.56724	0.752403	0.95017
ame-miR-9c_st	0.752403	0.878284	0.752403	0.717151	1.20362	0.51851	0.752403	0.752403	0.652264	0.598077	0.852536	0.488665	0.824133	0.890119	0.741544	0.880856	0.752403	0.546594
ame-miR-iab-4_st	1.42177	0.75921	1.06794	0.864765	0.99892	0.986586	0.557746	1.05796	1.00162	0.760343	1.09089	1.37497	0.678402	0.925371	1.02837	0.99892	0.444175	2.26462
api-bantam_st	0.973188	0.795841	0.864222	0.752403	1.08534	0.746876	0.70516	0.826459	0.881931	1.34032	0.877245	0.970842	0.928094	0.925371	0.510588	0.748201	1.05382	1.05382
api-let-7_st	1.87783	3.78058	0.877676	0.902551	0.916108	1.09153	1.22721	1.86761	1.4842	4.72027	3.78265	1.54817	2.22362	0.62247	2.83256	1.65606	1.49005	1.13397
api-miR-1000_st	1.14135	0.902551	0.899602	1.17148	1.57924	0.713474	0.696212	0.938122	1.01228	0.73389	0.705063	0.899602	1.0518	0.899602	0.692247	0.903809	0.899602	0.922421
api-miR-100_st	12.0954	12.2746	9.24551	0.87245	7.80734	10.9054	11.9644	11.628	11.8172	11.9394	12.0186	11.8662	12.1544	4.38283	12.1073	11.8909	12.2506	10.9669
api-miR-10_st	3.77949	4.51213	0.670371	0.664258	0.578514	3.35392	1.7862	3.15346	2.81852	4.57034	4.31566	4.45087	3.77419	1.20681	4.44221	5.35069	3.76297	1.65641
api-miR-124_st	6.92579	1.54118	1.17231	1.3194	1.5944	1.48079	0.882477	0.633329	1.22501	2.64764	3.20006	2.1729	1.58901	0.710236	2.01327	1.29297	1.46742	0.936817
api-miR-137_st	0.928094	0.928094	2.27941	0.752403	0.70875	0.922567	0.751046	0.880991	1.05762	0.88262	1.36091	0.862035	0.922567	0.565541	1.13262	1.42321	1.28736	0.963128
api-miR-13a_st	0.752403	1.01595	0.746876	0.891241	0.746876	0.717533	0.587814	0.583719	0.833034	1.3534	0.708013	0.755647	0.701402	0.977257	0.62247	0.75921	0.746876	0.781911
api-miR-14_st	0.682649	0.75921	1.1767	1.01273	0.868368	0.925574	1.1767	0.881118	0.840998	0.646514	0.668721	0.652161	0.612781	0.738435	0.902551	0.875175	0.714619	1.13545
api-miR-184a_st	1.00475	1.55407	1.4453	0.371744	1.36615	1.35478	1.01657	1.62799	1.00533	2.50462	2.51147	1.56597	1.78155	1.30237	1.71774	1.46952	1.30431	1.13048
api-miR-184b_st	0.618207	1.26982	0.370536	1.4699	0.742487	0.852536	1.24717	1.12582	0.938242	1.26742	1.5993	1.51241	1.52756	0.529297	1.35879	0.797014	0.552129	1.17326
api-miR-190_st	0.586977	0.419081	0.706426	0.752403	1.56819	1.31624	0.661774	0.787655	0.910376	0.711338	0.707534	0.920478	0.48411	0.925371	0.557589	0.927543	0.925371	0.925371
api-miR-1923_st	0.891823	0.530057	0.38893	0.542369	0.971	0.667714	0.633329	0.64021	0.493909	0.570583	0.714664	0.512132	0.633329	0.616096	0.879042	0.633329	0.811824	0.759054
api-miR-1_st	0.957416	1.07244	1.27505	0.992126	0.717778	0.937384	0.900336	1.24495	1.07244	2.0223	0.743263	1.05888	0.749579	1.37218	0.908734	0.859775	1.21893	1.5313
api-miR-210_st	5.08517	2.69102	2.23067	1.68238	1.08455	4.76919	2.12505	4.72595	6.23577	2.37802	3.88921	4.74391	2.34467	1.36504	4.08175	3.7878	5.54192	4.83067
api-miR-219_st	0.752403	0.596746	0.761049	0.752403	1.41194	0.74308	0.699387	0.457638	0.559932	0.842908	0.618814	0.752403	0.688528	0.993107	0.726861	0.693367	0.688528	0.959761
api-miR-252a_st	2.1703	2.71192	0.984767	0.9426	2.13428	3.53002	1.29684	2.40726	2.50883	2.1703	2.93908	2.32844	1.71278	1.36364	2.03242	3.09567	1.81719	1.33463
api-miR-252b_st	0.75921	0.52908	0.667658	0.520633	0.566107	0.643605	0.924395	0.780354	1.43825	0.632352	0.419081	1.03929	0.75921	0.629277	0.941699	0.758233	0.454775	0.878709
api-miR-263a_st	1.17949	1.14889	0.926598	0.759661	3.16151	0.773873	1.09799	0.797934	1.33146	0.633329	1.31217	0.713341	0.851979	0.779399	0.703328	0.619885	1.10625	1.17575
api-miR-263b_st	0.899648	0.902551	0.520633	0.631862	1.21355	1.09153	0.664934	0.75921	0.75921	0.399436	1.00573	0.909358	0.838538	0.476677	0.881408	0.333471	0.896926	0.727022
api-miR-275_st	0.464903	0.615868	0.514811	0.732	0.572914	0.507024	1.08455	0.75921	0.500716	0.632878	0.978418	1.1248	0.603535	0.748351	1.17634	0.75921	0.875946	0.878284
api-miR-2765_st	0.675549	0.766538	0.882995	1.4321	2.51049	0.862579	0.99686	0.861374	1.20567	0.995691	0.915118	1.18485	1.15522	0.839039	1.11477	0.882995	1.01041	1.37193
api-miR-276_st	0.928094	0.685732	1.34525	0.78073	0.742487	0.902551	0.774099	0.988137	0.902551	0.833811	0.985364	1.24837	0.570648	0.911815	1.02702	0.809225	0.802418	0.583194
api-miR-277_st	0.985174	0.75921	0.752071	0.612958	1.43078	0.832401	0.844735	0.729839	0.844735	0.776219	1.056	0.844735	0.746876	0.791526	0.714308	0.75921	0.847531	0.925371
api-miR-278_st	0.449926	0.614393	0.705849	0.402949	0.930221	0.410294	0.633329	0.538373	0.663123	0.520633	0.535045	0.399436	0.746876	0.925371	0.62247	0.637537	0.752403	0.752403
api-miR-2796_st	1.55046	1.67936	1.61769	2.1529	4.12714	1.61769	0.64466	1.61769	2.06072	2.17413	2.13019	1.71146	1.61769	5.09141	1.29908	1.93064	0.857684	1.61769
api-miR-279a_st	1.95755	1.06154	1.19649	4.94139	1.38144	0.943638	1.08455	0.980876	0.619432	1.07311	1.32901	0.948165	1.11519	0.977922	1.24577	0.92357	1.08177	1.91044
api-miR-279b_st	1.2255	0.660189	1.08455	1.37535	0.946846	0.426295	0.562789	0.824919	0.813537	0.696841	1.14994	0.696841	1.07244	0.64933	0.783743	0.78607	0.501871	0.626894
api-miR-281_st	0.666563	0.932622	0.770321	0.983896	0.916108	1.03509	0.592702	0.571202	0.841304	0.633329	0.766697	0.922423	0.700858	1.03418	0.684209	1.32885	0.772275	0.945243
api-miR-29_st	0.572132	1.58185	0.886791	0.266333	0.778406	0.81427	0.829566	0.45801	0.485568	1.59996	1.06079	1.18383	0.9366	0.677531	0.81427	1.41533	0.204465	0.499956
api-miR-2a_st	0.862953	1.09129	1.08455	1.054	1.25914	0.773917	1.687	0.787655	1.14608	0.923771	1.00398	0.950812	1.07954	1.83361	0.837411	1.02558	1.09996	0.926996
api-miR-2b_st	0.626678	0.65999	1.02953	0.902551	0.916108	0.817284	0.633329	0.752403	0.652264	0.529368	0.552756	0.574877	0.828836	0.441425	0.77002	0.756611	0.890119	0.925371
api-miR-2c_st	1.04814	1.01595	1.28795	1.21105	1.21348	0.959757	0.448753	0.606349	0.74985	0.776219	0.622481	0.979619	0.618218	1.14852	0.980777	0.830078	0.965406	0.816875
api-miR-3015a_st	1.84037	2.43149	0.899601	1.22517	1.26734	2.73117	2.01334	2.02609	1.58187	2.14977	1.84717	2.34956	2.70566	1.69703	1.89323	1.67829	2.05087	1.37214
api-miR-3015b_st	0.58711	0.75921	0.707324	0.653164	1.04864	0.976029	1.08455	0.660046	1.07244	0.653164	0.708013	0.52962	0.75921	0.851623	0.914885	1.08957	1.14758	0.925371
api-miR-3015c_st	0.752403	0.544806	0.492608	0.898344	0.691832	0.718852	0.759631	0.528674	0.748195	0.748195	0.679989	0.777379	0.646358	1.0511	0.748195	1.04171	0.897347	0.925371
api-miR-3016_st	0.795118	0.757762	1.05448	1.38652	1.08455	1.07099	1.09381	0.801768	1.07244	0.922324	0.831994	0.834066	1.37364	1.53792	1.15054	1.2052	0.865279	0.875781
api-miR-3017a_st	0.822313	0.94898	1.18546	0.910912	1.20197	1.11517	1.29912	0.791696	0.689544	1.02466	0.561588	0.574877	1.03273	1.12101	0.756126	0.94233	0.908328	1.13545
api-miR-3017b_st	1.44579	1.12619	0.708547	0.743139	0.906844	1.49136	1.28985	1.11951	0.881931	1.06047	0.648844	0.488665	0.94165	0.916108	0.982166	1.5232	0.636026	0.916108
api-miR-3018_st	1.02793	0.633329	0.925371	0.645039	1.63307	0.746876	0.922649	1.27785	1.06972	1.32728	0.832419	0.801989	0.746876	0.951141	0.729918	0.78498	1.04978	1.01585
api-miR-3019_st	0.855259	0.606374	0.771308	0.630682	1.34525	0.674041	0.837173	0.865287	1.14876	0.958351	0.744103	0.913335	0.73252	0.956247	0.816966	0.830522	1.02066	0.852536
api-miR-3020_st	0.886053	1.37497	1.08867	0.751898	1.12587	0.750998	1.05221	0.695403	1.13466	0.780341	0.671805	0.886053	0.730378	0.908873	0.789685	0.386451	0.793721	1.00513
api-miR-3021_st	0.660335	0.633329	0.752403	0.752403	0.429128	0.746876	0.925371	0.978623	0.881931	0.370484	0.852536	0.613071	0.746876	0.752403	0.401036	0.628278	0.602255	0.775223
api-miR-3022_st	0.299066	0.694328	1.11299	1.74999	1.28037	0.449678	0.8161	1.15722	0.680709	0.93528	0.573328	0.804664	0.866984	0.650915	0.62247	1.09031	0.481351	1.17485
api-miR-3023_st	0.775122	0.75921	0.543352	0.376161	0.721709	0.773224	0.948091	1.13382	1.07244	0.734331	1.11321	1.40245	1.2011	0.778072	0.895477	0.929616	0.928067	0.453189
api-miR-3024_st	1.18206	0.780177	1.08455	1.23164	0.916108	0.713717	1.00795	0.84798	0.712589	0.869991	0.94514	1.05217	0.995838	0.892996	0.848771	0.499318	0.698623	0.848771
api-miR-3025_st	0.773909	0.594772	0.928094	0.998909	3.30712	1.02071	1.08727	0.938122	0.811105	1.07246	0.928094	0.831725	0.857267	0.854545	0.905274	0.759654	1.10625	1.06463
api-miR-3026_st	0.357957	0.931789	0.653888	0.693212	1.08204	0.723476	0.799257	0.953584	0.831736	1.25132	0.719616	0.914154	0.62247	0.514176	0.799257	0.799257	0.572276	0.702147
api-miR-3027_st	0.971429	0.520358	0.874062	0.916108	1.19163	0.62247	0.812401	0.847653	0.91881	0.693326	0.768011	0.885949	0.898536	0.520668	0.801542	0.916108	0.801542	0.771743
api-miR-3028_st	0.888732	0.633329	1.12854	0.625055	0.660256	0.790873	0.961826	0.358631	0.696261	0.967768	0.708013	0.776219	0.593498	0.752403	0.62247	0.75921	0.673353	0.500384
api-miR-3029_st	1.31517	0.424345	0.889835	1.06974	1.46921	0.399436	0.441991	0.723203	0.881931	0.701071	0.776219	1.02274	0.544449	1.04933	0.79684	0.749785	0.702671	0.612515
api-miR-3030_st	0.844735	0.736876	1.34525	2.02491	0.916108	0.746876	0.535929	1.12877	0.881931	0.916108	0.852536	0.662285	1.33986	0.892291	0.902551	0.899098	1.30431	0.925371
api-miR-3031_st	0.535929	0.881931	1.04941	0.875124	1.42347	1.10129	0.987745	0.703557	0.881931	0.776219	0.789317	0.669153	0.928094	1.04809	0.875124	1.16401	0.745191	0.925371
api-miR-3032_st	0.939347	0.633329	1.07221	0.763017	0.916108	1.0831	0.925617	0.620995	0.746876	0.494048	0.840203	0.562543	0.717082	0.717082	0.6052	1.05407	0.443975	0.847015
api-miR-3033_st	2.29305	2.24365	1.55612	1.28106	2.04912	1.61121	2.71023	1.86761	2.03701	2.26487	2.04912	2.02745	2.62466	1.19687	2.28425	1.90982	2.18949	1.37497
api-miR-3034_st	0.773941	0.942107	0.899602	0.759187	1.04676	0.742655	0.489964	0.782709	0.628041	0.753513	1.05447	0.99892	1.19262	0.476677	1.02274	1.03629	0.742655	1.10607
api-miR-3035_st	0.878128	0.992136	0.350162	0.650983	0.909301	0.600356	0.752403	0.763839	0.752403	1.0495	0.552756	0.752403	0.814722	0.615663	0.728587	0.752403	0.748195	0.901555
api-miR-3036_st	0.778922	0.683806	0.899602	1.36594	0.719856	0.798017	0.633329	0.557012	0.881931	0.751504	0.705403	0.776219	1.20674	1.15529	0.480664	0.650494	0.776219	0.68237
api-miR-3037_st	0.585219	0.902551	0.917363	1.21988	0.917363	1.09153	1.08455	0.770938	1.07244	0.597758	0.96335	0.561321	0.892523	1.12877	0.877786	1.35535	0.752403	0.758187
api-miR-3038_st	2.54432	1.94775	3.40069	2.9148	5.35294	1.83259	3.21419	3.25087	3.32137	1.44365	2.32216	2.95761	2.80987	6.53923	2.42999	2.29102	2.8028	3.82002
api-miR-3039_st	0.776219	0.672948	0.837881	0.706345	0.885377	0.696668	0.776219	0.865682	0.677573	0.544443	0.776219	0.776219	0.944995	0.647779	0.776219	0.769569	0.776219	0.740586
api-miR-3040_st	0.554877	0.815947	1.07463	0.742487	0.924483	0.586812	0.473264	0.938122	0.742487	0.61206	0.402358	0.686345	0.828622	1.21537	0.515244	0.626678	0.460779	0.974257
api-miR-3041_st	1.35503	0.960623	0.960623	0.952349	0.916108	1.14961	1.11495	1.0305	0.940003	0.960623	1.32449	1.04738	1.10106	0.925371	1.49265	0.578705	0.611817	0.983443
api-miR-3042_st	0.535929	1.05059	4.10548	1.31981	4.12714	1.50879	1.08455	1.4897	2.75093	1.88214	1.86085	1.28517	1.2052	1.94941	1.4897	0.75921	1.70033	2.56087
api-miR-3043_st	0.763418	0.75921	1.48199	0.913566	0.75921	1.22827	1.08455	0.629554	0.678542	0.770068	0.75921	0.585892	0.658164	0.75921	0.967696	0.640596	0.800908	0.600034
api-miR-3044_st	0.968471	0.658157	1.30062	1.42555	0.916108	0.838538	0.697208	0.958104	0.881931	0.494563	0.552756	0.847624	0.72903	0.5964	0.671867	0.787958	0.78375	1.13545
api-miR-3045a_st	1.26769	1.08455	1.08455	1.08455	0.984702	1.06278	0.787655	0.807003	1.38714	0.923771	0.651369	1.93443	1.10993	1.31147	1.79384	1.06974	1.04942	1.33737
api-miR-3045b_st	0.928094	0.636279	0.902551	0.695197	1.57587	0.855486	0.902551	0.925371	0.472689	0.779169	0.552756	1.35375	0.953435	0.925371	0.625484	1.16608	0.62247	0.601141
api-miR-3046_st	1.08729	1.23164	1.23164	1.37552	2.10665	0.903179	1.02797	1.28912	1.11516	0.736319	1.46071	1.37497	1.32499	1.3129	1.04497	0.520633	0.795121	0.968089
api-miR-3047_st	1.44986	0.925371	1.10737	0.899829	1.08455	1.25887	0.925371	0.960942	0.89156	1.29879	0.705291	0.925371	0.795439	1.20165	1.28524	0.658349	0.925371	0.925371
api-miR-3048_st	1.15266	0.730329	0.67536	0.825327	1.05515	0.852536	0.730329	0.758261	0.852536	1.04034	1.05281	0.99892	1.04304	0.925371	0.797018	0.736246	0.752403	0.925371
api-miR-3049_st	9.9769	9.31925	13.0614	13.1722	13.1502	9.89569	9.0543	9.75873	11.2986	7.5809	8.6646	9.67293	8.76503	13.2484	8.60121	9.82511	9.0063	11.5822
api-miR-3050_st	0.690249	0.75921	0.651341	1.24916	1.30161	0.916108	0.988943	0.639426	0.600042	1.06974	0.870057	0.902551	0.769082	0.972471	1.14529	0.940873	1.10625	1.99098
api-miR-3051_st	0.757269	0.965317	1.30589	1.08741	2.06679	0.576742	1.51241	0.633329	0.899602	0.604047	0.623692	0.796217	0.902304	0.84381	0.732417	0.963821	0.640141	0.58023
api-miR-3052_st	0.928094	0.571715	0.745913	1.23891	1.00395	0.541876	0.684949	1.4897	1.07971	0.527905	0.99892	0.909824	1.20855	1.26677	0.913661	0.810132	0.794061	1.73585
api-miR-3053_st	1.18206	0.588238	0.669011	1.06974	0.794118	0.902551	0.925371	0.932178	0.773991	0.697895	0.852536	0.984804	0.928094	1.27329	0.902551	0.820413	1.05086	0.902551
api-miR-3054_st	0.616438	0.787655	0.85625	0.674959	0.896813	0.901202	0.787655	0.709824	0.72876	0.942788	0.479716	0.507971	0.74972	0.991055	0.924346	0.781004	0.776796	0.787655
api-miR-3055_st	0.755125	0.659076	0.752403	0.736271	0.642353	0.852536	0.752403	0.46036	0.89947	0.752403	0.980149	0.959964	0.853955	0.752403	0.732758	0.97352	0.752403	0.752403
api-miR-3056_st	0.925371	0.784591	1.08455	1.06228	0.915455	0.66149	0.922649	0.806297	1.31078	0.911021	0.852536	1.37225	0.795439	1.7892	1.07552	0.916108	0.645438	0.752403
api-miR-306_st	1.21283	1.13545	0.714656	0.886045	0.843238	1.10696	0.908865	0.77372	0.635758	1.15458	1.13501	1.27597	0.899602	0.618728	1.04497	0.731162	0.892795	1.06576
api-miR-307_st	0.928094	1.01595	0.801381	1.14893	1.31624	1.09795	1.01595	1.12877	0.852913	0.890071	0.669107	1.09181	0.862203	1.36948	0.738885	1.04072	0.992136	1.10643
api-miR-315_st	0.591793	1.12669	1.52728	0.899602	0.895212	0.652943	0.934853	1.12877	0.821775	0.667831	1.15165	0.923418	0.894075	0.769669	0.986139	1.1887	0.651429	1.49998
api-miR-316_st	0.916108	1.27895	0.722908	0.474322	0.556843	0.813452	0.778391	1.37288	1.06317	1.02343	1.02343	0.893288	1.07244	1.68693	1.03571	0.830582	0.840371	0.752403
api-miR-317_st	0.617746	1.03665	1.08455	1.50862	0.916108	1.53858	0.670023	0.910314	1.07548	0.910314	0.717879	0.682212	1.2052	0.899455	0.910314	0.75921	1.05947	1.30058
api-miR-34_st	0.773909	0.63658	1.19107	1.27791	1.47889	0.658608	0.694319	0.527514	1.14733	0.874078	0.997333	0.844735	0.905267	0.858926	0.850262	0.865732	1.20411	0.759532
api-miR-71_st	1.29815	0.633329	0.840566	1.66251	1.04772	0.750225	0.91541	1.06974	1.32304	1.11205	1.07168	0.899347	1.21017	1.51384	1.44743	1.06974	1.07447	0.693367
api-miR-7_st	0.866609	2.17258	1.34525	1.11263	0.982702	2.01486	1.36948	2.06376	0.881931	2.44899	2.7007	1.72258	0.977309	1.12877	1.46612	2.19404	1.22848	1.13545
api-miR-87a_st	0.685559	0.843935	1.19829	1.23164	1.14515	0.569275	1.29912	0.588118	0.891922	0.968352	0.925371	0.785483	0.921163	0.963009	1.20124	0.925371	0.781007	0.899835
api-miR-87b_st	0.746098	0.953456	1.16326	0.752403	1.17537	1.04319	0.752871	1.12877	0.842914	0.902551	0.816924	0.574877	1.02321	0.532246	0.871946	0.746221	0.81312	0.925371
api-miR-8_st	0.847457	0.75921	1.08455	1.23164	0.943477	0.696083	1.0094	1.16044	1.18246	0.633329	0.852536	0.943477	0.841261	0.925371	0.630082	0.803427	0.953393	1.68493
api-miR-927_st	0.939347	0.92429	0.789603	0.718381	0.916108	0.840203	0.695993	1.1916	0.63993	0.494048	0.647368	0.902551	0.746876	0.752403	0.746876	1.16306	0.627277	0.695753
api-miR-929_st	0.609788	0.75921	1.21043	1.19562	0.619766	0.507024	0.640136	0.474427	0.75921	0.776219	0.926396	0.812226	1.21201	1.05625	1.05178	0.633485	0.467586	0.439175
api-miR-92a_st	1.35085	2.51125	0.999418	0.752403	0.747971	1.81204	1.02519	1.26701	1.40133	3.54748	1.45506	1.59048	2.00868	1.36948	1.63491	1.55729	1.83184	0.645453
api-miR-92b_st	1.7896	2.08	1.54685	2.44466	1.36374	1.31484	1.68432	1.51406	1.7916	3.18485	1.98922	1.80498	2.022	1.36948	1.59887	1.46471	1.01367	1.21471
api-miR-965_st	0.922172	0.869988	0.899602	2.00232	1.34525	0.873756	0.81954	0.938122	0.650955	0.91947	0.552756	1.14999	0.834237	0.773623	0.773623	0.947993	0.882825	1.39619
api-miR-971_st	0.662739	1.11876	1.41383	1.18463	2.26532	0.767497	0.902551	0.527514	0.881931	0.891116	0.873157	0.689773	0.672601	0.946776	1.01745	0.77983	0.534242	0.953456
api-miR-981_st	0.928094	0.83173	0.637578	0.789654	0.638627	0.808538	0.694991	0.464611	1.20885	0.471956	0.80386	0.628932	0.694991	0.694991	0.62247	0.75921	0.694991	0.814065
api-miR-993_st	0.752403	0.649131	0.710793	1.30257	0.78658	0.746876	0.981786	0.752403	0.564598	0.530549	0.419081	0.686345	0.746876	1.23995	0.912468	0.639707	0.935288	0.622875
api-miR-996_st	0.742216	0.633329	1.08455	1.23164	0.491422	0.519951	0.850687	0.534165	0.888582	0.520633	0.852536	0.686345	0.736019	0.752403	0.399436	0.626678	0.850687	1.13545
api-miR-998_st	0.867555	1.38424	0.877875	1.0835	0.588927	0.875356	0.925371	0.474153	0.374815	0.799039	1.45851	0.957172	1.25339	0.62247	1.17109	0.898774	0.935288	0.610405
api-miR-9a_st	0.694991	1.07761	0.694991	1.1314	0.419081	0.627211	0.566538	0.686576	0.660814	1.13805	0.825418	0.776219	0.578143	0.690783	0.531286	0.694991	0.694991	0.867959
api-miR-9b_st	0.752403	0.766017	0.52744	0.73799	0.619766	0.607163	0.787655	0.75921	0.75921	0.75921	0.659701	1.13887	0.627578	1.24675	0.525317	0.75921	0.941688	0.601141
api-miR-iab-4_st	0.793852	0.633329	1.2168	1.38596	1.08455	0.708485	0.953817	0.661774	1.07244	0.549078	0.719929	0.574877	0.746876	0.62395	0.752403	0.787655	1.10625	0.752403
aqc-miR156a_st	0.608058	1.26808	0.940202	0.928094	0.44076	0.928094	0.633329	0.787655	1.4772	1.06421	1.47335	1.09632	0.928094	1.26921	0.986178	0.916108	1.20365	0.752403
aqc-miR156b_st	0.429756	1.13432	0.920842	0.715889	0.991408	0.60591	0.787655	1.13585	0.652264	0.865099	0.783313	0.639926	0.986014	0.752403	0.62247	0.752403	0.748195	0.752403
aqc-miR159_st	0.784747	0.909358	0.694991	1.0883	0.918386	0.709195	0.75921	0.544237	0.789004	0.650052	0.710824	0.75921	0.57715	0.889143	0.517395	0.633485	0.476104	0.75921
aqc-miR160a_st	1.23873	0.990156	0.831272	1.15734	1.65589	0.852893	1.05016	0.600065	0.633179	1.06974	1.2061	1.35324	0.965574	0.645539	0.710075	0.925371	0.645539	0.925371
aqc-miR160b_st	0.656021	0.747774	0.598609	0.902551	1.08455	0.650494	0.448424	0.691273	0.698393	0.776219	0.731829	0.926368	0.923286	0.945234	0.510588	0.783026	0.82899	0.776219
aqc-miR166a_st	0.791426	0.665702	0.651716	0.593032	1.0512	0.343746	1.09798	0.592075	0.662906	0.585193	0.721451	0.438459	0.824553	0.880886	0.575148	0.665702	1.14527	0.887566
aqc-miR166b_st	2.01242	1.29635	4.52044	2.67842	1.35253	2.36371	1.31877	1.55136	1.55136	1.7937	2.31566	1.69474	3.00248	3.14959	1.45148	1.61896	2.23781	1.65537
aqc-miR166c_st	0.781004	0.937803	1.08455	0.937803	0.777739	0.484754	0.535929	0.787655	1.12701	0.776219	1.00686	0.776219	1.45748	0.776796	1.04497	0.520633	0.787655	0.601141
aqc-miR166d_st	0.844735	1.14589	0.520633	0.625055	0.69604	0.51851	0.655003	0.824726	0.598859	1.24226	0.969243	0.70481	0.793002	0.741544	0.640521	0.756611	1.02937	0.672318
aqc-miR166e_st	1.61769	1.32685	3.05225	2.95344	1.38389	1.55729	0.826289	2.16904	1.34015	1.83731	1.85963	0.724979	1.53682	1.23405	1.61769	2.31192	1.48793	1.78082
aqc-miR167_st	0.558142	0.764737	0.752403	1.2849	0.59202	0.399436	0.925371	0.787655	0.652264	0.638856	0.852536	0.776219	0.746876	0.778173	0.629662	0.916108	0.871477	0.606668
aqc-miR168_st	1.4008	1.44315	1.11835	3.54744	0.78485	1.77604	1.49209	0.942587	1.1028	0.931152	1.22737	1.66734	1.22737	1.81395	1.31968	1.85745	0.971147	1.14412
aqc-miR169a_st	0.742487	0.691547	0.721357	0.913893	0.640239	1.21155	0.579215	0.633329	0.58835	0.896236	1.27153	0.584096	0.644628	0.73568	0.665246	0.916108	0.742487	1.11873
aqc-miR169b_st	0.867643	0.75921	0.748879	0.708122	1.19979	1.08701	0.867643	0.867643	0.728224	0.871936	0.941192	1.01053	1.15634	0.816805	0.850717	0.701482	0.691953	1.13545
aqc-miR169c_st	0.778941	0.860437	1.10836	0.670174	0.892028	0.936018	0.568622	0.438966	0.652264	0.78287	0.702297	1.14846	1.07244	1.42014	0.234929	0.55249	0.776219	1.37497
aqc-miR171a_st	0.93697	1.20285	1.06974	1.22541	2.04912	1.05502	1.16365	0.957789	1.06343	1.13457	0.874241	1.21311	1.06974	1.23906	1.07269	0.972468	0.661144	0.903675
aqc-miR171b_st	0.72306	0.532629	1.01969	0.736018	0.918013	0.523842	0.746876	0.912061	0.876404	0.776219	0.97595	0.746876	0.746876	0.601083	0.736018	0.740226	0.585186	0.551925
aqc-miR171c_st	0.554713	0.54678	0.918386	0.52744	0.749946	0.629277	0.944156	0.576261	1.30151	0.942555	0.724736	0.776219	0.753683	1.15981	0.769126	0.75921	0.695335	0.607948
aqc-miR171d_st	0.752403	0.816622	0.752403	0.946941	0.916108	0.752403	0.633329	1.15136	0.674856	0.655921	0.708013	0.632289	0.696013	0.679883	0.602255	0.756611	0.752403	2.02491
aqc-miR171e_st	1.18206	1.28822	0.827275	2.02491	0.903452	0.983622	1.63646	1.63886	1.18857	1.8857	1.34212	0.980164	1.90349	1.49218	2.06937	1.55729	1.61095	2.02227
aqc-miR171f_st	0.87318	0.787655	0.88219	0.930997	1.0515	0.444604	1.4101	0.456093	0.237099	0.693949	0.852536	0.435858	0.650915	0.667638	0.645979	0.75921	0.787655	1.13545
aqc-miR172a_st	0.974263	0.642221	1.08455	1.19926	1.08455	0.735547	0.499307	0.807247	0.881931	0.650161	0.881931	0.815873	0.838538	0.881931	0.761295	0.838538	0.752403	1.11483
aqc-miR172b_st	0.544779	1.13075	1.08455	1.00826	0.688828	0.844693	1.0549	0.910376	0.757976	0.679552	0.907298	1.23448	1.33986	0.505562	0.79813	0.819309	0.728182	1.44071
aqc-miR319_st	1.23416	1.00772	1.08455	0.902551	1.27972	0.810695	0.614249	0.847078	1.0306	0.84884	0.866376	0.790059	0.617643	1.12877	0.953927	1.21053	0.885354	0.914556
aqc-miR395a_st	0.75921	0.766017	0.538093	1.26603	0.75921	0.626098	0.419081	0.75921	0.888738	0.766873	0.552756	0.684958	0.748351	0.925371	0.517395	0.75921	0.925371	0.932178
aqc-miR395b_st	0.678574	0.911975	0.83173	0.752403	0.868368	0.636957	1.06211	0.411413	1.208	0.75921	0.552756	0.776219	0.872757	0.75921	0.62247	0.749946	1.22952	0.623809
aqc-miR396a_st	0.535929	0.419081	1.04879	1.03398	0.65476	0.62247	0.609572	0.419081	0.582563	0.711124	0.711124	0.957641	0.711124	1.09302	0.586718	0.928323	0.549433	0.921204
aqc-miR396b_st	0.418302	0.41857	0.918386	1.20648	0.702846	0.580715	0.75921	0.794462	0.797076	0.830445	0.852536	0.711617	0.753683	0.75921	0.75921	1.21201	0.75921	1.13545
aqc-miR398a_st	1.12691	0.737583	1.08455	0.902551	1.55834	1.5013	0.779302	0.787655	1.20819	0.99892	1.35598	1.20645	0.99892	1.35147	0.750298	0.866388	0.880231	0.808667
aqc-miR398b_st	0.868551	0.530057	1.25667	0.648871	0.752747	0.662029	0.429341	0.938122	0.881931	0.800035	1.24329	0.696605	0.746876	2.28367	0.762663	1.07671	0.490163	0.480284
aqc-miR399_st	1.18206	0.653439	0.899602	1.04294	0.882879	0.954246	0.756711	0.576129	1.04183	0.824917	1.1223	0.832564	1.21283	0.937312	0.72418	0.827068	0.925371	0.943991
aqc-miR408_st	0.779276	0.902551	0.717811	4.70407	0.588927	0.925371	1.12799	1.09072	1.38091	0.799039	1.15152	0.945992	1.33986	0.701872	0.905001	0.600034	0.759209	0.775223
aqc-miR477a_st	0.626678	0.633329	0.716434	0.657372	1.21953	0.636957	0.925371	0.809098	0.866512	0.75921	0.574199	0.783026	0.629277	0.957601	0.889143	0.520633	0.735394	0.925371
aqc-miR477b_st	0.752403	1.02828	0.792426	1.2977	0.743139	0.430447	0.825238	0.765153	0.652264	1.06391	0.709717	0.752403	0.522337	0.752403	0.702606	0.45371	0.818461	0.756779
aqc-miR477c_st	0.98752	0.308156	1.30086	0.708013	0.944553	0.708013	0.780848	0.555959	1.25712	0.692717	0.708013	0.491806	0.838538	0.780848	0.57808	0.59033	1.15978	0.599604
aqc-miR477d_st	0.617369	0.48221	0.75812	0.688184	0.492179	0.852536	0.706426	0.706426	0.881931	0.694991	0.615885	0.605116	0.746876	0.549774	0.671174	0.669405	0.5333	0.925371
aqc-miR477e_st	0.695782	0.786772	1.08455	0.934458	0.599002	0.756932	0.982013	0.58483	0.675964	0.702688	0.684097	0.46118	1.13704	1.1333	0.767303	1.2381	0.717494	0.783196
aqc-miR477f_st	0.770051	0.683344	0.694991	1.00837	0.458009	0.775757	0.633329	0.633329	0.853231	0.520633	0.633329	0.496836	0.935938	0.909564	0.510588	0.513982	0.533195	0.562894
aqc-miR477g_st	0.693475	0.790875	0.899602	1.0601	0.713701	0.852536	0.705469	0.527514	0.852536	0.633329	0.884659	0.843891	0.976943	0.722965	1.08431	0.917704	0.852536	0.933045
aqc-miR482a_st	0.913263	0.925371	0.940885	1.27292	0.881147	0.921064	1.12583	0.787655	0.881931	0.745872	1.37004	0.937079	0.690998	1.20161	0.943835	0.756932	1.10625	0.932051
aqc-miR482b_st	1.03524	1.13545	1.26618	1.53239	1.08455	1.07244	1.11588	0.943986	1.07244	0.823836	1.07244	0.939616	1.2052	1.12877	1.09306	1.10662	1.11515	0.925371
aqc-miR482c_st	1.18206	1.0019	1.16613	1.60021	0.834604	0.746876	0.787655	0.938122	1.14846	0.917861	1.28114	1.14056	1.05207	0.904998	1.73203	1.34685	1.05436	1.45831
aqc-miR529_st	1.34909	1.24008	1.34525	2.52844	1.63307	1.19617	0.720272	0.874598	0.881931	1.40816	1.62606	1.269	1.54442	0.925372	1.61769	1.00305	2.07566	0.771149
aqc-miR530_st	0.727988	0.902551	0.796301	0.853713	0.787655	0.62247	0.97054	0.438201	0.927099	0.683233	0.960549	0.937803	0.598499	0.657722	1.21625	0.671846	0.667638	0.734403
aqc-miR535_st	1.15298	1.59986	1.29463	1.59795	1.55533	1.60601	1.01255	1.29463	1.10682	1.16689	1.67995	1.21212	1.82314	1.49617	0.964626	1.40546	1.10703	1.13545
aqu-miR-2014-star_st	10.8849	10.0409	13.0395	13.1853	13.1109	10.4762	9.47767	10.4215	11.9018	8.38317	9.73188	10.3828	9.5242	12.9723	9.52463	10.4686	10.0184	11.8631
aqu-miR-2014_st	0.852542	0.626522	0.992215	0.969602	0.786877	0.752403	1.02551	0.633329	0.865084	0.677719	0.752403	0.574877	0.62247	1.17316	0.510588	0.75921	0.833039	0.918565
aqu-miR-2015-star_st	1.97822	1.68678	1.71222	7.28811	1.02819	3.47981	0.926826	2.42091	2.34163	1.54375	1.7937	1.67178	1.51366	3.25463	1.92551	2.3676	1.65995	1.84899
aqu-miR-2015_st	1.04217	0.75921	0.944659	0.776393	0.742487	1.13821	0.949188	0.988883	1.00781	0.633329	0.576572	0.776219	0.646286	1.15259	0.456184	0.90345	0.759085	0.925371
aqu-miR-2016-star_st	0.593584	0.684574	0.766161	0.902551	0.766161	0.459239	0.66461	1.09264	0.558076	0.766161	0.86253	1.14808	0.864285	0.658215	0.867511	0.766161	0.867999	0.705016
aqu-miR-2016_st	4.69285	3.7118	8.43412	10.445	8.53719	4.65111	5.34418	5.09072	6.73541	4.49943	4.07591	4.78515	4.54323	9.75617	4.35839	5.55843	4.06056	7.75434
aqu-miR-2017-star_st	1.04183	1.53578	1.63549	3.07561	1.07692	1.59109	1.08618	1.30151	1.12869	1.06645	1.12869	1.10323	1.12877	0.953081	1.46612	1.37449	1.3711	0.925371
aqu-miR-2017_st	0.760654	0.749138	1.2352	0.640649	0.786229	0.776873	0.903464	1.05393	0.69976	0.896236	0.742487	0.576295	0.738279	0.799899	0.510588	0.742487	0.742487	0.547536
aqu-miR-2018-star_st	0.755125	0.596607	0.86288	1.19492	0.569519	0.895187	0.746009	0.752403	0.800575	0.919587	1.1148	0.752403	0.528116	1.07368	0.752403	0.668944	0.466347	1.13545
aqu-miR-2018_st	1.70566	1.73026	1.11567	2.16271	1.29703	1.74335	1.08455	0.787655	2.87047	1.999	1.26057	1.72104	0.834842	3.85094	1.70566	1.96379	1.01257	1.3243
aqu-miR-2019-star_st	1.05046	0.540916	0.520633	0.902551	0.296884	0.447201	0.633329	0.633329	0.828915	0.34642	0.366065	0.633329	0.838538	0.752403	0.699387	0.916108	0.407764	0.909301
aqu-miR-2019_st	1.2052	0.976897	1.03507	1.06974	1.04514	1.33044	1.09031	1.84516	1.30151	1.084	1.61529	1.43142	1.2052	1.94941	1.2052	1.06974	1.30431	1.37497
aqu-miR-2020-star_st	2.67234	2.40069	4.35946	5.56515	6.99977	2.30204	1.46551	2.44472	3.19965	2.37379	2.21922	2.67797	1.46001	5.37783	2.30647	2.5095	2.26768	3.51897
aqu-miR-2020_st	0.841588	0.776219	0.958215	0.776219	0.655981	0.500217	0.633329	0.657145	0.583784	0.837266	0.726204	0.776219	0.508956	0.842278	0.776219	0.520633	0.62247	0.949188
aqu-miR-2021-star_st	1.45506	1.35411	0.717806	1.56748	1.1155	1.22066	0.781242	0.923032	0.862033	0.911597	1.15738	0.998011	0.783964	1.76884	1.0561	0.782026	0.683071	0.948187
aqu-miR-2021_st	0.639428	0.902551	1.34883	5.74916	1.10183	0.959757	0.721157	0.800405	0.904041	0.807694	1.01167	0.766123	0.932595	1.12605	1.15433	0.643499	1.31706	0.892023
ata-miR169_st	0.905788	0.686375	0.920849	0.530533	0.649147	0.746876	0.649147	0.863395	0.809096	0.633329	0.852536	1.05594	0.976943	1.0187	0.848328	0.852536	0.852536	0.852536
ata-miR172_st	0.763839	0.633329	0.946831	1.58383	1.34525	0.787655	0.495612	0.949558	0.76856	0.532068	0.987927	0.99892	0.773657	0.787655	0.83767	0.770646	0.348833	1.38105
ath-miR156a_st	0.711216	1.18401	0.948164	0.830863	1.08455	0.795439	0.787655	1.12877	0.725099	1.48099	0.780848	0.99892	1.10106	0.925371	1.17109	1.0361	0.639275	0.925371
ath-miR156b_st	0.746378	0.733462	0.694991	1.78643	0.742487	0.722604	1.07673	0.887788	0.717146	0.988653	0.852536	0.876353	0.997801	0.476677	0.967433	0.75921	0.752403	0.817284
ath-miR156c_st	0.902551	0.902551	0.872834	1.0527	0.454871	0.424085	1.21088	1.2857	0.581959	0.935737	0.967433	0.902551	1.25961	0.7118	1.31968	0.75921	1.10625	0.427519
ath-miR156d_st	1.05149	1.05149	1.06359	1.59175	1.13515	0.938804	0.852367	1.42763	0.922925	0.995257	0.733738	0.757969	1.05419	1.05149	1.17109	1.05149	1.0853	0.820179
ath-miR156e_st	0.880338	0.539468	0.899602	1.19086	0.951711	0.742857	1.12015	1.30151	1.05317	1.29221	0.807503	0.641311	1.16017	0.87279	0.917592	0.742857	0.632622	0.752403
ath-miR156f_st	0.773747	0.912959	0.884577	1.23164	0.906279	0.652566	0.511971	1.0763	0.659038	1.40816	1.16271	1.31244	0.893946	1.12877	0.906279	0.855157	0.890908	0.537824
ath-miR156g_st	0.879121	0.774746	1.91958	2.38058	0.950493	0.749778	1.02727	0.5619	0.959757	1.0664	0.99892	0.84433	0.781262	0.786789	1.27594	1.01246	0.560131	0.945269
ath-miR156h_st	1.19196	0.855914	1.29329	1.23164	2.04912	1.38112	1.21481	0.752853	1.00391	1.0433	0.647831	1.02208	1.15324	1.77854	1.16449	0.617337	0.808646	0.720666
ath-miR157a_st	0.844735	0.671376	1.08455	1.57342	0.916108	0.698787	0.633329	0.633329	0.881931	0.897079	0.629073	0.852536	1.14876	1.06669	0.62247	0.732518	0.595778	0.893722
ath-miR157b_st	0.831985	0.707814	0.529896	0.802812	1.3325	0.865388	0.620578	0.819557	1.05969	1.28876	1.30151	0.686345	0.979058	0.761667	1.03222	0.925371	0.800227	0.925371
ath-miR157c_st	0.952888	0.878382	0.899602	1.79574	1.34525	0.500217	0.901202	0.899602	0.652264	0.899602	0.97475	1.04975	1.12359	1.77096	0.622534	0.402949	0.572726	0.601141
ath-miR157d_st	0.928094	0.925371	0.925371	1.4321	0.858149	0.959757	0.314031	0.700483	0.909453	0.949188	0.844798	0.902551	1.07244	0.914513	1.07074	0.941878	0.762386	0.907858
ath-miR158a_st	1.00163	0.916108	1.08455	0.902551	0.916108	0.905249	1.07528	0.938122	0.872667	0.790227	0.771584	0.933117	0.928094	0.916108	0.613206	0.916108	0.905249	1.03518
ath-miR158b_st	0.892291	0.797033	0.887616	1.21965	1.24145	1.24961	0.926966	0.916108	1.58424	1.05775	0.864911	0.764233	0.995436	1.34746	0.890566	0.920316	0.913386	0.721157
ath-miR159a_st	0.830078	0.979619	1.21163	1.56572	0.945887	0.979619	0.612997	0.654597	1.12505	1.05085	1.13556	0.843088	1.01307	1.12877	1.14662	1.00328	1.22443	0.554602
ath-miR159b_st	1.4639	0.811207	0.92929	0.8579	1.02364	0.841643	0.914478	0.914478	1.45678	0.914478	0.552756	0.988027	1.35829	0.937298	0.665856	0.907828	0.907672	1.08064
ath-miR159c_st	0.694321	0.846361	1.02836	1.00766	1.08455	0.566279	1.23243	0.881931	0.881931	0.493711	0.85981	0.881931	0.70862	1.31328	0.731782	0.720954	0.731782	1.05946
ath-miR160a_st	0.718813	0.902551	1.13863	1.38079	1.06526	1.00169	0.925371	0.676666	0.652264	0.927659	0.559347	0.925371	1.07244	1.12605	0.753886	1.09899	0.910758	0.603737
ath-miR160b_st	1.18206	1.03647	2.64796	0.862272	0.936626	1.29777	1.31964	0.954361	1.02851	0.832233	1.18206	0.777721	1.04478	0.712123	1.25121	0.586398	0.828707	1.37497
ath-miR160c_st	1.18206	1.0032	0.940183	1.2427	0.742487	0.919845	0.960623	1.59355	1.0549	0.806297	0.98617	0.949188	0.610078	0.925371	0.691478	0.800132	0.795439	0.893184
ath-miR161.1_st	1.19644	1.49349	1.08455	1.46293	0.332543	1.0536	1.2337	0.972601	0.795393	1.08455	1.2247	0.865469	1.2052	1.08455	1.23314	1.03463	1.30431	1.25397
ath-miR161.2_st	0.772563	0.899602	0.873832	0.899602	1.35909	0.956807	0.77372	0.938122	1.04667	0.673982	0.88625	0.97315	1.17203	0.955965	0.762862	0.575014	0.899602	0.741533
ath-miR162a_st	1.0764	0.803072	1.13237	1.11143	0.810448	0.746876	0.593973	0.633329	0.693458	0.803566	0.6108	0.960596	1.07177	0.810448	0.793521	0.561827	1.10625	0.884075
ath-miR162b_st	1.10574	0.776219	0.663523	1.12377	0.885377	0.869546	1.08455	0.650338	1.08945	0.776219	1.02274	1.28541	0.541751	0.776219	0.676086	0.650494	0.615086	0.723811
ath-miR163_st	0.7586	0.536254	1.34525	1.40002	1.31318	0.714802	0.844735	0.49724	0.991802	0.923771	0.99892	0.399436	0.844735	0.931568	1.1373	1.06974	0.775731	0.7586
ath-miR164a_st	1.12782	1.47542	1.02926	0.877877	1.23344	1.57893	0.853262	1.25545	1.10965	1.06974	0.870088	1.03221	0.838538	1.05503	0.716768	1.32791	1.42358	0.730801
ath-miR164b_st	0.744562	1.13025	1.28224	1.36908	1.57006	1.18746	1.02153	0.875109	0.879967	1.56764	0.982861	1.26309	0.683863	0.980106	0.756787	1.72155	1.13565	0.68939
ath-miR164c_st	1.58454	2.022	4.83927	2.02491	2.66969	3.3186	1.167	2.022	3.45794	1.65815	1.30151	2.022	1.90349	6.80948	2.16967	1.37019	1.11694	1.2179
ath-miR165a_st	1.19795	1.28585	1.76296	1.35715	3.3044	1.15563	1.49499	1.43709	1.58424	1.71468	1.30151	1.37497	1.92068	2.65741	1.69869	1.49499	1.12124	1.41249
ath-miR165b_st	2.37394	1.37497	1.72155	1.9288	4.99029	2.28973	0.925371	1.74827	1.66365	2.09808	1.49168	1.40409	1.30439	0.85297	1.50274	2.07313	1.58055	3.84688
ath-miR166a_st	1.66479	1.09521	4.20686	1.09521	2.09622	1.75933	1.53585	2.98774	1.65718	1.40816	2.48633	1.93955	2.25552	5.56979	1.61769	1.55729	1.73203	1.37497
ath-miR166b_st	1.98369	2.08513	1.96388	2.62223	1.59691	1.72904	1.10077	1.76896	3.17163	2.11032	2.50046	1.77869	2.30605	2.74925	2.08513	1.40363	2.0196	3.15213
ath-miR166c_st	1.37358	1.57936	2.10372	1.41263	0.843046	1.83259	1.02593	1.92158	0.986861	2.42803	2.07881	1.92862	1.58884	1.66069	1.83259	2.06444	1.6472	3.63618
ath-miR166d_st	2.33823	2.08513	2.06237	1.06974	3.88747	2.06237	1.66762	2.10122	2.57885	1.88865	2.17258	1.26941	2.40305	2.24209	2.16339	1.36948	2.71446	1.44526
ath-miR166e_st	1.57917	1.79432	1.72781	3.74192	2.47619	1.53193	0.884817	1.31402	2.17505	1.72781	1.92613	1.60957	2.02571	2.13292	1.31531	2.42027	1.01012	1.649
ath-miR166f_st	1.39725	1.27679	4.07883	1.72155	2.51827	1.57316	0.649198	1.70079	3.12037	1.94651	2.01348	1.39084	2.16311	1.83863	1.7479	1.0385	1.77346	1.70079
ath-miR166g_st	1.56789	1.55007	2.10372	0.964654	2.1198	1.29925	1.08455	2.24956	2.58715	1.65637	1.73203	1.26159	2.47337	3.66504	1.69601	1.95283	1.22698	2.06257
ath-miR167a_st	0.928094	0.735394	0.694991	0.998608	0.566107	0.476401	0.794423	0.752403	0.752403	0.690741	0.552756	0.776219	1.07244	1.10496	0.752403	0.661443	0.901555	0.872977
ath-miR167b_st	0.752403	0.75921	0.784449	0.640083	0.757515	0.374807	0.723925	0.921105	0.766779	0.798361	0.867565	1.13618	0.654083	1.00336	0.477422	0.633799	1.29425	1.2689
ath-miR167c_st	0.740967	0.57283	1.33382	1.4321	0.742487	0.524033	0.689678	0.787655	0.647658	0.841364	0.702297	0.818992	0.789649	0.835255	0.510588	0.670174	0.812733	0.913936
ath-miR167d_st	0.748576	0.902551	0.868439	0.890218	1.04298	0.59658	1.06319	0.692888	0.626374	0.804652	0.955099	1.34908	1.07244	1.12424	0.925851	0.670874	0.854966	1.02793
ath-miR168a_st	3.99797	3.17465	8.09048	7.08842	7.11492	3.53423	2.45379	2.20943	5.00127	2.53816	2.74825	3.99833	3.47083	9.61351	3.19692	3.94781	2.193	5.51064
ath-miR168b_st	4.04971	3.02762	8.32371	9.1194	9.1476	4.46183	3.93378	3.31202	5.82589	2.79431	2.92783	3.81491	3.46662	9.43205	3.81491	4.10698	3.38218	4.65466
ath-miR169a_st	0.467793	0.646684	0.527181	0.527181	0.922656	0.629018	0.639877	0.752573	0.658812	0.639877	0.639877	0.902551	0.554334	0.812845	0.684267	0.745923	0.580024	0.93192
ath-miR169b_st	0.696683	0.802841	1.43513	1.37453	0.708997	0.995427	0.87753	0.776219	0.517725	0.917861	0.969682	0.539558	1.07098	0.895294	0.68571	0.716553	0.60367	0.744032
ath-miR169c_st	0.491687	0.541334	0.511183	0.902551	0.572757	0.62247	0.64814	0.527514	0.32254	0.633329	0.419081	0.9781	0.419081	0.873243	0.647023	0.75921	0.669843	0.601141
ath-miR169d_st	0.844735	0.686375	0.720905	0.852536	1.01171	0.822742	0.777852	0.672038	0.852536	1.03014	0.852536	0.527949	0.973193	1.27329	0.71086	0.553843	0.952675	0.752403
ath-miR169e_st	0.551014	0.899602	0.899602	1.33293	1.00876	0.702919	0.899602	0.912897	0.683823	0.591274	0.813974	0.99892	1.05593	0.749453	1.0775	0.773877	0.899602	1.2257
ath-miR169f_st	0.626678	0.75921	0.994992	0.957613	0.657769	0.838538	1.01703	0.886893	0.867933	0.724991	0.757965	0.981429	0.838538	1.01703	0.812996	0.745212	0.835816	0.874143
ath-miR169g-star_st	0.597284	0.833601	0.870207	1.01972	0.84262	1.05281	0.548102	0.627648	0.723975	0.633329	0.753028	0.873157	0.722604	1.12877	0.822742	0.736896	1.12564	1.16249
ath-miR169g_st	0.535929	0.746876	1.07221	0.59523	0.742487	0.852536	0.869617	0.641062	0.428219	0.776219	0.37932	0.724953	0.746876	1.35714	0.615245	0.75921	0.697068	0.72306
ath-miR169h_st	0.672669	0.914885	1.09135	0.914885	0.691988	0.807048	0.75921	0.61898	0.448421	0.783026	0.678637	1.01125	0.850872	1.05125	0.735394	0.870619	0.75921	0.62566
ath-miR169i_st	0.787655	0.6185	0.532068	1.06974	0.817833	0.782128	1.00223	0.938122	0.881931	1.05491	1.03905	0.761391	0.772359	0.752403	0.541151	1.07258	0.569762	0.787655
ath-miR169j_st	0.725477	0.75921	1.08455	0.634302	0.872667	0.751998	1.03838	0.894681	0.656374	0.967164	0.952757	1.27971	0.795098	0.881931	0.699935	0.888738	1.10169	0.881931
ath-miR169k_st	0.928094	0.744796	1.06073	0.752403	0.742487	0.935941	1.08455	0.527514	0.752403	0.776219	0.708013	0.686345	0.72306	0.752403	0.878735	0.520633	1.10625	0.752403
ath-miR169l_st	0.633329	0.410983	0.56364	0.625055	0.797033	0.399436	0.925371	0.633329	0.652264	0.507448	0.42994	0.787078	0.531491	1.0097	0.691145	0.704701	0.633329	0.79949
ath-miR169m_st	0.944874	0.733468	0.909518	0.620772	0.752403	0.746876	0.535929	0.517261	0.752403	0.643245	0.852536	0.786484	0.710974	0.486593	0.816416	0.75921	1.02011	0.839236
ath-miR169n_st	1.07244	0.725993	0.630109	0.717719	0.681277	0.73764	0.95284	0.810177	0.817049	0.798514	0.787655	1.05638	0.584266	0.917588	0.787655	0.851874	0.787655	0.687522
ath-miR170_st	0.55095	0.633329	1.19643	0.809815	0.829972	0.600356	1.4993	0.633329	0.92229	0.690084	0.908198	0.536196	0.722609	1.29962	0.62247	0.845803	0.925371	0.775223
ath-miR171a_st	1.05762	0.791343	1.05762	0.752403	0.727665	0.959757	1.03591	1.07037	1.28532	1.22368	1.25288	0.899226	0.879121	0.876738	1.12245	1.22775	1.05762	1.12063
ath-miR171b_st	0.663538	0.810784	1.7638	1.63268	0.870097	0.839229	0.880008	0.839229	0.779874	0.595023	0.94315	0.723802	0.839229	0.445036	1.40622	0.829965	0.695917	1.42655
ath-miR171c_st	0.970616	0.730765	0.850109	1.19562	0.742487	0.500217	0.419081	0.633329	0.881931	1.06974	0.45984	0.812226	0.443917	1.49536	0.636469	0.626678	0.925371	1.13545
ath-miR172a_st	0.665862	0.912959	0.824923	2.14341	0.742487	0.553185	0.787078	1.11882	1.25175	1.0537	0.982469	0.902551	1.45748	1.28252	0.752403	0.906152	1.09629	0.546016
ath-miR172b-star_st	0.975104	0.858256	0.959808	1.36223	0.627562	0.88989	1.52182	1.16305	0.550735	1.39601	0.775456	1.00115	1.10367	0.975104	1.06165	0.916108	0.552603	0.823842
ath-miR172b_st	0.728756	0.633329	0.438685	0.966651	0.974042	0.307737	0.862482	0.7366	0.826986	1.02704	1.54068	1.58424	1.03137	1.02864	0.62247	0.862482	0.894002	0.793968
ath-miR172c_st	0.959757	0.959757	1.08455	1.09137	0.600492	0.886922	1.03841	0.849661	1.10682	0.976766	1.0408	0.331068	1.33381	0.959757	0.784263	1.10839	0.925371	0.449155
ath-miR172d_st	1.10848	0.899602	1.24594	0.899602	1.61153	0.860439	0.934853	0.53401	0.878981	0.899602	0.744059	0.899602	0.928094	1.54267	0.546634	0.892951	0.584308	0.996988
ath-miR172e_st	0.79648	1.20167	0.751181	0.958742	0.928206	0.678661	0.819048	0.938122	0.938122	1.12593	1.18464	0.549902	1.11381	0.992856	0.902551	0.909677	0.808594	0.808594
ath-miR173_st	0.515817	0.791691	0.970964	1.91133	0.326608	0.846174	0.922333	0.89158	0.616418	0.40705	0.99892	0.709555	0.660162	1.01791	0.902551	1.05079	0.754658	0.814511
ath-miR1886.1_st	0.626678	0.806297	0.561898	1.40461	1.05382	0.898749	0.70209	0.79949	1.24541	1.17652	1.30695	0.949188	1.33986	1.33875	0.983963	0.764648	0.743405	0.925371
ath-miR1886.2_st	0.763405	0.924382	1.22127	0.916108	1.213	0.913523	0.924382	0.924382	1.07244	1.46214	0.843809	1.25233	1.19594	1.52637	0.667486	0.916108	1.24298	0.601141
ath-miR1886.3_st	1.07244	0.633329	1.18469	0.752403	1.08455	0.852536	0.636068	0.914306	0.652264	0.752985	0.708013	0.71009	0.620772	0.752403	0.752403	1.13861	0.925371	0.752403
ath-miR1887_st	1.07244	0.787078	0.837881	0.776219	0.589923	0.959757	0.787655	0.527514	0.923286	0.776219	0.99892	1.12877	0.53021	1.43768	0.752403	0.75921	0.646286	0.581268
ath-miR1888_st	0.612724	0.687975	0.788317	1.20009	0.684097	0.888522	1.01331	0.880982	0.587236	0.613959	0.646082	1.12877	1.02142	0.927604	0.551235	0.852536	0.849814	1.05989
ath-miR2111a-star_st	0.822056	0.927854	1.08455	2.15476	0.813496	0.797781	1.23441	1.14689	1.30151	0.879865	1.23441	1.12877	1.10611	1.43414	0.981702	1.12064	1.27186	1.7342
ath-miR2111a_st	0.78775	0.703025	0.693601	0.558922	1.4522	0.778879	1.29912	0.938122	0.678034	1.43393	0.75721	0.65529	0.728808	1.15454	0.925371	0.749803	1.10625	0.581741
ath-miR2111b-star_st	0.997037	1.53022	0.553246	0.625055	0.742487	1.26159	1.60468	1.26159	0.881931	1.698	1.45506	1.26159	1.45748	1.12877	1.90534	1.2052	1.73203	1.05578
ath-miR2111b_st	1.08285	1.12414	0.694991	0.902551	0.77766	0.640686	1.4132	0.871447	1.08966	1.03196	0.946131	1.74126	0.736182	0.787576	0.860588	0.993354	0.62247	0.869852
ath-miR2112-3p_st	0.814755	0.872571	0.899602	1.02242	0.674668	0.699562	0.913309	0.680727	0.834616	0.776219	0.663809	0.931073	1.58771	1.05103	1.2897	0.882265	0.573622	0.878057
ath-miR2112-5p_st	0.969257	1.28972	1.01204	0.856577	1.20907	0.986216	0.787655	0.852867	0.756326	1.02795	0.977059	0.740391	0.954419	0.484027	1.09858	0.541424	0.751822	0.752403
ath-miR2933a_st	1.18476	1.01595	1.06949	0.902551	0.786009	1.07244	1.23611	1.30421	1.68943	0.69052	1.15422	1.26159	0.916763	1.30444	1.04767	1.08599	0.928074	0.771028
ath-miR2933b_st	0.84573	0.69821	0.633991	0.82872	1.00943	0.746876	1.02355	0.726655	1.14876	1.22082	1.09905	0.943046	0.840203	0.62247	1.00268	0.447798	0.864372	0.816903
ath-miR2934-3p_st	0.752403	0.75921	0.916611	0.833632	1.16578	0.606988	0.631855	0.661323	0.755599	0.793229	0.552756	1.20482	1.04634	0.643862	0.591691	0.601861	0.799039	0.68237
ath-miR2934-5p_st	0.751084	0.922302	0.751084	0.808901	0.648836	0.746876	0.694004	0.583608	0.751084	0.875039	0.614362	0.544758	0.576726	1.22759	0.416937	0.815304	0.72129	0.657235
ath-miR2936_st	0.602508	1.09153	1.3487	1.18772	1.27648	1.09153	0.881454	1.30151	0.838013	1.06974	1.04447	1.06599	1.09153	0.944335	1.4222	0.92265	1.91778	1.56072
ath-miR2937_st	1.18206	0.6766	0.775449	1.29881	1.08455	0.879989	0.653884	1.26018	1.30151	0.868062	1.03002	1.36159	1.0044	0.487117	1.29979	0.989968	1.19193	1.14483
ath-miR2938_st	0.827726	0.75921	0.75921	0.68242	0.630326	0.661351	0.69363	0.787655	0.566739	0.75921	0.772232	1.37497	0.577998	1.04325	0.62247	0.976409	0.925371	0.989591
ath-miR2939_st	1.70786	0.504287	0.9702	2.42381	1.17242	0.935587	0.899602	0.633329	0.899602	0.633329	0.812176	0.97315	0.726633	0.925371	1.0192	0.829808	0.726633	1.3492
ath-miR319a_st	0.696906	0.918946	0.831431	0.787655	0.95136	0.783447	0.822907	0.822907	0.990778	0.708049	0.708013	0.735854	0.5543	0.787655	0.657722	0.66193	0.70152	0.960623
ath-miR319b_st	0.729839	0.623094	0.694991	0.902551	0.95136	0.657722	0.661774	0.518432	1.07244	0.659723	0.887788	0.638503	1.2052	0.637507	0.752403	0.801211	0.62247	0.997735
ath-miR319c_st	0.878284	0.75921	1.02548	0.340213	1.29817	0.872757	1.12429	1.064	1.03043	0.717508	0.892282	0.815965	0.878284	1.16852	0.902551	0.721954	0.878284	0.878284
ath-miR3434-star_st	0.723867	0.724991	0.552628	0.844065	1.31672	0.71834	0.567924	0.55951	0.525905	0.776219	0.584751	0.71834	0.838538	1.41133	0.60225	0.725147	0.71834	0.399819
ath-miR3434_st	0.726531	1.0512	1.00091	1.23164	0.946831	0.76801	0.799764	0.787655	1.01673	0.555885	0.787655	0.76801	0.928094	1.08469	0.500746	0.787655	0.787655	1.09019
ath-miR3440b-3p_st	0.786214	1.40595	1.74604	2.94861	1.53412	0.949654	0.787655	0.814207	1.06281	1.35196	1.54171	0.902551	1.19798	1.36948	1.31968	0.817153	0.653449	0.786214
ath-miR3440b-5p_st	0.924344	1.28822	1.2052	3.47159	1.36891	1.19968	1.29912	1.12975	1.43698	1.2052	1.00556	1.03702	1.02579	1.2052	1.31968	1.10131	1.2052	1.37497
ath-miR390a_st	1.02153	1.44709	2.00912	1.23164	1.08455	0.852536	0.780848	1.03696	1.0408	0.879547	0.708013	0.954696	1.19677	1.08455	0.80748	1.31857	1.40314	1.08455
ath-miR390b_st	0.827038	0.902552	1.07295	1.27223	0.956695	1.02589	0.699458	1.20046	0.332728	1.21167	1.13552	0.686345	0.848727	1.30212	0.856584	1.21539	0.9915	0.815915
ath-miR391_st	0.913513	0.683086	0.694991	0.694991	0.852941	0.959757	0.940684	0.689784	0.780744	0.694991	0.775499	0.789547	0.593439	0.882413	0.68627	0.4913	0.909305	0.902925
ath-miR3932a_st	0.792908	0.574338	0.694991	0.625055	1.49789	0.777728	1.10928	0.565123	0.813725	0.788586	0.577488	0.635148	0.67589	0.794846	0.909786	0.65141	0.487285	0.752403
ath-miR3932b_st	0.554307	0.688186	0.520633	0.770781	0.837443	0.595173	0.340389	0.62247	0.515524	0.776219	0.565168	0.574877	0.701799	0.770781	0.510588	0.62247	0.847359	0.427519
ath-miR3933_st	0.542736	0.823429	0.906408	1.25319	0.948463	0.710648	0.600148	0.75921	0.702171	0.640136	0.616975	0.766468	0.672377	0.925371	0.73639	1.02629	0.586241	1.23889
ath-miR393a_st	0.744596	0.652264	0.652264	0.505066	0.585042	0.400078	1.02601	0.652264	0.441245	0.546219	0.552756	0.67608	0.838538	0.825233	0.641406	0.428535	0.652264	0.944307
ath-miR393b_st	0.809483	0.699387	0.586691	0.867299	0.566107	0.612328	0.853713	0.633329	0.493909	0.536011	0.562672	0.632289	0.679883	0.890119	0.912468	0.520633	0.752403	1.13545
ath-miR394a_st	1.45506	1.15384	3.08236	1.72155	2.60704	1.50628	1.08455	2.44899	1.86761	1.32132	2.34855	1.74379	1.40647	2.98617	1.46612	1.55729	1.73203	4.05084
ath-miR394b_st	1.15364	1.5825	3.69075	2.9552	4.68202	2.35128	1.45677	1.72487	1.83291	1.93955	2.33636	1.93955	2.45614	4.62046	1.61769	1.8662	2.24328	3.71195
ath-miR395a_st	1.13503	1.01595	1.07761	1.45236	0.549616	1.12699	1.22894	1.32075	1.28502	1.15459	1.38154	1.30479	0.903256	0.971322	1.38497	1.36948	1.47375	1.35437
ath-miR395b_st	4.27149	2.67072	8.33549	6.80227	4.49831	5.51606	3.95372	3.74202	5.23403	2.22167	2.5075	4.25408	4.40257	6.12397	3.8097	4.86058	2.82527	5.40289
ath-miR395c_st	4.69683	3.30261	7.68356	4.70407	6.98999	5.23506	4.49199	4.04098	5.31978	2.42353	2.16921	4.5687	3.80457	6.01994	3.63612	4.92854	2.67929	5.12759
ath-miR395d_st	0.844735	0.89051	1.4458	1.4321	0.863025	1.01665	0.535929	0.921697	1.04645	1.63065	1.01665	1.24955	1.01665	1.31955	1.46612	1.01665	0.852948	1.236
ath-miR395e_st	1.18206	0.698988	0.991883	1.51155	0.742487	0.797109	1.08455	0.859614	1.07244	0.923771	1.15152	0.854784	1.11845	1.42566	1.04497	0.922644	1.10625	1.80794
ath-miR395f_st	3.5028	2.62675	5.82305	7.16556	4.17599	4.88119	2.94155	3.52229	4.81326	2.24212	1.76394	3.55776	3.64825	5.03499	2.99271	4.06208	2.10723	4.93543
ath-miR396a_st	0.58344	0.888281	0.899602	0.856363	0.901837	0.976561	1.01734	0.923851	1.05817	0.633329	0.782441	1.24732	0.942499	0.576282	0.503396	0.86317	0.852155	1.02933
ath-miR396b_st	0.844735	0.741539	1.07352	1.07647	1.02198	0.6048	1.3916	1.1111	0.959318	0.940383	0.834866	0.881931	0.881931	0.781797	0.847812	0.443816	0.907701	0.456914
ath-miR397a_st	0.778933	0.848975	0.825426	1.06974	0.916108	0.977257	0.656149	0.938122	0.840147	1.15445	0.851912	1.21628	0.925371	0.679171	1.04497	1.01655	0.656649	0.925371
ath-miR397b_st	0.807885	0.704613	1.10478	1.40619	0.819994	0.531883	1.08455	0.807885	0.881931	0.807885	0.587983	0.807885	0.593637	0.945601	0.506584	0.936338	0.636517	1.04078
ath-miR398a_st	1.31499	0.892145	1.02299	1.39929	1.72686	1.83259	0.920591	1.22519	1.39793	0.820048	1.28445	1.26171	1.4728	1.26171	0.848825	0.855631	1.23919	1.05271
ath-miR398b_st	1.04907	0.967385	0.685592	1.04907	1.29669	1.33255	1.68346	1.44113	1.26035	1.02117	0.931137	0.764945	0.838538	1.44808	0.919133	1.21277	1.04907	1.67163
ath-miR398c_st	0.847438	1.01523	1.45794	0.86874	1.34525	1.2643	1.15807	1.2677	0.808595	0.776219	1.15525	0.86874	1.07244	1.48216	0.735151	1.5382	0.949964	1.0817
ath-miR399a_st	0.5716	0.823429	0.694991	0.432999	1.06754	1.02398	0.76586	0.76586	1.1226	0.550682	0.529101	0.776219	0.653164	0.605461	0.951259	0.75921	0.816622	0.989591
ath-miR399b_st	1.27657	0.430517	0.787655	1.4321	0.787655	0.863972	1.31055	0.787655	0.652264	0.178666	0.863972	0.787655	0.573407	1.16402	1.09014	0.770646	0.787655	1.0235
ath-miR399c_st	0.75921	0.645662	0.532966	1.21463	0.624864	0.465572	1.11713	1.11176	0.534891	0.75921	0.708013	0.808807	0.858164	0.768474	0.914885	0.826024	0.780922	0.340744
ath-miR399d_st	0.928094	0.802212	1.08887	1.4321	0.570429	0.746876	0.781027	0.928094	1.22431	0.928094	0.721639	0.854575	0.672507	1.22513	0.752403	1.2052	0.925371	0.89246
ath-miR399e_st	0.391689	0.701535	1.57234	0.840232	0.776219	0.684557	0.776219	0.57101	0.881931	0.776219	0.776219	0.762663	0.928094	0.786135	0.690676	0.827416	0.849054	0.863052
ath-miR399f_st	0.928094	0.894601	0.932399	0.917588	1.08455	0.743737	0.787655	0.662905	0.493909	0.685818	1.10726	0.635461	1.20783	0.577575	0.787655	0.53834	0.925371	0.752403
ath-miR400_st	0.736201	0.902551	0.895263	1.35926	0.974087	0.754678	0.805152	0.622157	1.07244	0.789855	0.821978	1.01114	0.720905	0.952675	0.966006	1.25184	0.549635	1.33572
ath-miR401_st	0.423278	0.471426	1.36907	0.920584	0.789775	0.663487	1.14997	0.776219	1.07244	0.317233	0.506064	0.776219	0.862355	0.925371	0.989868	0.501809	1.10091	0.986299
ath-miR402_st	1.38264	1.44491	1.12081	1.54877	1.18848	1.15423	1.60409	1.50319	1.65418	1.60931	1.71063	1.44491	1.94004	0.941776	1.61769	1.2052	2.17802	0.962675
ath-miR403_st	0.756206	0.998282	0.881931	1.19926	0.548436	0.674135	0.961573	0.820269	0.905306	1.01375	0.690342	0.868375	1.10201	0.775778	0.881931	0.650161	1.0549	0.583471
ath-miR404_st	8.95808	8.07698	12.314	12.9365	12.6437	8.79183	8.26401	8.44802	10.2652	6.75786	7.64397	8.43358	8.12971	12.8095	7.48882	8.79672	7.42567	10.7872
ath-miR405a_st	1.31968	0.568622	0.888166	0.670174	1.33382	0.62247	1.08455	0.516078	0.67608	0.776219	0.708013	0.776219	0.838538	1.27831	0.510588	0.838958	0.909868	0.925371
ath-miR405b_st	1.16138	1.28822	0.963742	0.889831	1.18486	1.01563	1.27844	1.10809	1.28083	1.04906	0.978242	0.99892	0.825818	1.63834	0.927656	0.89543	1.28363	1.35429
ath-miR405d_st	1.00972	0.890644	1.08455	0.894822	0.915636	0.852536	1.04497	1.04497	1.28396	1.04497	1.10985	1.08837	0.879786	1.24336	1.04497	1.28568	0.894822	0.752403
ath-miR406_st	0.731243	1.09874	1.39758	1.00821	0.848147	0.508978	1.18563	0.852536	0.615034	0.520633	0.852536	0.792005	0.890863	0.582337	0.72813	1.02177	0.56644	0.859216
ath-miR407_st	0.923771	0.591071	1.25592	1.2411	0.923771	0.746876	1.51241	1.10733	0.923771	0.923771	0.724124	0.776219	0.650955	0.796356	1.00271	1.06974	1.07208	0.925371
ath-miR408_st	1.07244	1.31461	1.71222	2.59661	1.98875	1.2052	0.960461	1.11093	0.881931	1.30151	1.17173	1.45204	1.28156	1.07568	1.56226	1.14484	0.925209	1.31461
ath-miR413_st	0.790377	0.993133	1.05967	1.0527	0.902551	1.11982	0.787655	1.08567	1.2325	0.923771	0.855565	0.552678	0.724056	0.911815	0.729583	1.06974	0.912468	0.587585
ath-miR414_st	0.665862	0.538155	1.20362	0.752403	0.960498	0.468459	0.839236	0.677719	0.462151	0.776219	0.837946	0.574877	0.587218	1.09352	0.752403	0.8036	0.590712	0.890119
ath-miR415_st	0.847685	0.745654	0.902551	1.05618	0.916108	0.73332	0.790605	1.11522	0.884881	0.523583	0.855486	0.689295	1.34281	1.12877	1.02215	0.902551	0.773024	0.911815
ath-miR416_st	0.765493	0.367104	0.447878	0.625055	1.08713	0.625055	0.836514	0.71064	1.07502	0.613619	0.304722	0.688929	0.625055	0.966171	0.45987	0.531728	0.762771	0.925371
ath-miR417_st	1.15152	1.15152	0.830555	1.0297	1.1669	1.24605	0.98677	0.657541	1.47708	1.40816	1.45933	1.24789	1.15152	1.77412	1.17109	0.925274	0.709745	1.17434
ath-miR418_st	0.899602	1.04975	1.11286	1.03122	0.779364	0.899602	0.925371	0.899602	0.878981	0.823284	0.849586	0.899602	0.903273	1.103	0.61952	1.33096	0.899602	0.925371
ath-miR419_st	0.752403	0.82583	0.899602	1.28507	0.419081	1.38112	1.15117	0.505493	1.098	0.633329	1.36759	0.969172	0.696896	0.838538	0.726656	0.413267	0.838538	0.806351
ath-miR420_st	0.592263	0.698001	0.952663	0.955613	0.916108	0.799938	1.23774	0.960332	0.705325	0.644656	1.00573	0.6989	0.47123	1.19287	1.14307	0.976112	0.978433	1.02133
ath-miR4221_st	0.787655	0.787655	0.934853	0.954839	0.787655	0.399436	0.936995	0.832823	0.917183	0.776219	0.965611	0.787655	0.657722	0.777819	0.62247	0.801211	0.667638	1.08797
ath-miR4227_st	0.712175	0.925371	1.06576	1.06974	1.01559	1.0187	0.953817	0.800622	0.925371	0.925371	0.852536	1.16508	1.11165	0.614704	0.783695	0.925371	1.09153	1.0511
ath-miR4228_st	0.319993	0.602935	0.702628	0.520633	0.797033	0.500217	1.15623	0.633329	0.352648	0.633329	0.733462	1.12877	0.62247	0.452787	0.62247	0.916108	0.724331	1.68493
ath-miR4239_st	0.739572	0.531975	1.05455	1.18263	1.03565	0.433949	0.746223	0.746223	0.613454	0.746223	1.03136	0.80589	0.838538	1.09932	0.360626	0.746223	0.441788	0.865297
ath-miR4240_st	0.844735	1.03504	0.764268	1.00736	1.49281	0.776047	0.570955	1.0664	0.928094	0.923771	0.928094	0.767218	1.05862	0.972484	1.04497	0.922597	1.48156	0.876971
ath-miR4243_st	0.70152	0.787655	0.805326	0.685818	1.08129	0.746876	0.454333	0.692699	0.787655	0.952216	1.05724	0.948036	0.6526	0.62247	0.851668	0.75921	0.874488	0.843446
ath-miR426_st	0.844735	0.725661	0.991934	0.617253	0.844735	1.02827	0.725661	0.725661	1.16477	0.612965	1.23014	1.19022	0.907054	0.744602	0.579104	0.71901	0.853999	0.59334
ath-miR447a.2_st	1.02829	0.902551	0.981343	1.06974	1.10244	0.62247	1.18474	0.835909	2.05394	0.938734	0.894344	0.876415	0.913094	1.02557	1.14517	0.706964	0.925371	0.852599
ath-miR447a_st	0.668936	0.953748	0.806275	1.62822	1.18069	0.75921	0.461339	0.694328	0.561117	0.638013	0.657658	1.33523	0.727087	0.659076	0.664728	0.641527	0.925371	0.8036
ath-miR447b_st	0.844735	0.844735	0.828229	1.20017	1.55666	0.854782	0.464556	0.619846	0.989837	0.989099	0.602341	0.786283	0.920089	1.03328	0.920089	0.612965	0.671767	1.94427
ath-miR447c-3p_st	0.692376	0.6935	0.862238	0.899502	0.597833	0.815173	0.888008	0.878095	0.641008	0.546534	0.99892	0.667416	0.985637	1.06874	0.562443	0.699183	0.400752	1.12032
ath-miR447c-5p_st	0.620381	0.750336	0.744344	1.06974	0.843663	0.729382	1.08455	0.689336	1.06356	0.877395	0.552756	0.58984	0.831329	0.808411	1.10098	0.711131	0.875875	1.23663
ath-miR472_st	1.10625	0.937393	0.87708	1.23164	1.37907	1.44538	1.06203	0.938122	1.27899	0.987175	1.06186	0.986886	0.874479	0.947074	1.04497	1.22691	1.10625	1.6624
ath-miR5012_st	0.646953	0.727941	1.34525	1.72155	1.10052	0.593127	0.727941	0.746876	0.668237	0.739995	0.823193	0.873208	0.638443	0.950265	0.971765	0.626678	0.72306	0.72306
ath-miR5013_st	0.596213	0.752403	1.06073	0.761139	0.742487	0.755612	0.969761	0.587798	0.470093	0.529368	0.752403	0.635161	0.876809	0.934107	0.752403	0.752403	0.796793	0.752403
ath-miR5014_st	0.643401	0.75921	0.820872	1.06974	0.749294	0.629277	0.932178	0.75921	0.500716	0.776219	0.559563	0.855578	0.520633	1.31198	0.804281	0.722696	0.769126	0.744032
ath-miR5015a_st	0.439068	0.752403	0.752403	0.902551	0.799899	0.84573	0.767214	0.938122	0.752403	0.626522	0.708013	0.585219	1.07244	0.938122	0.679883	0.620772	0.62247	1.02551
ath-miR5015b_st	0.82376	0.490438	1.00654	2.28092	0.664478	0.746876	0.636097	0.610482	0.709646	0.633329	0.709646	1.20013	0.885336	0.679852	0.859794	0.709646	0.544461	0.709646
ath-miR5016_st	0.777945	0.752403	0.905128	0.752403	0.934399	1.09706	1.14897	0.637507	0.617012	0.626071	0.852536	1.09352	0.520633	0.752403	0.752403	0.764737	0.925371	0.752403
ath-miR5017_st	0.764737	0.653395	0.438248	0.645121	0.742487	0.62247	0.633329	0.653395	0.571405	0.812993	0.708013	0.700758	0.443917	0.818246	0.399436	0.659365	0.795724	1.55528
ath-miR5018_st	1.38502	1.07824	0.975183	2.10049	1.18005	1.09153	1.58799	1.0699	1.09153	1.42067	0.93144	0.99805	1.02359	0.847901	1.17675	1.35148	1.02087	1.00095
ath-miR5019_st	0.632297	0.941714	0.99597	0.62565	1.2154	0.99892	1.30725	0.787655	0.99892	0.996217	1.02167	0.925401	1.16881	1.23962	1.03237	0.855578	1.34347	0.79552
ath-miR5020a_st	1.07244	1.30694	1.07109	1.24122	1.52505	0.793956	1.07404	1.27744	1.21419	0.633329	1.0435	1.24821	1.37669	1.09686	0.674923	0.651189	1.09686	0.576185
ath-miR5020b_st	0.573259	0.945126	0.899602	1.21017	1.12188	0.989533	0.928094	0.787655	0.909927	1.67981	1.23069	0.869642	1.11496	0.718014	0.898892	0.555852	0.898892	0.895906
ath-miR5021_st	1.43814	1.40668	3.36604	1.87594	0.916955	2.01571	2.40991	1.30151	2.08062	1.94809	1.11738	1.26244	1.45832	1.48794	1.77208	1.22413	0.75325	1.1363
ath-miR5022_st	0.608449	0.801936	0.267164	0.47651	0.98442	0.925057	0.419081	0.5521	0.930017	1.08986	0.794309	0.729071	0.542265	0.925371	0.583108	0.47547	0.460779	0.781746
ath-miR5023_st	7.91047	6.57166	11.739	11.9567	11.4671	8.92437	7.94726	7.80831	9.49345	5.47486	6.96683	7.80922	7.55452	11.7873	7.18725	8.18622	7.52903	10.0419
ath-miR5024_st	1.07244	0.553774	1.18941	0.520633	1.16942	0.439415	1.06735	0.768021	0.942075	0.893903	1.15152	0.952938	0.672857	1.18642	0.952938	0.809597	0.975758	1.50909
ath-miR5025_st	0.68767	0.856389	0.899602	1.00101	0.991089	0.751998	0.925371	1.18672	0.900866	0.877609	0.952293	0.648038	1.15904	0.751998	0.70624	0.764912	0.881931	0.881931
ath-miR5026_st	0.844735	0.343682	0.906408	0.902551	1.68437	0.629277	0.768474	0.794462	1.30151	0.5615	0.71482	1.13239	0.90894	0.706518	0.595505	0.530308	0.615897	1.06052
ath-miR5027_st	0.31835	0.63273	1.08455	0.923311	0.77183	0.746876	1.53623	0.787655	1.02577	0.800035	0.776219	0.686345	0.438548	0.476677	0.931894	0.626678	0.781746	1.37497
ath-miR5028_st	1.24563	0.528892	1.03949	1.01236	1.08455	0.959757	1.07043	1.07801	0.881931	0.916108	0.543492	0.796155	0.907917	1.06526	0.346067	0.895931	1.03518	0.851322
ath-miR5029_st	0.896937	1.17636	0.854166	0.857116	0.870673	1.0461	0.587894	1.24552	0.852677	1.44906	1.10608	1.26159	1.38077	1.28795	1.08034	1.47738	1.08455	1.44075
ath-miR771_st	1.23614	0.922915	1.08455	0.916108	1.07528	0.786175	0.916108	0.95136	1.07244	0.682215	0.835535	0.843874	1.02966	0.925371	0.682215	0.790383	0.596072	1.67566
ath-miR773_st	0.752403	0.802038	1.06831	1.23164	0.785315	0.757993	0.801882	0.795231	0.774611	0.816451	0.919899	0.944773	0.731218	0.795231	0.921113	0.795388	0.645083	0.646728
ath-miR773b-star_st	0.686077	1.37497	1.0426	0.902551	0.780085	0.776091	0.686077	0.803388	1.27597	1.23519	1.23519	0.686345	0.721334	0.772619	1.17109	0.902551	1.24128	1.34943
ath-miR773b_st	0.552615	0.633329	1.01315	0.724056	0.884759	0.759969	0.925371	0.622126	0.94896	0.633329	0.786039	0.776219	0.933151	0.422682	0.436408	0.916108	0.443975	0.609376
ath-miR774_st	0.598233	0.602312	0.405653	0.641778	0.566107	0.589978	0.770068	0.96261	1.01867	0.766873	0.859343	0.902551	0.62247	0.75921	0.888073	1.21258	0.829772	0.444243
ath-miR774b-star_st	0.904561	0.419081	0.609759	0.625055	0.994304	0.500217	0.508719	0.760446	0.400736	0.544546	0.825327	0.488561	0.469379	0.752403	0.62247	0.638611	0.776316	0.573932
ath-miR774b_st	0.928094	0.75921	1.24911	0.711905	1.08455	1.08132	0.70049	0.925102	1.00171	0.923771	0.852536	0.776219	0.851251	0.996606	1.04497	0.75921	0.548734	1.38512
ath-miR775_st	1.18206	0.75921	0.820872	1.56884	0.749294	0.75921	0.724824	0.527514	0.907877	0.930578	1.30151	0.73799	0.544962	0.75921	0.73799	0.520633	0.769691	0.564259
ath-miR776_st	0.439068	0.819593	0.739381	0.669445	0.742487	0.62247	0.925371	0.752403	0.881931	0.633329	0.676846	0.902551	0.838538	1.48333	0.741544	0.773217	0.930559	0.576712
ath-miR777_st	0.779137	0.75921	0.959161	0.805419	0.648359	0.62247	0.692995	0.494354	0.546925	0.686345	0.635008	0.686345	0.501334	0.834656	0.459102	0.455965	0.686345	0.859313
ath-miR778_st	0.704489	0.624869	1.06816	1.29776	1.08455	0.718196	0.791031	0.803781	0.791031	0.776219	0.873835	0.743438	0.55926	0.718974	0.91063	0.935395	0.560332	0.791031
ath-miR779.1_st	0.488962	0.851874	0.787655	1.00799	0.770932	0.62247	0.787655	0.787655	0.648235	0.792789	0.945201	0.861203	0.776796	1.01804	0.894569	0.787655	0.925371	0.462483
ath-miR779.2_st	0.780542	0.45374	0.818946	0.644588	0.66617	0.776219	0.849054	0.79057	0.749496	0.776219	0.831968	0.686345	0.695083	0.752403	0.897419	0.611658	0.876358	1.25941
ath-miR780.1_st	0.929097	0.75921	0.75921	0.889302	0.725478	0.766196	0.4833	0.539848	0.635255	0.840439	0.720347	0.885542	0.634804	0.816622	0.994342	0.879867	0.686689	0.925371
ath-miR780.2_st	1.20534	1.45955	2.15128	1.1173	3.35196	2.00103	1.61769	2.81927	2.47892	0.923771	1.86754	1.61769	1.61769	6.1838	1.54699	1.1717	1.82176	2.9537
ath-miR781_st	0.752403	0.633329	0.76695	1.4321	0.783456	1.12894	0.655003	0.619176	0.564598	0.688553	0.98418	0.458887	0.838538	0.844065	0.489818	0.916108	0.62247	0.608039
ath-miR782_st	0.935719	0.623004	0.715494	0.87134	0.4457	0.715817	0.788652	0.659948	0.745211	0.769027	0.671693	0.745211	0.745211	1.24771	0.503396	0.916108	0.779022	0.745211
ath-miR783_st	0.317909	0.702172	0.827522	0.625055	0.75921	0.75921	0.668461	0.645662	0.558938	0.923771	0.565089	0.99892	0.995782	1.36948	0.75921	0.822781	0.529144	1.06211
ath-miR822_st	0.945103	0.753399	0.68918	1.06974	0.742487	0.896417	0.77782	0.930546	0.734379	0.770409	0.851368	0.622977	0.765361	1.07491	0.901944	0.776219	0.945076	0.895294
ath-miR823_st	0.609061	1.02843	0.820872	0.75921	0.317812	0.86487	0.544962	0.495416	0.778145	0.396488	0.720347	0.763202	1.19043	0.937705	0.609061	0.922626	1.10625	0.42615
ath-miR824_st	0.523329	1.20702	1.0574	1.20302	0.900288	1.09153	0.846455	0.718581	1.07244	0.94851	0.89908	1.15672	1.0574	1.07649	1.30422	1.06974	1.56867	1.08317
ath-miR825_st	1.07348	0.889251	1.08455	0.751141	0.916108	0.500217	0.787655	0.787655	0.601381	0.872888	0.743265	1.12877	0.746876	0.476677	0.787655	1.35953	0.935442	0.752403
ath-miR826_st	0.844735	0.603529	0.597591	1.02896	1.04377	0.959757	0.535929	0.938122	0.493909	0.678819	0.708013	0.447886	0.741349	0.925371	0.62247	0.626678	0.460779	1.27757
ath-miR827_st	0.844735	0.745815	1.52975	1.53907	1.12744	0.746876	0.605177	0.980104	0.923771	0.923771	0.946517	0.615443	1.13486	0.838228	0.902551	0.733629	0.676538	0.925371
ath-miR828_st	0.783856	0.308156	1.13756	0.670213	0.720819	0.62247	0.686345	0.670213	0.734517	0.749331	0.686345	0.686345	0.829129	0.738472	0.889734	0.56062	0.675486	0.868405
ath-miR829.1_st	0.928094	0.729147	0.985144	1.2656	0.941577	0.746876	0.758871	0.771621	0.777806	0.832419	0.832419	0.962271	0.748012	1.01091	0.524978	0.974061	0.837946	0.785316
ath-miR829.2_st	1.02288	1.07642	0.520633	0.694992	0.925371	1.09153	1.21741	0.780521	0.881931	1.06974	0.852536	0.950579	1.07244	0.914513	0.926762	0.378825	1.21741	0.893184
ath-miR830-star_st	0.593009	0.878735	0.793349	0.679733	0.566107	0.499574	0.535929	0.706393	1.07244	0.776219	0.852536	0.776219	1.18012	0.752403	0.510588	0.602862	0.925371	0.852542
ath-miR830_st	0.928094	0.899602	0.896652	0.749453	0.766557	0.700667	0.899602	0.935172	0.692084	0.923771	0.849586	0.878382	1.16326	1.12582	0.993376	1.06679	1.2501	0.797064
ath-miR831_st	0.832728	0.776242	0.820872	0.889143	0.899098	0.430603	0.742383	0.698412	0.528994	0.684061	0.780878	0.75921	0.75921	0.96421	0.583453	0.747224	1.13183	0.601141
ath-miR832-3p_st	0.42298	0.79928	0.880849	1.04589	0.688304	0.542777	1.17306	1.09781	1.02527	1.09036	0.821978	0.902551	0.461377	0.752403	1.17109	0.77983	0.925371	1.46594
ath-miR832-5p_st	1.03114	1.13545	1.11123	0.997614	1.08455	1.32327	0.845009	1.09038	0.71587	1.13545	1.30819	1.23182	1.42811	1.13545	1.25665	1.20341	0.964083	0.75931
ath-miR833-3p_st	0.971611	0.749265	0.795124	1.4321	0.669652	0.62247	1.08455	0.633329	1.10114	0.633329	0.852536	0.876353	0.746876	1.36948	1.09825	0.775804	0.752403	0.852536
ath-miR833-5p_st	0.801086	0.972303	0.684337	1.06974	0.906192	0.539658	0.95136	0.797033	0.872667	0.840959	0.916108	1.13273	1.12239	1.04604	0.916108	0.986924	0.916108	1.37497
ath-miR834_st	1.47504	0.648134	1.19259	1.39975	1.63307	0.929315	1.05219	1.06495	1.44224	1.51566	0.820184	0.97933	0.915455	1.05219	1.31968	1.19656	1.28694	0.601141
ath-miR835-3p_st	0.67864	0.823695	0.733506	1.266	1.27847	0.8653	0.827251	0.926966	0.715835	1.33479	1.06249	0.868515	0.916108	0.635234	1.00499	0.920316	1.16982	1.13545
ath-miR835-5p_st	0.755081	0.966029	1.56441	1.35913	1.29817	1.30516	0.531661	0.966029	1.02251	0.989845	0.580663	0.823609	0.966029	0.74996	0.966029	0.8867	1.04384	0.728631
ath-miR836_st	0.751073	0.536864	0.701797	1.06974	0.916108	1.09834	1.08455	0.664934	0.652264	0.923771	0.552756	0.8219	0.552238	0.629277	0.902551	0.922915	0.748351	0.75921
ath-miR837-3p_st	2.24328	3.00125	6.51551	1.44639	5.83103	2.59011	2.70394	2.25082	3.44085	2.11769	1.37557	2.69617	2.85356	6.69758	2.84518	2.67795	2.09575	5.47061
ath-miR837-5p_st	0.471047	0.787655	1.01967	0.91338	1.01967	0.950675	0.624247	0.518432	0.744214	0.930546	0.787655	0.729203	0.613388	0.991055	1.13692	1.2052	0.71442	0.524106
ath-miR838_st	0.637174	0.927891	0.637578	1.06974	0.815007	0.902345	1.06874	0.707741	0.67437	0.399436	0.921137	0.387937	0.390556	0.694991	0.824923	0.520633	0.694991	0.601141
ath-miR839_st	1.13607	1.02375	1.02375	1.18565	1.03856	0.877365	0.887632	1.40149	1.3655	0.520633	0.616747	0.807542	1.39668	1.72301	1.00253	0.974726	1.25832	0.85238
ath-miR840_st	1.18206	0.790227	0.526551	0.559847	1.46463	0.786175	0.944553	0.566654	0.799119	1.08748	1.00943	1.29248	0.779368	1.49058	0.752403	1.04456	0.842559	0.909301
ath-miR841_st	1.19516	0.652778	0.834435	0.891847	0.991061	1.05736	0.541802	0.542393	0.881931	1.06322	0.6922	0.809066	1.07244	0.745191	1.61769	1.02968	1.27013	0.745191
ath-miR841b-star_st	0.588023	0.903733	1.08455	0.852536	0.916108	0.449246	1.00686	0.633329	0.881931	0.852536	0.852536	1.14344	0.649147	0.706743	1.09818	0.520633	0.874239	0.831208
ath-miR841b_st	1.15286	1.37327	1.06773	1.75536	1.34525	0.967619	0.955783	1.10625	0.881091	1.46964	0.911576	1.12877	1.4923	1.40329	1.0457	0.886906	1.10625	1.10625
ath-miR842_st	0.740047	0.982975	1.09368	1.77416	1.08455	0.739642	1.20172	0.869574	0.869574	0.886584	0.761141	0.746192	0.637804	0.869574	0.890195	0.869574	0.62247	0.588785
ath-miR843_st	0.637766	0.724308	1.08455	0.716034	1.31035	0.800625	0.581417	0.493928	0.595747	0.735166	0.656101	0.436753	0.62247	0.724308	0.717501	0.724308	1.10625	1.05417
ath-miR844-star_st	2.24328	1.9046	5.31295	2.26403	6.38417	2.39469	2.98804	1.5044	2.01528	1.97596	1.5515	3.11679	1.90349	4.41293	2.08365	2.24328	2.48701	3.11185
ath-miR844_st	0.912941	0.633329	0.791031	0.740967	0.742487	0.690676	0.776219	0.843441	0.704022	0.843441	0.776219	0.835255	0.73544	0.752403	0.546153	0.776219	0.460779	0.830691
ath-miR845a_st	0.660922	0.502777	0.901663	0.886851	0.742487	0.490443	0.896813	0.749368	0.816005	0.62129	0.708013	0.622373	0.746876	0.731628	1.03505	0.742487	0.53989	1.12554
ath-miR845b_st	0.612036	0.989273	0.794037	0.619679	1.52026	0.337505	0.592049	0.725724	0.82	0.806297	0.936989	0.661633	0.73771	0.925371	0.683556	0.725724	1.02442	0.690472
ath-miR846_st	0.577203	0.645315	1.20102	1.06974	1.0439	1.15343	0.679491	0.82893	0.930796	0.57991	1.00988	0.700851	1.09511	0.987129	0.59084	0.928094	1.10625	0.773089
ath-miR847_st	1.54158	0.530057	1.08455	1.01353	0.964388	1.26159	0.391405	0.512353	0.781797	0.520633	0.708013	0.776219	0.743561	0.825238	0.802418	0.62485	1.00612	0.752403
ath-miR848_st	0.872148	0.895294	1.1273	1.17537	0.708997	1.14764	1.06564	0.991602	0.991602	0.776219	0.99892	0.607739	0.793456	1.04445	0.741544	1.18881	0.765361	0.895294
ath-miR849_st	0.789442	0.844735	1.08455	0.717387	0.916108	0.938062	0.787655	0.559952	0.744596	0.718854	0.793538	0.767348	0.838538	0.752403	1.02328	0.75921	0.814941	0.844735
ath-miR850_st	0.941938	0.963821	0.899602	0.957014	1.32197	0.984303	0.342205	0.938122	1.11936	1.29991	0.555992	1.13467	0.656508	0.714103	1.08838	0.827463	0.957014	0.738052
ath-miR851-3p_st	0.928094	1.09513	2.3046	0.853253	1.47511	1.04511	0.447887	0.98023	1.01178	1.23071	1.15152	1.18659	0.838538	1.12877	1.31968	1.93064	0.944978	1.20744
ath-miR851-5p_st	0.928094	0.530057	0.694991	0.752403	0.595288	0.62247	0.925371	0.763262	0.493909	0.776573	0.852536	0.427679	0.62247	0.748195	0.510588	0.916108	0.778173	0.778173
ath-miR852_st	1.0817	0.75921	0.899602	0.821941	1.08455	0.631734	1.29912	0.796919	0.80132	1.40816	0.857165	0.695608	1.0817	0.925371	0.752403	1.2052	0.62247	1.05125
ath-miR853_st	0.906377	0.906377	0.756359	0.560827	0.969233	0.742961	0.925371	0.849023	1.07244	0.660905	1.1298	1.12877	0.202721	1.40182	0.96392	0.737494	0.733828	1.19842
ath-miR854a_st	3.0414	3.25997	6.91219	5.42431	2.04912	3.55198	1.26686	4.05659	3.85462	5.23445	3.41055	3.05216	2.48382	4.49369	4.36935	3.23477	3.47944	5.78426
ath-miR854b_st	3.54536	3.4164	5.68545	6.5646	1.64703	3.30012	1.51241	4.02293	3.07131	5.27909	3.82701	2.74798	2.67668	3.6504	4.58389	2.99324	3.3044	3.6264
ath-miR854c_st	3.46764	3.31356	4.75682	7.91815	4.42549	4.14777	1.06728	3.56072	3.33844	5.34947	3.43833	3.14053	2.5705	6.29814	4.18211	2.9484	3.72255	2.69731
ath-miR854d_st	2.8849	3.47159	6.03898	6.04595	3.89726	3.73951	1.56207	3.73509	3.16204	4.94024	3.43218	2.29071	2.29113	6.5514	4.45633	2.76049	4.01128	5.59592
ath-miR854e_st	3.65038	3.43723	5.61152	8.36283	1.39569	3.78068	1.71876	4.32361	2.86862	5.31118	3.81307	2.48237	2.08133	5.95984	4.4097	2.99699	4.0476	4.53475
ath-miR855_st	0.68547	0.406675	1.15545	1.0583	0.922658	0.772011	0.535929	0.81474	1.02614	0.981276	0.729154	0.638206	0.882629	0.801989	0.902551	0.946353	0.467577	0.589705
ath-miR856_st	0.770628	0.689888	1.72401	0.901296	1.29487	1.27155	1.06526	0.916108	0.872667	0.755332	0.787455	0.916108	0.552735	0.916108	0.762359	1.056	1.13587	0.83584
ath-miR857_st	0.550218	1.15092	1.03457	1.3666	0.877453	0.439689	0.940839	0.952699	0.993081	0.911186	0.987503	1.12877	0.823356	1.26374	0.767871	0.88737	0.757437	0.616609
ath-miR858_st	0.844735	0.752322	0.742898	1.12061	0.784164	0.865149	0.855594	0.787655	1.08505	0.621701	0.526987	1.03747	0.641346	1.28884	0.51169	1.08235	0.844735	0.937984
ath-miR859_st	1.16049	0.75921	0.987658	1.06256	0.473075	0.757636	0.793347	0.787655	0.652264	0.864276	0.79607	0.488665	1.51121	1.01343	0.532739	0.963254	0.645321	1.00343
ath-miR860_st	0.796636	0.873829	1.34525	1.11922	1.05582	1.00093	0.611381	0.9094	1.12192	0.747497	0.813463	0.887385	0.578743	0.486357	0.726277	0.887385	1.30431	0.841132
ath-miR861-3p_st	1.45506	0.778659	0.943593	1.00101	0.872015	0.908567	0.881931	0.894681	0.881931	0.923771	0.66957	0.945805	0.746876	0.881931	1.00153	0.627659	0.925371	0.601141
ath-miR861-5p_st	0.582616	0.743508	0.838538	0.838538	1.06885	1.46725	0.849974	0.931203	0.841241	0.664181	0.852536	0.838538	0.606768	0.684789	0.684789	0.838538	0.752403	0.925371
ath-miR862-3p_st	0.714841	1.08827	1.26346	1.06445	1.6571	0.938122	0.38469	0.795231	0.919027	1.06974	0.6048	1.30768	1.02426	0.801382	1.03476	0.938122	0.646498	1.13545
ath-miR862-5p_st	0.752403	0.752403	0.845457	0.871477	0.861561	0.95295	0.609513	0.938122	1.04862	0.752403	0.423796	0.752403	0.814722	0.901555	0.503781	0.735394	0.871477	0.576712
ath-miR863-3p_st	0.97639	1.28822	0.870685	1.06552	1.13545	1.13545	1.52501	1.68456	1.03531	0.839896	0.99892	1.22489	0.903681	0.734561	1.13545	1.15217	1.48	1.13545
ath-miR863-5p_st	0.65865	0.813336	1.9011	1.4321	1.3398	0.852536	0.64364	0.762857	1.00465	1.0533	1.14288	0.743917	0.745191	0.919917	1.02527	0.856744	0.903633	0.881931
ath-miR864-3p_st	0.622759	0.833117	1.74468	0.82631	1.19565	0.955838	0.861562	0.523595	0.955838	0.843516	1.07283	0.902551	0.978984	1.44338	0.863506	1.27911	0.82631	1.20936
ath-miR864-5p_st	0.756611	0.518432	0.969651	0.637507	0.969651	0.529368	0.787655	0.649939	0.934722	0.613297	0.595221	0.776219	0.815123	0.810475	0.657722	0.778391	0.882336	0.960623
ath-miR865-3p_st	0.652952	0.833601	0.984437	1.31647	0.742487	0.389557	0.750351	0.527514	0.626084	0.605468	0.602199	0.6919	1.15727	0.718164	0.595423	0.668243	0.677507	1.45981
ath-miR865-5p_st	1.07244	0.463471	0.739381	0.616935	0.87242	0.789899	0.535929	0.982512	0.887458	0.626522	0.752403	0.494191	0.921287	0.752403	0.752403	0.752403	0.745596	0.755514
ath-miR866-3p_st	0.460517	0.75921	0.694991	0.823223	0.836779	0.629277	0.715184	0.944929	0.659071	0.797668	0.433782	1.25783	0.75921	0.715184	0.965642	0.419859	0.718553	0.75921
ath-miR866-5p_st	0.528194	0.633329	0.988727	0.935581	0.655233	0.393848	0.722455	0.574171	0.583035	0.817402	0.852536	0.389593	0.538919	1.4586	0.599714	0.625055	0.538919	0.819002
ath-miR867_st	0.752403	0.746531	0.943991	0.752403	1.12894	0.62247	0.849803	0.527514	1.07244	0.907536	0.790845	0.533054	0.283809	1.12877	0.798454	0.626678	0.375953	0.678855
ath-miR868-3p_st	0.844735	0.718614	0.910705	0.837338	1.09565	0.787323	0.822575	0.7399	0.816717	0.711005	0.787323	0.499768	0.75798	0.484421	0.62247	0.509521	0.927544	0.787323
ath-miR868-5p_st	0.879751	0.933281	0.869062	0.752403	0.693455	0.821997	0.445384	0.522024	0.403364	0.769412	0.546429	1.09823	1.06563	0.752403	0.531925	1.27893	1.09944	0.601141
ath-miR869.1_st	0.733624	0.616319	0.606895	1.23845	1.32825	0.859343	0.886524	1.08992	0.652264	0.607336	1.00573	0.75921	0.75921	0.605461	1.04497	0.520633	0.752403	0.908362
ath-miR869.2_st	1.02823	0.623384	0.852536	1.38503	0.961695	0.781302	0.852536	0.852536	1.17257	0.852536	0.852536	0.776219	1.02142	0.852536	0.852536	0.843273	0.84573	1.25212
ath-miR870_st	0.906729	1.01595	1.30719	0.953024	0.849317	1.07518	0.787655	0.625588	1.16255	0.923771	0.775394	0.776452	0.845109	1.30269	0.813747	0.743271	0.555679	1.06866
bdi-miR1122_st	1.23773	0.679209	1.16518	0.752403	0.460361	0.785031	0.860159	0.936807	1.30151	0.602725	1.14807	0.835497	0.642266	1.80817	0.771622	1.10155	1.08818	0.901555
bdi-miR1127_st	1.18206	1.28822	1.34525	1.10662	1.34525	1.26159	0.625922	1.29783	1.29411	1.30343	1.61865	1.29251	1.33245	1.4723	1.08863	0.916108	1.24251	1.24251
bdi-miR1135_st	0.755928	1.1248	1.17309	0.768541	0.784672	0.959757	1.21057	0.861203	0.865145	1.43019	1.55986	0.940468	1.44553	1.11799	0.99892	1.41715	1.11799	0.925371
bdi-miR1139_st	0.83668	0.908538	1.19479	0.93408	0.924817	0.800969	0.93408	0.787655	0.7222	1.00395	1.18612	0.784928	0.921972	1.30464	0.687563	1.34495	1.05315	0.901893
bdi-miR156_st	1.06477	0.960026	0.519565	1.96898	1.0981	0.916108	0.80256	0.572181	1.06477	0.916108	0.866093	0.975143	1.08599	1.12111	0.891343	0.695273	0.614807	0.869445
bdi-miR156b_st	0.954611	1.79365	1.28795	1.48842	0.945887	1.08587	1.41316	1.3411	0.939616	1.45791	1.05594	1.12877	1.12877	0.925371	1.17109	0.783285	0.82587	0.792549
bdi-miR156c_st	1.23109	0.960423	0.860578	0.636849	0.989031	0.539147	0.701402	0.860578	0.976922	1.39048	0.903404	0.438365	1.07244	0.78703	0.90513	1.10969	0.882281	1.36935
bdi-miR156d_st	0.838538	0.735267	0.961921	1.34254	0.838538	0.544901	0.78184	0.633329	0.7384	1.0031	1.05775	0.693874	0.838538	1.03922	0.478764	1.11565	0.371224	0.987691
bdi-miR159_st	0.659016	0.633329	0.650566	0.754988	1.04604	0.975624	0.898828	0.657447	0.680454	0.756416	0.852536	1.26159	1.01949	0.752403	0.538777	1.19282	0.752403	0.427519
bdi-miR160a_st	0.868987	1.38248	1.07673	1.06974	0.868987	0.739054	0.811907	0.503396	0.998515	1.06191	0.732265	1.02317	0.868987	0.776655	0.62247	1.15392	0.577363	1.15941
bdi-miR160b_st	1.07874	0.644514	0.713109	1.65347	0.736805	0.764889	1.30103	0.930074	0.930074	0.930074	1.46136	1.33311	0.748791	0.628773	1.04497	0.539031	0.837724	1.14175
bdi-miR160c_st	0.927816	1.42826	0.624322	1.16097	0.566107	0.675757	0.619009	0.991408	0.731137	0.47378	1.38459	0.441812	0.551802	0.878519	0.955838	0.47378	0.675757	0.854703
bdi-miR160d_st	0.676296	0.845024	0.890338	1.06626	1.14812	0.791318	0.916108	1.32126	0.881931	1.06974	0.99892	0.638448	0.737613	0.752403	0.916108	0.901296	0.840958	0.925371
bdi-miR160e_st	1.22284	0.568447	0.787655	1.37502	0.916108	0.787655	0.4107	0.787655	0.586574	0.816998	0.719449	1.14021	0.839541	0.663249	0.787655	0.927543	0.936807	0.752403
bdi-miR162_st	0.759273	0.874795	0.977432	2.53939	1.79285	0.852536	0.891804	0.831006	1.04524	0.973897	0.5024	0.742652	0.738055	1.02166	1.0706	0.874795	0.820148	1.57265
bdi-miR164a_st	1.10737	1.40782	1.09204	1.35124	0.934921	0.867503	1.04497	1.14374	1.59921	0.855161	0.77785	0.968654	1.25606	1.09851	1.04497	0.99505	1.04497	1.68493
bdi-miR164b_st	0.929073	0.75921	1.45548	1.28013	1.09622	1.06821	1.08455	0.530912	1.35815	1.26479	1.19831	1.34445	1.06184	1.30888	0.788228	0.806786	1.16094	0.816819
bdi-miR164c_st	0.924049	1.62793	1.18356	1.20007	1.20007	1.55729	1.42945	1.30151	1.20277	0.906551	1.12925	0.539717	1.6465	2.62435	1.85966	1.3537	1.04089	0.752609
bdi-miR164d_st	1.90745	1.49206	3.00922	2.02491	1.95405	0.938536	1.10863	1.782	1.3885	1.8977	1.40897	1.45933	1.24907	1.07338	1.49206	1.52127	1.21281	1.06155
bdi-miR164e_st	0.90728	1.28822	1.9223	2.32871	1.13545	1.42877	0.838559	0.843409	1.28151	0.986316	1.05072	1.68398	1.24303	1.65902	0.880021	1.13228	0.925371	1.13545
bdi-miR164f_st	1.31968	1.52913	1.13473	2.01146	1.31968	1.29988	1.31968	0.868461	1.31968	1.36609	1.85282	1.52721	1.57499	1.89415	1.31968	0.626678	1.96716	1.15362
bdi-miR166a_st	2.24328	1.61769	2.40067	1.72155	2.18033	1.72729	1.01155	1.86761	1.20365	1.53937	2.19965	0.673825	1.61769	2.20716	1.17109	1.96795	1.73203	2.15612
bdi-miR166b_st	0.972729	1.27526	1.69927	1.84954	1.24555	1.61769	0.774696	1.61769	2.80556	1.69105	1.91255	1.43537	2.09524	4.31322	1.30987	1.72155	2.81895	1.19585
bdi-miR166c_st	2.06538	1.61769	1.03774	1.73989	4.47837	1.71222	1.08455	2.71925	2.02254	1.5463	2.37579	1.21035	2.16014	2.50883	1.82552	1.50761	1.24439	1.82306
bdi-miR166d_st	1.46302	1.02775	1.69046	1.55729	1.0413	1.83742	0.925371	1.70843	1.19763	1.57285	1.73203	1.75669	1.88172	1.49467	1.46678	1.90888	2.36847	1.05057
bdi-miR166e_st	0.840595	1.04478	0.72655	1.25392	0.830678	0.857774	1.38731	0.664889	0.493909	0.913491	1.03048	1.04478	1.06945	0.752403	1.01345	0.737576	1.63212	0.712039
bdi-miR166f_st	0.626678	0.539973	0.899602	0.850499	1.24512	0.865951	0.797571	0.633329	0.662694	1.18881	0.717929	0.786135	0.62247	1.26934	0.501273	0.636594	0.632386	1.14537
bdi-miR167a_st	0.824729	0.444953	0.899602	0.85527	1.20362	0.694796	0.787655	0.725194	0.652264	1.12145	0.67183	0.686345	0.746876	0.549003	0.752403	0.522024	0.741544	0.752403
bdi-miR167b_st	0.650825	0.699162	0.899602	0.784868	1.34525	0.831317	1.08455	0.902551	1.07244	0.923771	1.23446	0.689773	1.22046	1.20545	0.902551	0.902551	0.836053	1.25035
bdi-miR167c_st	0.844735	0.675851	0.777794	1.34874	0.837624	1.26159	0.675851	0.60905	0.977068	0.871356	0.927556	0.915561	0.842013	0.799699	0.842013	0.622492	0.705273	0.820684
bdi-miR167d_st	0.626678	1.13545	1.17007	0.625055	0.844735	0.62247	0.87318	0.633329	0.854557	0.851854	0.773919	0.902551	0.838538	0.925371	0.744602	0.844735	0.707995	0.91757
bdi-miR168_st	1.03996	1.28822	1.69737	1.42687	1.3304	1.1206	1.71718	1.68493	1.86761	1.19183	0.900698	1.17062	1.1206	0.973533	1.09778	1.43477	0.817699	1.02047
bdi-miR169a_st	0.815392	0.886296	0.694991	0.59707	0.615441	0.746876	0.885354	0.527514	0.68803	0.652403	0.746876	0.828105	0.746876	1.32946	0.902551	0.879645	0.512156	0.561123
bdi-miR169b_st	0.719945	1.01066	1.11687	0.962342	0.959757	0.959757	0.633329	0.744784	0.831196	1.17109	0.99892	0.948185	0.804082	0.959757	1.04497	1.06974	0.83974	1.01066
bdi-miR169c_st	0.535929	0.813828	0.469436	1.72155	1.29406	1.27203	0.862339	0.708013	0.726948	0.520633	0.95453	0.956718	0.807177	0.701206	0.621878	0.595317	0.641278	0.932902
bdi-miR169d_st	1.07244	0.778659	0.899602	1.31834	0.742487	0.901026	0.881931	0.657042	0.623437	0.924244	1.05467	0.815873	0.881931	0.881931	0.721496	0.728303	0.752403	0.881931
bdi-miR169e_st	0.874078	0.75921	0.670174	0.79684	0.950389	0.776219	0.49344	0.787655	0.681607	0.802943	0.587032	0.60422	0.506747	0.925371	0.877735	0.619321	1.79009	0.785483
bdi-miR169f_st	1.13473	1.08017	0.899602	0.895745	0.940167	0.902551	0.468184	0.848318	0.676323	0.423495	0.9761	0.926368	0.988687	1.20545	0.660736	1.06626	0.902551	1.03248
bdi-miR169g_st	0.623049	1.16764	0.38893	0.509195	0.674868	0.608164	0.525327	1.12877	0.702637	0.776219	0.814259	0.753756	0.891741	0.752403	0.806353	1.00687	0.961131	0.684131
bdi-miR169h_st	0.632205	0.65999	0.888688	0.752403	1.10981	0.746876	0.763262	0.763262	0.858115	0.650566	0.835215	0.682362	1.03224	0.882336	0.640521	0.496816	0.752403	0.925371
bdi-miR169i_st	1.18249	0.670541	0.852536	0.731103	0.852536	1.14911	0.667526	0.775959	0.742354	0.812849	0.962586	0.776219	0.689165	0.725121	0.759032	0.75921	0.874239	0.958406
bdi-miR169j_st	0.713557	0.530057	0.60131	0.938557	1.27755	1.05406	1.00004	0.83485	0.695431	1.08056	0.620602	0.895648	0.656355	1.0255	0.954449	1.1375	0.669665	0.8221
bdi-miR169k_st	0.311259	1.02843	1.03081	0.752403	0.544962	0.753683	0.724824	0.918868	0.681384	1.05829	0.951641	0.426348	0.753683	0.827173	0.878284	0.869189	0.858314	0.434038
bdi-miR171a_st	0.847013	0.835236	1.08683	1.07099	1.08455	0.805396	1.08683	0.737	0.871316	0.938508	0.854814	0.776219	1.07244	0.781266	1.73203	0.761488	1.10853	1.37725
bdi-miR171b_st	0.659016	0.419081	0.735897	1.13151	1.15954	0.796052	0.925371	0.402949	0.493909	0.5905	0.752403	0.488665	0.653299	1.4733	0.767774	1.01365	0.752403	1.18925
bdi-miR171c_st	0.911662	0.831358	1.29086	1.0537	1.64656	1.09153	0.751669	0.93463	1.01805	0.923771	0.923771	0.811889	1.0543	1.29333	0.811889	0.736391	0.787031	0.974675
bdi-miR171d_st	0.652297	0.902551	0.911197	1.4321	1.08455	0.542629	0.825266	0.743721	0.652264	0.680697	0.99892	0.902551	0.906941	1.12877	0.941418	0.840069	0.825266	0.925371
bdi-miR172a_st	1.1002	0.959757	1.91958	1.32212	0.773461	0.512491	0.959757	1.14548	1.05668	1.34319	1.22934	0.867017	1.01064	0.809609	0.580272	0.959757	0.982577	0.925371
bdi-miR172b_st	0.939911	1.01595	1.88792	1.86846	0.916108	0.922567	0.938952	0.631201	0.903556	0.963727	0.99892	0.902551	0.826256	1.82506	0.900626	0.759654	0.791354	0.906765
bdi-miR172d_st	1.07529	0.927795	0.899602	0.643287	1.6073	0.746876	0.780527	0.912352	0.932731	1.27574	0.780685	0.660575	0.667831	0.726633	0.5967	1.17943	0.899602	0.899602
bdi-miR1878_st	0.780306	1.05618	0.899602	1.50143	1.40369	1.11339	1.079	0.83804	1.06974	0.91341	0.996217	0.466867	1.61769	1.03248	0.902551	1.18341	0.81084	1.35317
bdi-miR319_st	0.831179	0.842984	1.08455	1.06974	0.728931	0.685955	1.12894	0.62395	0.908734	0.469624	0.717929	0.825952	0.66686	0.762319	0.738847	0.632205	0.969761	0.752403
bdi-miR319b_st	0.771105	1.23164	1.23164	1.23164	1.23164	1.29179	1.08875	0.744844	2.17505	0.923771	1.93036	1.34446	1.6719	1.14106	0.648159	1.40177	1.00201	1.37497
bdi-miR390_st	0.966029	1.16992	0.901809	0.609768	0.579744	1.83259	0.860748	0.787655	1.07244	0.966029	0.852536	0.983038	0.909696	1.45396	1.00834	1.16442	1.26907	0.836501
bdi-miR390b_st	1.81288	1.22107	0.941074	0.766716	1.13522	1.00529	1.0174	0.925687	1.30151	0.962441	0.910575	0.752946	0.980289	1.28319	0.868554	1.18147	1.14492	1.06831
bdi-miR393a_st	0.752403	0.752403	0.646358	1.18881	0.752403	0.492942	0.733468	0.774417	0.777989	0.733468	0.544806	0.646691	0.94291	0.752403	0.739165	0.752403	1.02551	0.726866
bdi-miR393b_st	0.752403	0.673074	1.39489	1.06974	0.815974	0.852536	0.713811	0.633329	1.20138	0.713811	0.491019	0.474744	0.752403	0.752403	0.796747	0.626678	0.666268	0.613816
bdi-miR394_st	1.63749	0.995881	1.73203	2.93461	1.65288	1.95361	1.10435	1.80594	2.52863	1.19089	2.25988	2.08513	2.02451	1.12877	1.66479	1.98294	2.38215	1.80594
bdi-miR395a_st	0.928094	1.01857	1.09653	0.988647	1.22838	0.935895	0.871013	0.871013	0.893917	1.06974	1.01091	0.88578	0.746876	1.00873	0.939154	0.625501	0.62247	1.13545
bdi-miR395b_st	0.981958	1.04497	1.34525	0.902551	1.08455	1.24552	1.21301	1.39902	0.929761	0.806394	0.639612	1.42134	1.04497	0.92919	1.04497	0.68871	0.839259	1.21113
bdi-miR395c_st	0.928094	1.01595	1.14612	1.67861	0.991256	0.868987	0.633329	1.12655	0.581448	0.852955	0.658791	0.99892	1.09787	1.92509	0.831736	0.99892	0.827552	1.17189
bdi-miR395d_st	0.858063	0.633329	0.775052	0.55222	0.843273	0.852536	0.673501	0.865287	0.987591	0.996901	0.852536	0.926085	0.696861	0.752403	0.87754	1.00943	0.572455	0.825533
bdi-miR395e_st	1.32263	0.76216	0.902551	1.72155	1.12747	1.26454	1.1546	1.30151	0.655214	0.902551	0.708013	0.779169	0.931044	0.925371	0.900447	1.06415	0.928321	1.13545
bdi-miR395f_st	1.07244	0.613619	0.809887	0.940732	0.776721	1.07465	1.48959	0.827867	1.41641	0.891116	0.708013	0.769415	1.07244	0.989384	0.902551	1.18238	0.925371	0.785984
bdi-miR395g_st	1.61769	1.01595	0.975519	0.944425	1.46739	0.878252	0.759685	1.46744	0.808401	1.04577	1.14967	0.963085	1.20381	1.65902	0.91966	0.712654	0.665525	1.05675
bdi-miR395h_st	1.37528	0.715391	1.40086	1.4321	1.4942	0.820885	0.786499	1.16264	0.948574	0.831825	0.967269	0.765527	0.81312	1.42508	1.31968	0.814816	0.943053	1.67128
bdi-miR395i_st	0.664845	0.848247	1.29947	1.23164	1.07801	0.837389	0.821299	0.719795	0.970968	0.735551	0.778533	0.721915	0.848247	0.84144	1.17109	0.848247	0.871067	1.60075
bdi-miR395j_st	0.780955	1.13545	0.627957	0.936074	1.27822	0.895977	0.787655	1.12877	0.881931	0.633329	0.895977	0.776219	0.861497	0.925371	0.945992	1.06974	0.925371	1.30794
bdi-miR395k_st	1.07244	0.899536	1.08455	1.76977	0.642393	0.788992	1.08455	0.971	1.04182	1.00109	1.15152	1.30371	1.08455	1.31493	1.10293	1.01623	1.69386	0.98836
bdi-miR395l_st	1.01969	0.742222	1.26556	1.05839	0.916108	0.842478	0.845676	0.827559	0.992224	1.17109	1.09051	1.3015	1.00362	1.067	0.965276	0.868967	0.708093	0.999717
bdi-miR395m_st	0.805173	0.893014	2.10372	0.749681	0.959548	1.08881	0.715291	0.44639	0.925371	0.954714	0.819555	0.81966	0.718014	0.800965	1.25604	0.80265	0.729171	0.925371
bdi-miR395n_st	1.25612	1.33967	1.14461	1.0589	1.38073	0.632863	1.33967	1.12877	1.63898	0.918738	1.05365	1.00925	1.34226	1.12877	1.0143	1.38455	0.964496	1.25612
bdi-miR396a_st	0.752403	0.677254	0.639707	0.812675	0.83803	0.500217	0.678855	0.752403	0.493909	0.677254	0.609048	1.12877	0.666396	1.04445	0.872002	0.958687	0.752403	1.4189
bdi-miR396b_st	1.07244	0.530057	0.844763	0.752403	0.916108	0.755804	0.888915	0.937196	0.652264	0.776219	0.674668	0.660792	0.69276	1.12877	1.07468	0.776219	0.752403	0.888211
bdi-miR396c_st	0.432261	0.65999	1.0493	0.852542	0.717368	0.722609	0.787655	0.763262	0.875124	0.550697	0.752403	0.816278	0.587218	0.752403	0.65227	0.650566	0.890119	0.925371
bdi-miR396d_st	0.746876	0.75921	0.69938	0.96335	0.746876	0.848714	0.60916	0.738462	0.720153	0.73158	0.645325	1.00246	0.746876	0.848714	0.625679	0.515106	0.833418	0.756792
bdi-miR396e_st	0.366118	0.680825	0.95897	0.615139	0.742487	0.852536	1.13905	0.742487	0.635541	0.568129	0.472332	0.622373	0.688243	0.908648	0.658686	1.19529	0.861561	0.915455
bdi-miR396f_st	0.625055	0.553971	0.567642	1.14868	0.621546	0.539512	0.535929	0.406573	0.676178	0.278495	0.442994	0.512578	0.952007	0.634318	0.669445	0.631862	0.752403	1.13804
bdi-miR397a_st	0.646214	0.804697	0.857344	0.710146	0.916108	0.959757	1.08455	0.460793	0.816825	0.947587	0.717041	0.940781	0.928094	1.11667	1.06711	0.75921	1.26205	1.08993
bdi-miR397b_st	0.528942	0.75921	0.989476	1.72155	0.910325	0.416445	0.925371	0.787655	0.456363	0.723203	0.852536	0.574877	1.05834	0.813867	0.752403	0.643687	1.54393	0.752403
bdi-miR398a_st	1.03563	0.781224	1.05174	1.23164	1.90269	0.813332	0.938122	0.809669	0.484442	0.561338	1.16154	0.982346	0.722344	1.51549	1.06445	0.622591	0.622682	0.841935
bdi-miR398b_st	0.804039	0.787655	0.775547	1.39262	0.792054	0.661194	0.794306	0.787655	0.948384	0.937196	0.583959	0.874866	0.999515	0.66319	0.560412	0.787655	0.720531	0.787655
bdi-miR398c_st	0.595384	0.855177	1.00743	0.80195	0.743002	0.859897	1.1628	0.808875	0.670804	0.923771	0.750237	1.10082	0.461864	1.2087	0.64369	1.06974	1.12747	0.929298
bdi-miR399_st	0.953003	0.750208	1.12138	0.678676	0.587206	0.675162	0.860671	1.01214	0.92799	0.909055	0.983739	0.686345	1.14645	0.752403	0.730739	0.692232	0.77009	1.21969
bdi-miR399b_st	1.13187	0.785562	0.950243	0.891847	0.874267	0.933817	0.881931	0.927099	0.881931	0.586376	0.664732	0.586376	0.955449	1.01178	0.754251	0.881931	0.881931	0.564598
bdi-miR408_st	1.60981	1.06974	1.25173	1.06974	1.87281	0.789654	0.925371	1.4687	1.86761	1.06974	1.01972	0.939803	1.37019	3.08792	1.08222	1.06974	0.789654	2.02491
bdi-miR437_st	0.535929	1.24237	0.910758	0.747053	1.2429	0.634756	0.920022	0.753935	0.652264	0.60243	1.15152	0.910758	0.928094	0.445778	0.747053	0.910758	0.920022	1.08373
bdi-miR444_st	0.834819	0.513334	0.50391	0.625055	0.906192	0.730153	0.681893	0.753345	1.0279	1.06974	0.82803	0.759496	1.03871	0.742487	0.519452	0.393033	0.460779	0.995937
bdi-miR5054_st	2.85967	1.99789	4.72612	1.52954	2.58724	3.15182	1.10258	1.98283	4.36033	2.55602	2.16707	3.61555	3.27095	8.63871	2.55602	2.88135	1.61705	1.99767
bdi-miR5055_st	0.858221	0.859247	0.927842	0.832679	1.27538	0.782664	1.14241	0.633329	0.674054	0.563456	0.552756	0.832541	0.768666	2.03242	0.647469	0.753484	0.595698	0.898599
bdi-miR5056_st	1.18206	0.744643	1.08455	1.06563	1.06317	0.893943	1.65948	1.12877	1.029	1.08945	0.85508	1.26159	1.07244	0.925371	1.05226	0.937781	0.769537	1.06563
bdi-miR5057_st	0.539207	0.878284	0.620772	0.752403	0.762913	0.600356	0.908857	1.30151	0.70624	0.876358	0.808152	0.752403	0.746876	1.02551	0.852542	1.16987	0.752403	0.752403
bdi-miR5058_st	1.31968	1.15152	1.34525	0.924036	0.916108	1.26159	1.29912	1.15152	0.79289	1.06974	0.999828	1.00237	1.34077	2.35883	1.61769	1.41159	0.848616	1.37497
bdi-miR5059_st	0.870693	0.98575	0.85089	1.39098	1.36201	0.76363	0.738808	1.28812	1.34095	1.2435	1.22524	0.894604	0.813201	0.781815	1.17109	1.72886	1.07213	1.08472
bdi-miR5060_st	0.965109	0.689099	1.08455	0.773872	0.675645	0.958175	1.33106	1.54803	1.54803	1.17029	0.923679	0.913293	0.993393	1.08425	1.05287	0.997601	0.99892	0.69751
bdi-miR5061_st	1.0918	0.916108	1.08455	1.33225	0.984702	0.959757	0.77966	0.533484	1.07244	0.624065	0.609589	0.738582	0.829275	0.926266	0.916108	0.916108	0.878655	1.29216
bdi-miR5062a_st	1.29394	1.83932	2.68824	1.45039	1.34525	1.2208	0.91692	1.68493	1.71351	1.30151	2.24971	1.45039	1.7208	1.66718	1.30035	1.87332	1.6374	1.13014
bdi-miR5062b_st	1.07244	1.53152	1.35612	0.693374	1.19171	2.29544	1.62241	1.91022	1.63679	1.68408	1.30151	1.01803	1.79387	0.944484	1.49416	1.08885	1.49567	2.2061
bdi-miR5063_st	0.5272	0.463584	0.637635	1.06974	0.476308	0.768812	0.787655	0.584742	0.709491	0.833447	0.708183	0.776219	0.776219	0.776219	0.917021	1.05333	0.814159	0.624957
bdi-miR5064_st	1.00751	0.806706	1.01962	0.609507	0.789983	0.669966	0.655946	0.680825	0.32254	0.919382	0.548366	0.898162	0.669966	1.33533	0.717146	0.65238	0.752403	0.748014
bdi-miR5065_st	0.928094	1.43258	0.88479	1.04692	1.06047	0.944946	2.39989	2.06376	1.72861	0.925391	0.99892	1.41522	0.825356	1.80338	0.906031	0.771763	1.69756	1.079
bdi-miR5066_st	1.03488	1.41448	0.800109	1.36057	0.664373	0.746876	1.08373	1.04324	0.652264	0.85954	1.15152	0.708597	0.90688	0.780825	0.857522	0.949302	0.857522	0.925371
bdi-miR5067_st	0.372123	0.52744	0.714826	0.544032	0.978658	0.705202	0.978658	0.5331	0.776042	0.520633	0.727849	0.593394	0.640987	0.642306	0.646514	0.626678	0.62247	1.02956
bdi-miR5068_st	4.70471	3.28812	8.52289	8.5703	8.5318	4.02158	3.1345	3.34032	6.23754	2.83469	3.46454	4.04674	4.02158	7.45555	3.60964	4.30217	3.774	5.03466
bdi-miR5069_st	0.776219	0.632878	0.803519	0.64324	0.616155	0.639726	0.776219	0.711338	0.6368	0.797439	0.995427	1.04544	0.994782	0.46077	0.895294	1.06974	0.979917	0.750682
bdi-miR5070_st	1.13186	1.21434	1.28294	4.10548	0.764498	1.1595	0.928767	1.32716	1.1404	1.60655	1.59695	1.19799	1.03693	1.43744	1.53408	1.62526	1.11649	1.37497
bdi-miR5163_st	0.844735	0.938122	0.730561	1.23164	1.0973	0.8656	0.938122	0.646079	0.631346	1.42091	1.07369	0.699095	0.782447	1.58119	0.765153	0.935484	0.960942	1.00384
bdi-miR5164_st	0.840926	0.866229	0.507675	0.625055	0.406123	0.399436	0.912414	0.644764	0.536787	0.480009	0.43879	0.902551	0.499654	0.832976	0.609513	0.626678	0.62247	0.925371
bdi-miR5165_st	0.948879	1.01595	0.939783	0.752403	1.46699	0.993469	1.15714	0.980285	1.13543	0.924972	0.854156	1.36574	1.03224	0.984008	0.754065	0.404611	1.33802	1.37497
bdi-miR5166_st	0.993496	1.072	1.34525	0.823609	1.05576	1.06616	1.139	0.74114	0.500913	0.844829	0.708013	0.613061	0.734258	2.03242	1.03019	0.840304	0.966029	0.779515
bdi-miR5167_st	0.8258	0.639979	0.401558	0.527283	0.633329	0.587327	0.639979	0.819048	0.633329	0.757284	0.427355	0.577187	0.819603	0.630744	0.391514	0.607743	0.46743	0.906436
bdi-miR5168_st	1.07676	1.18292	1.60693	0.722985	1.78174	1.1563	0.698591	0.852918	0.973792	0.860758	0.935907	1.26159	0.942505	1.07244	1.36747	1.26418	1.2413	1.37534
bdi-miR5169_st	0.535929	0.313683	0.804208	0.734272	0.851705	0.751725	0.638177	0.636732	0.875124	0.752403	0.827552	0.488665	0.752403	0.925371	0.536335	0.540543	0.925371	0.427519
bdi-miR5170_st	0.767699	0.840684	0.899602	0.752403	0.516988	0.790669	0.863504	0.865099	0.827517	0.85424	0.752689	0.85424	0.85424	0.834736	1.08601	0.752403	1.10625	0.925371
bdi-miR5171_st	1.01462	1.01595	1.07244	1.04948	0.742487	1.22198	1.14527	0.775546	1.00943	1.14097	1.0885	1.12979	1.27685	1.44071	0.68939	1.2052	0.972305	1.07244
bdi-miR5172_st	0.630484	0.938122	1.08455	1.32151	0.784494	0.927263	0.840722	0.938122	1.18672	0.864662	1.18084	0.960835	0.940824	0.817901	0.6895	1.01099	0.931315	1.0572
bdi-miR5173_st	0.721353	1.0148	0.776219	0.776219	0.789775	0.729154	1.29912	0.81474	0.304175	0.797439	0.665001	1.03181	0.855548	0.938962	0.766174	0.776219	0.460052	0.769412
bdi-miR5174_st	1.07244	0.535584	0.726633	0.925371	0.916108	0.679568	0.930898	0.5823	0.869455	0.633329	0.848771	0.709165	0.635555	1.375	0.729583	0.737107	0.775223	0.906729
bdi-miR5175a_st	0.807429	1.51241	2.10372	2.14941	1.09963	1.79528	1.06119	1.72938	1.59932	1.35163	1.42678	1.64816	1.69472	1.65025	1.61136	1.79734	1.53411	1.35323
bdi-miR5175b_st	0.75921	1.02276	0.601664	0.502334	1.51035	0.75921	0.80265	0.296232	0.75921	0.285301	0.833894	0.581684	0.62247	0.932178	0.75921	0.533352	0.878284	0.572696
bdi-miR5176-3p_st	2.54219	1.86448	4.81685	5.47424	3.56529	2.27575	2.80521	2.24328	3.37549	1.63065	2.08493	2.42508	1.80955	4.41293	2.08264	1.72155	2.2813	3.77592
bdi-miR5176-5p_st	0.772293	1.12744	0.909518	0.912468	0.752403	0.199209	0.469624	0.938122	0.503825	0.858218	0.756241	0.713553	1.01831	0.701565	0.520504	0.530549	0.752403	0.752403
bdi-miR5177_st	0.902551	0.809225	0.729715	1.06175	1.39527	0.909538	0.605659	0.83767	1.07244	0.899849	0.902551	0.902551	0.928094	0.672485	1.13768	0.885542	1.0517	1.13545
bdi-miR5178_st	2.90229	1.86386	3.14392	1.262	1.38337	2.82732	1.07784	2.022	2.5623	1.32548	1.36213	2.57406	2.022	3.59752	2.107	2.25552	1.07976	2.51685
bdi-miR5179_st	0.897642	1.07526	1.07231	0.92511	1.06759	0.651704	1.27026	0.787655	1.24515	1.07526	1.3165	0.637259	1.2052	1.52096	1.31968	1.06045	1.25774	1.28694
bdi-miR5180a_st	0.739355	0.923172	0.920222	1.23164	1.06626	0.68265	0.91466	0.808276	0.902551	0.79684	0.728634	1.10595	0.668652	1.12877	0.729583	0.75921	0.773024	0.621762
bdi-miR5180b_st	0.77583	1.10734	0.903669	0.783259	1.60788	0.919845	0.868637	0.675823	0.666878	1.06974	0.970639	0.785833	1.2052	0.863074	1.1388	1.00298	0.925371	1.06869
bdi-miR5181a_st	0.871477	0.810219	0.659739	0.752403	0.650155	0.746876	0.752403	0.527514	0.652264	0.752403	0.760204	0.683887	0.835761	0.925371	0.717151	0.880856	1.1406	0.752403
bdi-miR5181b_st	0.97082	0.633329	0.694991	0.300467	0.480743	0.746876	0.694991	0.694991	0.713926	0.633329	0.614417	0.488665	0.480743	0.814065	0.752403	0.582295	0.565058	0.925371
bdi-miR5182_st	1.07244	0.916472	1.09235	0.852536	1.96353	0.618643	0.583314	0.777548	1.02242	0.995427	0.715814	0.588798	1.05775	1.07876	0.62247	0.576663	0.702388	0.939292
bdi-miR5183_st	1.07404	0.611286	0.776219	0.544449	0.957897	0.703384	0.714557	0.811471	0.923286	0.714557	0.633984	0.753399	0.838538	0.646286	0.776219	0.707907	0.603251	0.798721
bdi-miR5184_st	0.548262	0.771544	0.694991	1.72835	0.775716	0.589978	1.05125	0.77196	0.500716	0.903574	0.842022	0.574877	0.672377	1.12877	0.586241	0.52883	0.764737	0.768474
bdi-miR5185a_st	0.950481	0.777742	1.46301	0.902551	0.79415	0.876962	1.08455	1.10318	0.950481	0.868358	0.552756	0.471773	0.956291	0.870155	0.740222	0.876962	0.803414	1.1604
bdi-miR5185b_st	1.06849	0.540582	0.9905	1.22869	1.0816	1.11248	0.532979	0.698459	1.06949	0.923771	0.552756	0.899602	0.887268	1.27597	0.905128	0.555675	0.922421	0.899602
bdi-miR5198_st	1.93064	0.888073	0.99213	1.39252	1.5935	1.12458	0.748079	1.06698	1.04497	1.04497	1.15152	0.617528	0.815897	1.61944	0.862975	1.06871	0.905001	0.925371
bdi-miR5199_st	1.10317	0.664061	0.725723	0.933284	0.943911	0.819121	1.2812	0.633329	0.682996	0.783135	0.715021	0.717077	0.787457	0.571976	0.519804	0.775472	0.784735	0.763406
bdi-miR5200_st	0.535929	0.709781	0.891777	0.759534	0.876966	0.876966	0.594885	0.917745	1.01202	0.757891	0.876966	0.704967	1.45748	0.936002	0.886882	0.756768	0.882493	0.942681
bdi-miR5201_st	1.44288	1.99758	1.56871	1.65555	3.52785	0.735848	1.42126	1.35223	1.77647	1.06974	1.29941	1.28383	0.826357	1.88247	1.24886	1.40489	1.41769	1.57886
bdi-miR5202_st	0.81119	0.902551	0.539078	0.902551	0.929665	0.666804	1.2347	0.527514	0.464791	1.187	1.09487	0.572404	0.772619	0.47403	0.946885	0.932178	1.80336	0.925371
bdi-miR5203_st	1.66178	1.96275	2.05729	1.97734	1.08755	2.58418	1.10732	1.68493	2.37714	1.4333	1.61769	2.64707	1.68493	1.69244	1.5545	2.23107	1.09747	1.85469
bdi-miR528_st	1.78618	2.38763	2.68824	2.8595	1.60983	2.05982	1.67261	2.34308	2.63821	2.32904	1.41439	1.41993	1.40356	3.3525	1.59877	1.94393	1.58172	1.40084
bdi-miR529_st	0.769905	0.75921	1.55302	1.22607	1.21901	0.932333	1.33558	0.683845	0.807138	0.833861	1.15152	1.07244	1.07244	1.442	0.902551	1.24167	0.925371	2.16084
bdi-miR827_st	0.81843	0.746551	1.05249	0.726098	1.34525	0.510216	0.509624	1.0489	0.855626	0.786218	0.552756	1.07047	0.520633	1.2883	0.775359	0.494328	0.863183	1.10915
bfl-let-7a-star_st	0.802956	0.530057	1.37098	0.744898	1.476	0.646671	0.485914	0.575855	1.35887	0.741384	0.994443	1.11817	0.76103	1.31946	0.852536	0.576663	0.925206	1.19281
bfl-let-7a_st	12.0704	12.8963	9.83179	2.49606	8.99376	11.7962	12.0247	12.2384	12.4584	12.7933	12.6583	11.8739	12.2236	7.71104	12.6134	12.3001	12.1778	12.5373
bfl-let-7b_st	2.35625	2.24328	1.17072	1.16659	1.52151	3.55783	2.27743	3.02778	1.93234	2.21885	1.4973	2.17461	3.56064	0.650992	3.37612	2.25552	2.29072	1.95605
bfl-miR-1-star_st	1.07244	0.801	1.10095	0.801	1.15596	0.701567	0.543352	0.686103	1.19996	0.679468	0.897368	0.887694	0.419081	0.82382	0.693887	0.814556	0.996788	1.12672
bfl-miR-100-star_st	1.66288	2.02229	1.42961	2.02491	0.971084	1.50234	1.51241	1.81658	1.80968	3.08211	2.50435	1.29963	2.51856	1.11616	1.64704	1.45584	1.90769	1.15397
bfl-miR-100_st	11.9663	12.2611	8.36486	1.10698	7.18881	10.6931	11.8496	11.561	11.5929	12.0008	11.8935	11.6959	12.0634	5.84048	12.0251	11.7689	12.1412	10.9301
bfl-miR-10a-star_st	0.970378	0.600365	0.876275	1.06388	0.574725	0.852536	1.17792	0.816922	0.783317	0.923771	1.30716	1.28442	1.49461	1.53782	0.923771	1.20552	0.664755	0.923771
bfl-miR-10a_st	4.93332	6.21481	0.64747	0.779173	0.928043	5.31167	4.64154	5.18692	5.02262	6.15138	6.14919	6.08869	5.16897	1.29041	5.91285	6.73203	6.34519	2.67204
bfl-miR-10b_st	1.08455	1.24399	1.34525	0.858327	1.08455	0.928872	0.969651	0.815324	1.07244	1.53314	0.902487	1.03252	0.746876	0.925371	1.00075	1.00404	1.10737	1.27746
bfl-miR-10c_st	0.958031	1.74705	0.815416	0.966349	0.507801	0.916334	1.51241	1.48702	1.25401	2.83981	0.761729	1.15076	1.54883	0.925371	0.994546	1.43327	1.01409	0.8162
bfl-miR-124-star_st	1.87592	1.91425	1.60349	1.73682	6.63135	3.21804	2.25552	1.26569	4.97542	2.22498	1.45506	1.92317	1.99026	7.86879	1.6013	3.29297	1.31762	2.25173
bfl-miR-124_st	7.06071	1.69143	0.739544	0.947105	1.55866	1.06142	1.09713	0.787655	0.865667	2.58813	3.08179	2.63237	1.70191	0.965806	1.21564	1.12951	1.18367	0.972486
bfl-miR-125a-star_st	9.21167	7.31792	10.1924	4.10548	9.99638	7.96213	6.72739	7.62848	9.86074	3.12713	7.26342	7.44723	6.42814	10.0548	6.00339	7.96466	7.06059	9.08902
bfl-miR-125a_st	13.1086	13.1313	13.0693	12.4069	13.0347	12.6627	13.0771	13.0259	13.0514	13.0396	13.0753	13.0739	13.114	13.093	13.1192	13.052	13.1414	13.335
bfl-miR-125b_st	1.47605	1.73136	1.14232	2.5683	0.808825	1.69927	1.54184	1.18128	2.17505	1.51797	1.45506	2.12733	1.81387	1.10471	2.75155	1.65492	2.43945	1.61769
bfl-miR-129-star_st	0.886819	0.811817	1.246	1.01989	0.916108	0.572626	0.787655	0.668581	0.881931	0.959023	0.502911	0.686345	0.780773	0.601737	0.62247	0.794462	0.787655	1.51147
bfl-miR-129a_st	0.931044	0.840583	1.47061	6.60174	1.08455	0.675309	1.20124	0.643254	0.928137	0.796506	0.828629	0.689295	0.596928	2.35888	1.33952	0.902551	1.30726	0.877015
bfl-miR-129b_st	1.1521	0.900973	2.07376	3.44163	0.901687	1.2193	1.27793	0.95822	1.63313	1.24865	0.955403	1.23164	1.23164	1.79794	1.0949	1.57674	1.30945	1.14049
bfl-miR-133_st	4.10024	4.69867	1.38356	1.60427	0.915455	4.12714	3.13775	3.61702	1.0549	6.66086	5.59066	4.8073	6.3169	0.925371	5.31625	4.74137	4.49654	0.773309
bfl-miR-135a_st	0.932994	0.7225	0.56965	0.950048	0.742487	0.794373	0.754596	0.633329	0.556213	0.648013	0.859476	0.79882	0.742487	0.59542	0.759166	0.745421	0.871048	0.648638
bfl-miR-135b_st	0.613122	1.01595	0.681434	0.902551	0.892635	0.861773	0.902551	1.08827	0.689162	0.926368	0.99892	0.902551	1.2052	1.11903	1.11903	0.902551	0.925371	0.794142
bfl-miR-137_st	0.761932	0.75921	0.941206	1.23845	0.749294	0.406242	1.08455	0.794462	0.508923	0.632878	0.709195	0.693152	1.34667	0.629277	0.664074	0.633485	0.629277	0.607948
bfl-miR-182a_st	0.844735	0.75921	0.520633	0.637388	0.75921	0.925372	0.574756	0.851874	0.664598	1.18781	1.16824	0.776219	0.562647	0.62247	0.535179	0.639012	0.75921	0.769126
bfl-miR-182b-star_st	0.875785	0.82402	0.896652	0.892795	1.08455	0.869808	0.928047	0.524564	0.899602	0.923771	0.419081	0.809727	0.887268	0.93684	0.899602	1.20225	0.751862	0.741533
bfl-miR-182c_st	0.439471	0.764835	0.849317	0.752403	1.1198	0.654544	0.787655	0.649939	0.934722	0.787655	1.18677	0.721597	0.934722	1.5213	0.776796	0.932019	0.787655	0.787655
bfl-miR-182d_st	0.925371	0.988384	0.925371	0.922669	1.49324	1.11435	1.36534	0.938122	0.625244	0.629152	1.00052	0.801989	0.94533	0.900387	0.605336	0.917708	1.07336	0.752403
bfl-miR-183_st	0.867542	1.34854	1.01474	0.752403	0.857626	3.18471	1.84717	1.80006	1.30151	2.62397	0.852536	0.44022	1.2052	1.43743	0.928073	1.81598	0.928073	1.2034
bfl-miR-184-star_st	1.13984	0.972482	1.47869	1.52054	1.0549	1.15633	0.995302	1.65528	0.852286	0.991174	1.21892	1.09913	0.838538	1.36948	1.09913	0.966986	1.30282	0.992774
bfl-miR-184_st	0.902551	0.902551	0.902551	0.672726	0.709448	1.18539	1.13222	0.787655	0.699935	1.7937	1.19543	0.829686	1.34855	0.983811	0.659306	1.11741	0.902551	0.539706
bfl-miR-19-star_st	0.918335	0.278066	0.636757	0.639707	0.639707	0.473036	0.639707	0.650566	0.658642	0.520633	0.492681	0.639707	0.62247	0.639707	0.527825	0.594233	0.639707	0.639707
bfl-miR-190_st	0.902551	0.619772	1.09414	1.62664	0.902551	0.982088	0.827867	0.894137	1.05888	0.762663	0.858162	0.683203	0.989093	0.849265	1.04017	0.993301	0.911815	1.11263
bfl-miR-193a_st	1.01317	0.918386	1.241	0.520633	1.08455	1.26159	1.08455	1.15442	1.07244	1.02399	1.08455	0.944659	1.49631	2.03242	0.887122	1.44627	1.08455	1.12894
bfl-miR-193b_st	1.00932	0.461905	0.776219	0.674382	0.916108	0.695929	0.818715	0.443174	1.03568	0.787078	0.849768	0.695929	0.62247	0.776219	0.776219	0.920584	0.614529	0.925371
bfl-miR-1_st	0.963331	4.06036	1.25817	1.06013	0.916108	1.72348	1.15984	1.26051	1.47513	6.51592	3.3728	2.11318	3.98297	1.67943	3.46234	3.48515	1.2034	1.15587
bfl-miR-200a_st	1.16995	0.833317	1.10923	1.09306	1.22934	0.935699	0.915573	0.803216	1.07244	1.06974	0.966992	1.11873	0.934869	1.55998	0.823816	0.817186	1.13533	1.30534
bfl-miR-200b_st	0.844735	0.819487	1.06331	1.24336	0.916108	0.916108	1.09899	1.30239	1.17136	1.34471	1.16262	0.798794	0.838538	1.36948	0.688865	0.916108	0.881722	0.926024
bfl-miR-200c_st	0.603778	0.781796	0.675751	0.876794	0.781796	0.500217	1.45424	0.833647	0.881931	0.530234	0.804495	0.549117	1.13304	0.728416	0.796745	0.706015	1.08049	0.907521
bfl-miR-2013_st	1.08587	0.736463	1.27505	1.33591	1.24907	0.857509	0.979513	1.30151	1.07244	0.981907	1.20533	1.15658	1.23302	1.12877	1.24837	0.973549	1.12877	0.815846
bfl-miR-2056_st	0.6492	0.762113	0.784705	0.787655	1.10707	0.62247	0.787655	0.810177	0.652264	0.518432	0.459048	0.99892	0.698027	0.898705	0.902551	0.686041	0.637507	0.810475
bfl-miR-2057_st	0.966029	0.799867	0.963079	1.2723	1.1268	1.13219	0.828312	0.968969	0.595492	0.866999	0.792111	1.072	1.07244	1.15103	0.79306	0.626678	0.966029	0.81588
bfl-miR-2058-star_st	1.30046	1.14993	1.35266	2.92221	1.35266	1.26159	1.39807	1.66571	0.958101	1.14993	1.61769	1.41915	1.07244	0.817584	1.31968	0.955398	0.977378	1.65205
bfl-miR-2058_st	0.761663	1.04762	0.726654	1.16899	0.817851	1.1232	1.34277	0.885073	0.831838	1.55326	0.959757	0.755106	0.959757	2.36641	0.902551	0.89312	1.00415	0.969021
bfl-miR-2059-3p_st	0.869483	0.650361	0.712023	1.01891	0.997015	0.959757	0.594219	0.419982	1.55504	0.884662	0.938787	0.686345	0.859708	0.816196	0.591495	0.413948	0.612796	0.713293
bfl-miR-2059-5p_st	0.954909	1.09276	1.08609	0.811546	1.63307	0.918793	0.962711	1.12877	1.1326	0.947899	0.962711	0.675156	1.11458	0.663168	0.862577	1.3917	0.996522	1.51218
bfl-miR-2060_st	1.17934	0.756488	1.33329	1.30447	0.925371	1.81681	0.720162	1.20161	0.79499	0.863052	0.925371	0.996035	0.679363	1.55371	1.04497	0.690799	1.0122	0.998206
bfl-miR-2061_st	0.863871	1.29719	0.863871	1.21142	0.863871	0.63186	0.863871	0.874729	1.08084	0.555543	0.656274	0.686345	0.762033	1.16256	0.863871	0.633491	1.03684	0.704695
bfl-miR-2062-star_st	0.802202	0.874059	0.899602	1.06974	0.916108	0.753038	0.925371	0.65727	1.58424	0.665708	1.66402	0.874059	0.786905	0.62247	0.776861	1.18453	1.30431	0.693792
bfl-miR-2062_st	0.587624	1.01595	0.769235	1.24159	1.44257	0.871072	0.665457	0.881931	0.881931	0.980578	0.955479	0.718331	0.651865	0.752403	0.881931	0.788604	1.00101	0.881931
bfl-miR-2063_st	0.535929	0.776219	0.694991	0.902551	0.958215	0.884275	0.958215	0.626413	0.881931	0.929968	0.458471	0.631555	0.62247	0.776219	0.542326	0.776219	0.776219	0.752403
bfl-miR-2064_st	0.994884	1.07197	0.899602	0.719102	0.902551	0.852536	1.2347	0.937803	0.629444	1.32213	0.858162	0.923172	1.15787	1.06529	0.902551	1.21988	0.729583	0.752403
bfl-miR-2065_st	1.38132	0.824755	4.4836	1.46766	2.48127	1.269	1.44197	0.896914	1.0812	1.35047	1.23065	1.06919	1.269	1.58816	1.2888	0.996078	1.82091	1.89157
bfl-miR-2066_st	0.738246	0.962879	1.26841	7.30064	2.04912	1.2455	1.28822	0.906592	1.51164	0.802841	1.5811	1.11268	0.951303	2.7125	1.28822	1.48683	1.28822	1.12904
bfl-miR-2067_st	0.799646	0.829184	1.52375	0.925371	0.739075	0.746876	0.925371	0.706009	0.995245	1.51386	0.731251	0.988802	1.33986	1.12877	1.02672	1.02181	0.795439	1.0687
bfl-miR-2068-star_st	1.67648	3.29068	0.817542	2.10633	2.12171	2.58691	2.4302	2.32883	2.07288	2.46038	3.09358	2.1839	2.26087	0.628798	2.3408	1.89432	2.40914	1.10797
bfl-miR-2068_st	0.69134	0.698147	1.22218	1.85918	0.625875	1.17583	1.22218	0.700822	0.789894	0.981429	0.708687	1.04018	0.838538	0.66557	0.62247	0.670099	0.66557	0.817209
bfl-miR-2069_st	1.20783	1.13545	1.88519	0.575918	0.592049	0.878306	0.806297	0.806297	1.15285	0.693601	1.15285	0.928321	0.746876	0.925371	1.19685	0.832045	0.669785	0.951141
bfl-miR-2070-star_st	1.04497	1.11873	1.34525	0.776437	0.717722	1.33363	0.925896	1.46493	0.652264	1.04497	1.19851	0.686345	0.822706	1.21794	1.04497	1.05833	0.900606	1.21794
bfl-miR-2070_st	1.61769	0.75921	0.970974	1.86858	0.916108	0.954249	2.03353	0.821832	0.885375	1.16172	0.74219	0.9171	1.26878	0.540248	0.656647	0.592005	0.925371	0.769041
bfl-miR-2071-star_st	2.14874	1.69425	1.34525	1.30375	1.68493	1.08655	1.25202	1.68493	2.09748	2.1648	2.14528	1.6916	1.70473	2.36688	1.40095	1.8265	1.53832	0.986414
bfl-miR-2071_st	1.51161	1.51241	1.05606	0.898828	1.07256	0.970877	0.640564	1.08455	1.74069	1.39228	1.24857	0.83277	1.08455	0.940183	1.17109	0.783132	1.55874	1.0718
bfl-miR-2072-star_st	0.750617	0.871819	0.8818	0.676663	0.821989	0.776796	0.941981	0.787655	0.508131	0.615528	0.613895	0.410977	0.62247	0.528352	0.528352	0.821989	0.936913	0.831253
bfl-miR-2072_st	0.475558	1.03939	1.10799	0.925989	0.993677	0.62247	1.36112	0.985982	0.648527	1.34032	0.785582	0.744108	0.916108	0.645908	1.03188	0.887663	0.925371	0.921634
bfl-miR-2073_st	1.96409	1.06202	1.59347	1.05412	1.66652	1.38112	1.88501	1.56617	1.61769	1.53612	1.61769	1.63307	1.83429	1.81059	2.63361	1.2052	1.35446	1.04092
bfl-miR-2075_st	0.913263	0.925371	0.79374	0.898162	0.839214	1.26159	0.925371	0.527514	0.925371	0.79374	0.880981	1.03124	1.34058	0.542323	1.06871	1.34721	0.925371	0.878268
bfl-miR-2076-star_st	1.00423	0.565123	0.75074	1.23164	0.621856	0.485221	1.89509	0.583448	0.708013	0.813828	0.708013	0.574877	0.59958	0.288049	0.880178	0.335771	0.745816	0.752403
bfl-miR-2076_st	0.633485	0.646316	1.08455	1.2752	1.18836	0.802859	0.630757	0.781224	0.659071	0.518061	0.708013	0.971874	0.629277	0.9228	0.75921	0.742937	0.595505	0.75921
bfl-miR-210-star_st	0.622875	0.571308	0.694991	0.902551	1.059	0.60225	0.858218	0.633329	0.771338	0.723447	0.621895	0.624324	0.838538	0.476677	0.51851	0.9021	0.663594	0.744032
bfl-miR-210_st	9.55252	7.31189	11.1494	9.86561	10.467	8.89657	6.76049	9.0822	10.2295	5.26216	8.48013	9.2778	6.41303	10.3638	8.09294	7.33529	9.91875	10.0267
bfl-miR-216-star_st	1.22891	1.15468	0.899602	0.65936	0.756932	0.733611	0.395756	1.11109	1.44024	0.806297	1.15152	1.04128	1.33986	0.925371	0.925371	0.520633	0.891131	0.566247
bfl-miR-216_st	5.19468	8.67139	8.57964	1.45708	4.25202	3.10671	4.25151	6.11216	7.0953	6.07316	6.62125	5.95952	7.17618	4.38503	6.57336	4.63963	6.63995	8.65918
bfl-miR-217_st	4.55174	7.40771	0.899601	1.0929	0.909418	3.41367	5.05065	4.93982	6.24473	5.40173	5.61361	5.37849	6.55385	0.942756	5.66294	4.69818	5.08604	4.10605
bfl-miR-219_st	0.626678	0.75921	0.746876	0.520633	0.688218	0.706097	0.787655	0.5794	0.769947	0.882992	0.759899	0.99892	0.746876	1.03892	0.62247	1.02966	0.62247	0.740069
bfl-miR-22-star_st	0.671767	0.633329	0.844735	0.606158	0.715851	0.714802	0.844735	0.707019	0.881931	0.861744	0.918284	0.667209	0.849057	1.2143	1.46612	0.835471	0.993887	0.844735
bfl-miR-22_st	2.10135	4.25083	1.51364	1.33164	0.742487	2.84484	1.98331	4.42018	4.67739	4.79286	4.29778	2.7989	3.56913	0.984338	4.04878	2.6663	3.97877	1.78174
bfl-miR-242_st	0.626678	0.639215	0.964553	0.719667	0.964553	0.742487	0.60477	0.755237	0.881931	0.821721	0.674281	0.686345	0.792378	0.731628	0.62247	1.14409	0.535133	0.805377
bfl-miR-252a_st	1.2819	1.01595	0.831007	1.23164	1.29147	0.952381	1.41252	0.884338	1.17228	1.02362	0.99892	0.876064	0.62247	0.800965	1.0024	1.13661	1.54393	1.37497
bfl-miR-252b-star_st	1.13573	0.893008	1.08455	1.23164	1.08455	0.852536	0.684391	0.785924	0.642372	1.05222	0.973092	1.14738	1.13573	0.773174	1.18533	1.21728	0.880856	0.555972
bfl-miR-252b_st	1.29158	1.05389	0.937537	1.18323	0.604042	1.17922	0.963307	0.565449	0.607401	0.961706	1.56855	0.616155	0.85964	1.25007	0.638078	1.18323	0.966029	1.37497
bfl-miR-278_st	0.936049	0.838538	0.694991	0.835836	0.771316	0.955145	0.925371	0.787655	1.16512	1.12898	0.715969	0.586761	0.512976	0.838538	0.908582	0.75921	0.838538	1.03587
bfl-miR-281_st	0.916108	0.624065	0.916108	0.890566	1.07256	1.01624	0.913386	1.07425	0.838282	1.05775	0.92913	0.916108	0.684337	0.779368	0.708754	0.922915	0.916108	0.916108
bfl-miR-29a-star_st	0.572089	0.75921	1.03968	1.57218	0.610499	0.658631	0.606457	0.606457	0.723553	0.923771	0.744174	0.590854	0.843865	0.658631	0.721354	1.21053	0.75773	0.741223
bfl-miR-29a_st	1.11541	1.89843	0.751939	1.23164	0.477691	1.8934	1.41129	1.50473	1.47448	2.60343	2.19788	1.81233	2.50907	1.12877	2.17258	2.07543	1.95985	0.925371
bfl-miR-29b-star_st	0.752403	1.01595	1.28291	4.16772	1.25985	1.02384	0.49766	1.05887	0.515059	1.1034	0.931231	0.57906	0.834306	0.684714	1.92353	1.18634	1.30431	1.39419
bfl-miR-29b_st	2.13487	3.71126	0.553779	1.12068	1.23848	2.24711	2.5779	3.24414	1.17287	4.62969	3.3516	3.20066	3.61021	1.53162	3.97649	3.21746	2.60351	0.814417
bfl-miR-31-star_st	0.917256	0.771872	0.799154	1.28034	0.87242	1.22147	1.09044	0.705849	0.724785	0.732531	1.12885	0.953	0.981254	0.62247	0.752403	0.728982	0.882336	1.035
bfl-miR-31_st	1.46603	2.4724	1.9962	1.317	2.79732	2.10023	2.016	2.9148	1.88665	1.61824	3.08342	1.59079	1.89458	3.76297	2.17258	1.65345	2.57405	1.13545
bfl-miR-33_st	0.879086	1.32746	0.899602	1.10937	1.08455	0.774811	1.15179	1.05007	0.899602	0.750934	1.05715	0.890956	1.27253	0.957014	0.827081	0.871156	0.803277	0.86435
bfl-miR-34a_st	1.95615	1.7937	1.71222	3.47159	2.58724	2.44899	1.58564	1.99079	1.58424	1.91688	1.45861	1.77869	1.16573	2.5379	1.46612	2.08513	1.43085	1.63655
bfl-miR-34b-3p_st	0.916108	0.797033	1.06331	1.23164	1.03205	0.708523	1.08908	1.30151	0.881931	0.684337	1.15152	0.850049	0.520633	0.916108	0.699484	1.17428	0.925371	0.591224
bfl-miR-34b-5p_st	0.590857	1.13545	0.940913	1.30754	1.17292	0.688727	0.940913	0.876032	0.738297	1.40816	0.940913	0.99892	1.25709	1.22584	0.940913	1.06157	0.649289	0.834041
bfl-miR-34c_st	1.61769	1.7937	2.97323	1.71709	1.73916	2.39594	0.808365	1.76213	2.42376	1.71178	1.61769	1.20459	1.4902	1.65902	1.17499	2.63977	1.30431	1.37497
bfl-miR-34d_st	1.20237	0.889143	0.185617	0.752403	1.03518	0.573908	0.751461	0.70504	0.881931	0.827884	0.792461	0.752403	0.923863	0.751461	0.752403	0.745752	0.925371	0.427231
bfl-miR-34e_st	0.723781	0.419081	0.602665	0.685784	0.567643	0.265195	0.792714	1.03523	0.707087	0.984501	0.707087	0.656909	0.62247	0.633539	0.999655	0.581362	0.849506	0.577559
bfl-miR-375_st	0.535929	0.856071	1.26915	0.724699	1.23786	1.09153	0.849264	1.03802	0.871553	1.1666	0.507128	1.00809	0.670769	1.46634	0.954221	0.842382	0.782529	0.849264
bfl-miR-4057_st	0.928094	0.672948	0.837881	0.836773	0.655562	0.866729	0.657145	0.776219	0.82021	0.657145	0.849768	0.717768	0.561972	1.5973	0.7421	1.00802	0.752403	0.895294
bfl-miR-4856a_st	0.535929	0.479902	1.38891	0.893489	1.3475	0.915287	0.787655	0.789904	0.749125	0.87308	0.975271	0.397328	0.746876	0.749125	0.661067	1.26603	0.749125	0.749125
bfl-miR-4856b-star_st	0.714424	0.937705	1.0781	0.823534	1.04539	1.13825	0.83883	0.938122	0.801416	0.925371	0.708013	0.989246	0.925371	1.05465	0.752403	0.93021	0.645916	1.22827
bfl-miR-4856b_st	1.07587	0.79974	0.940132	1.2035	1.23907	0.985681	0.535929	0.527476	0.652226	0.670032	0.893067	0.726875	0.966252	1.1693	1.06523	0.653357	0.965902	0.871738
bfl-miR-4857_st	1.18206	0.803128	0.770678	1.72155	0.75921	0.811096	0.415891	0.616319	0.652264	0.794848	0.745859	0.681768	1.07244	0.796448	0.62247	0.75921	0.465572	0.752403
bfl-miR-4858-star_st	0.668321	1.02148	0.875785	0.728587	0.908133	0.500217	0.925371	0.638856	0.657791	0.752403	0.975104	0.551061	0.520633	1.12877	0.728587	0.582796	1.11178	0.925371
bfl-miR-4858_st	0.536196	0.669335	0.694991	0.573649	0.482956	0.502402	0.978387	0.527514	0.665724	0.853529	0.750436	0.686345	0.748664	0.752403	0.597116	0.603613	0.816278	0.665016
bfl-miR-4859-star_st	1.18206	0.745566	0.934817	0.634501	0.956474	1.23621	0.794379	0.973338	0.802052	1.07918	0.881131	1.27104	0.934817	0.761849	1.32913	0.951324	0.460779	1.38442
bfl-miR-4859_st	1.12325	1.37497	0.899602	1.33972	1.34525	1.09153	1.73203	1.60119	0.814499	1.88883	1.64165	1.30348	1.64165	1.36948	1.40868	1.73745	1.69357	0.510883
bfl-miR-4860-star_st	0.822433	0.88025	0.8773	0.902551	0.900003	0.746876	0.608186	0.787655	0.493909	0.95855	0.453859	0.982815	0.822433	1.16355	0.62247	1.25884	0.96015	1.17023
bfl-miR-4860_st	0.980203	0.879867	1.21571	2.15608	0.877955	1.09092	1.47514	0.988721	1.20791	1.26811	1.13439	1.24943	1.06515	1.77967	1.18044	1.2052	0.743127	1.47833
bfl-miR-4861_st	0.64041	1.10389	1.0871	0.826397	0.841208	0.67435	0.826397	0.834671	1.16231	0.950352	1.05817	0.776219	0.39857	0.823812	0.953745	0.960552	0.862911	1.01525
bfl-miR-4862a_st	0.958071	0.902551	1.09663	0.99537	1.07881	0.644627	0.680339	0.932383	0.796674	0.923771	0.702515	0.776219	1.1055	0.60856	0.896813	1.18307	0.746665	0.746665
bfl-miR-4862b-star_st	2.24328	1.93064	5.68394	2.16186	5.44547	2.00586	2.00448	2.33661	1.93064	0.961181	2.30952	1.58407	1.46261	1.93064	1.93064	1.72155	2.76496	2.45446
bfl-miR-4863-star_st	0.404376	0.75921	1.21448	1.19639	0.934399	0.725106	0.665862	0.786642	0.623842	0.626071	0.64397	0.529368	0.615212	0.977292	0.752403	0.880856	0.882336	0.565889
bfl-miR-4863_st	0.928094	0.828517	1.03832	0.902551	0.777612	0.454871	1.05901	0.553098	1.22259	1.16373	0.682471	0.725025	0.838538	0.902551	0.902551	1.2052	0.596928	1.10991
bfl-miR-4864-star_st	0.752403	0.769363	1.08851	0.343503	0.797033	0.673186	0.806297	0.732741	1.11547	0.676364	0.595791	0.442471	1.49862	0.925371	0.665506	0.932178	1.18523	0.795439
bfl-miR-4864_st	0.878159	1.07723	1.34525	1.2564	0.977387	0.808155	1.24918	0.865545	1.23578	0.837027	0.911711	1.24918	1.2052	1.19005	1.10625	1.10625	1.10625	1.37497
bfl-miR-4865-star_st	0.278495	0.902551	1.71222	0.663417	0.561865	0.430338	0.818557	0.545734	0.683166	0.939803	0.447507	1.13166	0.889661	0.62247	0.653372	0.65355	0.62247	1.02979
bfl-miR-4865_st	0.891688	1.14901	0.899602	0.916108	0.979679	0.923094	0.619216	0.769682	0.652264	0.923771	0.852536	1.01248	1.03676	0.765959	1.10854	0.75921	0.925371	0.815974
bfl-miR-4866-star_st	0.649476	1.04016	1.09372	1.83302	0.566107	0.562396	0.865297	0.641062	0.605377	0.760067	0.708013	0.686345	0.952086	0.670797	0.733938	0.916108	0.572247	0.538987
bfl-miR-4866_st	1.08192	0.902551	0.694991	0.752403	0.752403	0.752403	0.795844	0.517948	0.652264	0.676086	0.852536	1.26159	0.647981	0.62247	0.695197	1.04346	0.470696	0.622875
bfl-miR-4867_st	1.0311	1.69666	1.07748	2.04324	1.32061	1.27789	1.17014	1.14507	1.2588	1.63499	1.32061	1.69666	1.24283	3.63399	1.32061	0.903118	0.925371	1.07409
bfl-miR-4868a_st	0.719149	0.674887	0.899602	0.905136	0.699162	0.959757	0.726136	0.911826	1.08457	1.32242	1.04274	0.966426	0.419081	0.752403	0.95414	0.816885	1.02163	0.94261
bfl-miR-4868b_st	0.626678	0.749826	0.746876	1.56882	0.914486	0.616943	0.919845	0.65192	0.881931	0.642595	0.561865	0.686345	0.794469	0.772646	0.746876	0.692632	0.627277	0.925371
bfl-miR-4868c-star_st	0.855831	0.75921	1.30014	1.46079	1.56085	1.17535	1.14097	1.145	0.867861	0.839662	1.21452	0.915498	1.4208	0.692273	1.11815	1.1317	1.1478	0.6876
bfl-miR-4868c_st	1.12482	0.694954	0.796506	0.796506	0.760645	0.746876	1.02107	0.91341	1.19528	1.07945	0.902551	0.764538	0.97607	0.497272	0.898344	0.902551	0.656035	1.13545
bfl-miR-4869-star_st	0.844735	1.26133	0.75921	0.659076	0.75921	0.767011	0.894601	0.740274	0.558938	0.75921	0.708013	0.817026	0.853822	0.75921	0.289425	0.75921	0.769126	0.708087
bfl-miR-4869_st	2.24328	2.54201	1.71222	3.36298	0.9741	2.03242	3.08553	2.24328	3.88439	2.09409	2.42027	2.03242	2.03242	1.57695	2.00198	2.42027	2.36883	1.62384
bfl-miR-4870_st	0.928094	1.05273	1.05832	1.20541	1.06974	1.3653	0.829445	1.08117	1.30872	1.06974	1.57009	0.996871	1.48728	0.726177	1.61769	0.93983	1.02879	0.738045
bfl-miR-4871-star_st	0.764389	0.243774	0.694991	0.754988	0.97352	0.63015	0.752403	0.90287	0.718226	0.639707	0.987813	0.51851	0.711624	0.761667	1.00738	0.684091	1.42338	0.809815
bfl-miR-4871_st	1.17531	0.827947	1.01848	0.925371	0.940183	0.823712	1.58766	1.02537	0.881931	0.649853	0.747374	0.986517	0.746876	1.56409	0.81197	0.668629	0.925371	1.59434
bfl-miR-4872a_st	0.743316	0.434835	0.697842	0.519898	1.08455	0.852536	0.58752	0.307727	0.9765	0.696655	0.708013	0.743316	0.79968	0.920842	0.997047	0.727185	0.743316	1.31266
bfl-miR-4872b_st	0.951454	0.785348	0.98633	0.839131	0.743893	0.853943	0.889438	0.728061	0.875056	0.839131	0.865707	1.263	0.9746	1.35156	1.04497	0.845938	1.10766	0.839131
bfl-miR-4872c_st	0.901253	0.633329	0.392837	0.73344	0.587481	0.426802	0.577436	1.05536	0.652264	0.832737	0.909054	0.742862	1.3736	0.645076	0.678988	0.92761	0.678988	0.585874
bfl-miR-4873_st	1.03946	0.612869	0.879142	0.836255	1.18387	1.26159	0.844529	0.9945	0.708642	0.547701	0.951855	1.42678	1.49931	0.98617	0.721789	0.972486	1.4583	1.34665
bfl-miR-4874-star_st	0.864616	0.902551	0.838332	0.839074	0.916108	0.683399	0.633329	1.82827	1.21578	0.77667	0.995878	0.776219	0.864616	3.02445	0.62247	1.05945	0.765812	0.891902
bfl-miR-4874_st	0.788205	0.762663	1.34525	0.762663	0.776219	0.524033	0.944659	0.938122	0.67608	0.432244	0.872588	0.776219	0.776219	1.07326	0.612515	0.540684	0.629152	0.581268
bfl-miR-4875a-5p_st	0.765596	0.486617	0.899602	0.750299	0.836968	0.881931	0.670983	0.938264	0.84812	1.00589	0.737408	1.18245	0.737586	0.708963	0.645642	0.991496	0.881931	1.64148
bfl-miR-4875b-5p_st	0.591426	0.733468	0.895362	0.742979	0.998412	0.84573	0.887794	0.752403	0.986303	0.499574	1.1678	1.1249	0.639707	0.752403	0.732934	1.06974	0.683125	0.546594
bfl-miR-4875c-3p_st	0.600272	0.754151	0.747471	0.752403	0.306072	0.781856	1.08514	0.747471	0.652859	0.747471	0.708608	0.602807	0.747471	0.752998	0.89284	0.534807	1.03951	0.747471
bfl-miR-4875d-3p_st	0.714841	1.10154	1.01025	0.290051	0.938122	1.15503	0.809669	0.938122	0.655812	1.25667	0.886925	1.03997	0.950108	1.01096	0.931315	0.75921	1.19184	0.877897
bfl-miR-4876_st	0.752403	0.858218	0.704907	0.525356	0.916108	0.409352	0.428997	0.971929	0.881931	0.624324	0.939864	0.776219	0.806744	0.752403	0.752403	0.75921	1.32272	0.968877
bfl-miR-4877_st	0.968159	0.723203	0.989476	1.23164	0.870534	0.838226	0.783872	0.881272	0.598797	1.02416	1.24805	0.776219	0.736388	0.716087	0.835528	0.849084	1.01525	1.01525
bfl-miR-4878_st	1.13473	0.950506	0.899602	2.45119	1.11193	0.922927	1.11193	1.11417	0.944226	1.13203	0.966572	0.776219	1.51591	0.928454	1.54708	1.38126	0.928454	1.16284
bfl-miR-4879_st	0.729583	0.673399	1.6894	1.04964	0.868819	0.748802	0.902551	0.915302	1.2237	0.900951	0.834345	0.9761	0.898138	0.620018	0.989089	0.75301	1.00672	0.752403
bfl-miR-4880_st	1.00441	0.55047	2.04015	1.00616	1.18468	0.788965	1.00169	0.527514	0.728581	0.852536	1.18014	1.00268	0.928094	0.62247	0.62247	0.702995	0.925371	0.752403
bfl-miR-4881_st	0.844735	0.979033	1.04763	0.865632	0.742487	1.37027	0.929648	0.787655	1.07244	0.858945	0.831488	0.711393	0.552848	1.06395	1.10626	0.884054	0.901202	1.49924
bfl-miR-4882a_st	0.760654	0.54194	1.12798	0.745071	0.742487	0.742487	0.539098	0.753345	1.02522	0.759496	0.552756	0.817147	0.520633	1.03952	0.73568	1.22734	0.86474	0.601141
bfl-miR-4882b_st	0.542736	0.526027	0.877963	0.732	0.576325	0.456309	0.940688	0.944929	0.500716	0.63801	0.686375	0.975833	0.8169	1.08729	0.909358	0.75921	0.567725	0.75921
bfl-miR-4882c_st	0.564022	0.886265	1.89295	2.10787	0.691061	0.625172	0.676185	1.26805	1.37977	0.835361	0.963579	0.869093	0.829834	0.676185	0.52439	0.59322	0.585734	1.01825
bfl-miR-4883_st	0.876019	0.713024	0.48073	0.838748	1.17635	0.708816	0.713024	0.874	0.715726	0.719674	0.739297	0.574877	0.727407	0.702165	0.603001	0.706373	0.653754	0.783687
bfl-miR-4884_st	0.782446	1.05932	1.01103	2.84128	1.16262	1.25709	0.884023	0.729697	0.881931	0.612712	1.15152	0.99892	1.17461	0.99892	1.32685	1.07188	0.868987	0.625173
bfl-miR-4885a_st	0.914849	0.75921	0.787655	0.972666	1.08455	0.500217	0.668581	0.787655	0.652264	1.13009	0.73764	0.776219	0.62247	1.15845	0.787655	0.954839	0.787655	0.822517
bfl-miR-4885b_st	0.602862	0.791372	0.892453	0.639707	1.16102	0.748195	0.763839	0.609513	1.04862	0.633329	0.827087	0.752403	0.72306	0.598654	0.728587	0.752403	0.728587	0.878128
bfl-miR-4886_st	0.643292	0.916108	1.06331	0.74175	1.56637	1.15589	1.08326	0.624066	0.729833	1.06974	0.926286	1.07649	0.994093	1.08908	0.819739	0.704247	0.706028	0.991371
bfl-miR-4887_st	0.712221	0.726129	0.626784	0.794846	0.847902	0.67867	0.633329	0.719449	0.584058	0.633329	0.270921	0.574877	0.708013	1.17121	0.62247	0.75921	0.794846	0.967814
bfl-miR-4888_st	1.02242	0.758002	0.852536	0.852536	0.866093	0.766994	0.863972	0.787655	0.831916	0.583314	0.852536	0.792005	0.715346	0.858063	1.04707	1.31946	0.72813	0.875356
bfl-miR-4889a_st	1.11626	0.85007	1.49951	7.35148	1.01604	0.867294	1.77585	0.493809	0.925812	0.700575	0.981561	0.99892	1.20361	1.08879	1.39047	0.987015	1.33121	1.29933
bfl-miR-4889b_st	0.880012	1.01595	0.792783	0.777972	0.968895	0.875804	1.13468	0.984637	0.934718	1.3543	1.05171	0.541451	1.33882	1.42226	1.2983	0.811997	0.925371	1.13545
bfl-miR-4890_st	0.980126	1.13224	0.694991	0.887794	0.877878	0.837779	1.01967	0.923046	0.652264	0.76872	0.708013	0.776219	0.657722	1.12877	0.772471	0.626678	0.752403	0.925371
bfl-miR-4891-3p_st	0.749951	1.33796	0.536636	0.530271	0.965847	0.505567	0.671211	0.787655	0.493909	0.525982	0.757753	1.1342	0.796616	0.757753	0.757753	0.974952	0.757753	0.930721
bfl-miR-4891-5p_st	0.833894	0.75921	0.830944	1.00108	0.67383	0.928318	1.29447	0.913536	0.909223	1.00108	0.783879	0.48402	0.623447	1.05125	0.623447	1.04199	0.553813	1.13643
bfl-miR-4892_st	0.626678	0.624325	0.812675	0.752403	0.925371	1.14458	0.925371	0.938122	1.58424	1.06974	1.14234	0.839744	0.913263	0.934635	0.925371	1.09256	0.775223	0.925371
bfl-miR-4893_st	1.23377	1.01387	1.50658	0.846682	1.60672	2.01278	0.787655	1.0253	1.53622	0.560765	0.814218	0.56193	0.860117	0.696533	1.13473	0.996856	0.7838	1.29678
bfl-miR-4894_st	1.84794	1.56417	2.10372	1.45853	3.39718	1.65039	2.16074	1.66379	3.15692	1.28964	1.54032	1.59854	1.22734	1.83692	1.89401	0.804579	1.49505	4.22874
bfl-miR-4895_st	0.868471	0.699587	0.66091	1.00858	1.12219	0.609478	1.29912	0.878499	0.812138	0.88548	0.968604	0.902551	0.947799	0.665071	0.868471	0.916108	0.845949	1.06565
bfl-miR-4896_st	1.015	0.774971	1.08455	1.38707	0.916108	1.07902	0.535929	1.10965	1.07244	1.2411	0.959659	0.902551	0.662275	1.12877	1.17109	1.05775	0.914391	1.51661
bfl-miR-4897a_st	0.906729	0.573407	0.757504	1.06974	0.582735	0.787655	0.675708	0.787655	0.587383	0.553762	0.787655	0.328912	0.587124	0.953817	0.798836	0.787655	0.953817	1.0235
bfl-miR-4897b_st	1.07244	1.17704	0.856932	0.625055	0.917866	0.656482	1.43631	0.985088	0.877038	0.985088	1.00402	0.99892	1.05304	0.637769	1.47122	0.849343	1.27713	0.373526
bfl-miR-4898_st	6.86832	5.42283	10.7553	11.6404	11.1944	6.98988	6.80215	6.85897	8.12941	4.76936	5.58723	6.66311	6.14037	11.4037	5.52692	6.80215	6.34655	8.51484
bfl-miR-4899_st	0.77164	0.711274	1.26576	1.07518	1.1888	0.928094	1.16791	0.527514	0.965289	1.17109	0.842466	0.867562	1.38089	0.928094	1.07824	0.842568	0.925371	0.510878
bfl-miR-4900a_st	2.326	2.74737	5.70831	3.10965	5.89932	2.85392	3.37026	2.82015	2.91178	2.59177	2.42027	2.40305	2.41736	8.07342	3.2333	1.8148	2.12375	3.91433
bfl-miR-4900b_st	1.01519	0.90287	1.0556	0.768715	2.02661	0.599969	0.90287	0.938122	1.13465	0.767725	1.13465	0.836811	0.671672	0.961906	1.05855	0.893606	0.585537	1.11295
bfl-miR-4901_st	0.934722	0.787655	0.946831	0.902551	0.95136	0.887788	0.649939	0.562766	1.1638	0.583768	0.86774	0.261719	0.657722	0.752403	0.787655	0.555885	0.787655	0.787655
bfl-miR-4902_st	0.818461	0.752403	0.544842	0.744129	0.742487	0.62247	0.775223	0.752403	0.612983	1.15136	0.552756	0.805419	0.88672	0.752403	0.752403	0.586691	0.741544	0.752403
bfl-miR-4903_st	2.91609	1.61769	5.02101	3.68296	5.43305	2.22357	2.42656	2.71317	2.35438	1.89483	1.61769	2.73289	2.05389	6.03974	2.11893	1.72155	1.3423	5.01423
bfl-miR-4904-3p_st	1.22645	1.02163	0.565023	0.589803	0.742487	0.464965	0.538155	0.787655	1.03719	0.740967	0.711916	0.690652	0.803286	0.899009	0.66686	0.960498	0.362425	1.04445
bfl-miR-4904-5p_st	0.889573	0.863552	0.899602	1.0859	0.703967	0.92206	1.21992	0.62292	0.779953	0.633329	0.9604	1.04041	1.27473	1.19829	0.902551	0.960173	0.925371	1.01614
bfl-miR-4905_st	0.873975	0.75921	0.546323	0.898786	0.916108	0.99892	0.654548	1.12877	0.610007	0.767929	0.99892	1.28281	0.923771	0.999699	0.999699	0.75921	0.637674	1.10227
bfl-miR-4906_st	0.826606	0.787655	1.05393	0.902551	0.724451	0.650915	1.51241	0.941981	0.680709	0.644764	0.451268	0.574877	0.62247	0.505122	1.03963	0.787655	0.796919	1.24352
bfl-miR-4928_st	0.625391	0.916108	0.660521	0.788759	0.916108	0.760187	0.925371	0.773217	0.945502	1.08217	1.13881	0.99892	0.62247	1.36948	1.04244	0.90167	0.916108	0.741943
bfl-miR-705_st	5.9502	4.46878	8.74404	10.8681	9.4141	5.59643	4.53279	5.59643	6.31723	4.63768	4.5941	5.52799	4.69361	9.64162	5.48849	5.40013	5.19405	6.72094
bfl-miR-71-star_st	0.44924	0.902551	1.10517	0.541253	1.19944	1.12841	0.748225	0.902551	0.902551	0.850836	1.09094	0.902551	1.21979	0.925371	0.962949	0.892298	1.12687	1.15607
bfl-miR-71_st	1.18206	0.902551	1.22869	1.23164	0.871883	0.988265	1.08455	0.787655	0.928228	1.06974	0.708013	0.535164	0.55481	0.888131	0.880178	1.07857	1.10625	0.925371
bfl-miR-7_st	1.08887	1.41759	1.08455	1.41759	0.916108	1.08455	1.31656	1.53352	0.72592	1.08455	1.08455	1.20845	0.62247	0.925371	1.06333	1.08455	1.10625	0.898828
bfl-miR-9-3p_st	1.1988	0.981275	1.34525	1.06974	0.937051	1.08141	1.08455	0.843559	0.698965	1.02359	0.509778	1.05322	0.981275	0.808307	1.13142	0.749505	0.981275	0.808307
bfl-miR-9-5p_st	0.662531	0.891116	0.923418	0.740967	0.731051	0.983573	0.776219	1.01112	0.870495	1.32533	0.576572	0.467891	0.509197	0.925371	0.622899	0.789775	0.99598	0.740967
bfl-miR-92a_st	8.23614	8.98461	2.67375	1.01959	5.4837	9.64215	9.76021	8.09392	8.58397	9.80649	8.7035	8.59947	9.08051	2.92652	8.83999	9.27876	8.39055	7.09551
bfl-miR-92b-star_st	0.752403	1.50397	0.736391	0.623454	0.914508	1.18854	0.737432	0.63173	1.30122	0.923771	1.14992	0.774619	1.2036	0.925371	1.16948	0.705714	0.68956	1.13545
bfl-miR-92b_st	5.83504	6.25858	1.43116	1.10485	0.9911	7.21132	7.31632	5.71237	5.47682	7.62462	6.43212	6.14136	6.41	2.28103	6.15088	6.6079	6.11073	2.18755
bfl-miR-92c_st	5.36343	5.63904	1.68543	1.98333	1.0754	6.12946	6.38442	4.76011	4.59834	6.67893	5.39274	5.70435	6.05157	1.22335	5.94011	6.36031	5.02015	1.60676
bfl-miR-92d-star_st	0.852536	0.633329	1.03453	1.33177	0.963577	0.620526	1.01171	0.693392	0.840428	0.923771	0.852536	0.997309	0.765703	0.767119	0.939074	1.06974	1.06989	0.852536
bfl-miR-96-star_st	0.852536	0.75921	1.03713	1.10258	1.13532	0.620526	0.852536	0.746722	0.752398	0.876353	0.927221	0.618643	1.1473	1.03995	0.688832	0.845886	0.874239	0.779385
bfl-miR-96_st	0.844735	0.75921	0.755659	1.06974	0.851158	1.21997	1.19322	0.938122	0.544608	1.06974	0.865461	0.776219	0.855547	0.867881	0.694913	0.967697	0.714713	1.24412
bhv1-miR-B10_st	6.82541	5.97942	10.9748	11.5983	11.1558	6.53019	6.4011	6.32719	8.89993	5.92565	5.84748	6.83426	6.07826	11.4487	6.0104	7.15665	6.13389	8.89694
bhv1-miR-B1_st	1.98486	1.6278	2.47648	0.77346	0.995314	3.89705	1.29912	1.68493	2.01405	2.15214	1.98486	2.03152	3.42279	1.27044	1.98486	2.83124	1.45131	1.1782
bhv1-miR-B2_st	0.848953	1.13967	1.08778	1.01785	0.992579	1.16963	1.36475	1.3494	1.30151	1.30151	1.09528	2.00519	0.928094	1.13299	1.29535	1.2052	1.13967	1.1452
bhv1-miR-B3_st	5.01887	3.61441	8.68744	7.01699	8.68996	4.00643	5.1631	4.79434	5.67671	3.81534	4.00643	4.64071	4.65812	9.36244	4.29231	3.65448	4.88316	7.31428
bhv1-miR-B4_st	1.11012	0.940232	1.03468	1.03763	0.386977	0.7695	0.671009	0.615295	0.881931	1.08955	0.939558	1.134	0.759236	1.46876	0.980828	1.15752	0.752403	0.713412
bhv1-miR-B5_st	4.81196	3.97245	7.47084	6.72797	4.8478	4.83671	2.3162	4.202	5.62387	3.06627	4.15254	4.28858	2.94081	8.35001	3.73297	4.202	2.82703	5.61477
bhv1-miR-B6-star_st	1.70744	2.63489	3.38816	2.48722	2.64304	3.27684	1.99935	2.0196	4.24209	1.35731	1.51029	2.04097	1.74505	5.27371	2.08074	2.55602	1.76662	1.80108
bhv1-miR-B6_st	6.47324	4.87358	9.1721	6.22028	8.99454	6.11753	6.4254	5.83469	7.16065	4.2211	5.04481	5.99372	5.90297	9.50046	6.01241	6.1442	5.47272	7.31915
bhv1-miR-B7_st	1.42087	1.61769	4.10548	1.42622	0.775154	2.01486	1.42305	1.77419	2.81852	0.923771	1.64267	1.41326	1.19891	0.925371	2.19293	1.18633	1.93024	2.46338
bhv1-miR-B8-3p_st	4.61717	3.18208	9.60278	6.49895	8.08608	5.06742	3.86713	4.57815	5.86394	2.35027	2.17258	4.73444	4.34956	9.53496	3.60204	5.03816	1.92088	6.56139
bhv1-miR-B8-5p_st	2.26861	2.67156	3.72204	1.06974	2.65982	2.17258	2.25552	1.14547	1.60958	2.3048	1.45782	2.6819	2.17258	5.49375	2.17258	1.59241	1.83708	5.13426
bhv1-miR-B9_st	1.45506	1.22199	0.871933	1.51766	1.17109	1.17109	0.781642	1.86761	1.12764	1.1234	1.30151	1.02193	0.99259	1.65902	0.645149	0.857121	1.01191	1.68493
bkv-miR-B1-3p_st	1.12725	0.756119	1.08455	0.625055	0.713639	0.813325	0.910445	0.935187	1.29858	0.749468	0.825786	0.611455	0.74526	1.63227	0.510588	0.52574	0.925371	0.67677
bkv-miR-B1-5p_st	0.899027	1.05165	0.899602	1.08032	1.92564	1.07936	1.04497	0.992414	1.21771	1.05583	1.27112	0.497033	0.899027	1.04497	1.04497	1.1214	1.04497	1.10638
bma-bantam_st	0.676693	0.833957	0.949617	0.952567	1.16326	1.0379	0.902551	0.605659	0.931946	1.11952	0.816924	0.902551	1.00624	1.44762	0.553594	0.676693	1.15626	1.01657
bma-let-7_st	12.0393	12.8329	9.81113	4.17328	9.0021	11.741	11.9629	12.2263	12.3523	12.7715	12.6163	11.8345	12.2541	6.24764	12.5698	12.2417	12.1759	12.486
bma-lin-4_st	0.535929	1.23231	0.791852	1.21163	1.12478	0.849264	1.10967	0.593484	1.06623	0.849264	0.804874	0.999412	0.719331	0.849264	0.809688	0.680825	0.719331	0.936701
bma-miR-100a_st	0.886493	0.966029	1.03462	1.06974	2.04912	0.746876	0.925371	0.977464	1.07174	1.07941	0.742565	1.07941	0.836096	0.823394	0.966029	0.949019	1.05633	2.02491
bma-miR-100b_st	12.2882	12.4272	9.44944	1.77448	8.33783	11.3858	12.4126	11.9756	12.0804	12.1495	12.3065	12.2481	12.5151	4.98613	12.3318	12.1786	12.3867	11.4612
bma-miR-100c_st	0.998363	1.06974	0.899602	1.06974	0.916108	0.746876	0.786957	1.4687	1.03556	1.32541	0.996901	0.830709	1.2052	0.62247	1.21216	1.06974	1.10625	1.25404
bma-miR-100d_st	0.552469	1.01595	1.37307	0.780219	1.20494	0.50386	0.965937	0.965937	0.909604	1.51204	0.965937	1.2975	1.34604	1.12877	1.15685	0.916108	0.953187	0.335972
bma-miR-124_st	6.93587	1.09974	1.02939	1.18263	1.01998	1.32596	1.06778	1.32596	0.929759	2.72648	2.17258	1.45878	1.55285	0.94959	0.752403	1.26692	1.05724	1.25908
bma-miR-133_st	2.05463	3.41119	1.46925	0.851289	0.898563	2.22852	1.20854	3.47793	1.01811	5.59803	4.2254	3.48919	5.46476	0.910325	3.83695	2.73127	4.07181	1.04936
bma-miR-137_st	1.15773	0.901975	0.949203	1.4321	0.949203	0.87295	0.662003	0.653588	0.87295	0.861514	0.97861	0.989939	0.947336	0.73272	0.636662	0.520056	0.748544	0.91639
bma-miR-153_st	0.629682	0.546734	0.788744	0.75921	0.793387	0.75921	0.664934	1.00605	0.746017	0.80105	0.708013	0.77983	0.805373	0.99098	0.551571	0.636489	0.473113	0.80265
bma-miR-228_st	0.733082	0.902551	1.18468	1.07754	1.09235	0.959757	0.895977	0.865287	0.852536	0.79952	0.702541	0.488665	0.938672	0.852536	0.873157	0.686824	0.370657	0.852536
bma-miR-236_st	0.614865	0.730765	0.906408	1.04129	1.35206	0.507024	0.932178	0.539848	1.07244	0.633329	0.565089	0.488665	0.75921	0.313151	0.517395	0.766017	0.473113	0.75921
bma-miR-279_st	0.926188	0.756301	0.938296	1.56932	0.645325	0.711974	0.877159	0.629193	0.845918	0.722833	0.778999	0.801121	0.746876	0.717983	0.963697	0.848714	0.848714	0.827385
bma-miR-281_st	0.720289	0.762348	0.802606	0.805556	1.31314	0.755541	0.755541	0.755541	0.755541	0.779357	1.01208	0.90569	0.941815	0.625608	0.755541	0.626678	0.828376	0.85568
bma-miR-2a_st	0.853112	0.643153	0.868611	0.858839	0.916108	0.777555	0.879785	1.05379	0.80695	0.558347	0.777555	0.662285	0.763557	0.76078	0.214444	0.80695	1.02608	1.18319
bma-miR-2b_st	1.19086	0.786997	1.05327	0.950462	0.752444	0.715599	0.787655	0.768355	0.691968	1.03846	0.708013	0.772936	0.992207	0.906072	0.597494	1.35018	1.30431	0.75481
bma-miR-2c_st	0.783576	1.02758	1.0565	0.909301	0.566107	0.92947	0.586401	0.787655	0.916108	0.933117	0.916108	0.843243	1.08499	0.890836	1.3833	0.543866	0.669591	0.769041
bma-miR-34_st	1.97324	2.24328	1.01621	2.53795	1.61183	1.54826	1.78688	2.38065	1.01826	2.18875	2.75877	2.07069	2.53504	2.17205	2.21823	1.13686	1.47559	0.857031
bma-miR-36a_st	1.03801	0.472851	1.31971	1.01253	1.28805	0.902551	0.789004	0.787655	1.01523	0.685044	0.826994	0.719014	0.948714	0.908078	0.902551	1.18238	1.08071	0.908078
bma-miR-36b_st	0.986811	1.0895	0.983624	0.9761	1.34525	0.99892	1.00978	0.903964	0.796304	1.23921	0.708013	0.676917	0.928094	1.9573	0.902551	0.828692	1.21539	1.11232
bma-miR-50_st	0.996837	0.557727	0.904637	1.44333	1.00667	1.18209	0.638364	0.64456	0.979298	0.520633	0.798573	1.01015	0.627505	0.757438	0.842963	0.84977	0.71303	0.84977
bma-miR-57_st	1.35605	1.0338	0.80979	1.72155	1.74575	1.12612	0.830131	1.2117	0.881931	1.42867	1.2725	1.77381	1.15411	1.41238	1.08127	1.25393	1.2117	0.83556
bma-miR-71_st	0.535929	0.421704	0.694991	0.963083	0.856034	0.717867	0.752403	0.69386	0.746876	0.645039	0.677162	0.641165	0.746876	0.925371	0.812935	0.491623	0.752403	0.661673
bma-miR-72_st	1.86307	3.28684	3.3652	1.50113	5.45438	1.72264	1.51701	3.60656	1.87803	1.50477	3.87456	2.52017	2.11273	1.00511	1.98505	2.36567	3.19448	1.42496
bma-miR-79_st	0.660968	0.530057	1.29472	0.974304	1.04059	0.466051	0.87484	0.688843	1.33031	0.725688	0.788007	0.790957	0.788007	0.601154	0.781201	0.62485	0.876881	0.913732
bma-miR-7_st	0.521876	0.675792	1.31591	0.873208	1.08455	0.746876	0.587814	0.978653	1.27217	0.616449	0.67606	0.67606	0.821659	1.17123	0.656323	0.626678	0.463771	0.746876
bma-miR-87a_st	0.467513	0.787655	1.11696	0.763839	0.787655	0.758312	1.52385	0.966567	0.529161	0.787655	1.25065	0.964702	0.782128	0.62247	0.907254	0.655123	0.787655	0.787655
bma-miR-87b_st	0.752403	0.733468	1.34525	0.520633	0.612959	0.669322	0.955019	0.787655	0.752403	0.520633	0.404861	0.574877	1.2052	0.752403	0.510588	1.2052	0.752403	0.752403
bma-miR-92_st	3.92404	4.75558	1.19164	1.41842	1.09117	4.98255	4.69572	4.54923	3.6399	5.84548	5.19887	4.77617	4.2382	1.10109	4.84695	4.98845	4.57048	2.08624
bma-miR-9_st	0.672867	0.853449	0.968886	1.05573	0.69604	0.63015	0.538155	0.701049	0.493909	1.17109	0.858063	0.752403	0.752403	1.0553	0.882336	0.75921	0.752403	0.882336
bmo-bantam-star_st	0.752403	0.616319	1.16956	1.02163	1.03518	0.304722	1.08455	0.787655	0.771338	0.633329	0.777644	0.686345	0.741544	1.12877	0.735477	0.62089	0.782481	0.427519
bmo-bantam_st	0.865099	0.657502	1.83967	0.752403	0.916108	0.75512	0.9151	1.06557	0.865099	0.903664	0.791177	1.00254	0.829988	0.925371	0.697915	0.865099	0.6992	0.566639
bmo-let-7-star_st	0.980665	1.25533	1.08371	0.896155	1.15576	0.962515	0.74641	0.798552	0.885619	0.966029	0.966029	0.743328	1.34348	1.33658	0.752403	0.883217	1.16568	0.752403
bmo-let-7_st	10.9216	11.9692	7.53946	1.40629	2.51912	10.5301	11.1558	11.0387	10.9231	12.0862	12.1066	10.8731	11.282	4.97334	11.4302	11.2773	10.8578	11.064
bmo-miR-10-star_st	0.494697	0.463274	0.911935	0.912838	0.75921	0.512551	0.927649	0.781224	0.477658	0.619321	0.724736	0.611658	0.763599	0.75921	0.752403	0.594649	0.76081	0.978554
bmo-miR-1000_st	0.558142	0.539927	0.688184	0.908078	0.796091	0.965284	1.07774	0.981573	0.734732	1.06293	0.827087	1.1343	0.752403	0.632386	0.924954	0.419541	0.930898	0.65929
bmo-miR-100_st	12.326	12.4179	9.50247	0.893614	8.9856	11.3532	12.3214	12.0086	12.0164	12.1882	12.3426	12.2221	12.4861	4.93945	12.2948	12.1567	12.3913	11.4175
bmo-miR-10_st	2.7479	4.21359	1.08455	0.752403	0.566107	2.51696	1.80001	3.0517	1.72264	4.19959	3.82457	3.1316	2.32244	1.07598	3.95873	5.07443	4.21359	0.993348
bmo-miR-11-star_st	0.535929	0.762472	0.996754	1.14385	1.36176	0.62247	1.01912	1.12877	1.21372	1.08329	0.648113	1.11961	0.916108	0.493183	0.916108	0.711919	0.474336	1.15196
bmo-miR-1175-3p_st	0.859654	0.641651	1.22845	1.37884	0.889685	0.647416	0.934853	0.780527	0.865425	1.27834	0.638217	0.883471	0.854128	1.12877	0.886045	0.960173	0.62247	1.18304
bmo-miR-1175-5p_st	0.732338	0.835527	0.622156	0.730715	1.01171	0.958197	1.00169	0.893315	0.81836	0.738989	0.852536	0.857745	0.883287	0.72813	0.698787	0.852536	0.588987	1.62135
bmo-miR-11_st	0.623391	0.448424	0.776219	0.752403	0.288359	0.765361	0.776219	0.816998	0.523252	0.923771	0.850904	0.776219	1.07244	0.50602	0.651813	1.059	0.954714	0.57041
bmo-miR-124_st	6.69332	1.67781	0.83172	0.989395	1.38025	0.838706	1.01221	1.4321	1.02585	2.60109	2.56419	1.56535	0.982454	2.65274	0.684475	2.01721	0.839246	1.22229
bmo-miR-12_st	1.18943	0.895063	0.878263	0.996217	1.51565	1.17483	0.904644	0.884023	0.978299	0.637622	1.24789	0.85952	0.99892	1.04236	0.869392	0.99892	1.02174	1.37497
bmo-miR-133_st	4.98424	5.39973	1.45889	0.710121	1.49462	5.26557	5.60068	4.99007	3.37549	7.53062	6.73696	5.53906	7.44878	1.12403	6.20605	5.59216	5.79376	0.901773
bmo-miR-137_st	0.875124	0.624333	0.899602	0.508779	1.2196	0.975257	1.04809	0.768383	1.05978	0.53449	0.610807	1.03761	0.881931	0.757525	0.902551	0.853486	1.01965	0.601141
bmo-miR-13a-star_st	9.90742	9.11263	12.9853	13.172	13.207	9.34534	8.88866	9.63254	10.8313	7.61164	8.64387	9.53753	8.61951	13.2135	8.33299	9.8702	8.56305	11.8138
bmo-miR-13a_st	0.769569	1.01595	0.791031	1.23164	1.02951	0.776219	0.925371	0.647767	0.588414	0.633329	1.01163	0.705403	0.746876	0.63948	0.765361	0.776219	0.320891	1.13545
bmo-miR-13b-star_st	0.800299	0.75921	1.34525	1.60572	0.916108	1.31292	0.925371	1.08877	0.937037	1.02973	0.726376	0.573056	0.592702	1.41354	0.684209	1.07039	0.582465	0.926024
bmo-miR-13b_st	0.702388	0.852536	0.914198	0.852536	0.638289	1.07174	0.884724	1.52072	1.02242	0.852536	0.934318	0.902551	1.12266	1.58868	0.852536	0.576663	0.679987	0.820349
bmo-miR-14-star_st	1.17505	1.51241	0.881175	1.20609	1.59208	1.62064	1.50752	1.12388	1.57935	1.5629	1.45506	1.26159	1.07244	1.6163	1.34153	1.31656	1.1722	1.13545
bmo-miR-14_st	0.988077	0.816339	0.838332	1.68424	1.05945	1.20399	1.06353	0.527514	0.709393	0.833348	0.890177	0.632006	1.12957	1.10814	0.641212	1.06974	0.736653	0.925371
bmo-miR-184-star_st	0.631251	0.65999	0.984414	0.538919	0.69604	0.679883	0.665862	0.995534	0.623842	0.529368	0.765426	0.738847	0.795503	0.588698	0.802418	0.75921	0.679883	0.882336
bmo-miR-184_st	1.42398	1.24744	0.694991	1.4135	1.08455	1.4135	1.34909	1.4135	1.53558	2.42145	1.76441	1.04294	1.63934	1.03736	1.61769	2.19102	1.2119	0.925371
bmo-miR-190-star_st	3.48143	2.36297	8.19465	4.12678	7.17657	3.42079	3.50911	3.83728	4.20918	2.19456	2.61738	2.52059	3.20371	8.62066	3.13357	2.71446	4.288	5.71155
bmo-miR-190_st	0.636062	0.859343	0.999735	1.50928	1.01624	0.959757	0.845074	0.584933	0.881931	0.833638	0.658416	0.743764	0.928094	0.571663	0.740654	0.684097	0.858063	0.925371
bmo-miR-1923_st	0.893806	0.635913	0.617133	0.539339	0.788759	0.62247	0.555471	0.530099	0.473631	0.776219	0.307307	0.577462	0.749461	0.950139	0.625055	0.8956	0.625055	0.601141
bmo-miR-1926_st	1.07244	0.934271	0.899602	0.868555	0.640261	1.83769	1.90856	0.906483	1.07754	1.15519	1.00402	0.845882	0.928094	0.930475	1.24974	1.15765	1.00402	0.930475
bmo-miR-1_st	0.844735	1.28822	0.898391	1.72155	0.925102	1.26159	0.925371	1.12877	0.697309	1.89423	1.30151	0.808012	1.13149	1.12877	1.16023	1.72155	0.734464	0.976007
bmo-miR-1a-star_st	1.4791	1.41696	1.5222	2.33862	1.36509	0.99608	1.91619	1.59855	1.58505	1.34699	1.45506	1.80945	1.07244	1.3937	1.36948	1.45242	1.72332	1.13545
bmo-miR-1a_st	0.999061	0.56745	1.78284	1.11736	1.37692	0.959757	0.781383	0.787655	1.08248	2.05052	0.959757	0.934215	0.959757	0.823017	0.788271	0.64493	0.752403	0.801688
bmo-miR-1b-star_st	1.13666	0.602922	0.75921	0.929344	0.922915	0.413029	0.425888	0.591734	0.566774	0.776219	0.616975	0.776219	0.992313	0.777819	0.512866	0.761488	0.75921	0.987899
bmo-miR-210_st	9.70845	7.3414	11.1195	10.4501	10.9424	9.07846	6.73671	9.16552	10.2584	5.60571	8.49928	9.29617	6.2213	10.7424	8.26801	7.56472	10.0004	10.0948
bmo-miR-252-star_st	0.629999	0.902551	0.4709	0.520633	0.692754	0.833418	0.746876	0.583596	0.765812	0.87299	0.763703	1.21432	1.02271	1.33972	0.518048	0.626678	0.833418	0.519104
bmo-miR-252_st	0.787655	1.13545	0.956094	0.787655	0.742487	0.831304	0.787655	0.787655	0.787655	1.04263	0.465699	0.647767	0.782128	0.657722	0.752403	0.787655	0.657722	0.427519
bmo-miR-263a-star_st	0.64395	1.28822	1.19257	1.28592	0.909622	1.45702	1.45983	1.25466	1.95886	1.03179	1.4082	1.15221	0.952984	1.03339	1.18206	1.32262	1.02288	1.32812
bmo-miR-263a_st	0.935966	0.686016	0.676592	0.787655	0.753923	0.500217	0.430517	1.28473	0.790358	0.789288	0.863972	0.846691	0.676592	0.752403	0.810978	0.770646	0.752403	0.935966
bmo-miR-263b-star_st	1.35661	1.13545	1.03494	1.14017	2.65451	1.32915	1.64024	1.55729	1.58424	1.49826	2.06979	1.77566	1.44282	2.04121	1.31968	1.46985	1.53477	1.84809
bmo-miR-263b_st	0.745752	0.75921	0.38893	0.713122	0.566107	0.752403	0.752403	0.921417	0.612983	1.06974	0.75448	0.618597	0.876809	0.351375	1.16405	1.2052	0.752403	0.731074
bmo-miR-2723_st	0.673762	0.68379	0.552087	0.571094	0.46788	0.672931	0.572814	0.566107	0.818107	0.796486	0.552756	0.833938	0.818107	0.91556	0.68379	0.520633	0.614512	0.68379
bmo-miR-2724_st	1.03488	0.530057	0.694991	0.613991	1.05417	0.833353	1.28705	0.613991	0.847073	0.844371	1.06707	0.970514	0.709316	0.844371	0.94572	0.625027	1.30431	1.64737
bmo-miR-2729_st	0.943053	0.65101	0.967355	1.06974	0.927378	0.971028	0.879722	1.12877	0.740436	1.18236	1.01019	0.99892	0.987158	0.991576	0.521858	0.711282	0.943053	0.783877
bmo-miR-2731_st	1.07949	0.752403	0.520633	0.496816	0.395265	0.706141	0.633329	0.621817	0.680206	1.2777	1.18522	0.661258	0.639707	0.752403	0.871477	0.945506	0.647076	1.00523
bmo-miR-2733a-star_st	0.739374	0.531777	0.698528	0.865099	0.746025	0.965232	0.746025	0.64021	1.41416	0.633329	0.701635	0.578415	0.668455	0.918993	0.735166	0.739374	1.03802	1.86838
bmo-miR-2733a_st	0.839998	0.862841	0.661978	1.09004	0.707452	0.641563	0.621257	0.771724	0.774998	0.917565	0.798236	0.646635	1.09118	1.12877	0.712693	0.661978	0.602125	0.742487
bmo-miR-2733b_st	0.925371	0.909305	1.2337	1.54067	0.742487	1.08072	1.08455	1.30151	0.881931	0.925371	0.662131	0.724029	0.878183	0.925371	1.04225	0.916108	0.925371	0.901555
bmo-miR-2733c_st	1.0879	1.3907	0.899602	1.06974	1.11723	1.09153	0.922669	0.888575	1.06974	0.939308	1.29881	1.66849	1.06974	1.00765	1.17109	1.29085	0.879257	0.601141
bmo-miR-2733d_st	0.752403	0.598585	1.03916	0.700137	0.566107	0.914373	0.799683	1.08339	0.664292	0.411464	0.643447	0.586905	0.598585	0.521101	0.634498	1.02435	0.764431	1.31496
bmo-miR-2733e_st	0.701845	0.468395	0.633329	0.759661	0.419081	0.337774	0.565166	0.816892	0.523146	0.633329	0.73725	0.56727	0.54987	1.30781	0.633329	0.483788	0.490016	0.609513
bmo-miR-2733f_st	0.963346	0.75921	1.08455	1.22083	1.13399	0.831304	0.668581	0.787655	0.767034	0.439471	0.582953	1.03417	0.928094	0.787655	0.787655	0.75921	0.91338	1.007
bmo-miR-2733g_st	0.9176	1.02276	0.528829	0.909358	0.916108	0.834791	0.75921	0.706194	0.500716	0.472301	0.686375	0.742177	0.746876	0.75921	0.825268	0.916108	0.75921	1.14226
bmo-miR-2733h_st	0.752403	0.76132	0.814065	0.752403	0.87242	0.746876	0.925371	0.657447	0.752403	0.815306	0.67183	0.999244	0.650566	0.927481	0.752403	0.366766	0.795844	0.720215
bmo-miR-2733i-star_st	0.844735	0.902551	0.957561	0.745596	0.419081	0.500217	0.633329	0.76463	0.875124	1.17109	0.552756	0.711409	0.928094	0.901555	0.810363	0.713721	0.918565	0.601141
bmo-miR-2733i_st	1.03375	0.952381	1.28168	1.06974	1.56024	0.852536	0.787655	0.852536	0.599569	0.712648	0.658416	0.61351	0.852536	0.858063	0.729796	0.695639	0.72813	0.925371
bmo-miR-2733j_st	0.624957	0.75921	1.10836	0.650494	0.589923	0.646286	0.776219	0.787655	1.02482	0.776219	0.876353	0.840232	0.838538	0.62247	0.937185	0.650494	0.623242	0.624957
bmo-miR-2734_st	0.91576	0.633329	0.615173	1.41976	0.540903	1.36878	0.633329	0.629193	0.753943	0.923395	0.832419	0.808166	0.642454	0.476677	0.890218	0.746876	0.901398	1.04978
bmo-miR-2736_st	0.752403	0.983765	0.520633	1.06793	0.752403	0.619292	0.545192	0.906729	0.849743	0.529896	0.852536	0.654157	0.732962	0.761667	0.871477	1.06974	0.761667	0.720215
bmo-miR-2737_st	1.64051	0.868886	1.08455	1.40461	0.765307	0.895427	1.25752	1.01011	0.825233	0.808187	1.0255	0.776219	1.2052	0.499497	1.17261	1.74437	0.91523	0.601141
bmo-miR-2738_st	0.533059	1.01595	1.26244	1.5958	0.916108	0.844873	0.917708	0.916108	1.08885	0.916108	0.779576	0.916108	0.534212	0.669591	0.916108	1.12239	0.829972	1.47226
bmo-miR-2739_st	1.1752	1.6125	1.46879	7.43108	1.18464	1.42483	1.29912	1.34522	1.47473	1.65466	1.55515	1.66918	0.829008	2.60892	2.25858	1.36948	1.20634	1.72863
bmo-miR-274-star_st	0.59033	0.549014	0.892795	0.882336	0.570343	0.773732	0.780848	0.59698	1.03319	0.612515	0.570343	0.927481	0.674834	0.918565	0.752403	0.910472	0.752403	0.752403
bmo-miR-2742_st	0.86328	0.879511	1.22223	0.752403	0.89331	1.09633	0.80235	1.42911	1.17849	1.05137	0.529958	0.838118	0.859975	1.24872	0.879753	0.75921	0.437981	0.902573
bmo-miR-2744_st	0.694991	0.361669	0.637578	0.625055	1.63307	0.691509	0.816299	1.3351	0.390852	0.605762	0.650601	0.694991	0.768509	0.547922	0.902551	0.780843	0.62247	0.514482
bmo-miR-2745_st	1.07244	0.969167	1.06166	0.925179	1.28224	1.02852	1.07244	1.07244	1.07244	1.31815	0.699823	0.856232	1.2052	0.915786	1.07244	1.06974	0.780815	0.92229
bmo-miR-2748_st	0.719149	0.966469	0.895565	1.57544	1.36463	0.902551	1.19066	0.77667	0.795606	0.734789	0.821978	0.580548	0.883456	0.902551	1.60644	1.03929	0.62247	0.870364
bmo-miR-274_st	0.909457	1.03938	0.868611	1.04604	0.916108	0.746876	1.25817	0.852377	0.66753	1.06974	0.916108	0.902551	0.511369	1.36948	0.893288	0.906844	0.916108	2.01565
bmo-miR-275-star_st	0.740313	0.75921	0.899602	0.520633	1.63307	0.895187	0.763262	0.902014	0.652264	0.786168	0.419081	0.671797	0.86449	0.791697	0.882336	1.06442	0.466347	0.752403
bmo-miR-2751_st	2.19109	1.69532	0.980961	2.02491	1.12896	1.85073	0.761064	0.714688	1.1372	1.34593	0.752427	1.93955	0.601992	0.925371	1.95628	1.81142	1.5755	1.15359
bmo-miR-2752_st	0.923773	0.599851	0.899602	0.63288	0.746876	0.746876	0.746876	0.500372	0.533487	0.764601	0.674535	0.699612	0.746876	0.62247	0.865951	0.767035	0.833418	0.781911
bmo-miR-2753_st	1.0553	1.0553	1.09905	1.102	0.549014	1.13491	1.42905	0.946146	1.0553	1.08904	1.29724	1.16812	0.87789	0.752403	1.08432	0.742076	1.0553	0.951848
bmo-miR-2754_st	0.676304	0.75921	0.949227	1.11936	0.566107	0.380053	0.682954	0.727179	0.788666	0.682954	1.04855	0.624503	0.570258	0.526302	0.802029	0.976471	0.659138	1.07699
bmo-miR-2755-star_st	0.626678	0.787124	0.615306	0.7777	0.879537	0.97967	0.914789	0.52512	0.909331	1.00548	1.42865	0.831944	0.481504	0.879537	0.879537	1.05316	0.889453	0.565223
bmo-miR-2755_st	0.852536	0.755915	0.694991	0.725188	1.01573	0.8842	0.859187	1.16398	0.719768	0.923771	0.662805	0.898829	0.76593	0.586726	0.902551	1.16987	0.974787	0.862453
bmo-miR-2756-star_st	0.918303	1.24	1.08455	1.23164	1.82449	0.88808	1.855	1.10689	1.55167	1.53937	1.23164	1.06804	0.928094	0.619398	0.97881	1.23845	1.50475	1.23164
bmo-miR-2756_st	1.45506	1.72155	1.08455	1.07672	0.912441	2.79987	1.51241	1.32786	2.0667	1.34525	1.34525	0.902551	0.928094	3.26209	1.16887	1.91667	0.66437	1.30962
bmo-miR-2757-star_st	0.837512	0.902551	0.925371	0.752403	0.915455	1.10715	0.954608	1.03819	0.795606	1.09674	0.880981	0.595764	1.30282	0.765812	1.36625	1.2052	1.29416	1.04487
bmo-miR-2757_st	1.13665	0.832924	0.832924	0.520633	0.832924	0.812509	1.29912	0.723766	0.698903	0.933958	0.794071	0.99892	1.16288	0.801581	0.84284	1.61079	0.781596	0.668835
bmo-miR-2758-star_st	0.781164	0.419081	1.08455	0.752403	1.11324	0.841678	0.506534	0.938122	0.852536	0.852536	0.708013	0.793954	1.07244	2.27682	0.902551	0.839903	0.8618	0.8618
bmo-miR-2758_st	0.974263	0.932835	1.08455	2.02491	0.566107	0.916317	0.665457	0.633329	0.781792	0.881931	0.881931	0.926155	0.852691	1.08533	0.708963	1.0263	0.903633	0.752403
bmo-miR-2759_st	1.00093	0.80265	1.3887	1.08105	1.3887	0.895977	0.925371	0.532283	1.07244	0.960947	0.419081	0.902551	0.318035	0.925371	0.84183	0.959548	1.07452	0.998206
bmo-miR-275_st	1.5889	1.11263	0.891327	0.894277	0.719667	0.615114	0.902551	0.902551	0.846218	0.668658	0.533978	0.902551	0.444224	1.12877	0.526183	1.06146	1.00166	0.909231
bmo-miR-276-star_st	1.31968	0.900951	1.07097	0.789616	1.08748	0.88806	1.35163	0.804697	0.880331	0.923771	1.0171	0.850906	0.911662	1.12445	0.568043	0.916108	0.793838	0.596819
bmo-miR-2760-star_st	1.27657	0.632522	0.928047	0.902551	0.944553	0.750417	0.446538	1.10627	0.652264	0.661774	0.552756	0.878164	0.549078	1.15722	0.930997	0.787655	0.925371	0.787655
bmo-miR-2760_st	0.535929	0.780511	0.881931	0.760109	0.419081	0.881931	1.2196	0.917501	1.0989	1.05883	1.3343	0.761817	1.05525	1.10815	0.62247	0.713491	0.887458	1.05252
bmo-miR-2761-star_st	0.546787	0.783477	0.790443	0.515896	0.916108	0.840683	0.42994	0.527514	0.652264	0.93463	0.577436	0.488665	0.637718	0.62247	0.633329	0.626678	0.62247	0.633329
bmo-miR-2761_st	0.75921	0.75921	0.863792	1.13425	0.742487	0.874232	0.69499	0.634645	0.888738	0.547804	0.71482	0.96311	0.755002	1.04325	0.748351	0.541153	0.586661	0.849691
bmo-miR-2762_st	0.665862	0.899793	0.91046	0.728464	0.69604	0.970616	0.689713	1.06805	0.892789	0.763262	1.00978	0.918937	0.968471	0.638856	0.752403	0.523552	0.334398	0.553982
bmo-miR-2763-star_st	0.617414	0.646885	0.708547	0.752403	1.2119	0.636026	1.07688	1.12111	0.510415	0.916108	1.01643	0.669543	0.830875	1.36181	0.89889	1.2052	1.10625	1.70143
bmo-miR-2763_st	0.775223	1.19445	0.922421	0.478962	0.916108	0.810866	1.10737	0.925371	1.24541	0.693601	0.938394	0.805258	0.972305	0.825238	1.07552	0.751014	0.749681	1.15827
bmo-miR-2764_st	0.776219	1.23371	0.845092	0.69276	0.715648	0.868833	0.870862	0.699642	0.67608	0.701071	0.568622	1.38608	0.490163	1.07491	0.776219	0.450008	1.12691	0.750682
bmo-miR-2765_st	1.03339	0.923771	0.93588	1.06711	1.25592	0.911438	0.70049	0.804697	0.816825	0.79789	0.923771	0.99892	0.626858	0.923771	0.833291	0.923771	1.09674	0.923771
bmo-miR-2766-star_st	1.25888	0.915302	0.756303	0.752403	0.85531	0.808189	0.787655	0.938122	0.730363	0.533383	0.865287	0.938122	0.867295	1.38223	0.984173	1.2052	1.10625	1.31417
bmo-miR-2766_st	0.559673	0.566987	0.995595	0.837442	1.05885	0.69868	0.670258	0.670258	0.570119	0.544377	0.619061	0.694074	0.897961	0.670258	0.447993	0.833963	0.460779	0.949116
bmo-miR-2767_st	0.634468	0.79971	0.701309	0.741999	0.748806	0.842132	1.09087	0.649642	0.652264	1.03638	0.842132	1.10594	0.671236	0.952195	1.00378	0.748806	0.758722	0.701703
bmo-miR-2768-star_st	0.769462	0.75921	0.837775	0.752403	1.08455	0.746876	1.29912	0.527514	0.881931	0.776219	0.746876	0.686345	0.561865	1.32289	0.62247	0.443251	0.752403	0.427519
bmo-miR-2768_st	0.756823	0.633329	0.899602	0.520633	0.780639	0.504637	1.07933	0.780639	0.6805	0.626313	0.746166	0.840306	1.06974	0.918356	0.327577	1.06974	1.10625	0.929792
bmo-miR-2769_st	1.24694	0.829717	1.08455	1.06974	1.18468	0.779701	0.852536	0.71482	1.17257	0.423552	0.779018	1.03169	0.852536	0.852536	0.692303	0.852536	1.23147	1.61209
bmo-miR-276_st	0.963668	1.01595	0.906255	0.809938	0.99892	0.99892	1.16736	0.99892	0.964743	0.987484	0.835504	0.657689	0.986811	1.36948	0.97958	1.17402	1.21053	0.812406
bmo-miR-277-star_st	1.1767	0.75605	0.694991	2.02491	0.824644	1.12122	0.920009	1.00215	0.679315	0.770857	0.675477	1.12164	0.643354	1.00101	0.752403	1.06975	0.925383	1.11507
bmo-miR-2770-star_st	0.930266	0.916108	0.962244	0.907834	0.916108	0.905249	0.927543	0.916108	1.02182	0.73257	0.613515	1.09504	0.943085	1.08512	0.892291	1.17428	1.10625	0.567408
bmo-miR-2770_st	0.890219	0.783477	1.93223	1.0527	0.913061	0.746876	0.783477	0.677663	1.45166	0.670781	1.15152	0.604734	0.772619	0.957286	0.648404	0.902551	0.752403	0.963966
bmo-miR-2771-star_st	0.690084	0.696891	0.837282	0.895294	1.10552	0.997952	0.565272	0.930546	0.636201	0.775621	0.582099	0.662818	0.764762	0.889038	0.776219	0.64567	1.06458	0.57041
bmo-miR-2771_st	1.11706	0.779287	0.944221	0.652179	0.610726	0.476803	1.99751	0.944221	0.69738	0.871484	1.12884	1.24815	1.17173	0.797022	0.944221	0.824023	0.969991	0.950901
bmo-miR-2772a_st	0.752403	0.75921	1.08195	1.06974	0.592338	0.472322	0.633329	0.91338	0.649668	0.773623	1.00137	0.901944	1.03719	0.752403	0.752403	0.367697	0.900714	0.878128
bmo-miR-2772b_st	0.966495	0.530057	0.899602	1.3534	0.911579	0.868637	0.535929	0.533041	1.07797	0.626071	0.679568	0.729583	0.824822	0.925371	0.627997	0.748438	0.460779	0.450993
[truncated: 23,051 more rows]
