# Supplementary material for: Contribution of FBLN5 to Unstable Plaques in Carotid Atherosclerosis via mir128 and mir532–3p Based on Bioinformatics Prediction and Validation
Source: Front Genet. 2022 Mar 9;13:821650. doi: 10.3389/fgene.2022.821650 (PMC8959633; doi:10.3389/fgene.2022.821650)
Supplement: Supplementary file 4 [file Table3.XLSX]

## Sheet: GSE100927_series_matrix
!Series_title	Atherosclerotic and control peripheral artery gene expression
!Series_geo_accession	GSE100927
!Series_status	Public on Mar 07 2018
!Series_submission_date	Jul 07 2017
!Series_last_update_date	Mar 07 2018
!Series_pubmed_id	29500419
!Series_summary	Transcriptome analysis of human peripheral arteries from carotid, femoral and infra-popliteal territories in atherosclerotic and control tissue
!Series_overall_design	Atherosclerotic lesions and control arteries without atherosclerotic lesions (from deceased organ donors) were obtained from carotid, femoral and infra-popliteal arteries. RNA was extracted and hybridized to microarrays.
!Series_type	Expression profiling by array
!Series_contributor	Marja,,Steenman
!Series_sample_id	GSM2696609 GSM2696610 GSM2696611 GSM2696612 GSM2696613 GSM2696614 GSM2696615 GSM2696616 GSM2696617 GSM2696618 GSM2696619 GSM2696620 GSM2696621 GSM2696622 GSM2696623 GSM2696624 GSM2696625 GSM2696626 GSM2696627 GSM2696628 GSM2696629 GSM2696630 GSM2696631 GSM2696632 GSM2696633 GSM2696634 GSM2696635 GSM2696636 GSM2696637 GSM2696638 GSM2696639 GSM2696640 GSM2696641 GSM2696642 GSM2696643 GSM2696644 GSM…
!Series_contact_name	Marja,,Steenman
!Series_contact_email	marja.steenman@nantes.inserm.fr
!Series_contact_institute	L'institut du thorax
!Series_contact_address	8 quai Moncousu
!Series_contact_city	Nantes
!Series_contact_zip/postal_code	44007
!Series_contact_country	France
!Series_supplementary_file	ftp://ftp.ncbi.nlm.nih.gov/geo/series/GSE100nnn/GSE100927/suppl/GSE100927_RAW.tar
!Series_platform_id	GPL17077
!Series_platform_taxid	9606
!Series_sample_taxid	9606
!Series_relation	BioProject: https://www.ncbi.nlm.nih.gov/bioproject/PRJNA393445
!Sample_title	H1_87: Femoral artery_3	H10_109: Femoral artery_7	H102_8: Femoral artery_Control 26	H103_90: Carotid artery_Control 14	H104_154: Infra-popliteal artery_Control 01	H105_25: Carotid artery_91	H106_89b: Carotid artery_Control 10	H108_34: Infra-popliteal artery_Control 16	H109_78: Carotid artery_Control 19	H110_54: Carotid artery_Control 12	H111_40: Infra-popliteal artery_1	H112_26: Carotid artery_10	H113_77: Carotid artery_Control 27	H114_84: Carotid artery_84	H116_49: Carotid artery_2	H117_56: Femoral artery_Control 08	H121_92: Femoral artery_Control 21	H122_169: Femoral artery_11	H123_1: Carotid artery_Control 22	H126_146: Carotid artery_27	H128_73: Femoral artery_25	H129_168: Carotid artery_82	H13_193: Infra-popliteal artery_10	H130_150: Infra-popliteal artery_19	H131_28: Femoral artery_1	H132_88: Femoral artery_31	H133_44b: Femoral artery_Control 05	H135_17: Femoral artery_Control 01	H136_99: Carotid artery_55	H138_185b: Femoral artery_27	H139_13: Infra-popliteal artery_12	H14_23: Femoral artery_9	H140_190: Femoral artery_23	H141_93: Infra-popliteal artery_Control 19	H142_189: Carotid artery_32	H143_39: Femoral artery_18	H144_81: Carotid artery_44	H145_46: Carotid artery_40	H146_15: Carotid artery_Control 05	H147_112: Infra-popliteal artery_Control 25	H148_104: Carotid artery_95	H149_174: Infra-popliteal artery_Control 18	H154_194: Infra-popliteal artery_Control 11	H155_103: Carotid artery_33	H156_36: Carotid artery_12	H157_184: Femoral artery_40	H159_140: Femoral artery_28	H160_172: Femoral artery_41G	H162_59: Carotid artery_70
!Sample_geo_accession	GSM2696609	GSM2696610	GSM2696611	GSM2696612	GSM2696613	GSM2696614	GSM2696615	GSM2696616	GSM2696617	GSM2696618	GSM2696619	GSM2696620	GSM2696621	GSM2696622	GSM2696623	GSM2696624	GSM2696625	GSM2696626	GSM2696627	GSM2696628	GSM2696629	GSM2696630	GSM2696631	GSM2696632	GSM2696633	GSM2696634	GSM2696635	GSM2696636	GSM2696637	GSM2696638	GSM2696639	GSM2696640	GSM2696641	GSM2696642	GSM2696643	GSM2696644	GSM2696645	GSM2696646	GSM2696647	GSM2696648	GSM2696649	GSM2696650	GSM2696651	GSM2696652	GSM2696653	GSM2696654	GSM2696655	GSM2696656	GSM2696657
!Sample_status	Public on Mar 07 2018	Public on Mar 07 2018	Public on Mar 07 2018	Public on Mar 07 2018	Public on Mar 07 2018	Public on Mar 07 2018	Public on Mar 07 2018	Public on Mar 07 2018	Public on Mar 07 2018	Public on Mar 07 2018	Public on Mar 07 2018	Public on Mar 07 2018	Public on Mar 07 2018	Public on Mar 07 2018	Public on Mar 07 2018	Public on Mar 07 2018	Public on Mar 07 2018	Public on Mar 07 2018	Public on Mar 07 2018	Public on Mar 07 2018	Public on Mar 07 2018	Public on Mar 07 2018	Public on Mar 07 2018	Public on Mar 07 2018	Public on Mar 07 2018	Public on Mar 07 2018	Public on Mar 07 2018	Public on Mar 07 2018	Public on Mar 07 2018	Public on Mar 07 2018	Public on Mar 07 2018	Public on Mar 07 2018	Public on Mar 07 2018	Public on Mar 07 2018	Public on Mar 07 2018	Public on Mar 07 2018	Public on Mar 07 2018	Public on Mar 07 2018	Public on Mar 07 2018	Public on Mar 07 2018	Public on Mar 07 2018	Public on Mar 07 2018	Public on Mar 07 2018	Public on Mar 07 2018	Public on Mar 07 2018	Public on Mar 07 2018	Public on Mar 07 2018	Public on Mar 07 2018	Public on Mar 07 2018
!Sample_submission_date	Jul 07 2017	Jul 07 2017	Jul 07 2017	Jul 07 2017	Jul 07 2017	Jul 07 2017	Jul 07 2017	Jul 07 2017	Jul 07 2017	Jul 07 2017	Jul 07 2017	Jul 07 2017	Jul 07 2017	Jul 07 2017	Jul 07 2017	Jul 07 2017	Jul 07 2017	Jul 07 2017	Jul 07 2017	Jul 07 2017	Jul 07 2017	Jul 07 2017	Jul 07 2017	Jul 07 2017	Jul 07 2017	Jul 07 2017	Jul 07 2017	Jul 07 2017	Jul 07 2017	Jul 07 2017	Jul 07 2017	Jul 07 2017	Jul 07 2017	Jul 07 2017	Jul 07 2017	Jul 07 2017	Jul 07 2017	Jul 07 2017	Jul 07 2017	Jul 07 2017	Jul 07 2017	Jul 07 2017	Jul 07 2017	Jul 07 2017	Jul 07 2017	Jul 07 2017	Jul 07 2017	Jul 07 2017	Jul 07 2017
!Sample_last_update_date	Mar 07 2018	Mar 07 2018	Mar 07 2018	Mar 07 2018	Mar 07 2018	Mar 07 2018	Mar 07 2018	Mar 07 2018	Mar 07 2018	Mar 07 2018	Mar 07 2018	Mar 07 2018	Mar 07 2018	Mar 07 2018	Mar 07 2018	Mar 07 2018	Mar 07 2018	Mar 07 2018	Mar 07 2018	Mar 07 2018	Mar 07 2018	Mar 07 2018	Mar 07 2018	Mar 07 2018	Mar 07 2018	Mar 07 2018	Mar 07 2018	Mar 07 2018	Mar 07 2018	Mar 07 2018	Mar 07 2018	Mar 07 2018	Mar 07 2018	Mar 07 2018	Mar 07 2018	Mar 07 2018	Mar 07 2018	Mar 07 2018	Mar 07 2018	Mar 07 2018	Mar 07 2018	Mar 07 2018	Mar 07 2018	Mar 07 2018	Mar 07 2018	Mar 07 2018	Mar 07 2018	Mar 07 2018	Mar 07 2018
!Sample_type	RNA	RNA	RNA	RNA	RNA	RNA	RNA	RNA	RNA	RNA	RNA	RNA	RNA	RNA	RNA	RNA	RNA	RNA	RNA	RNA	RNA	RNA	RNA	RNA	RNA	RNA	RNA	RNA	RNA	RNA	RNA	RNA	RNA	RNA	RNA	RNA	RNA	RNA	RNA	RNA	RNA	RNA	RNA	RNA	RNA	RNA	RNA	RNA	RNA
!Sample_channel_count	1	1	1	1	1	1	1	1	1	1	1	1	1	1	1	1	1	1	1	1	1	1	1	1	1	1	1	1	1	1	1	1	1	1	1	1	1	1	1	1	1	1	1	1	1	1	1	1	1
!Sample_source_name_ch1	Atherosclerotic femoral artery	Atherosclerotic femoral artery	Control femoral artery	Control carotid artery	Control infra-popliteal artery	Atherosclerotic carotid artery	Control carotid artery	Control infra-popliteal artery	Control carotid artery	Control carotid artery	Atherosclerotic infra-popliteal artery	Atherosclerotic carotid artery	Control carotid artery	Atherosclerotic carotid artery	Atherosclerotic carotid artery	Control femoral artery	Control femoral artery	Atherosclerotic femoral artery	Control carotid artery	Atherosclerotic carotid artery	Atherosclerotic femoral artery	Atherosclerotic carotid artery	Atherosclerotic infra-popliteal artery	Atherosclerotic infra-popliteal artery	Atherosclerotic femoral artery	Atherosclerotic femoral artery	Control femoral artery	Control femoral artery	Atherosclerotic carotid artery	Atherosclerotic femoral artery	Atherosclerotic infra-popliteal artery	Atherosclerotic femoral artery	Atherosclerotic femoral artery	Control infra-popliteal artery	Atherosclerotic carotid artery	Atherosclerotic femoral artery	Atherosclerotic carotid artery	Atherosclerotic carotid artery	Control carotid artery	Control infra-popliteal artery	Atherosclerotic carotid artery	Control infra-popliteal artery	Control infra-popliteal artery	Atherosclerotic carotid artery	Atherosclerotic carotid artery	Atherosclerotic femoral artery	Atherosclerotic femoral artery	Atherosclerotic femoral artery	Atherosclerotic carotid artery
!Sample_organism_ch1	Homo sapiens	Homo sapiens	Homo sapiens	Homo sapiens	Homo sapiens	Homo sapiens	Homo sapiens	Homo sapiens	Homo sapiens	Homo sapiens	Homo sapiens	Homo sapiens	Homo sapiens	Homo sapiens	Homo sapiens	Homo sapiens	Homo sapiens	Homo sapiens	Homo sapiens	Homo sapiens	Homo sapiens	Homo sapiens	Homo sapiens	Homo sapiens	Homo sapiens	Homo sapiens	Homo sapiens	Homo sapiens	Homo sapiens	Homo sapiens	Homo sapiens	Homo sapiens	Homo sapiens	Homo sapiens	Homo sapiens	Homo sapiens	Homo sapiens	Homo sapiens	Homo sapiens	Homo sapiens	Homo sapiens	Homo sapiens	Homo sapiens	Homo sapiens	Homo sapiens	Homo sapiens	Homo sapiens	Homo sapiens	Homo sapiens
!Sample_characteristics_ch1	tissue: Atherosclerotic femoral artery	tissue: Atherosclerotic femoral artery	tissue: Control femoral artery	tissue: Control carotid artery	tissue: Control infra-popliteal artery	tissue: Atherosclerotic carotid artery	tissue: Control carotid artery	tissue: Control infra-popliteal artery	tissue: Control carotid artery	tissue: Control carotid artery	tissue: Atherosclerotic infra-popliteal artery	tissue: Atherosclerotic carotid artery	tissue: Control carotid artery	tissue: Atherosclerotic carotid artery	tissue: Atherosclerotic carotid artery	tissue: Control femoral artery	tissue: Control femoral artery	tissue: Atherosclerotic femoral artery	tissue: Control carotid artery	tissue: Atherosclerotic carotid artery	tissue: Atherosclerotic femoral artery	tissue: Atherosclerotic carotid artery	tissue: Atherosclerotic infra-popliteal artery	tissue: Atherosclerotic infra-popliteal artery	tissue: Atherosclerotic femoral artery	tissue: Atherosclerotic femoral artery	tissue: Control femoral artery	tissue: Control femoral artery	tissue: Atherosclerotic carotid artery	tissue: Atherosclerotic femoral artery	tissue: Atherosclerotic infra-popliteal artery	tissue: Atherosclerotic femoral artery	tissue: Atherosclerotic femoral artery	tissue: Control infra-popliteal artery	tissue: Atherosclerotic carotid artery	tissue: Atherosclerotic femoral artery	tissue: Atherosclerotic carotid artery	tissue: Atherosclerotic carotid artery	tissue: Control carotid artery	tissue: Control infra-popliteal artery	tissue: Atherosclerotic carotid artery	tissue: Control infra-popliteal artery	tissue: Control infra-popliteal artery	tissue: Atherosclerotic carotid artery	tissue: Atherosclerotic carotid artery	tissue: Atherosclerotic femoral artery	tissue: Atherosclerotic femoral artery	tissue: Atherosclerotic femoral artery	tissue: Atherosclerotic carotid artery
!Sample_characteristics_ch1	gender: male	gender: male	gender: male	gender: male	gender: male	gender: male	gender: male	gender: male	gender: male	gender: female	gender: male	gender: male	gender: female	gender: female	gender: male	gender: male	gender: male	gender: male	gender: male	gender: male	gender: male	gender: male	gender: female	gender: male	gender: male	gender: male	gender: male	gender: male	gender: male	gender: male	gender: female	gender: male	gender: male	gender: male	gender: male	gender: male	gender: female	gender: male	gender: male	gender: male	gender: female	gender: male	gender: female	gender: male	gender: male	gender: male	gender: male	gender: male	gender: male
!Sample_molecule_ch1	total RNA	total RNA	total RNA	total RNA	total RNA	total RNA	total RNA	total RNA	total RNA	total RNA	total RNA	total RNA	total RNA	total RNA	total RNA	total RNA	total RNA	total RNA	total RNA	total RNA	total RNA	total RNA	total RNA	total RNA	total RNA	total RNA	total RNA	total RNA	total RNA	total RNA	total RNA	total RNA	total RNA	total RNA	total RNA	total RNA	total RNA	total RNA	total RNA	total RNA	total RNA	total RNA	total RNA	total RNA	total RNA	total RNA	total RNA	total RNA	total RNA
!Sample_extract_protocol_ch1	Total RNA was extracted using Macherey Nagel NucleoSpin columns. RNA was quantified using a NanoDrop-1000 spectrophotometer and quality was assessed using an Agilent 2200 TapeStation system.	Total RNA was extracted using Macherey Nagel NucleoSpin columns. RNA was quantified using a NanoDrop-1000 spectrophotometer and quality was assessed using an Agilent 2200 TapeStation system.	Total RNA was extracted using Macherey Nagel NucleoSpin columns. RNA was quantified using a NanoDrop-1000 spectrophotometer and quality was assessed using an Agilent 2200 TapeStation system.	Total RNA was extracted using Macherey Nagel NucleoSpin columns. RNA was quantified using a NanoDrop-1000 spectrophotometer and quality was assessed using an Agilent 2200 TapeStation system.	Total RNA was extracted using Macherey Nagel NucleoSpin columns. RNA was quantified using a NanoDrop-1000 spectrophotometer and quality was assessed using an Agilent 2200 TapeStation system.	Total RNA was extracted using Macherey Nagel NucleoSpin columns. RNA was quantified using a NanoDrop-1000 spectrophotometer and quality was assessed using an Agilent 2200 TapeStation system.	Total RNA was extracted using Macherey Nagel NucleoSpin columns. RNA was quantified using a NanoDrop-1000 spectrophotometer and quality was assessed using an Agilent 2200 TapeStation system.	Total RNA was extracted using Macherey Nagel NucleoSpin columns. RNA was quantified using a NanoDrop-1000 spectrophotometer and quality was assessed using an Agilent 2200 TapeStation system.	Total RNA was extracted using Macherey Nagel NucleoSpin columns. RNA was quantified using a NanoDrop-1000 spectrophotometer and quality was assessed using an Agilent 2200 TapeStation system.	Total RNA was extracted using Macherey Nagel NucleoSpin columns. RNA was quantified using a NanoDrop-1000 spectrophotometer and quality was assessed using an Agilent 2200 TapeStation system.	Total RNA was extracted using Macherey Nagel NucleoSpin columns. RNA was quantified using a NanoDrop-1000 spectrophotometer and quality was assessed using an Agilent 2200 TapeStation system.	Total RNA was extracted using Macherey Nagel NucleoSpin columns. RNA was quantified using a NanoDrop-1000 spectrophotometer and quality was assessed using an Agilent 2200 TapeStation system.	Total RNA was extracted using Macherey Nagel NucleoSpin columns. RNA was quantified using a NanoDrop-1000 spectrophotometer and quality was assessed using an Agilent 2200 TapeStation system.	Total RNA was extracted using Macherey Nagel NucleoSpin columns. RNA was quantified using a NanoDrop-1000 spectrophotometer and quality was assessed using an Agilent 2200 TapeStation system.	Total RNA was extracted using Macherey Nagel NucleoSpin columns. RNA was quantified using a NanoDrop-1000 spectrophotometer and quality was assessed using an Agilent 2200 TapeStation system.	Total RNA was extracted using Macherey Nagel NucleoSpin columns. RNA was quantified using a NanoDrop-1000 spectrophotometer and quality was assessed using an Agilent 2200 TapeStation system.	Total RNA was extracted using Macherey Nagel NucleoSpin columns. RNA was quantified using a NanoDrop-1000 spectrophotometer and quality was assessed using an Agilent 2200 TapeStation system.	Total RNA was extracted using Macherey Nagel NucleoSpin columns. RNA was quantified using a NanoDrop-1000 spectrophotometer and quality was assessed using an Agilent 2200 TapeStation system.	Total RNA was extracted using Macherey Nagel NucleoSpin columns. RNA was quantified using a NanoDrop-1000 spectrophotometer and quality was assessed using an Agilent 2200 TapeStation system.	Total RNA was extracted using Macherey Nagel NucleoSpin columns. RNA was quantified using a NanoDrop-1000 spectrophotometer and quality was assessed using an Agilent 2200 TapeStation system.	Total RNA was extracted using Macherey Nagel NucleoSpin columns. RNA was quantified using a NanoDrop-1000 spectrophotometer and quality was assessed using an Agilent 2200 TapeStation system.	Total RNA was extracted using Macherey Nagel NucleoSpin columns. RNA was quantified using a NanoDrop-1000 spectrophotometer and quality was assessed using an Agilent 2200 TapeStation system.	Total RNA was extracted using Macherey Nagel NucleoSpin columns. RNA was quantified using a NanoDrop-1000 spectrophotometer and quality was assessed using an Agilent 2200 TapeStation system.	Total RNA was extracted using Macherey Nagel NucleoSpin columns. RNA was quantified using a NanoDrop-1000 spectrophotometer and quality was assessed using an Agilent 2200 TapeStation system.	Total RNA was extracted using Macherey Nagel NucleoSpin columns. RNA was quantified using a NanoDrop-1000 spectrophotometer and quality was assessed using an Agilent 2200 TapeStation system.	Total RNA was extracted using Macherey Nagel NucleoSpin columns. RNA was quantified using a NanoDrop-1000 spectrophotometer and quality was assessed using an Agilent 2200 TapeStation system.	Total RNA was extracted using Macherey Nagel NucleoSpin columns. RNA was quantified using a NanoDrop-1000 spectrophotometer and quality was assessed using an Agilent 2200 TapeStation system.	Total RNA was extracted using Macherey Nagel NucleoSpin columns. RNA was quantified using a NanoDrop-1000 spectrophotometer and quality was assessed using an Agilent 2200 TapeStation system.	Total RNA was extracted using Macherey Nagel NucleoSpin columns. RNA was quantified using a NanoDrop-1000 spectrophotometer and quality was assessed using an Agilent 2200 TapeStation system.	Total RNA was extracted using Macherey Nagel NucleoSpin columns. RNA was quantified using a NanoDrop-1000 spectrophotometer and quality was assessed using an Agilent 2200 TapeStation system.	Total RNA was extracted using Macherey Nagel NucleoSpin columns. RNA was quantified using a NanoDrop-1000 spectrophotometer and quality was assessed using an Agilent 2200 TapeStation system.	Total RNA was extracted using Macherey Nagel NucleoSpin columns. RNA was quantified using a NanoDrop-1000 spectrophotometer and quality was assessed using an Agilent 2200 TapeStation system.	Total RNA was extracted using Macherey Nagel NucleoSpin columns. RNA was quantified using a NanoDrop-1000 spectrophotometer and quality was assessed using an Agilent 2200 TapeStation system.	Total RNA was extracted using Macherey Nagel NucleoSpin columns. RNA was quantified using a NanoDrop-1000 spectrophotometer and quality was assessed using an Agilent 2200 TapeStation system.	Total RNA was extracted using Macherey Nagel NucleoSpin columns. RNA was quantified using a NanoDrop-1000 spectrophotometer and quality was assessed using an Agilent 2200 TapeStation system.	Total RNA was extracted using Macherey Nagel NucleoSpin columns. RNA was quantified using a NanoDrop-1000 spectrophotometer and quality was assessed using an Agilent 2200 TapeStation system.	Total RNA was extracted using Macherey Nagel NucleoSpin columns. RNA was quantified using a NanoDrop-1000 spectrophotometer and quality was assessed using an Agilent 2200 TapeStation system.	Total RNA was extracted using Macherey Nagel NucleoSpin columns. RNA was quantified using a NanoDrop-1000 spectrophotometer and quality was assessed using an Agilent 2200 TapeStation system.	Total RNA was extracted using Macherey Nagel NucleoSpin columns. RNA was quantified using a NanoDrop-1000 spectrophotometer and quality was assessed using an Agilent 2200 TapeStation system.	Total RNA was extracted using Macherey Nagel NucleoSpin columns. RNA was quantified using a NanoDrop-1000 spectrophotometer and quality was assessed using an Agilent 2200 TapeStation system.	Total RNA was extracted using Macherey Nagel NucleoSpin columns. RNA was quantified using a NanoDrop-1000 spectrophotometer and quality was assessed using an Agilent 2200 TapeStation system.	Total RNA was extracted using Macherey Nagel NucleoSpin columns. RNA was quantified using a NanoDrop-1000 spectrophotometer and quality was assessed using an Agilent 2200 TapeStation system.	Total RNA was extracted using Macherey Nagel NucleoSpin columns. RNA was quantified using a NanoDrop-1000 spectrophotometer and quality was assessed using an Agilent 2200 TapeStation system.	Total RNA was extracted using Macherey Nagel NucleoSpin columns. RNA was quantified using a NanoDrop-1000 spectrophotometer and quality was assessed using an Agilent 2200 TapeStation system.	Total RNA was extracted using Macherey Nagel NucleoSpin columns. RNA was quantified using a NanoDrop-1000 spectrophotometer and quality was assessed using an Agilent 2200 TapeStation system.	Total RNA was extracted using Macherey Nagel NucleoSpin columns. RNA was quantified using a NanoDrop-1000 spectrophotometer and quality was assessed using an Agilent 2200 TapeStation system.	Total RNA was extracted using Macherey Nagel NucleoSpin columns. RNA was quantified using a NanoDrop-1000 spectrophotometer and quality was assessed using an Agilent 2200 TapeStation system.	Total RNA was extracted using Macherey Nagel NucleoSpin columns. RNA was quantified using a NanoDrop-1000 spectrophotometer and quality was assessed using an Agilent 2200 TapeStation system.	Total RNA was extracted using Macherey Nagel NucleoSpin columns. RNA was quantified using a NanoDrop-1000 spectrophotometer and quality was assessed using an Agilent 2200 TapeStation system.
!Sample_label_ch1	Cy3	Cy3	Cy3	Cy3	Cy3	Cy3	Cy3	Cy3	Cy3	Cy3	Cy3	Cy3	Cy3	Cy3	Cy3	Cy3	Cy3	Cy3	Cy3	Cy3	Cy3	Cy3	Cy3	Cy3	Cy3	Cy3	Cy3	Cy3	Cy3	Cy3	Cy3	Cy3	Cy3	Cy3	Cy3	Cy3	Cy3	Cy3	Cy3	Cy3	Cy3	Cy3	Cy3	Cy3	Cy3	Cy3	Cy3	Cy3	Cy3
!Sample_label_protocol_ch1	Cyanine-3 (Cy3) labeled cRNA was prepared from100 ng RNA using the Low Input QuickAmp Labeling Kit One-Color (Agilent) according to the manufacturer's instructions, followed by RNAeasy column purification (QIAGEN). Dye incorporation and cRNA yield were checked with the NanoDrop ND-1000 Spectrophotometer.	Cyanine-3 (Cy3) labeled cRNA was prepared from100 ng RNA using the Low Input QuickAmp Labeling Kit One-Color (Agilent) according to the manufacturer's instructions, followed by RNAeasy column purification (QIAGEN). Dye incorporation and cRNA yield were checked with the NanoDrop ND-1000 Spectrophotometer.	Cyanine-3 (Cy3) labeled cRNA was prepared from100 ng RNA using the Low Input QuickAmp Labeling Kit One-Color (Agilent) according to the manufacturer's instructions, followed by RNAeasy column purification (QIAGEN). Dye incorporation and cRNA yield were checked with the NanoDrop ND-1000 Spectrophotometer.	Cyanine-3 (Cy3) labeled cRNA was prepared from100 ng RNA using the Low Input QuickAmp Labeling Kit One-Color (Agilent) according to the manufacturer's instructions, followed by RNAeasy column purification (QIAGEN). Dye incorporation and cRNA yield were checked with the NanoDrop ND-1000 Spectrophotometer.	Cyanine-3 (Cy3) labeled cRNA was prepared from100 ng RNA using the Low Input QuickAmp Labeling Kit One-Color (Agilent) according to the manufacturer's instructions, followed by RNAeasy column purification (QIAGEN). Dye incorporation and cRNA yield were checked with the NanoDrop ND-1000 Spectrophotometer.	Cyanine-3 (Cy3) labeled cRNA was prepared from100 ng RNA using the Low Input QuickAmp Labeling Kit One-Color (Agilent) according to the manufacturer's instructions, followed by RNAeasy column purification (QIAGEN). Dye incorporation and cRNA yield were checked with the NanoDrop ND-1000 Spectrophotometer.	Cyanine-3 (Cy3) labeled cRNA was prepared from100 ng RNA using the Low Input QuickAmp Labeling Kit One-Color (Agilent) according to the manufacturer's instructions, followed by RNAeasy column purification (QIAGEN). Dye incorporation and cRNA yield were checked with the NanoDrop ND-1000 Spectrophotometer.	Cyanine-3 (Cy3) labeled cRNA was prepared from100 ng RNA using the Low Input QuickAmp Labeling Kit One-Color (Agilent) according to the manufacturer's instructions, followed by RNAeasy column purification (QIAGEN). Dye incorporation and cRNA yield were checked with the NanoDrop ND-1000 Spectrophotometer.	Cyanine-3 (Cy3) labeled cRNA was prepared from100 ng RNA using the Low Input QuickAmp Labeling Kit One-Color (Agilent) according to the manufacturer's instructions, followed by RNAeasy column purification (QIAGEN). Dye incorporation and cRNA yield were checked with the NanoDrop ND-1000 Spectrophotometer.	Cyanine-3 (Cy3) labeled cRNA was prepared from100 ng RNA using the Low Input QuickAmp Labeling Kit One-Color (Agilent) according to the manufacturer's instructions, followed by RNAeasy column purification (QIAGEN). Dye incorporation and cRNA yield were checked with the NanoDrop ND-1000 Spectrophotometer.	Cyanine-3 (Cy3) labeled cRNA was prepared from100 ng RNA using the Low Input QuickAmp Labeling Kit One-Color (Agilent) according to the manufacturer's instructions, followed by RNAeasy column purification (QIAGEN). Dye incorporation and cRNA yield were checked with the NanoDrop ND-1000 Spectrophotometer.	Cyanine-3 (Cy3) labeled cRNA was prepared from100 ng RNA using the Low Input QuickAmp Labeling Kit One-Color (Agilent) according to the manufacturer's instructions, followed by RNAeasy column purification (QIAGEN). Dye incorporation and cRNA yield were checked with the NanoDrop ND-1000 Spectrophotometer.	Cyanine-3 (Cy3) labeled cRNA was prepared from100 ng RNA using the Low Input QuickAmp Labeling Kit One-Color (Agilent) according to the manufacturer's instructions, followed by RNAeasy column purification (QIAGEN). Dye incorporation and cRNA yield were checked with the NanoDrop ND-1000 Spectrophotometer.	Cyanine-3 (Cy3) labeled cRNA was prepared from100 ng RNA using the Low Input QuickAmp Labeling Kit One-Color (Agilent) according to the manufacturer's instructions, followed by RNAeasy column purification (QIAGEN). Dye incorporation and cRNA yield were checked with the NanoDrop ND-1000 Spectrophotometer.	Cyanine-3 (Cy3) labeled cRNA was prepared from100 ng RNA using the Low Input QuickAmp Labeling Kit One-Color (Agilent) according to the manufacturer's instructions, followed by RNAeasy column purification (QIAGEN). Dye incorporation and cRNA yield were checked with the NanoDrop ND-1000 Spectrophotometer.	Cyanine-3 (Cy3) labeled cRNA was prepared from100 ng RNA using the Low Input QuickAmp Labeling Kit One-Color (Agilent) according to the manufacturer's instructions, followed by RNAeasy column purification (QIAGEN). Dye incorporation and cRNA yield were checked with the NanoDrop ND-1000 Spectrophotometer.	Cyanine-3 (Cy3) labeled cRNA was prepared from100 ng RNA using the Low Input QuickAmp Labeling Kit One-Color (Agilent) according to the manufacturer's instructions, followed by RNAeasy column purification (QIAGEN). Dye incorporation and cRNA yield were checked with the NanoDrop ND-1000 Spectrophotometer.	Cyanine-3 (Cy3) labeled cRNA was prepared from100 ng RNA using the Low Input QuickAmp Labeling Kit One-Color (Agilent) according to the manufacturer's instructions, followed by RNAeasy column purification (QIAGEN). Dye incorporation and cRNA yield were checked with the NanoDrop ND-1000 Spectrophotometer.	Cyanine-3 (Cy3) labeled cRNA was prepared from100 ng RNA using the Low Input QuickAmp Labeling Kit One-Color (Agilent) according to the manufacturer's instructions, followed by RNAeasy column purification (QIAGEN). Dye incorporation and cRNA yield were checked with the NanoDrop ND-1000 Spectrophotometer.	Cyanine-3 (Cy3) labeled cRNA was prepared from100 ng RNA using the Low Input QuickAmp Labeling Kit One-Color (Agilent) according to the manufacturer's instructions, followed by RNAeasy column purification (QIAGEN). Dye incorporation and cRNA yield were checked with the NanoDrop ND-1000 Spectrophotometer.	Cyanine-3 (Cy3) labeled cRNA was prepared from100 ng RNA using the Low Input QuickAmp Labeling Kit One-Color (Agilent) according to the manufacturer's instructions, followed by RNAeasy column purification (QIAGEN). Dye incorporation and cRNA yield were checked with the NanoDrop ND-1000 Spectrophotometer.	Cyanine-3 (Cy3) labeled cRNA was prepared from100 ng RNA using the Low Input QuickAmp Labeling Kit One-Color (Agilent) according to the manufacturer's instructions, followed by RNAeasy column purification (QIAGEN). Dye incorporation and cRNA yield were checked with the NanoDrop ND-1000 Spectrophotometer.	Cyanine-3 (Cy3) labeled cRNA was prepared from100 ng RNA using the Low Input QuickAmp Labeling Kit One-Color (Agilent) according to the manufacturer's instructions, followed by RNAeasy column purification (QIAGEN). Dye incorporation and cRNA yield were checked with the NanoDrop ND-1000 Spectrophotometer.	Cyanine-3 (Cy3) labeled cRNA was prepared from100 ng RNA using the Low Input QuickAmp Labeling Kit One-Color (Agilent) according to the manufacturer's instructions, followed by RNAeasy column purification (QIAGEN). Dye incorporation and cRNA yield were checked with the NanoDrop ND-1000 Spectrophotometer.	Cyanine-3 (Cy3) labeled cRNA was prepared from100 ng RNA using the Low Input QuickAmp Labeling Kit One-Color (Agilent) according to the manufacturer's instructions, followed by RNAeasy column purification (QIAGEN). Dye incorporation and cRNA yield were checked with the NanoDrop ND-1000 Spectrophotometer.	Cyanine-3 (Cy3) labeled cRNA was prepared from100 ng RNA using the Low Input QuickAmp Labeling Kit One-Color (Agilent) according to the manufacturer's instructions, followed by RNAeasy column purification (QIAGEN). Dye incorporation and cRNA yield were checked with the NanoDrop ND-1000 Spectrophotometer.	Cyanine-3 (Cy3) labeled cRNA was prepared from100 ng RNA using the Low Input QuickAmp Labeling Kit One-Color (Agilent) according to the manufacturer's instructions, followed by RNAeasy column purification (QIAGEN). Dye incorporation and cRNA yield were checked with the NanoDrop ND-1000 Spectrophotometer.	Cyanine-3 (Cy3) labeled cRNA was prepared from100 ng RNA using the Low Input QuickAmp Labeling Kit One-Color (Agilent) according to the manufacturer's instructions, followed by RNAeasy column purification (QIAGEN). Dye incorporation and cRNA yield were checked with the NanoDrop ND-1000 Spectrophotometer.	Cyanine-3 (Cy3) labeled cRNA was prepared from100 ng RNA using the Low Input QuickAmp Labeling Kit One-Color (Agilent) according to the manufacturer's instructions, followed by RNAeasy column purification (QIAGEN). Dye incorporation and cRNA yield were checked with the NanoDrop ND-1000 Spectrophotometer.	Cyanine-3 (Cy3) labeled cRNA was prepared from100 ng RNA using the Low Input QuickAmp Labeling Kit One-Color (Agilent) according to the manufacturer's instructions, followed by RNAeasy column purification (QIAGEN). Dye incorporation and cRNA yield were checked with the NanoDrop ND-1000 Spectrophotometer.	Cyanine-3 (Cy3) labeled cRNA was prepared from100 ng RNA using the Low Input QuickAmp Labeling Kit One-Color (Agilent) according to the manufacturer's instructions, followed by RNAeasy column purification (QIAGEN). Dye incorporation and cRNA yield were checked with the NanoDrop ND-1000 Spectrophotometer.	Cyanine-3 (Cy3) labeled cRNA was prepared from100 ng RNA using the Low Input QuickAmp Labeling Kit One-Color (Agilent) according to the manufacturer's instructions, followed by RNAeasy column purification (QIAGEN). Dye incorporation and cRNA yield were checked with the NanoDrop ND-1000 Spectrophotometer.	Cyanine-3 (Cy3) labeled cRNA was prepared from100 ng RNA using the Low Input QuickAmp Labeling Kit One-Color (Agilent) according to the manufacturer's instructions, followed by RNAeasy column purification (QIAGEN). Dye incorporation and cRNA yield were checked with the NanoDrop ND-1000 Spectrophotometer.	Cyanine-3 (Cy3) labeled cRNA was prepared from100 ng RNA using the Low Input QuickAmp Labeling Kit One-Color (Agilent) according to the manufacturer's instructions, followed by RNAeasy column purification (QIAGEN). Dye incorporation and cRNA yield were checked with the NanoDrop ND-1000 Spectrophotometer.	Cyanine-3 (Cy3) labeled cRNA was prepared from100 ng RNA using the Low Input QuickAmp Labeling Kit One-Color (Agilent) according to the manufacturer's instructions, followed by RNAeasy column purification (QIAGEN). Dye incorporation and cRNA yield were checked with the NanoDrop ND-1000 Spectrophotometer.	Cyanine-3 (Cy3) labeled cRNA was prepared from100 ng RNA using the Low Input QuickAmp Labeling Kit One-Color (Agilent) according to the manufacturer's instructions, followed by RNAeasy column purification (QIAGEN). Dye incorporation and cRNA yield were checked with the NanoDrop ND-1000 Spectrophotometer.	Cyanine-3 (Cy3) labeled cRNA was prepared from100 ng RNA using the Low Input QuickAmp Labeling Kit One-Color (Agilent) according to the manufacturer's instructions, followed by RNAeasy column purification (QIAGEN). Dye incorporation and cRNA yield were checked with the NanoDrop ND-1000 Spectrophotometer.	Cyanine-3 (Cy3) labeled cRNA was prepared from100 ng RNA using the Low Input QuickAmp Labeling Kit One-Color (Agilent) according to the manufacturer's instructions, followed by RNAeasy column purification (QIAGEN). Dye incorporation and cRNA yield were checked with the NanoDrop ND-1000 Spectrophotometer.	Cyanine-3 (Cy3) labeled cRNA was prepared from100 ng RNA using the Low Input QuickAmp Labeling Kit One-Color (Agilent) according to the manufacturer's instructions, followed by RNAeasy column purification (QIAGEN). Dye incorporation and cRNA yield were checked with the NanoDrop ND-1000 Spectrophotometer.	Cyanine-3 (Cy3) labeled cRNA was prepared from100 ng RNA using the Low Input QuickAmp Labeling Kit One-Color (Agilent) according to the manufacturer's instructions, followed by RNAeasy column purification (QIAGEN). Dye incorporation and cRNA yield were checked with the NanoDrop ND-1000 Spectrophotometer.	Cyanine-3 (Cy3) labeled cRNA was prepared from100 ng RNA using the Low Input QuickAmp Labeling Kit One-Color (Agilent) according to the manufacturer's instructions, followed by RNAeasy column purification (QIAGEN). Dye incorporation and cRNA yield were checked with the NanoDrop ND-1000 Spectrophotometer.	Cyanine-3 (Cy3) labeled cRNA was prepared from100 ng RNA using the Low Input QuickAmp Labeling Kit One-Color (Agilent) according to the manufacturer's instructions, followed by RNAeasy column purification (QIAGEN). Dye incorporation and cRNA yield were checked with the NanoDrop ND-1000 Spectrophotometer.	Cyanine-3 (Cy3) labeled cRNA was prepared from100 ng RNA using the Low Input QuickAmp Labeling Kit One-Color (Agilent) according to the manufacturer's instructions, followed by RNAeasy column purification (QIAGEN). Dye incorporation and cRNA yield were checked with the NanoDrop ND-1000 Spectrophotometer.	Cyanine-3 (Cy3) labeled cRNA was prepared from100 ng RNA using the Low Input QuickAmp Labeling Kit One-Color (Agilent) according to the manufacturer's instructions, followed by RNAeasy column purification (QIAGEN). Dye incorporation and cRNA yield were checked with the NanoDrop ND-1000 Spectrophotometer.	Cyanine-3 (Cy3) labeled cRNA was prepared from100 ng RNA using the Low Input QuickAmp Labeling Kit One-Color (Agilent) according to the manufacturer's instructions, followed by RNAeasy column purification (QIAGEN). Dye incorporation and cRNA yield were checked with the NanoDrop ND-1000 Spectrophotometer.	Cyanine-3 (Cy3) labeled cRNA was prepared from100 ng RNA using the Low Input QuickAmp Labeling Kit One-Color (Agilent) according to the manufacturer's instructions, followed by RNAeasy column purification (QIAGEN). Dye incorporation and cRNA yield were checked with the NanoDrop ND-1000 Spectrophotometer.	Cyanine-3 (Cy3) labeled cRNA was prepared from100 ng RNA using the Low Input QuickAmp Labeling Kit One-Color (Agilent) according to the manufacturer's instructions, followed by RNAeasy column purification (QIAGEN). Dye incorporation and cRNA yield were checked with the NanoDrop ND-1000 Spectrophotometer.	Cyanine-3 (Cy3) labeled cRNA was prepared from100 ng RNA using the Low Input QuickAmp Labeling Kit One-Color (Agilent) according to the manufacturer's instructions, followed by RNAeasy column purification (QIAGEN). Dye incorporation and cRNA yield were checked with the NanoDrop ND-1000 Spectrophotometer.	Cyanine-3 (Cy3) labeled cRNA was prepared from100 ng RNA using the Low Input QuickAmp Labeling Kit One-Color (Agilent) according to the manufacturer's instructions, followed by RNAeasy column purification (QIAGEN). Dye incorporation and cRNA yield were checked with the NanoDrop ND-1000 Spectrophotometer.
!Sample_taxid_ch1	9606	9606	9606	9606	9606	9606	9606	9606	9606	9606	9606	9606	9606	9606	9606	9606	9606	9606	9606	9606	9606	9606	9606	9606	9606	9606	9606	9606	9606	9606	9606	9606	9606	9606	9606	9606	9606	9606	9606	9606	9606	9606	9606	9606	9606	9606	9606	9606	9606
!Sample_hyb_protocol	600 ng of Cy3-labeled cRNA (specific activity >6.0 pmol Cy3/ug cRNA) was fragmented at 60掳C for 30 minutes in a reaction volume of 25 碌l containing 1x Agilent fragmentation buffer and 2x Agilent blocking agent following the manufacturers instructions. On completion of the fragmentation reaction, 25 碌l of 2x Agilent Hi-RPM hybridization buffer was added to the fragmentation mixture and hybridized …	600 ng of Cy3-labeled cRNA (specific activity >6.0 pmol Cy3/ug cRNA) was fragmented at 60掳C for 30 minutes in a reaction volume of 25 碌l containing 1x Agilent fragmentation buffer and 2x Agilent blocking agent following the manufacturers instructions. On completion of the fragmentation reaction, 25 碌l of 2x Agilent Hi-RPM hybridization buffer was added to the fragmentation mixture and hybridized …	600 ng of Cy3-labeled cRNA (specific activity >6.0 pmol Cy3/ug cRNA) was fragmented at 60掳C for 30 minutes in a reaction volume of 25 碌l containing 1x Agilent fragmentation buffer and 2x Agilent blocking agent following the manufacturers instructions. On completion of the fragmentation reaction, 25 碌l of 2x Agilent Hi-RPM hybridization buffer was added to the fragmentation mixture and hybridized …	600 ng of Cy3-labeled cRNA (specific activity >6.0 pmol Cy3/ug cRNA) was fragmented at 60掳C for 30 minutes in a reaction volume of 25 碌l containing 1x Agilent fragmentation buffer and 2x Agilent blocking agent following the manufacturers instructions. On completion of the fragmentation reaction, 25 碌l of 2x Agilent Hi-RPM hybridization buffer was added to the fragmentation mixture and hybridized …	600 ng of Cy3-labeled cRNA (specific activity >6.0 pmol Cy3/ug cRNA) was fragmented at 60掳C for 30 minutes in a reaction volume of 25 碌l containing 1x Agilent fragmentation buffer and 2x Agilent blocking agent following the manufacturers instructions. On completion of the fragmentation reaction, 25 碌l of 2x Agilent Hi-RPM hybridization buffer was added to the fragmentation mixture and hybridized …	600 ng of Cy3-labeled cRNA (specific activity >6.0 pmol Cy3/ug cRNA) was fragmented at 60掳C for 30 minutes in a reaction volume of 25 碌l containing 1x Agilent fragmentation buffer and 2x Agilent blocking agent following the manufacturers instructions. On completion of the fragmentation reaction, 25 碌l of 2x Agilent Hi-RPM hybridization buffer was added to the fragmentation mixture and hybridized …	600 ng of Cy3-labeled cRNA (specific activity >6.0 pmol Cy3/ug cRNA) was fragmented at 60掳C for 30 minutes in a reaction volume of 25 碌l containing 1x Agilent fragmentation buffer and 2x Agilent blocking agent following the manufacturers instructions. On completion of the fragmentation reaction, 25 碌l of 2x Agilent Hi-RPM hybridization buffer was added to the fragmentation mixture and hybridized …	600 ng of Cy3-labeled cRNA (specific activity >6.0 pmol Cy3/ug cRNA) was fragmented at 60掳C for 30 minutes in a reaction volume of 25 碌l containing 1x Agilent fragmentation buffer and 2x Agilent blocking agent following the manufacturers instructions. On completion of the fragmentation reaction, 25 碌l of 2x Agilent Hi-RPM hybridization buffer was added to the fragmentation mixture and hybridized …	600 ng of Cy3-labeled cRNA (specific activity >6.0 pmol Cy3/ug cRNA) was fragmented at 60掳C for 30 minutes in a reaction volume of 25 碌l containing 1x Agilent fragmentation buffer and 2x Agilent blocking agent following the manufacturers instructions. On completion of the fragmentation reaction, 25 碌l of 2x Agilent Hi-RPM hybridization buffer was added to the fragmentation mixture and hybridized …	600 ng of Cy3-labeled cRNA (specific activity >6.0 pmol Cy3/ug cRNA) was fragmented at 60掳C for 30 minutes in a reaction volume of 25 碌l containing 1x Agilent fragmentation buffer and 2x Agilent blocking agent following the manufacturers instructions. On completion of the fragmentation reaction, 25 碌l of 2x Agilent Hi-RPM hybridization buffer was added to the fragmentation mixture and hybridized …	600 ng of Cy3-labeled cRNA (specific activity >6.0 pmol Cy3/ug cRNA) was fragmented at 60掳C for 30 minutes in a reaction volume of 25 碌l containing 1x Agilent fragmentation buffer and 2x Agilent blocking agent following the manufacturers instructions. On completion of the fragmentation reaction, 25 碌l of 2x Agilent Hi-RPM hybridization buffer was added to the fragmentation mixture and hybridized …	600 ng of Cy3-labeled cRNA (specific activity >6.0 pmol Cy3/ug cRNA) was fragmented at 60掳C for 30 minutes in a reaction volume of 25 碌l containing 1x Agilent fragmentation buffer and 2x Agilent blocking agent following the manufacturers instructions. On completion of the fragmentation reaction, 25 碌l of 2x Agilent Hi-RPM hybridization buffer was added to the fragmentation mixture and hybridized …	600 ng of Cy3-labeled cRNA (specific activity >6.0 pmol Cy3/ug cRNA) was fragmented at 60掳C for 30 minutes in a reaction volume of 25 碌l containing 1x Agilent fragmentation buffer and 2x Agilent blocking agent following the manufacturers instructions. On completion of the fragmentation reaction, 25 碌l of 2x Agilent Hi-RPM hybridization buffer was added to the fragmentation mixture and hybridized …	600 ng of Cy3-labeled cRNA (specific activity >6.0 pmol Cy3/ug cRNA) was fragmented at 60掳C for 30 minutes in a reaction volume of 25 碌l containing 1x Agilent fragmentation buffer and 2x Agilent blocking agent following the manufacturers instructions. On completion of the fragmentation reaction, 25 碌l of 2x Agilent Hi-RPM hybridization buffer was added to the fragmentation mixture and hybridized …	600 ng of Cy3-labeled cRNA (specific activity >6.0 pmol Cy3/ug cRNA) was fragmented at 60掳C for 30 minutes in a reaction volume of 25 碌l containing 1x Agilent fragmentation buffer and 2x Agilent blocking agent following the manufacturers instructions. On completion of the fragmentation reaction, 25 碌l of 2x Agilent Hi-RPM hybridization buffer was added to the fragmentation mixture and hybridized …	600 ng of Cy3-labeled cRNA (specific activity >6.0 pmol Cy3/ug cRNA) was fragmented at 60掳C for 30 minutes in a reaction volume of 25 碌l containing 1x Agilent fragmentation buffer and 2x Agilent blocking agent following the manufacturers instructions. On completion of the fragmentation reaction, 25 碌l of 2x Agilent Hi-RPM hybridization buffer was added to the fragmentation mixture and hybridized …	600 ng of Cy3-labeled cRNA (specific activity >6.0 pmol Cy3/ug cRNA) was fragmented at 60掳C for 30 minutes in a reaction volume of 25 碌l containing 1x Agilent fragmentation buffer and 2x Agilent blocking agent following the manufacturers instructions. On completion of the fragmentation reaction, 25 碌l of 2x Agilent Hi-RPM hybridization buffer was added to the fragmentation mixture and hybridized …	600 ng of Cy3-labeled cRNA (specific activity >6.0 pmol Cy3/ug cRNA) was fragmented at 60掳C for 30 minutes in a reaction volume of 25 碌l containing 1x Agilent fragmentation buffer and 2x Agilent blocking agent following the manufacturers instructions. On completion of the fragmentation reaction, 25 碌l of 2x Agilent Hi-RPM hybridization buffer was added to the fragmentation mixture and hybridized …	600 ng of Cy3-labeled cRNA (specific activity >6.0 pmol Cy3/ug cRNA) was fragmented at 60掳C for 30 minutes in a reaction volume of 25 碌l containing 1x Agilent fragmentation buffer and 2x Agilent blocking agent following the manufacturers instructions. On completion of the fragmentation reaction, 25 碌l of 2x Agilent Hi-RPM hybridization buffer was added to the fragmentation mixture and hybridized …	600 ng of Cy3-labeled cRNA (specific activity >6.0 pmol Cy3/ug cRNA) was fragmented at 60掳C for 30 minutes in a reaction volume of 25 碌l containing 1x Agilent fragmentation buffer and 2x Agilent blocking agent following the manufacturers instructions. On completion of the fragmentation reaction, 25 碌l of 2x Agilent Hi-RPM hybridization buffer was added to the fragmentation mixture and hybridized …	600 ng of Cy3-labeled cRNA (specific activity >6.0 pmol Cy3/ug cRNA) was fragmented at 60掳C for 30 minutes in a reaction volume of 25 碌l containing 1x Agilent fragmentation buffer and 2x Agilent blocking agent following the manufacturers instructions. On completion of the fragmentation reaction, 25 碌l of 2x Agilent Hi-RPM hybridization buffer was added to the fragmentation mixture and hybridized …	600 ng of Cy3-labeled cRNA (specific activity >6.0 pmol Cy3/ug cRNA) was fragmented at 60掳C for 30 minutes in a reaction volume of 25 碌l containing 1x Agilent fragmentation buffer and 2x Agilent blocking agent following the manufacturers instructions. On completion of the fragmentation reaction, 25 碌l of 2x Agilent Hi-RPM hybridization buffer was added to the fragmentation mixture and hybridized …	600 ng of Cy3-labeled cRNA (specific activity >6.0 pmol Cy3/ug cRNA) was fragmented at 60掳C for 30 minutes in a reaction volume of 25 碌l containing 1x Agilent fragmentation buffer and 2x Agilent blocking agent following the manufacturers instructions. On completion of the fragmentation reaction, 25 碌l of 2x Agilent Hi-RPM hybridization buffer was added to the fragmentation mixture and hybridized …	600 ng of Cy3-labeled cRNA (specific activity >6.0 pmol Cy3/ug cRNA) was fragmented at 60掳C for 30 minutes in a reaction volume of 25 碌l containing 1x Agilent fragmentation buffer and 2x Agilent blocking agent following the manufacturers instructions. On completion of the fragmentation reaction, 25 碌l of 2x Agilent Hi-RPM hybridization buffer was added to the fragmentation mixture and hybridized …	600 ng of Cy3-labeled cRNA (specific activity >6.0 pmol Cy3/ug cRNA) was fragmented at 60掳C for 30 minutes in a reaction volume of 25 碌l containing 1x Agilent fragmentation buffer and 2x Agilent blocking agent following the manufacturers instructions. On completion of the fragmentation reaction, 25 碌l of 2x Agilent Hi-RPM hybridization buffer was added to the fragmentation mixture and hybridized …	600 ng of Cy3-labeled cRNA (specific activity >6.0 pmol Cy3/ug cRNA) was fragmented at 60掳C for 30 minutes in a reaction volume of 25 碌l containing 1x Agilent fragmentation buffer and 2x Agilent blocking agent following the manufacturers instructions. On completion of the fragmentation reaction, 25 碌l of 2x Agilent Hi-RPM hybridization buffer was added to the fragmentation mixture and hybridized …	600 ng of Cy3-labeled cRNA (specific activity >6.0 pmol Cy3/ug cRNA) was fragmented at 60掳C for 30 minutes in a reaction volume of 25 碌l containing 1x Agilent fragmentation buffer and 2x Agilent blocking agent following the manufacturers instructions. On completion of the fragmentation reaction, 25 碌l of 2x Agilent Hi-RPM hybridization buffer was added to the fragmentation mixture and hybridized …	600 ng of Cy3-labeled cRNA (specific activity >6.0 pmol Cy3/ug cRNA) was fragmented at 60掳C for 30 minutes in a reaction volume of 25 碌l containing 1x Agilent fragmentation buffer and 2x Agilent blocking agent following the manufacturers instructions. On completion of the fragmentation reaction, 25 碌l of 2x Agilent Hi-RPM hybridization buffer was added to the fragmentation mixture and hybridized …	600 ng of Cy3-labeled cRNA (specific activity >6.0 pmol Cy3/ug cRNA) was fragmented at 60掳C for 30 minutes in a reaction volume of 25 碌l containing 1x Agilent fragmentation buffer and 2x Agilent blocking agent following the manufacturers instructions. On completion of the fragmentation reaction, 25 碌l of 2x Agilent Hi-RPM hybridization buffer was added to the fragmentation mixture and hybridized …	600 ng of Cy3-labeled cRNA (specific activity >6.0 pmol Cy3/ug cRNA) was fragmented at 60掳C for 30 minutes in a reaction volume of 25 碌l containing 1x Agilent fragmentation buffer and 2x Agilent blocking agent following the manufacturers instructions. On completion of the fragmentation reaction, 25 碌l of 2x Agilent Hi-RPM hybridization buffer was added to the fragmentation mixture and hybridized …	600 ng of Cy3-labeled cRNA (specific activity >6.0 pmol Cy3/ug cRNA) was fragmented at 60掳C for 30 minutes in a reaction volume of 25 碌l containing 1x Agilent fragmentation buffer and 2x Agilent blocking agent following the manufacturers instructions. On completion of the fragmentation reaction, 25 碌l of 2x Agilent Hi-RPM hybridization buffer was added to the fragmentation mixture and hybridized …	600 ng of Cy3-labeled cRNA (specific activity >6.0 pmol Cy3/ug cRNA) was fragmented at 60掳C for 30 minutes in a reaction volume of 25 碌l containing 1x Agilent fragmentation buffer and 2x Agilent blocking agent following the manufacturers instructions. On completion of the fragmentation reaction, 25 碌l of 2x Agilent Hi-RPM hybridization buffer was added to the fragmentation mixture and hybridized …	600 ng of Cy3-labeled cRNA (specific activity >6.0 pmol Cy3/ug cRNA) was fragmented at 60掳C for 30 minutes in a reaction volume of 25 碌l containing 1x Agilent fragmentation buffer and 2x Agilent blocking agent following the manufacturers instructions. On completion of the fragmentation reaction, 25 碌l of 2x Agilent Hi-RPM hybridization buffer was added to the fragmentation mixture and hybridized …	600 ng of Cy3-labeled cRNA (specific activity >6.0 pmol Cy3/ug cRNA) was fragmented at 60掳C for 30 minutes in a reaction volume of 25 碌l containing 1x Agilent fragmentation buffer and 2x Agilent blocking agent following the manufacturers instructions. On completion of the fragmentation reaction, 25 碌l of 2x Agilent Hi-RPM hybridization buffer was added to the fragmentation mixture and hybridized …	600 ng of Cy3-labeled cRNA (specific activity >6.0 pmol Cy3/ug cRNA) was fragmented at 60掳C for 30 minutes in a reaction volume of 25 碌l containing 1x Agilent fragmentation buffer and 2x Agilent blocking agent following the manufacturers instructions. On completion of the fragmentation reaction, 25 碌l of 2x Agilent Hi-RPM hybridization buffer was added to the fragmentation mixture and hybridized …	600 ng of Cy3-labeled cRNA (specific activity >6.0 pmol Cy3/ug cRNA) was fragmented at 60掳C for 30 minutes in a reaction volume of 25 碌l containing 1x Agilent fragmentation buffer and 2x Agilent blocking agent following the manufacturers instructions. On completion of the fragmentation reaction, 25 碌l of 2x Agilent Hi-RPM hybridization buffer was added to the fragmentation mixture and hybridized …	600 ng of Cy3-labeled cRNA (specific activity >6.0 pmol Cy3/ug cRNA) was fragmented at 60掳C for 30 minutes in a reaction volume of 25 碌l containing 1x Agilent fragmentation buffer and 2x Agilent blocking agent following the manufacturers instructions. On completion of the fragmentation reaction, 25 碌l of 2x Agilent Hi-RPM hybridization buffer was added to the fragmentation mixture and hybridized …	600 ng of Cy3-labeled cRNA (specific activity >6.0 pmol Cy3/ug cRNA) was fragmented at 60掳C for 30 minutes in a reaction volume of 25 碌l containing 1x Agilent fragmentation buffer and 2x Agilent blocking agent following the manufacturers instructions. On completion of the fragmentation reaction, 25 碌l of 2x Agilent Hi-RPM hybridization buffer was added to the fragmentation mixture and hybridized …	600 ng of Cy3-labeled cRNA (specific activity >6.0 pmol Cy3/ug cRNA) was fragmented at 60掳C for 30 minutes in a reaction volume of 25 碌l containing 1x Agilent fragmentation buffer and 2x Agilent blocking agent following the manufacturers instructions. On completion of the fragmentation reaction, 25 碌l of 2x Agilent Hi-RPM hybridization buffer was added to the fragmentation mixture and hybridized …	600 ng of Cy3-labeled cRNA (specific activity >6.0 pmol Cy3/ug cRNA) was fragmented at 60掳C for 30 minutes in a reaction volume of 25 碌l containing 1x Agilent fragmentation buffer and 2x Agilent blocking agent following the manufacturers instructions. On completion of the fragmentation reaction, 25 碌l of 2x Agilent Hi-RPM hybridization buffer was added to the fragmentation mixture and hybridized …	600 ng of Cy3-labeled cRNA (specific activity >6.0 pmol Cy3/ug cRNA) was fragmented at 60掳C for 30 minutes in a reaction volume of 25 碌l containing 1x Agilent fragmentation buffer and 2x Agilent blocking agent following the manufacturers instructions. On completion of the fragmentation reaction, 25 碌l of 2x Agilent Hi-RPM hybridization buffer was added to the fragmentation mixture and hybridized …	600 ng of Cy3-labeled cRNA (specific activity >6.0 pmol Cy3/ug cRNA) was fragmented at 60掳C for 30 minutes in a reaction volume of 25 碌l containing 1x Agilent fragmentation buffer and 2x Agilent blocking agent following the manufacturers instructions. On completion of the fragmentation reaction, 25 碌l of 2x Agilent Hi-RPM hybridization buffer was added to the fragmentation mixture and hybridized …	600 ng of Cy3-labeled cRNA (specific activity >6.0 pmol Cy3/ug cRNA) was fragmented at 60掳C for 30 minutes in a reaction volume of 25 碌l containing 1x Agilent fragmentation buffer and 2x Agilent blocking agent following the manufacturers instructions. On completion of the fragmentation reaction, 25 碌l of 2x Agilent Hi-RPM hybridization buffer was added to the fragmentation mixture and hybridized …	600 ng of Cy3-labeled cRNA (specific activity >6.0 pmol Cy3/ug cRNA) was fragmented at 60掳C for 30 minutes in a reaction volume of 25 碌l containing 1x Agilent fragmentation buffer and 2x Agilent blocking agent following the manufacturers instructions. On completion of the fragmentation reaction, 25 碌l of 2x Agilent Hi-RPM hybridization buffer was added to the fragmentation mixture and hybridized …	600 ng of Cy3-labeled cRNA (specific activity >6.0 pmol Cy3/ug cRNA) was fragmented at 60掳C for 30 minutes in a reaction volume of 25 碌l containing 1x Agilent fragmentation buffer and 2x Agilent blocking agent following the manufacturers instructions. On completion of the fragmentation reaction, 25 碌l of 2x Agilent Hi-RPM hybridization buffer was added to the fragmentation mixture and hybridized …	600 ng of Cy3-labeled cRNA (specific activity >6.0 pmol Cy3/ug cRNA) was fragmented at 60掳C for 30 minutes in a reaction volume of 25 碌l containing 1x Agilent fragmentation buffer and 2x Agilent blocking agent following the manufacturers instructions. On completion of the fragmentation reaction, 25 碌l of 2x Agilent Hi-RPM hybridization buffer was added to the fragmentation mixture and hybridized …	600 ng of Cy3-labeled cRNA (specific activity >6.0 pmol Cy3/ug cRNA) was fragmented at 60掳C for 30 minutes in a reaction volume of 25 碌l containing 1x Agilent fragmentation buffer and 2x Agilent blocking agent following the manufacturers instructions. On completion of the fragmentation reaction, 25 碌l of 2x Agilent Hi-RPM hybridization buffer was added to the fragmentation mixture and hybridized …	600 ng of Cy3-labeled cRNA (specific activity >6.0 pmol Cy3/ug cRNA) was fragmented at 60掳C for 30 minutes in a reaction volume of 25 碌l containing 1x Agilent fragmentation buffer and 2x Agilent blocking agent following the manufacturers instructions. On completion of the fragmentation reaction, 25 碌l of 2x Agilent Hi-RPM hybridization buffer was added to the fragmentation mixture and hybridized …	600 ng of Cy3-labeled cRNA (specific activity >6.0 pmol Cy3/ug cRNA) was fragmented at 60掳C for 30 minutes in a reaction volume of 25 碌l containing 1x Agilent fragmentation buffer and 2x Agilent blocking agent following the manufacturers instructions. On completion of the fragmentation reaction, 25 碌l of 2x Agilent Hi-RPM hybridization buffer was added to the fragmentation mixture and hybridized …
!Sample_scan_protocol	Slides were scanned immediately after washing on the Agilent G2565CA Microarray Scanner using one color scan setting for 8x60k array slides (Scan Area 61x21.6 mm, Scan resolution 3 碌m, Dye channel is set to Green and Green PMT is set to 100%).	Slides were scanned immediately after washing on the Agilent G2565CA Microarray Scanner using one color scan setting for 8x60k array slides (Scan Area 61x21.6 mm, Scan resolution 3 碌m, Dye channel is set to Green and Green PMT is set to 100%).	Slides were scanned immediately after washing on the Agilent G2565CA Microarray Scanner using one color scan setting for 8x60k array slides (Scan Area 61x21.6 mm, Scan resolution 3 碌m, Dye channel is set to Green and Green PMT is set to 100%).	Slides were scanned immediately after washing on the Agilent G2565CA Microarray Scanner using one color scan setting for 8x60k array slides (Scan Area 61x21.6 mm, Scan resolution 3 碌m, Dye channel is set to Green and Green PMT is set to 100%).	Slides were scanned immediately after washing on the Agilent G2565CA Microarray Scanner using one color scan setting for 8x60k array slides (Scan Area 61x21.6 mm, Scan resolution 3 碌m, Dye channel is set to Green and Green PMT is set to 100%).	Slides were scanned immediately after washing on the Agilent G2565CA Microarray Scanner using one color scan setting for 8x60k array slides (Scan Area 61x21.6 mm, Scan resolution 3 碌m, Dye channel is set to Green and Green PMT is set to 100%).	Slides were scanned immediately after washing on the Agilent G2565CA Microarray Scanner using one color scan setting for 8x60k array slides (Scan Area 61x21.6 mm, Scan resolution 3 碌m, Dye channel is set to Green and Green PMT is set to 100%).	Slides were scanned immediately after washing on the Agilent G2565CA Microarray Scanner using one color scan setting for 8x60k array slides (Scan Area 61x21.6 mm, Scan resolution 3 碌m, Dye channel is set to Green and Green PMT is set to 100%).	Slides were scanned immediately after washing on the Agilent G2565CA Microarray Scanner using one color scan setting for 8x60k array slides (Scan Area 61x21.6 mm, Scan resolution 3 碌m, Dye channel is set to Green and Green PMT is set to 100%).	Slides were scanned immediately after washing on the Agilent G2565CA Microarray Scanner using one color scan setting for 8x60k array slides (Scan Area 61x21.6 mm, Scan resolution 3 碌m, Dye channel is set to Green and Green PMT is set to 100%).	Slides were scanned immediately after washing on the Agilent G2565CA Microarray Scanner using one color scan setting for 8x60k array slides (Scan Area 61x21.6 mm, Scan resolution 3 碌m, Dye channel is set to Green and Green PMT is set to 100%).	Slides were scanned immediately after washing on the Agilent G2565CA Microarray Scanner using one color scan setting for 8x60k array slides (Scan Area 61x21.6 mm, Scan resolution 3 碌m, Dye channel is set to Green and Green PMT is set to 100%).	Slides were scanned immediately after washing on the Agilent G2565CA Microarray Scanner using one color scan setting for 8x60k array slides (Scan Area 61x21.6 mm, Scan resolution 3 碌m, Dye channel is set to Green and Green PMT is set to 100%).	Slides were scanned immediately after washing on the Agilent G2565CA Microarray Scanner using one color scan setting for 8x60k array slides (Scan Area 61x21.6 mm, Scan resolution 3 碌m, Dye channel is set to Green and Green PMT is set to 100%).	Slides were scanned immediately after washing on the Agilent G2565CA Microarray Scanner using one color scan setting for 8x60k array slides (Scan Area 61x21.6 mm, Scan resolution 3 碌m, Dye channel is set to Green and Green PMT is set to 100%).	Slides were scanned immediately after washing on the Agilent G2565CA Microarray Scanner using one color scan setting for 8x60k array slides (Scan Area 61x21.6 mm, Scan resolution 3 碌m, Dye channel is set to Green and Green PMT is set to 100%).	Slides were scanned immediately after washing on the Agilent G2565CA Microarray Scanner using one color scan setting for 8x60k array slides (Scan Area 61x21.6 mm, Scan resolution 3 碌m, Dye channel is set to Green and Green PMT is set to 100%).	Slides were scanned immediately after washing on the Agilent G2565CA Microarray Scanner using one color scan setting for 8x60k array slides (Scan Area 61x21.6 mm, Scan resolution 3 碌m, Dye channel is set to Green and Green PMT is set to 100%).	Slides were scanned immediately after washing on the Agilent G2565CA Microarray Scanner using one color scan setting for 8x60k array slides (Scan Area 61x21.6 mm, Scan resolution 3 碌m, Dye channel is set to Green and Green PMT is set to 100%).	Slides were scanned immediately after washing on the Agilent G2565CA Microarray Scanner using one color scan setting for 8x60k array slides (Scan Area 61x21.6 mm, Scan resolution 3 碌m, Dye channel is set to Green and Green PMT is set to 100%).	Slides were scanned immediately after washing on the Agilent G2565CA Microarray Scanner using one color scan setting for 8x60k array slides (Scan Area 61x21.6 mm, Scan resolution 3 碌m, Dye channel is set to Green and Green PMT is set to 100%).	Slides were scanned immediately after washing on the Agilent G2565CA Microarray Scanner using one color scan setting for 8x60k array slides (Scan Area 61x21.6 mm, Scan resolution 3 碌m, Dye channel is set to Green and Green PMT is set to 100%).	Slides were scanned immediately after washing on the Agilent G2565CA Microarray Scanner using one color scan setting for 8x60k array slides (Scan Area 61x21.6 mm, Scan resolution 3 碌m, Dye channel is set to Green and Green PMT is set to 100%).	Slides were scanned immediately after washing on the Agilent G2565CA Microarray Scanner using one color scan setting for 8x60k array slides (Scan Area 61x21.6 mm, Scan resolution 3 碌m, Dye channel is set to Green and Green PMT is set to 100%).	Slides were scanned immediately after washing on the Agilent G2565CA Microarray Scanner using one color scan setting for 8x60k array slides (Scan Area 61x21.6 mm, Scan resolution 3 碌m, Dye channel is set to Green and Green PMT is set to 100%).	Slides were scanned immediately after washing on the Agilent G2565CA Microarray Scanner using one color scan setting for 8x60k array slides (Scan Area 61x21.6 mm, Scan resolution 3 碌m, Dye channel is set to Green and Green PMT is set to 100%).	Slides were scanned immediately after washing on the Agilent G2565CA Microarray Scanner using one color scan setting for 8x60k array slides (Scan Area 61x21.6 mm, Scan resolution 3 碌m, Dye channel is set to Green and Green PMT is set to 100%).	Slides were scanned immediately after washing on the Agilent G2565CA Microarray Scanner using one color scan setting for 8x60k array slides (Scan Area 61x21.6 mm, Scan resolution 3 碌m, Dye channel is set to Green and Green PMT is set to 100%).	Slides were scanned immediately after washing on the Agilent G2565CA Microarray Scanner using one color scan setting for 8x60k array slides (Scan Area 61x21.6 mm, Scan resolution 3 碌m, Dye channel is set to Green and Green PMT is set to 100%).	Slides were scanned immediately after washing on the Agilent G2565CA Microarray Scanner using one color scan setting for 8x60k array slides (Scan Area 61x21.6 mm, Scan resolution 3 碌m, Dye channel is set to Green and Green PMT is set to 100%).	Slides were scanned immediately after washing on the Agilent G2565CA Microarray Scanner using one color scan setting for 8x60k array slides (Scan Area 61x21.6 mm, Scan resolution 3 碌m, Dye channel is set to Green and Green PMT is set to 100%).	Slides were scanned immediately after washing on the Agilent G2565CA Microarray Scanner using one color scan setting for 8x60k array slides (Scan Area 61x21.6 mm, Scan resolution 3 碌m, Dye channel is set to Green and Green PMT is set to 100%).	Slides were scanned immediately after washing on the Agilent G2565CA Microarray Scanner using one color scan setting for 8x60k array slides (Scan Area 61x21.6 mm, Scan resolution 3 碌m, Dye channel is set to Green and Green PMT is set to 100%).	Slides were scanned immediately after washing on the Agilent G2565CA Microarray Scanner using one color scan setting for 8x60k array slides (Scan Area 61x21.6 mm, Scan resolution 3 碌m, Dye channel is set to Green and Green PMT is set to 100%).	Slides were scanned immediately after washing on the Agilent G2565CA Microarray Scanner using one color scan setting for 8x60k array slides (Scan Area 61x21.6 mm, Scan resolution 3 碌m, Dye channel is set to Green and Green PMT is set to 100%).	Slides were scanned immediately after washing on the Agilent G2565CA Microarray Scanner using one color scan setting for 8x60k array slides (Scan Area 61x21.6 mm, Scan resolution 3 碌m, Dye channel is set to Green and Green PMT is set to 100%).	Slides were scanned immediately after washing on the Agilent G2565CA Microarray Scanner using one color scan setting for 8x60k array slides (Scan Area 61x21.6 mm, Scan resolution 3 碌m, Dye channel is set to Green and Green PMT is set to 100%).	Slides were scanned immediately after washing on the Agilent G2565CA Microarray Scanner using one color scan setting for 8x60k array slides (Scan Area 61x21.6 mm, Scan resolution 3 碌m, Dye channel is set to Green and Green PMT is set to 100%).	Slides were scanned immediately after washing on the Agilent G2565CA Microarray Scanner using one color scan setting for 8x60k array slides (Scan Area 61x21.6 mm, Scan resolution 3 碌m, Dye channel is set to Green and Green PMT is set to 100%).	Slides were scanned immediately after washing on the Agilent G2565CA Microarray Scanner using one color scan setting for 8x60k array slides (Scan Area 61x21.6 mm, Scan resolution 3 碌m, Dye channel is set to Green and Green PMT is set to 100%).	Slides were scanned immediately after washing on the Agilent G2565CA Microarray Scanner using one color scan setting for 8x60k array slides (Scan Area 61x21.6 mm, Scan resolution 3 碌m, Dye channel is set to Green and Green PMT is set to 100%).	Slides were scanned immediately after washing on the Agilent G2565CA Microarray Scanner using one color scan setting for 8x60k array slides (Scan Area 61x21.6 mm, Scan resolution 3 碌m, Dye channel is set to Green and Green PMT is set to 100%).	Slides were scanned immediately after washing on the Agilent G2565CA Microarray Scanner using one color scan setting for 8x60k array slides (Scan Area 61x21.6 mm, Scan resolution 3 碌m, Dye channel is set to Green and Green PMT is set to 100%).	Slides were scanned immediately after washing on the Agilent G2565CA Microarray Scanner using one color scan setting for 8x60k array slides (Scan Area 61x21.6 mm, Scan resolution 3 碌m, Dye channel is set to Green and Green PMT is set to 100%).	Slides were scanned immediately after washing on the Agilent G2565CA Microarray Scanner using one color scan setting for 8x60k array slides (Scan Area 61x21.6 mm, Scan resolution 3 碌m, Dye channel is set to Green and Green PMT is set to 100%).	Slides were scanned immediately after washing on the Agilent G2565CA Microarray Scanner using one color scan setting for 8x60k array slides (Scan Area 61x21.6 mm, Scan resolution 3 碌m, Dye channel is set to Green and Green PMT is set to 100%).	Slides were scanned immediately after washing on the Agilent G2565CA Microarray Scanner using one color scan setting for 8x60k array slides (Scan Area 61x21.6 mm, Scan resolution 3 碌m, Dye channel is set to Green and Green PMT is set to 100%).	Slides were scanned immediately after washing on the Agilent G2565CA Microarray Scanner using one color scan setting for 8x60k array slides (Scan Area 61x21.6 mm, Scan resolution 3 碌m, Dye channel is set to Green and Green PMT is set to 100%).	Slides were scanned immediately after washing on the Agilent G2565CA Microarray Scanner using one color scan setting for 8x60k array slides (Scan Area 61x21.6 mm, Scan resolution 3 碌m, Dye channel is set to Green and Green PMT is set to 100%).
!Sample_description	H1_87: H1_87: Femoral artery_3	H10_109: H10_109: Femoral artery_7	H102_8: H102_8: Femoral artery_Control 26	H103_90: H103_90: Carotid artery_Control 14	H104_154: H104_154: Infra-popliteal artery_Control 01	H105_25: H105_25: Carotid artery_91	H106_89b: H106_89b: Carotid artery_Control 10	H108_34: H108_34: Infra-popliteal artery_Control 16	H109_78: H109_78: Carotid artery_Control 19	H110_54: H110_54: Carotid artery_Control 12	H111_40: H111_40: Infra-popliteal artery_1	H112_26: H112_26: Carotid artery_10	H113_77: H113_77: Carotid artery_Control 27	H114_84: H114_84: Carotid artery_84	H116_49: H116_49: Carotid artery_2	H117_56: H117_56: Femoral artery_Control 08	H121_92: H121_92: Femoral artery_Control 21	H122_169: H122_169: Femoral artery_11	H123_1: H123_1: Carotid artery_Control 22	H126_146: H126_146: Carotid artery_27	H128_73: H128_73: Femoral artery_25	H129_168: H129_168: Carotid artery_82	H13_193: H13_193: Infra-popliteal artery_10	H130_150: H130_150: Infra-popliteal artery_19	H131_28: H131_28: Femoral artery_1	H132_88: H132_88: Femoral artery_31	H133_44b: H133_44b: Femoral artery_Control 05	H135_17: H135_17: Femoral artery_Control 01	H136_99: H136_99: Carotid artery_55	H138_185b: H138_185b: Femoral artery_27	H139_13: H139_13: Infra-popliteal artery_12	H14_23: H14_23: Femoral artery_9	H140_190: H140_190: Femoral artery_23	H141_93: H141_93: Infra-popliteal artery_Control 19	H142_189: H142_189: Carotid artery_32	H143_39: H143_39: Femoral artery_18	H144_81: H144_81: Carotid artery_44	H145_46: H145_46: Carotid artery_40	H146_15: H146_15: Carotid artery_Control 05	H147_112: H147_112: Infra-popliteal artery_Control 25	H148_104: H148_104: Carotid artery_95	H149_174: H149_174: Infra-popliteal artery_Control 18	H154_194: H154_194: Infra-popliteal artery_Control 11	H155_103: H155_103: Carotid artery_33	H156_36: H156_36: Carotid artery_12	H157_184: H157_184: Femoral artery_40	H159_140: H159_140: Femoral artery_28	H160_172: H160_172: Femoral artery_41G	H162_59: H162_59: Carotid artery_70
!Sample_data_processing	The scanned images were analyzed with Feature Extraction Software 10.7.1.1 (Agilent) using default parameters (protocol GE1-107_Sep09 and Grid: 039494_D_F_20120628) to obtain background subtracted and spatially detrended Processed Signal intensities. Features flagged in Feature Extraction as Feature Non-uniform outliers were excluded. Data were normalized using R statistical software. Raw values …	The scanned images were analyzed with Feature Extraction Software 10.7.1.1 (Agilent) using default parameters (protocol GE1-107_Sep09 and Grid: 039494_D_F_20120628) to obtain background subtracted and spatially detrended Processed Signal intensities. Features flagged in Feature Extraction as Feature Non-uniform outliers were excluded. Data were normalized using R statistical software. Raw values …	The scanned images were analyzed with Feature Extraction Software 10.7.1.1 (Agilent) using default parameters (protocol GE1-107_Sep09 and Grid: 039494_D_F_20120628) to obtain background subtracted and spatially detrended Processed Signal intensities. Features flagged in Feature Extraction as Feature Non-uniform outliers were excluded. Data were normalized using R statistical software. Raw values …	The scanned images were analyzed with Feature Extraction Software 10.7.1.1 (Agilent) using default parameters (protocol GE1-107_Sep09 and Grid: 039494_D_F_20120628) to obtain background subtracted and spatially detrended Processed Signal intensities. Features flagged in Feature Extraction as Feature Non-uniform outliers were excluded. Data were normalized using R statistical software. Raw values …	The scanned images were analyzed with Feature Extraction Software 10.7.1.1 (Agilent) using default parameters (protocol GE1-107_Sep09 and Grid: 039494_D_F_20120628) to obtain background subtracted and spatially detrended Processed Signal intensities. Features flagged in Feature Extraction as Feature Non-uniform outliers were excluded. Data were normalized using R statistical software. Raw values …	The scanned images were analyzed with Feature Extraction Software 10.7.1.1 (Agilent) using default parameters (protocol GE1-107_Sep09 and Grid: 039494_D_F_20120628) to obtain background subtracted and spatially detrended Processed Signal intensities. Features flagged in Feature Extraction as Feature Non-uniform outliers were excluded. Data were normalized using R statistical software. Raw values …	The scanned images were analyzed with Feature Extraction Software 10.7.1.1 (Agilent) using default parameters (protocol GE1-107_Sep09 and Grid: 039494_D_F_20120628) to obtain background subtracted and spatially detrended Processed Signal intensities. Features flagged in Feature Extraction as Feature Non-uniform outliers were excluded. Data were normalized using R statistical software. Raw values …	The scanned images were analyzed with Feature Extraction Software 10.7.1.1 (Agilent) using default parameters (protocol GE1-107_Sep09 and Grid: 039494_D_F_20120628) to obtain background subtracted and spatially detrended Processed Signal intensities. Features flagged in Feature Extraction as Feature Non-uniform outliers were excluded. Data were normalized using R statistical software. Raw values …	The scanned images were analyzed with Feature Extraction Software 10.7.1.1 (Agilent) using default parameters (protocol GE1-107_Sep09 and Grid: 039494_D_F_20120628) to obtain background subtracted and spatially detrended Processed Signal intensities. Features flagged in Feature Extraction as Feature Non-uniform outliers were excluded. Data were normalized using R statistical software. Raw values …	The scanned images were analyzed with Feature Extraction Software 10.7.1.1 (Agilent) using default parameters (protocol GE1-107_Sep09 and Grid: 039494_D_F_20120628) to obtain background subtracted and spatially detrended Processed Signal intensities. Features flagged in Feature Extraction as Feature Non-uniform outliers were excluded. Data were normalized using R statistical software. Raw values …	The scanned images were analyzed with Feature Extraction Software 10.7.1.1 (Agilent) using default parameters (protocol GE1-107_Sep09 and Grid: 039494_D_F_20120628) to obtain background subtracted and spatially detrended Processed Signal intensities. Features flagged in Feature Extraction as Feature Non-uniform outliers were excluded. Data were normalized using R statistical software. Raw values …	The scanned images were analyzed with Feature Extraction Software 10.7.1.1 (Agilent) using default parameters (protocol GE1-107_Sep09 and Grid: 039494_D_F_20120628) to obtain background subtracted and spatially detrended Processed Signal intensities. Features flagged in Feature Extraction as Feature Non-uniform outliers were excluded. Data were normalized using R statistical software. Raw values …	The scanned images were analyzed with Feature Extraction Software 10.7.1.1 (Agilent) using default parameters (protocol GE1-107_Sep09 and Grid: 039494_D_F_20120628) to obtain background subtracted and spatially detrended Processed Signal intensities. Features flagged in Feature Extraction as Feature Non-uniform outliers were excluded. Data were normalized using R statistical software. Raw values …	The scanned images were analyzed with Feature Extraction Software 10.7.1.1 (Agilent) using default parameters (protocol GE1-107_Sep09 and Grid: 039494_D_F_20120628) to obtain background subtracted and spatially detrended Processed Signal intensities. Features flagged in Feature Extraction as Feature Non-uniform outliers were excluded. Data were normalized using R statistical software. Raw values …	The scanned images were analyzed with Feature Extraction Software 10.7.1.1 (Agilent) using default parameters (protocol GE1-107_Sep09 and Grid: 039494_D_F_20120628) to obtain background subtracted and spatially detrended Processed Signal intensities. Features flagged in Feature Extraction as Feature Non-uniform outliers were excluded. Data were normalized using R statistical software. Raw values …	The scanned images were analyzed with Feature Extraction Software 10.7.1.1 (Agilent) using default parameters (protocol GE1-107_Sep09 and Grid: 039494_D_F_20120628) to obtain background subtracted and spatially detrended Processed Signal intensities. Features flagged in Feature Extraction as Feature Non-uniform outliers were excluded. Data were normalized using R statistical software. Raw values …	The scanned images were analyzed with Feature Extraction Software 10.7.1.1 (Agilent) using default parameters (protocol GE1-107_Sep09 and Grid: 039494_D_F_20120628) to obtain background subtracted and spatially detrended Processed Signal intensities. Features flagged in Feature Extraction as Feature Non-uniform outliers were excluded. Data were normalized using R statistical software. Raw values …	The scanned images were analyzed with Feature Extraction Software 10.7.1.1 (Agilent) using default parameters (protocol GE1-107_Sep09 and Grid: 039494_D_F_20120628) to obtain background subtracted and spatially detrended Processed Signal intensities. Features flagged in Feature Extraction as Feature Non-uniform outliers were excluded. Data were normalized using R statistical software. Raw values …	The scanned images were analyzed with Feature Extraction Software 10.7.1.1 (Agilent) using default parameters (protocol GE1-107_Sep09 and Grid: 039494_D_F_20120628) to obtain background subtracted and spatially detrended Processed Signal intensities. Features flagged in Feature Extraction as Feature Non-uniform outliers were excluded. Data were normalized using R statistical software. Raw values …	The scanned images were analyzed with Feature Extraction Software 10.7.1.1 (Agilent) using default parameters (protocol GE1-107_Sep09 and Grid: 039494_D_F_20120628) to obtain background subtracted and spatially detrended Processed Signal intensities. Features flagged in Feature Extraction as Feature Non-uniform outliers were excluded. Data were normalized using R statistical software. Raw values …	The scanned images were analyzed with Feature Extraction Software 10.7.1.1 (Agilent) using default parameters (protocol GE1-107_Sep09 and Grid: 039494_D_F_20120628) to obtain background subtracted and spatially detrended Processed Signal intensities. Features flagged in Feature Extraction as Feature Non-uniform outliers were excluded. Data were normalized using R statistical software. Raw values …	The scanned images were analyzed with Feature Extraction Software 10.7.1.1 (Agilent) using default parameters (protocol GE1-107_Sep09 and Grid: 039494_D_F_20120628) to obtain background subtracted and spatially detrended Processed Signal intensities. Features flagged in Feature Extraction as Feature Non-uniform outliers were excluded. Data were normalized using R statistical software. Raw values …	The scanned images were analyzed with Feature Extraction Software 10.7.1.1 (Agilent) using default parameters (protocol GE1-107_Sep09 and Grid: 039494_D_F_20120628) to obtain background subtracted and spatially detrended Processed Signal intensities. Features flagged in Feature Extraction as Feature Non-uniform outliers were excluded. Data were normalized using R statistical software. Raw values …	The scanned images were analyzed with Feature Extraction Software 10.7.1.1 (Agilent) using default parameters (protocol GE1-107_Sep09 and Grid: 039494_D_F_20120628) to obtain background subtracted and spatially detrended Processed Signal intensities. Features flagged in Feature Extraction as Feature Non-uniform outliers were excluded. Data were normalized using R statistical software. Raw values …	The scanned images were analyzed with Feature Extraction Software 10.7.1.1 (Agilent) using default parameters (protocol GE1-107_Sep09 and Grid: 039494_D_F_20120628) to obtain background subtracted and spatially detrended Processed Signal intensities. Features flagged in Feature Extraction as Feature Non-uniform outliers were excluded. Data were normalized using R statistical software. Raw values …	The scanned images were analyzed with Feature Extraction Software 10.7.1.1 (Agilent) using default parameters (protocol GE1-107_Sep09 and Grid: 039494_D_F_20120628) to obtain background subtracted and spatially detrended Processed Signal intensities. Features flagged in Feature Extraction as Feature Non-uniform outliers were excluded. Data were normalized using R statistical software. Raw values …	The scanned images were analyzed with Feature Extraction Software 10.7.1.1 (Agilent) using default parameters (protocol GE1-107_Sep09 and Grid: 039494_D_F_20120628) to obtain background subtracted and spatially detrended Processed Signal intensities. Features flagged in Feature Extraction as Feature Non-uniform outliers were excluded. Data were normalized using R statistical software. Raw values …	The scanned images were analyzed with Feature Extraction Software 10.7.1.1 (Agilent) using default parameters (protocol GE1-107_Sep09 and Grid: 039494_D_F_20120628) to obtain background subtracted and spatially detrended Processed Signal intensities. Features flagged in Feature Extraction as Feature Non-uniform outliers were excluded. Data were normalized using R statistical software. Raw values …	The scanned images were analyzed with Feature Extraction Software 10.7.1.1 (Agilent) using default parameters (protocol GE1-107_Sep09 and Grid: 039494_D_F_20120628) to obtain background subtracted and spatially detrended Processed Signal intensities. Features flagged in Feature Extraction as Feature Non-uniform outliers were excluded. Data were normalized using R statistical software. Raw values …	The scanned images were analyzed with Feature Extraction Software 10.7.1.1 (Agilent) using default parameters (protocol GE1-107_Sep09 and Grid: 039494_D_F_20120628) to obtain background subtracted and spatially detrended Processed Signal intensities. Features flagged in Feature Extraction as Feature Non-uniform outliers were excluded. Data were normalized using R statistical software. Raw values …	The scanned images were analyzed with Feature Extraction Software 10.7.1.1 (Agilent) using default parameters (protocol GE1-107_Sep09 and Grid: 039494_D_F_20120628) to obtain background subtracted and spatially detrended Processed Signal intensities. Features flagged in Feature Extraction as Feature Non-uniform outliers were excluded. Data were normalized using R statistical software. Raw values …	The scanned images were analyzed with Feature Extraction Software 10.7.1.1 (Agilent) using default parameters (protocol GE1-107_Sep09 and Grid: 039494_D_F_20120628) to obtain background subtracted and spatially detrended Processed Signal intensities. Features flagged in Feature Extraction as Feature Non-uniform outliers were excluded. Data were normalized using R statistical software. Raw values …	The scanned images were analyzed with Feature Extraction Software 10.7.1.1 (Agilent) using default parameters (protocol GE1-107_Sep09 and Grid: 039494_D_F_20120628) to obtain background subtracted and spatially detrended Processed Signal intensities. Features flagged in Feature Extraction as Feature Non-uniform outliers were excluded. Data were normalized using R statistical software. Raw values …	The scanned images were analyzed with Feature Extraction Software 10.7.1.1 (Agilent) using default parameters (protocol GE1-107_Sep09 and Grid: 039494_D_F_20120628) to obtain background subtracted and spatially detrended Processed Signal intensities. Features flagged in Feature Extraction as Feature Non-uniform outliers were excluded. Data were normalized using R statistical software. Raw values …	The scanned images were analyzed with Feature Extraction Software 10.7.1.1 (Agilent) using default parameters (protocol GE1-107_Sep09 and Grid: 039494_D_F_20120628) to obtain background subtracted and spatially detrended Processed Signal intensities. Features flagged in Feature Extraction as Feature Non-uniform outliers were excluded. Data were normalized using R statistical software. Raw values …	The scanned images were analyzed with Feature Extraction Software 10.7.1.1 (Agilent) using default parameters (protocol GE1-107_Sep09 and Grid: 039494_D_F_20120628) to obtain background subtracted and spatially detrended Processed Signal intensities. Features flagged in Feature Extraction as Feature Non-uniform outliers were excluded. Data were normalized using R statistical software. Raw values …	The scanned images were analyzed with Feature Extraction Software 10.7.1.1 (Agilent) using default parameters (protocol GE1-107_Sep09 and Grid: 039494_D_F_20120628) to obtain background subtracted and spatially detrended Processed Signal intensities. Features flagged in Feature Extraction as Feature Non-uniform outliers were excluded. Data were normalized using R statistical software. Raw values …	The scanned images were analyzed with Feature Extraction Software 10.7.1.1 (Agilent) using default parameters (protocol GE1-107_Sep09 and Grid: 039494_D_F_20120628) to obtain background subtracted and spatially detrended Processed Signal intensities. Features flagged in Feature Extraction as Feature Non-uniform outliers were excluded. Data were normalized using R statistical software. Raw values …	The scanned images were analyzed with Feature Extraction Software 10.7.1.1 (Agilent) using default parameters (protocol GE1-107_Sep09 and Grid: 039494_D_F_20120628) to obtain background subtracted and spatially detrended Processed Signal intensities. Features flagged in Feature Extraction as Feature Non-uniform outliers were excluded. Data were normalized using R statistical software. Raw values …	The scanned images were analyzed with Feature Extraction Software 10.7.1.1 (Agilent) using default parameters (protocol GE1-107_Sep09 and Grid: 039494_D_F_20120628) to obtain background subtracted and spatially detrended Processed Signal intensities. Features flagged in Feature Extraction as Feature Non-uniform outliers were excluded. Data were normalized using R statistical software. Raw values …	The scanned images were analyzed with Feature Extraction Software 10.7.1.1 (Agilent) using default parameters (protocol GE1-107_Sep09 and Grid: 039494_D_F_20120628) to obtain background subtracted and spatially detrended Processed Signal intensities. Features flagged in Feature Extraction as Feature Non-uniform outliers were excluded. Data were normalized using R statistical software. Raw values …	The scanned images were analyzed with Feature Extraction Software 10.7.1.1 (Agilent) using default parameters (protocol GE1-107_Sep09 and Grid: 039494_D_F_20120628) to obtain background subtracted and spatially detrended Processed Signal intensities. Features flagged in Feature Extraction as Feature Non-uniform outliers were excluded. Data were normalized using R statistical software. Raw values …	The scanned images were analyzed with Feature Extraction Software 10.7.1.1 (Agilent) using default parameters (protocol GE1-107_Sep09 and Grid: 039494_D_F_20120628) to obtain background subtracted and spatially detrended Processed Signal intensities. Features flagged in Feature Extraction as Feature Non-uniform outliers were excluded. Data were normalized using R statistical software. Raw values …	The scanned images were analyzed with Feature Extraction Software 10.7.1.1 (Agilent) using default parameters (protocol GE1-107_Sep09 and Grid: 039494_D_F_20120628) to obtain background subtracted and spatially detrended Processed Signal intensities. Features flagged in Feature Extraction as Feature Non-uniform outliers were excluded. Data were normalized using R statistical software. Raw values …	The scanned images were analyzed with Feature Extraction Software 10.7.1.1 (Agilent) using default parameters (protocol GE1-107_Sep09 and Grid: 039494_D_F_20120628) to obtain background subtracted and spatially detrended Processed Signal intensities. Features flagged in Feature Extraction as Feature Non-uniform outliers were excluded. Data were normalized using R statistical software. Raw values …	The scanned images were analyzed with Feature Extraction Software 10.7.1.1 (Agilent) using default parameters (protocol GE1-107_Sep09 and Grid: 039494_D_F_20120628) to obtain background subtracted and spatially detrended Processed Signal intensities. Features flagged in Feature Extraction as Feature Non-uniform outliers were excluded. Data were normalized using R statistical software. Raw values …	The scanned images were analyzed with Feature Extraction Software 10.7.1.1 (Agilent) using default parameters (protocol GE1-107_Sep09 and Grid: 039494_D_F_20120628) to obtain background subtracted and spatially detrended Processed Signal intensities. Features flagged in Feature Extraction as Feature Non-uniform outliers were excluded. Data were normalized using R statistical software. Raw values …	The scanned images were analyzed with Feature Extraction Software 10.7.1.1 (Agilent) using default parameters (protocol GE1-107_Sep09 and Grid: 039494_D_F_20120628) to obtain background subtracted and spatially detrended Processed Signal intensities. Features flagged in Feature Extraction as Feature Non-uniform outliers were excluded. Data were normalized using R statistical software. Raw values …	The scanned images were analyzed with Feature Extraction Software 10.7.1.1 (Agilent) using default parameters (protocol GE1-107_Sep09 and Grid: 039494_D_F_20120628) to obtain background subtracted and spatially detrended Processed Signal intensities. Features flagged in Feature Extraction as Feature Non-uniform outliers were excluded. Data were normalized using R statistical software. Raw values …
!Sample_platform_id	GPL17077	GPL17077	GPL17077	GPL17077	GPL17077	GPL17077	GPL17077	GPL17077	GPL17077	GPL17077	GPL17077	GPL17077	GPL17077	GPL17077	GPL17077	GPL17077	GPL17077	GPL17077	GPL17077	GPL17077	GPL17077	GPL17077	GPL17077	GPL17077	GPL17077	GPL17077	GPL17077	GPL17077	GPL17077	GPL17077	GPL17077	GPL17077	GPL17077	GPL17077	GPL17077	GPL17077	GPL17077	GPL17077	GPL17077	GPL17077	GPL17077	GPL17077	GPL17077	GPL17077	GPL17077	GPL17077	GPL17077	GPL17077	GPL17077
!Sample_contact_name	Marja,,Steenman	Marja,,Steenman	Marja,,Steenman	Marja,,Steenman	Marja,,Steenman	Marja,,Steenman	Marja,,Steenman	Marja,,Steenman	Marja,,Steenman	Marja,,Steenman	Marja,,Steenman	Marja,,Steenman	Marja,,Steenman	Marja,,Steenman	Marja,,Steenman	Marja,,Steenman	Marja,,Steenman	Marja,,Steenman	Marja,,Steenman	Marja,,Steenman	Marja,,Steenman	Marja,,Steenman	Marja,,Steenman	Marja,,Steenman	Marja,,Steenman	Marja,,Steenman	Marja,,Steenman	Marja,,Steenman	Marja,,Steenman	Marja,,Steenman	Marja,,Steenman	Marja,,Steenman	Marja,,Steenman	Marja,,Steenman	Marja,,Steenman	Marja,,Steenman	Marja,,Steenman	Marja,,Steenman	Marja,,Steenman	Marja,,Steenman	Marja,,Steenman	Marja,,Steenman	Marja,,Steenman	Marja,,Steenman	Marja,,Steenman	Marja,,Steenman	Marja,,Steenman	Marja,,Steenman	Marja,,Steenman
!Sample_contact_email	marja.steenman@nantes.inserm.fr	marja.steenman@nantes.inserm.fr	marja.steenman@nantes.inserm.fr	marja.steenman@nantes.inserm.fr	marja.steenman@nantes.inserm.fr	marja.steenman@nantes.inserm.fr	marja.steenman@nantes.inserm.fr	marja.steenman@nantes.inserm.fr	marja.steenman@nantes.inserm.fr	marja.steenman@nantes.inserm.fr	marja.steenman@nantes.inserm.fr	marja.steenman@nantes.inserm.fr	marja.steenman@nantes.inserm.fr	marja.steenman@nantes.inserm.fr	marja.steenman@nantes.inserm.fr	marja.steenman@nantes.inserm.fr	marja.steenman@nantes.inserm.fr	marja.steenman@nantes.inserm.fr	marja.steenman@nantes.inserm.fr	marja.steenman@nantes.inserm.fr	marja.steenman@nantes.inserm.fr	marja.steenman@nantes.inserm.fr	marja.steenman@nantes.inserm.fr	marja.steenman@nantes.inserm.fr	marja.steenman@nantes.inserm.fr	marja.steenman@nantes.inserm.fr	marja.steenman@nantes.inserm.fr	marja.steenman@nantes.inserm.fr	marja.steenman@nantes.inserm.fr	marja.steenman@nantes.inserm.fr	marja.steenman@nantes.inserm.fr	marja.steenman@nantes.inserm.fr	marja.steenman@nantes.inserm.fr	marja.steenman@nantes.inserm.fr	marja.steenman@nantes.inserm.fr	marja.steenman@nantes.inserm.fr	marja.steenman@nantes.inserm.fr	marja.steenman@nantes.inserm.fr	marja.steenman@nantes.inserm.fr	marja.steenman@nantes.inserm.fr	marja.steenman@nantes.inserm.fr	marja.steenman@nantes.inserm.fr	marja.steenman@nantes.inserm.fr	marja.steenman@nantes.inserm.fr	marja.steenman@nantes.inserm.fr	marja.steenman@nantes.inserm.fr	marja.steenman@nantes.inserm.fr	marja.steenman@nantes.inserm.fr	marja.steenman@nantes.inserm.fr
!Sample_contact_institute	L'institut du thorax	L'institut du thorax	L'institut du thorax	L'institut du thorax	L'institut du thorax	L'institut du thorax	L'institut du thorax	L'institut du thorax	L'institut du thorax	L'institut du thorax	L'institut du thorax	L'institut du thorax	L'institut du thorax	L'institut du thorax	L'institut du thorax	L'institut du thorax	L'institut du thorax	L'institut du thorax	L'institut du thorax	L'institut du thorax	L'institut du thorax	L'institut du thorax	L'institut du thorax	L'institut du thorax	L'institut du thorax	L'institut du thorax	L'institut du thorax	L'institut du thorax	L'institut du thorax	L'institut du thorax	L'institut du thorax	L'institut du thorax	L'institut du thorax	L'institut du thorax	L'institut du thorax	L'institut du thorax	L'institut du thorax	L'institut du thorax	L'institut du thorax	L'institut du thorax	L'institut du thorax	L'institut du thorax	L'institut du thorax	L'institut du thorax	L'institut du thorax	L'institut du thorax	L'institut du thorax	L'institut du thorax	L'institut du thorax
!Sample_contact_address	8 quai Moncousu	8 quai Moncousu	8 quai Moncousu	8 quai Moncousu	8 quai Moncousu	8 quai Moncousu	8 quai Moncousu	8 quai Moncousu	8 quai Moncousu	8 quai Moncousu	8 quai Moncousu	8 quai Moncousu	8 quai Moncousu	8 quai Moncousu	8 quai Moncousu	8 quai Moncousu	8 quai Moncousu	8 quai Moncousu	8 quai Moncousu	8 quai Moncousu	8 quai Moncousu	8 quai Moncousu	8 quai Moncousu	8 quai Moncousu	8 quai Moncousu	8 quai Moncousu	8 quai Moncousu	8 quai Moncousu	8 quai Moncousu	8 quai Moncousu	8 quai Moncousu	8 quai Moncousu	8 quai Moncousu	8 quai Moncousu	8 quai Moncousu	8 quai Moncousu	8 quai Moncousu	8 quai Moncousu	8 quai Moncousu	8 quai Moncousu	8 quai Moncousu	8 quai Moncousu	8 quai Moncousu	8 quai Moncousu	8 quai Moncousu	8 quai Moncousu	8 quai Moncousu	8 quai Moncousu	8 quai Moncousu
!Sample_contact_city	Nantes	Nantes	Nantes	Nantes	Nantes	Nantes	Nantes	Nantes	Nantes	Nantes	Nantes	Nantes	Nantes	Nantes	Nantes	Nantes	Nantes	Nantes	Nantes	Nantes	Nantes	Nantes	Nantes	Nantes	Nantes	Nantes	Nantes	Nantes	Nantes	Nantes	Nantes	Nantes	Nantes	Nantes	Nantes	Nantes	Nantes	Nantes	Nantes	Nantes	Nantes	Nantes	Nantes	Nantes	Nantes	Nantes	Nantes	Nantes	Nantes
!Sample_contact_zip/postal_code	44007	44007	44007	44007	44007	44007	44007	44007	44007	44007	44007	44007	44007	44007	44007	44007	44007	44007	44007	44007	44007	44007	44007	44007	44007	44007	44007	44007	44007	44007	44007	44007	44007	44007	44007	44007	44007	44007	44007	44007	44007	44007	44007	44007	44007	44007	44007	44007	44007
!Sample_contact_country	France	France	France	France	France	France	France	France	France	France	France	France	France	France	France	France	France	France	France	France	France	France	France	France	France	France	France	France	France	France	France	France	France	France	France	France	France	France	France	France	France	France	France	France	France	France	France	France	France
!Sample_supplementary_file	ftp://ftp.ncbi.nlm.nih.gov/geo/samples/GSM2696nnn/GSM2696609/suppl/GSM2696609_US82400123_253949440798_S01_GE1_107_Sep09_1_1.txt.gz	ftp://ftp.ncbi.nlm.nih.gov/geo/samples/GSM2696nnn/GSM2696610/suppl/GSM2696610_US82400123_253949440799_S01_GE1_107_Sep09_1_2.txt.gz	ftp://ftp.ncbi.nlm.nih.gov/geo/samples/GSM2696nnn/GSM2696611/suppl/GSM2696611_US82400123_253949440824_S01_GE1_107_Sep09_2_2.txt.gz	ftp://ftp.ncbi.nlm.nih.gov/geo/samples/GSM2696nnn/GSM2696612/suppl/GSM2696612_US82400123_253949440824_S01_GE1_107_Sep09_2_3.txt.gz	ftp://ftp.ncbi.nlm.nih.gov/geo/samples/GSM2696nnn/GSM2696613/suppl/GSM2696613_US82400123_253949440824_S01_GE1_107_Sep09_2_4.txt.gz	ftp://ftp.ncbi.nlm.nih.gov/geo/samples/GSM2696nnn/GSM2696614/suppl/GSM2696614_US82400123_253949440823_S01_GE1_107_Sep09_1_1.txt.gz	ftp://ftp.ncbi.nlm.nih.gov/geo/samples/GSM2696nnn/GSM2696615/suppl/GSM2696615_US82400123_253949440823_S01_GE1_107_Sep09_1_2.txt.gz	ftp://ftp.ncbi.nlm.nih.gov/geo/samples/GSM2696nnn/GSM2696616/suppl/GSM2696616_US82400123_253949440823_S01_GE1_107_Sep09_1_4.txt.gz	ftp://ftp.ncbi.nlm.nih.gov/geo/samples/GSM2696nnn/GSM2696617/suppl/GSM2696617_US82400123_253949440823_S01_GE1_107_Sep09_2_1.txt.gz	ftp://ftp.ncbi.nlm.nih.gov/geo/samples/GSM2696nnn/GSM2696618/suppl/GSM2696618_US82400123_253949440823_S01_GE1_107_Sep09_2_2.txt.gz	ftp://ftp.ncbi.nlm.nih.gov/geo/samples/GSM2696nnn/GSM2696619/suppl/GSM2696619_US82400123_253949440823_S01_GE1_107_Sep09_2_3.txt.gz	ftp://ftp.ncbi.nlm.nih.gov/geo/samples/GSM2696nnn/GSM2696620/suppl/GSM2696620_US82400123_253949440823_S01_GE1_107_Sep09_2_4.txt.gz	ftp://ftp.ncbi.nlm.nih.gov/geo/samples/GSM2696nnn/GSM2696621/suppl/GSM2696621_US82400123_253949440822_S01_GE1_107_Sep09_1_1.txt.gz	ftp://ftp.ncbi.nlm.nih.gov/geo/samples/GSM2696nnn/GSM2696622/suppl/GSM2696622_US82400123_253949440822_S01_GE1_107_Sep09_1_2.txt.gz	ftp://ftp.ncbi.nlm.nih.gov/geo/samples/GSM2696nnn/GSM2696623/suppl/GSM2696623_US82400123_253949440822_S01_GE1_107_Sep09_1_4.txt.gz	ftp://ftp.ncbi.nlm.nih.gov/geo/samples/GSM2696nnn/GSM2696624/suppl/GSM2696624_US82400123_253949440822_S01_GE1_107_Sep09_2_1.txt.gz	ftp://ftp.ncbi.nlm.nih.gov/geo/samples/GSM2696nnn/GSM2696625/suppl/GSM2696625_US82400123_253949440797_S01_GE1_107_Sep09_1_1.txt.gz	ftp://ftp.ncbi.nlm.nih.gov/geo/samples/GSM2696nnn/GSM2696626/suppl/GSM2696626_US82400123_253949440797_S01_GE1_107_Sep09_1_2.txt.gz	ftp://ftp.ncbi.nlm.nih.gov/geo/samples/GSM2696nnn/GSM2696627/suppl/GSM2696627_US82400123_253949440797_S01_GE1_107_Sep09_1_3.txt.gz	ftp://ftp.ncbi.nlm.nih.gov/geo/samples/GSM2696nnn/GSM2696628/suppl/GSM2696628_US82400123_253949440797_S01_GE1_107_Sep09_2_2.txt.gz	ftp://ftp.ncbi.nlm.nih.gov/geo/samples/GSM2696nnn/GSM2696629/suppl/GSM2696629_US82400123_253949440797_S01_GE1_107_Sep09_2_4.txt.gz	ftp://ftp.ncbi.nlm.nih.gov/geo/samples/GSM2696nnn/GSM2696630/suppl/GSM2696630_US82400123_253949440796_S01_GE1_107_Sep09_1_1.txt.gz	ftp://ftp.ncbi.nlm.nih.gov/geo/samples/GSM2696nnn/GSM2696631/suppl/GSM2696631_US82400123_253949440799_S01_GE1_107_Sep09_2_1.txt.gz	ftp://ftp.ncbi.nlm.nih.gov/geo/samples/GSM2696nnn/GSM2696632/suppl/GSM2696632_US82400123_253949440796_S01_GE1_107_Sep09_1_2.txt.gz	ftp://ftp.ncbi.nlm.nih.gov/geo/samples/GSM2696nnn/GSM2696633/suppl/GSM2696633_US82400123_253949440796_S01_GE1_107_Sep09_1_3.txt.gz	ftp://ftp.ncbi.nlm.nih.gov/geo/samples/GSM2696nnn/GSM2696634/suppl/GSM2696634_US82400123_253949440796_S01_GE1_107_Sep09_1_4.txt.gz	ftp://ftp.ncbi.nlm.nih.gov/geo/samples/GSM2696nnn/GSM2696635/suppl/GSM2696635_US82400123_253949440796_S01_GE1_107_Sep09_2_1.txt.gz	ftp://ftp.ncbi.nlm.nih.gov/geo/samples/GSM2696nnn/GSM2696636/suppl/GSM2696636_US82400123_253949440796_S01_GE1_107_Sep09_2_3.txt.gz	ftp://ftp.ncbi.nlm.nih.gov/geo/samples/GSM2696nnn/GSM2696637/suppl/GSM2696637_US82400123_253949440796_S01_GE1_107_Sep09_2_4.txt.gz	ftp://ftp.ncbi.nlm.nih.gov/geo/samples/GSM2696nnn/GSM2696638/suppl/GSM2696638_US82400123_253949440795_S01_GE1_107_Sep09_1_2.txt.gz	ftp://ftp.ncbi.nlm.nih.gov/geo/samples/GSM2696nnn/GSM2696639/suppl/GSM2696639_US82400123_253949440795_S01_GE1_107_Sep09_1_3.txt.gz	ftp://ftp.ncbi.nlm.nih.gov/geo/samples/GSM2696nnn/GSM2696640/suppl/GSM2696640_US82400123_253949440799_S01_GE1_107_Sep09_2_2.txt.gz	ftp://ftp.ncbi.nlm.nih.gov/geo/samples/GSM2696nnn/GSM2696641/suppl/GSM2696641_US82400123_253949440795_S01_GE1_107_Sep09_1_4.txt.gz	ftp://ftp.ncbi.nlm.nih.gov/geo/samples/GSM2696nnn/GSM2696642/suppl/GSM2696642_US82400123_253949440795_S01_GE1_107_Sep09_2_1.txt.gz	ftp://ftp.ncbi.nlm.nih.gov/geo/samples/GSM2696nnn/GSM2696643/suppl/GSM2696643_US82400123_253949440795_S01_GE1_107_Sep09_2_2.txt.gz	ftp://ftp.ncbi.nlm.nih.gov/geo/samples/GSM2696nnn/GSM2696644/suppl/GSM2696644_US82400123_253949440795_S01_GE1_107_Sep09_2_3.txt.gz	ftp://ftp.ncbi.nlm.nih.gov/geo/samples/GSM2696nnn/GSM2696645/suppl/GSM2696645_US82400123_253949440795_S01_GE1_107_Sep09_2_4.txt.gz	ftp://ftp.ncbi.nlm.nih.gov/geo/samples/GSM2696nnn/GSM2696646/suppl/GSM2696646_US82400123_253949440809_S01_GE1_107_Sep09_1_1.txt.gz	ftp://ftp.ncbi.nlm.nih.gov/geo/samples/GSM2696nnn/GSM2696647/suppl/GSM2696647_US82400123_253949440809_S01_GE1_107_Sep09_1_2.txt.gz	ftp://ftp.ncbi.nlm.nih.gov/geo/samples/GSM2696nnn/GSM2696648/suppl/GSM2696648_US82400123_253949440809_S01_GE1_107_Sep09_1_3.txt.gz	ftp://ftp.ncbi.nlm.nih.gov/geo/samples/GSM2696nnn/GSM2696649/suppl/GSM2696649_US82400123_253949440809_S01_GE1_107_Sep09_1_4.txt.gz	ftp://ftp.ncbi.nlm.nih.gov/geo/samples/GSM2696nnn/GSM2696650/suppl/GSM2696650_US82400123_253949440809_S01_GE1_107_Sep09_2_1.txt.gz	ftp://ftp.ncbi.nlm.nih.gov/geo/samples/GSM2696nnn/GSM2696651/suppl/GSM2696651_US82400123_253949440808_S01_GE1_107_Sep09_1_2.txt.gz	ftp://ftp.ncbi.nlm.nih.gov/geo/samples/GSM2696nnn/GSM2696652/suppl/GSM2696652_US82400123_253949440808_S01_GE1_107_Sep09_1_3.txt.gz	ftp://ftp.ncbi.nlm.nih.gov/geo/samples/GSM2696nnn/GSM2696653/suppl/GSM2696653_US82400123_253949440808_S01_GE1_107_Sep09_1_4.txt.gz	ftp://ftp.ncbi.nlm.nih.gov/geo/samples/GSM2696nnn/GSM2696654/suppl/GSM2696654_US82400123_253949440808_S01_GE1_107_Sep09_2_1.txt.gz	ftp://ftp.ncbi.nlm.nih.gov/geo/samples/GSM2696nnn/GSM2696655/suppl/GSM2696655_US82400123_253949440808_S01_GE1_107_Sep09_2_3.txt.gz	ftp://ftp.ncbi.nlm.nih.gov/geo/samples/GSM2696nnn/GSM2696656/suppl/GSM2696656_US82400123_253949440808_S01_GE1_107_Sep09_2_4.txt.gz	ftp://ftp.ncbi.nlm.nih.gov/geo/samples/GSM2696nnn/GSM2696657/suppl/GSM2696657_US82400123_253949440807_S01_GE1_107_Sep09_1_2.txt.gz
!Sample_data_row_count	47264	47264	47264	47264	47264	47264	47264	47264	47264	47264	47264	47264	47264	47264	47264	47264	47264	47264	47264	47264	47264	47264	47264	47264	47264	47264	47264	47264	47264	47264	47264	47264	47264	47264	47264	47264	47264	47264	47264	47264	47264	47264	47264	47264	47264	47264	47264	47264	47264
!series_matrix_table_begin
ID_REF	GSM2696609	GSM2696610	GSM2696611	GSM2696612	GSM2696613	GSM2696614	GSM2696615	GSM2696616	GSM2696617	GSM2696618	GSM2696619	GSM2696620	GSM2696621	GSM2696622	GSM2696623	GSM2696624	GSM2696625	GSM2696626	GSM2696627	GSM2696628	GSM2696629	GSM2696630	GSM2696631	GSM2696632	GSM2696633	GSM2696634	GSM2696635	GSM2696636	GSM2696637	GSM2696638	GSM2696639	GSM2696640	GSM2696641	GSM2696642	GSM2696643	GSM2696644	GSM2696645	GSM2696646	GSM2696647	GSM2696648	GSM2696649	GSM2696650	GSM2696651	GSM2696652	GSM2696653	GSM2696654	GSM2696655	GSM2696656	GSM2696657
A_19_P00315452	4.45	4.47	5.16	4.96	4.76	4.93	5.03	5.54	4.5	4.98	4.79	5.02	5.12	5.64	5.5	4.64	4.42	5.25	5.27	5.25	4.51	5.11	4.59	5.41	4.81	5.3	4.95	4.91	6.15	4.92	5.08	4.79	5.08	4.2	5.52	4.75	5.32	5.29	5.17	5.41	5.36	5.54	5.23	5.77	5.39	4.68	4.53	4.77	5.42
A_19_P00315459	4.99	5.12	4.56	5.02	4.88	5.13	5.03	4.92	4.47	5.24	5.14	4.96	5.07	4.59	4.83	4.88	4.88	5.14	5.28	5.32	4.73	4.69	4.71	4.9	5.35	4.72	5.13	4.8	4.85	5.12	4.71	4.73	4.82	4.85	4.78	4.65	5.11	5.21	4.95	4.99	4.85	4.88	4.99	4.66	5.16	5.08	4.86	5.14	5.2
A_19_P00315482	4	4.06	3.92	3.93	3.96	3.95	3.88	3.87	3.83	3.87	3.99	3.9	3.75	3.73	4.06	3.88	3.97	3.93	3.84	3.85	4.02	3.92	4.08	3.85	4.03	4.06	4.09	3.98	3.97	3.73	4	4.02	3.87	3.97	3.82	3.93	3.83	3.93	3.93	3.95	3.97	3.91	3.98	3.9	3.82	3.95	4.12	4.23	3.78
A_19_P00315492	4.13	4.41	4.15	3.83	4.11	3.99	3.91	4.09	3.91	3.74	3.82	3.84	3.66	3.83	3.8	4.03	3.83	3.93	4.05	3.62	4.14	3.97	3.8	4	3.96	4.16	3.89	3.91	4.09	4.24	4.2	4.02	4.26	4.07	4.36	4.01	3.89	3.96	4.19	3.92	4.1	3.94	4.03	4.04	3.88	3.97	4.02	3.97	3.97
A_19_P00315493	6.3	5.21	5.1	5.35	6.08	5.82	6.5	4.89	5.22	5.26	6.13	5.85	6.1	5.52	5.71	5.82	5.43	5.76	5.64	5.36	5.7	5.39	4.49	5.88	5.77	5.34	5.88	5.7	5.62	6.29	5.14	6.04	6.02	5.55	5.13	5.57	5.32	5.44	5.61	4.81	5.96	5.52	5.54	5.27	5.88	5.42	5.81	5.88	5.58
A_19_P00315502	3.91	3.61	4.24	3.76	3.84	3.89	3.77	3.79	3.82	3.7	3.67	3.76	3.89	3.82	3.77	4.01	3.64	4	3.82	3.74	3.75	3.61	3.65	4.02	3.74	3.67	3.88	3.63	3.71	3.7	3.79	4.06	3.92	3.78	3.97	3.96	3.82	3.78	3.93	3.7	3.85	3.72	3.88	3.83	3.79	3.93	3.95	3.91	3.61
A_19_P00315506	6.38	6.33	6.7	6.26	6.52	6.58	6.69	6.26	7.22	6.81	6.52	6.55	6.89	6.52	6.71	7.27	6.18	6.76	6.45	6.24	6.06	6.36	6.49	6.54	6.5	6.85	6.75	6.78	6.44	6.96	6.41	6.57	6.41	6.82	6.37	6.04	6.18	6.28	7.08	6.31	6.51	6.83	5.98	6.29	6.5	6.65	6.8	6.72	6.54
A_19_P00315518	3.93	3.48	3.75	3.67	3.84	3.82	3.82	3.88	3.65	3.78	3.83	3.68	3.71	3.96	3.86	3.77	3.78	3.78	3.82	3.83	3.82	3.87	4	3.62	3.72	3.92	3.8	3.74	3.81	3.7	3.85	3.63	3.81	3.66	3.81	3.7	3.87	3.73	3.55	3.66	3.98	3.72	3.62	3.83	3.97	3.81	3.8	4.02	3.76
A_19_P00315519	3.4	3.57	3.66	3.58	3.71	3.78	3.78	3.84	3.59	3.69	3.6	3.66	3.68	3.68	3.62	3.76	3.59	3.66	3.88	3.6	3.73	3.75	3.64	3.56	3.84	3.63	3.8	3.79	3.87	3.45	3.68	3.78	3.96	3.88	3.71	3.76	3.93	3.72	3.86	3.65	3.64	3.73	3.66	3.67	3.78	3.71	3.68	3.87	3.93
A_19_P00315524	5.25	5.71	4.6	5.15	5.78	6.43	6.78	4.88	4.43	5.35	6.04	7.31	5.9	6.86	6.69	4.48	4.55	6.27	6.38	6.07	6.11	7.2	6.67	6.31	6.69	6.48	5.32	5.39	7.16	7.09	6.34	6.38	5.9	4.92	6.44	6.72	5.96	7.43	5.37	4.58	7.07	5.51	4.83	6.31	7.28	5.94	6.26	6.48	6.27
A_19_P00315528	3.94	4.41	4.09	4.03	4.08	4.03	4.33	3.98	3.93	4.36	4.33	4.33	3.97	4.22	4.3	3.99	3.84	4.07	4.17	4.15	4.05	4.41	4.16	4.05	4.43	4.23	3.99	3.73	4.16	4.28	4.31	3.98	4.06	3.87	4.19	4.48	4.21	4.4	4.05	4.07	4.41	3.96	3.94	4.29	4.44	4.17	3.88	4.42	4.28
A_19_P00315529	3.86	4.44	3.85	4.1	4.19	4.05	4.41	4.3	4.01	4.2	4.09	4.3	3.84	4.06	3.98	4.23	3.62	4.18	3.95	4.25	4.05	4.37	4.09	4	4.49	4.36	4.01	3.84	4.21	4.45	4.37	3.91	4.37	3.73	4.98	4.34	4.05	4.54	4.11	4.03	4.43	4.23	4.03	4.06	4.36	4.03	4.01	4.24	4.21
A_19_P00315538	3.69	4.18	3.76	3.51	3.83	4.46	3.87	3.83	3.91	3.72	3.7	4.09	3.72	3.83	3.91	4.73	3.79	3.78	3.87	4.08	3.77	4.09	3.72	3.77	3.99	3.83	3.78	3.78	4.02	3.92	4.02	3.5	4.22	4.31	4.2	3.83	4.44	3.87	3.48	3.76	4.12	3.66	3.87	4.76	4.12	3.64	3.75	3.93	4.12
A_19_P00315541	3.73	3.77	3.8	3.88	3.53	3.75	3.61	3.58	3.79	3.83	3.92	3.87	3.64	3.75	3.82	3.97	3.67	3.86	3.74	3.63	3.69	3.85	3.8	3.84	3.7	3.71	3.65	3.78	3.67	3.75	3.71	3.9	3.6	3.82	3.59	3.62	3.86	3.57	3.64	3.61	3.76	3.56	3.62	3.64	3.6	3.68	3.83	3.7	3.79
A_19_P00315543	4.78	4.42	5.36	4.76	4.88	4.29	4.2	5.43	4.57	4.43	4.4	4.88	4.4	4.36	4.24	4.82	5.12	4.77	5.18	4.91	4.38	4.31	4.4	5.04	4.58	4.75	4.49	5.28	4.49	4.53	4.36	4.44	4.16	4.81	4.48	4.76	4.41	4.8	4.55	4.66	4.63	5.32	4.46	4.51	4.76	4.63	4.02	4.96	4.29
A_19_P00315550	6.81	6.45	6.44	5.41	6.27	5.79	5.59	6.74	5.25	5.72	6.23	5.67	6.29	5.71	5.31	6.99	6.58	6.85	6.06	5.85	6.62	5.3	6.45	6.08	6.33	6.32	6.88	6.63	5.67	6.82	6.57	6.6	4.69	6.69	5.52	5.93	5.14	5.81	5.69	6.75	5.16	6.3	6.65	5.45	5.91	6.37	6.6	6.93	5.81
A_19_P00315551	6.88	6.5	6.08	5.93	6.38	6.08	5.8	6.4	5.58	5.86	6.31	6.07	6.47	5.8	5.92	6.84	6.5	6.83	6.1	6.03	6.55	5.66	6.53	6.11	6.44	6.14	6.7	6.73	5.74	6.73	6.43	6.51	5.32	6.43	5.55	5.76	5.39	6.18	5.97	6.31	5.48	5.92	6.58	5.67	5.99	6.32	6.57	6.88	5.83
A_19_P00315554	4.06	3.94	3.77	3.68	3.92	5.27	4.14	3.77	3.93	3.85	4.1	4.27	4.78	4.36	4.58	4.09	4.02	4.06	4.01	4.01	4.06	4.3	3.98	4.05	4.27	3.88	3.89	3.88	4.83	3.89	3.65	3.92	3.82	3.99	4.35	3.86	5.15	4.36	3.72	3.79	4.6	3.75	3.64	5.1	4.21	3.88	4.01	3.77	4.57
A_19_P00315581	7.84	7.93	7.87	7.92	7.87	7.89	8.01	7.19	7.58	7.71	7.91	8.69	7.57	7.94	7.58	8.01	7.92	7.81	8.01	8.3	7.95	7.84	7.99	9.26	8.04	7.97	8.24	7.79	7.87	8.03	7.57	8.13	7.73	7.62	7.84	7.73	7.67	8.5	8.07	7.66	9.02	8.17	7.9	7.85	8.07	8.04	7.69	8.22	7.98
A_19_P00315583	4.77	4.94	4.05	4.8	4.88	5.15	4.58	4.64	4.21	4.55	4.68	4.77	4.38	4.8	4.94	4.47	4.46	4.98	4.4	4.72	4.74	4.88	4.71	4.51	4.79	4.92	5.21	4.47	5.27	4.68	4.95	4.62	5.66	4.24	4.89	5.07	5.22	5.01	4.74	4.45	5.02	4.1	4.43	5.14	4.72	4.85	5.26	4.62	5.09
A_19_P00315584	5.44	5.5	4.68	5.33	5.48	5.82	5.28	5.29	4.55	5.25	5.24	5.51	4.93	5.4	5.55	4.85	4.65	5.52	5.06	5.4	4.91	5.41	5.36	5.55	5.59	5.57	5.65	5.16	5.76	5.51	5.6	5.06	6.21	4.69	5.47	5.7	5.85	5.78	5.3	4.68	5.7	5.07	5.22	5.78	5.39	5.69	5.86	5.29	5.66
A_19_P00315587	3.7	3.71	3.91	3.85	4.13	3.9	3.68	3.78	3.83	3.86	3.87	3.93	3.65	3.97	3.81	3.77	3.86	3.75	3.95	4.03	4	3.84	3.86	3.74	3.8	3.5	3.65	3.9	3.89	3.71	3.83	3.88	4	3.88	3.74	3.99	3.83	3.56	3.76	3.73	3.78	3.83	3.7	3.58	3.83	3.61	3.7	3.65	3.79
A_19_P00315593	4.19	4.38	4.1	4.08	4.07	4.35	4.04	3.8	4.12	4.21	3.97	4.26	3.97	3.93	4.17	3.86	4.44	4.03	4.23	4.06	3.78	4.03	4.03	3.91	3.74	4.11	4.19	4.21	3.91	4.04	3.68	3.82	3.91	4.05	4.12	3.96	3.94	4.05	4.07	4.24	4.22	4.17	4.06	4.08	4.15	4.19	4.19	4.3	4.15
A_19_P00315601	8.43	8.58	7.09	8.83	9.05	7.9	8.24	7.73	7.99	8.23	8.54	8.57	7.87	8.05	8.34	7.99	7.96	8.95	8.41	8.56	8.98	8.41	8.8	7.69	8.9	8.95	8.49	8.74	8.33	8.61	8.74	8.53	8.04	8.18	8.32	8.32	8.46	8.53	8.6	7.68	8.63	7.9	8.69	8.37	8.47	8.55	8.7	8.75	8.34
A_19_P00315603	7.99	8.11	6.49	8.22	8.48	7.66	7.89	6.85	7.65	7.84	8.15	8.17	7.71	7.95	8.19	7.59	7.58	8.5	7.96	8	8.34	8.03	8.29	7.09	8.57	8.54	8.06	8.14	7.82	7.95	8.22	8.11	7.66	7.58	7.84	7.88	7.97	8.21	8.25	7.08	8.15	7.37	8.24	7.98	8.01	8.11	8.46	8.2	7.94
A_19_P00315625	3.88	3.62	3.74	3.91	4.07	3.84	3.73	4.05	3.89	4.17	3.71	3.97	3.88	3.81	3.73	3.81	3.76	4.07	3.63	3.67	3.64	3.94	3.87	3.85	3.95	4.01	3.8	3.76	3.86	3.72	3.63	3.73	3.74	3.96	3.58	3.92	3.82	3.74	3.97	3.91	3.89	3.96	3.82	3.84	3.93	4.13	3.93	3.99	3.61
A_19_P00315627	4.47	4.28	4.4	4.41	4.81	4.04	4.28	4.36	4.4	5.27	4.32	4.22	4.87	4.22	4.09	4.8	4.44	4.21	4.25	4.21	4.61	4.27	4.01	4.27	4.3	4.21	4.2	4.9	3.92	4.26	4.29	4.13	3.97	4.81	4.17	4.12	3.98	3.98	4.24	4.43	4.09	4.21	4.7	4.06	4.06	4.24	3.99	4.12	4.17
A_19_P00315631	4.61	4.65	5.4	3.76	4.21	4.03	3.87	4.14	3.8	3.75	4.02	4.14	3.79	4.13	3.84	4.72	4.18	4.06	3.84	4.14	4.94	3.94	4.04	4.1	3.92	3.9	4.19	5.05	3.99	3.96	4.09	4.6	3.8	4.85	3.84	3.88	3.68	4.16	3.8	4.6	3.79	4.61	4.12	3.84	4.06	3.77	3.89	4.08	3.97
A_19_P00315633	5.01	4.74	5.89	3.45	4.51	4	3.77	4.23	3.84	3.72	4.24	4.23	3.86	4.16	3.99	4.92	4.46	3.92	3.9	4.32	5.32	3.97	4.31	4.05	4.07	3.89	4.62	5.57	4.22	3.88	4	4.89	3.95	5.1	3.96	3.87	3.78	4.34	3.97	4.7	4.1	5	4.25	3.95	4.36	3.96	4.09	4.64	4.17
A_19_P00315641	4.2	4.52	5.12	4.99	4.49	3.95	4.92	5.05	5.11	4.67	4.6	4.32	5.21	4.33	4.44	4.81	5.01	4.73	4.87	4.35	5.03	4.58	4.82	4.44	4.2	4.88	5.32	4.39	4.4	4.58	5.22	4.76	4.24	4.99	4.32	5.26	4.13	4.31	5.27	5.04	4.4	5.12	4.81	4.7	4.31	4.47	4.77	4.49	4.37
A_19_P00315647	6.05	6.44	8.08	8.1	7.44	6.33	7.68	8.51	7.93	7.39	5.71	6.35	7.54	6.83	6.82	6.51	7.81	6.39	7.18	6.37	6.8	6.74	6.62	6.68	6.07	7.11	7.11	7.54	7.06	6.23	6.08	6.35	6.63	7.68	6.95	6.66	6.62	6.45	8.37	6.46	6.44	7.37	6.56	6.72	6.88	6.89	6.51	6.37	6.8
A_19_P00315651	4.27	4.32	4.17	4.24	4.06	4.12	3.96	4.21	4.63	4.01	4.35	4.3	3.89	4.06	3.91	4.32	4.32	4.36	4.14	4.31	4.24	4.12	4.15	4.45	4.19	4.1	4.03	3.99	4.05	4.24	4.26	4.28	4.51	4.05	4.04	4.1	4.07	4.2	4.2	4.35	5.04	4.34	4.27	4.16	4.12	4.12	4.05	4.33	4.09
A_19_P00315668	4.72	4.75	5	4.53	4.5	4.99	5	4.56	5.42	4.4	4.81	4.82	5.35	4.62	4.47	5.04	6.34	4.84	5.02	4.64	4.73	4.91	4.79	5.26	4.75	4.69	4.49	4.61	4.81	4.93	4.85	4.81	5.48	5	4.84	4.91	4.77	4.68	4.89	5.28	5.04	5	4.88	5.01	5.01	4.79	4.4	4.79	4.87
A_19_P00315691	4.53	4.17	4.2	4.05	4.18	4.33	4	4.13	4.22	4.12	4.16	4.16	4.15	4.17	4.04	4.04	4.31	4.22	4.11	4.22	4.61	4.03	4.14	4.18	3.95	4.06	4.18	4.31	3.97	4.01	3.74	4.15	4.33	4.15	4.11	3.98	3.83	4.04	4.02	3.85	3.99	4.27	4.13	4.01	4.22	4.07	4.05	4.11	4.25
A_19_P00315693	4.73	4.54	4.68	4.64	5.11	4.17	4.84	4.81	4.69	4.79	4.93	4.36	4.45	4.62	4.72	5.19	4.42	4.61	4.8	4.56	4.99	4.58	4.98	4.68	4.85	4.75	4.95	4.99	4.63	5.04	4.82	4.26	4.6	4.75	4.62	4.96	4.71	4.59	4.94	4.82	4.53	4.75	5.05	4.53	4.63	4.51	4.45	4.64	4.56
A_19_P00315705	5.28	4.77	4.64	4.4	4.39	4.26	4.5	4.91	4.43	4.24	4.6	4.55	4.7	4.44	4.67	4.79	5.1	4.73	4.93	5.12	4.13	4.67	4.48	4.83	4.66	4.74	4.89	4.73	4.81	4.49	4.41	4.59	4.54	4.67	4.59	4.57	4.42	4.88	4.77	5.09	4.88	5	4.94	4.77	4.95	5.12	4.31	5.11	4.66
A_19_P00315716	4.96	4.67	5.64	5.81	4.97	4.78	5.03	5.87	4.99	4.97	4.91	4.72	5.58	5.1	5.28	5.16	4.78	4.86	5.17	4.89	4.88	4.97	4.91	5.85	5.21	4.82	4.99	5.21	4.93	4.82	5.11	4.78	4.93	5.03	4.87	5.21	5.04	5	4.94	5.45	5.04	5.59	4.84	4.78	5.08	4.67	4.6	5.35	4.82
A_19_P00315717	7.26	7.25	7.8	7.72	6.99	7.27	7.17	8.23	6.98	6.87	7.42	7.23	7.27	7.21	7.2	7.29	6.68	7.25	7.44	7.24	7.41	7.14	7.26	6.78	7.24	7.13	7.39	7.18	7.25	7.23	7.47	7.32	7.39	6.94	7.12	7.16	7.14	7.23	7.16	8.11	7.36	7.83	7.36	7.18	7.39	7.17	7.5	7.21	7.37
A_19_P00315718	7.37	7.36	7.77	7.74	7.17	7.41	7.25	8.05	6.98	7.09	7.43	7.31	7.42	7.34	7.22	7.38	6.73	7.38	7.42	7.22	7.47	7.17	7.19	7.03	7.39	7.24	7.46	7.27	7.39	7.37	7.43	7.46	7.7	7	7.26	7.16	7.28	7.17	7.18	8.13	7.34	7.88	7.56	7.35	7.49	7.2	7.55	7.39	7.35
A_19_P00315738	4.77	4.95	4.48	5.07	4.94	5.33	5.09	4.81	4.86	5.05	5.29	5	4.66	4.99	5	5.07	4.6	4.72	4.63	4.98	5.01	4.93	5	4.67	5.15	4.74	5.18	4.93	5.06	4.98	4.95	5.18	4.99	4.6	5.13	4.69	5.14	4.92	4.96	4.75	4.97	4.56	5	4.84	4.96	5.02	4.84	5.15	4.97
A_19_P00315753	6.01	6.22	5.18	6.7	6.68	5.44	5.88	6.58	6.19	5.95	6.12	5.61	5.94	5.79	5.85	6.12	5.82	6.7	6.04	6.07	6.61	5.92	6.46	5.29	5.91	6.48	6.7	6.27	5.81	6.21	6.18	5.81	5.02	6.18	5.82	6.1	5.8	5.85	6.6	6.32	5.98	5.64	6.58	5.98	5.81	6.36	6.4	6.29	5.89
A_19_P00315759	4.36	3.87	4.1	4.19	4.01	4.01	4.39	4.1	3.75	4.08	4.38	4.03	6.58	4.23	4.28	4.19	3.99	3.94	4.11	4.35	4.24	3.99	4.13	4.22	4.39	3.92	4.46	4.08	4.47	4.34	3.88	4.57	4.26	4.18	4.1	4.27	4.26	4.28	4.05	4	4.15	4.14	4	4.28	4.19	4.06	4.18	4	4.2
A_19_P00315764	6.13	5.63	5.63	5.91	5.65	5.65	5.84	6.28	5.55	5.43	5.58	5.96	5.44	5.34	5.67	5.81	5.92	5.78	6.04	5.95	5.54	5.49	5.54	6	5.83	6.28	5.98	5.69	5.75	5.78	5.41	5.58	5.39	5.33	5.57	5.6	5.61	6.16	6.12	6.03	5.92	6.36	5.73	5.81	6.04	5.96	5.29	6.42	5.52
A_19_P00315773	4.21	4.25	4.12	4.32	4.18	4.11	4	4.52	4.12	4.16	4.22	4.14	4.47	4.11	4.14	4.61	3.98	4.3	4.09	4.13	4.18	4.14	4.14	4.05	4.22	4.17	4.22	4.2	3.73	4.24	4.32	4.13	4.05	4.17	4.19	4.13	3.94	4.03	4.17	4.47	3.81	4.19	4.33	4.18	3.92	4.13	4.45	4.08	4.19
A_19_P00315780	5	4.81	4.28	4.99	4.93	5.26	4.91	4.64	4.78	4.93	5.13	4.87	4.72	4.97	4.85	4.98	4.55	4.73	4.88	4.82	4.72	5.13	4.99	4.88	4.94	4.72	5.21	5.12	4.9	4.98	4.97	5.24	5.03	4.74	5.02	4.75	5.24	4.98	4.82	4.7	4.94	4.74	5.03	4.76	5.04	4.89	4.74	5.16	4.94
A_19_P00315789	3.54	4.03	3.83	3.81	3.73	3.73	3.7	3.74	3.83	3.49	3.69	3.62	3.65	3.73	3.75	3.61	3.67	4.32	3.7	3.69	3.64	3.59	3.5	3.6	3.59	3.8	3.53	3.69	3.63	3.92	3.48	3.81	3.5	3.67	3.85	3.86	3.73	3.64	3.63	3.46	3.77	3.49	3.6	3.74	3.86	3.78	3.63	3.79	3.68
A_19_P00315790	3.96	3.75	3.86	3.76	3.7	3.98	3.78	3.93	3.97	3.77	3.87	3.74	3.66	3.7	3.91	3.81	4.01	3.83	3.84	3.86	3.71	3.87	3.82	3.94	3.97	3.88	3.73	3.97	3.7	3.62	3.83	3.97	3.67	3.78	3.83	3.94	3.85	3.9	3.84	3.94	3.86	3.77	3.87	3.89	3.76	3.75	4.13	3.7	3.82
A_19_P00315791	3.91	3.73	3.74	3.9	3.77	3.91	3.65	3.81	3.73	3.86	3.78	3.92	3.85	3.85	3.95	3.72	3.9	3.77	3.56	3.8	3.64	3.73	3.86	3.63	3.65	4.01	3.97	3.82	3.82	3.74	3.75	3.58	3.65	3.79	3.54	3.73	3.6	3.7	3.74	3.62	3.9	3.77	3.62	3.69	3.6	3.94	3.93	3.83	3.73
A_19_P00315798	4.09	3.82	4.16	3.9	3.95	4.12	3.97	3.91	3.99	3.9	4.12	3.9	3.74	4.04	3.85	3.95	4.12	3.92	4.07	4.07	4.04	3.91	3.92	4.11	3.9	3.94	4.16	4.07	4.06	3.77	3.86	4.13	3.82	4.11	3.98	4	3.82	4.14	3.87	3.84	3.73	3.95	3.98	3.89	3.77	4.2	3.78	3.97	3.92
A_19_P00315804	4.27	4.24	4.7	4.53	4.85	4	4.44	4.7	4.6	5.18	4.4	3.97	5.24	4.06	4.26	4.81	4.42	3.88	4.15	3.85	4.27	4.36	3.88	4.27	3.91	4.28	4.5	4.78	4.03	4.14	4.4	4.12	4.2	4.83	4.31	4.29	4.21	3.93	4.48	4.64	4.18	4.24	4.89	4.14	4.04	4.29	4.2	4.2	4
A_19_P00315810	5.26	5.32	5.64	5.44	5.38	5.28	5.34	5.86	5.32	5.21	5.17	5.42	4.74	4.75	4.72	5.53	5.45	5.28	5.5	5.34	5.25	5.02	5.1	5.54	5.15	5.3	5.16	5.38	5.03	5.15	5.09	5.18	4.8	5.33	5.21	5.32	5.27	5.18	5.32	5.26	4.94	5.49	5.23	5.08	5.24	5.33	4.74	5.44	5.22
A_19_P00315824	7.93	7.86	8.33	7.83	8.05	6.44	7.84	6.56	7.25	7.9	8.03	8.29	7.21	6.78	7.15	8.38	7.34	6.77	8.17	7.07	6.86	6.5	8.48	8.6	7.64	7.97	8.31	8.41	6.75	7.66	7	7.92	5.01	7.29	6.43	8.07	6.66	7.08	7.96	7.22	7.63	10.06	7.39	6.36	7.25	8.18	6.96	8.33	6.66
A_19_P00315826	4.36	4.04	4.35	4.68	4.32	6.29	5.18	4.06	4.21	3.89	4.84	4.61	4.39	4.78	4.75	4.06	4.51	4.19	4.7	4.88	4.35	4.71	4.59	4.41	4.89	4.24	4.53	4.2	4.88	4.58	4.65	5.53	5.7	4.31	5.13	4.57	5.49	4.44	4.54	3.82	4.86	4.25	3.93	4.9	5.08	4.78	4.7	4.29	4.56
A_19_P00315841	4.2	3.95	4.18	3.95	4.02	4.24	4.34	3.93	4.12	3.92	4.04	4.31	4.18	4.18	4.23	4.14	4.06	4.12	4.05	4.13	4.22	4.19	4.2	4.21	4.13	4.2	4	3.94	4.11	4.06	3.92	4.1	4.2	4	4.02	4.16	4.07	4.09	3.97	4.14	4.04	4.05	4.03	4.13	4.71	4.29	4	4.08	4.2
A_19_P00315843	6.59	6.37	6.51	6.69	6.13	5.93	6.6	8.67	6.2	5.57	6.52	6.59	7.33	6.65	6.77	6.3	5.36	6.13	6.69	6.52	6.53	6.09	6.6	6.74	6.61	6.45	6.6	6.33	6.51	6.42	6.53	6.3	6.34	5.65	6.21	6.34	6.45	6.6	7.04	6.88	6.23	7.84	6.46	6.43	6.56	6.09	6	6.43	6.65
A_19_P00315863	3.85	4.13	4.32	8.64	4.05	3.89	5.18	4.73	5.81	4.49	4.13	4.26	7.57	4.27	4.49	5.3	5.14	4.28	4.52	4.23	4.15	4.01	3.93	4.26	4.19	4.49	4.5	4.32	4.29	4.22	4.07	4.14	4.53	4.96	4.16	5.78	4.21	4.25	4.31	4.35	4.76	4.63	4.89	4.54	4.13	4.16	4.23	4.06	4.27
A_19_P00315868	3.84	4.24	3.61	3.84	3.78	3.78	3.73	3.78	3.65	3.53	3.73	3.51	3.49	3.68	3.62	3.78	3.79	3.57	3.66	3.48	3.84	3.98	3.51	3.87	3.63	3.87	3.59	3.69	3.67	4.02	4	3.83	3.89	3.86	4.22	3.83	3.88	3.72	4.02	3.63	3.92	3.81	3.69	4.14	3.8	3.77	3.74	3.93	3.7
A_19_P00315869	4.43	4.4	4.17	5.08	4.25	4.52	4.74	4.5	4.48	4.43	4.32	4.15	5	4.74	4.61	4.39	4.29	4.21	4.39	4.5	4.63	4.48	4.74	4.29	4.43	4.35	4.57	4.36	4.54	4.39	4.46	4.66	4.49	4.26	4.64	4.42	4.44	4.42	4.7	4.51	4.05	4.12	4.81	4.53	4.51	4.4	4.61	4.26	4.77
A_19_P00315900	3.56	3.88	4	3.95	3.83	3.86	3.76	3.85	3.79	3.85	3.91	3.87	3.78	3.6	3.78	3.63	3.94	4	3.75	3.8	4.1	3.68	3.88	3.69	3.8	3.93	3.71	3.75	3.96	3.8	3.94	3.96	4.04	3.89	3.74	3.94	3.82	3.93	3.84	4.09	3.81	3.85	3.87	3.89	3.91	3.93	3.95	4.05	3.9
A_19_P00315905	3.77	3.61	4.05	3.88	3.98	3.97	3.97	3.86	4.31	3.97	3.89	4.09	3.88	4.04	4	3.72	3.92	3.65	3.73	3.93	3.97	3.85	3.91	4.2	3.9	4.01	4.01	3.86	3.89	3.84	4.15	4.13	3.83	3.97	3.8	4.19	3.63	4.03	3.86	4	3.88	4.05	3.82	3.83	4.09	3.99	3.8	4.1	3.97
A_19_P00315913	4.2	4.13	3.87	3.96	4.03	4.31	4.06	4.06	4.22	4.13	4.11	4	4.23	3.98	4.07	3.86	4.08	3.94	4.04	3.99	4.03	3.99	4.24	4.04	4.16	4.09	4.15	4.26	4.15	4.06	4.18	4	3.65	3.99	4.04	4.05	4.08	3.99	4.08	4.18	3.94	4	4.14	3.9	4.19	4.14	4.14	4.02	4.07
A_19_P00315914	4.62	4.74	4.56	5.11	4.62	4.96	4.75	4.7	4.66	4.54	4.58	4.56	4.42	4.24	4.29	4.86	4.56	4.57	4.68	4.41	4.83	4.79	4.37	4.45	4.69	4.6	4.42	4.66	4.56	4.71	4.45	4.63	4.78	4.8	4.7	4.41	4.54	4.41	4.66	4.63	4.72	4.69	4.75	4.5	4.78	4.56	4.53	4.71	4.52
A_19_P00315922	3.95	4.09	4.07	4.03	4.19	4.06	4.3	4.29	4.21	4.09	4.03	4.11	4.47	4.55	4.4	4.24	4.22	4.08	4.25	4.4	4.21	4.47	4.08	4.3	4.24	4.49	4.06	4.13	4.23	4.03	4.18	4.19	4.18	3.95	4.53	4.37	4.64	4.28	3.96	4.27	4.2	4.16	4	4.37	4.15	4.23	3.98	4.15	4.46
A_19_P00315936	5.33	5.03	5.28	4.93	4.93	5.44	5.18	5.06	5.18	5.51	5.06	5.37	4.75	4.69	4.28	5.44	5.42	5.13	5.41	5.15	5.3	4.9	5.15	5.01	5.02	5.49	5.26	5.25	4.78	5.1	5.08	5.11	4.82	5.49	5.12	5.02	4.78	5.06	5.47	5.37	4.57	5.6	5.16	5.19	5.39	5.25	4.89	5.13	5.27
A_19_P00315941	5.1	5.56	4.69	6.23	6.14	5.84	6.04	5.15	5.18	5.57	4.8	5.31	5.7	4.66	5.71	5.69	5.19	5.92	5.68	5.06	5.43	6.03	5.76	4.82	5.4	6.48	6.09	5.84	5.12	6.2	5.52	5.53	5.3	5.5	5.19	4.87	5.86	5.19	6.28	5.18	5.55	4.95	5.36	5.01	5.45	5.35	5.44	5.93	5.49
A_19_P00315959	3.68	3.88	3.78	4.42	3.71	3.81	3.55	3.62	3.68	3.63	3.67	3.74	4.66	3.73	3.34	3.64	3.79	3.82	3.88	3.62	3.52	3.73	3.88	3.67	3.82	3.48	3.78	3.81	3.4	3.84	4	3.64	3.35	3.76	3.73	3.87	3.78	3.76	3.87	3.85	3.46	3.82	3.93	3.78	3.6	3.77	3.83	3.72	3.63
A_19_P00315963	4.93	4.85	5.03	5.01	5	5.05	4.84	4.74	5.12	5.06	4.97	5.1	5.08	5.19	5.17	4.86	4.85	4.96	5.11	4.93	5.07	5.16	4.94	4.77	5.09	4.94	4.82	5.13	5.09	4.73	4.89	4.95	5.47	4.9	4.98	5.01	4.94	5.08	5.23	5	5.11	5.23	4.85	5.02	5.15	4.72	5.01	5.06	5.09
A_19_P00315967	5.5	5.13	6.03	5.46	5.42	5.23	5.19	6.14	5.06	5.03	4.92	5.59	5.12	4.97	5.12	5.7	6.3	5.71	6.09	5.72	4.65	5.2	4.96	6.11	5.36	5.36	4.96	5.75	4.86	4.96	4.73	4.9	4.83	5.39	5.17	5.38	5.07	5.02	4.87	4.95	5.49	5.48	4.94	4.71	5.17	5.17	4.36	5.18	5.14
A_19_P00316000	5.64	5.07	4.93	5.11	5.45	4.87	5.99	4.95	4.82	5.09	5.68	5.19	4.82	4.97	5.35	5.92	4.77	4.81	5.1	5.22	5.07	5.02	5.23	5.65	5.41	5.42	5.98	5.64	5.22	5.74	4.93	5.11	4.59	5.34	5.1	5	4.86	5.12	5.48	4.88	5.13	5.31	5.56	5.03	5.02	5.11	5.03	5.71	5.07
A_19_P00316007	3.98	3.56	3.65	3.78	3.68	3.59	3.66	3.57	3.83	3.69	3.8	3.68	3.63	3.7	3.86	3.95	3.7	3.75	3.61	3.73	3.75	3.73	3.76	3.66	3.75	3.59	3.85	3.72	3.56	3.67	3.57	3.48	3.71	3.95	3.6	3.77	3.89	3.6	3.7	3.67	3.52	3.63	3.72	3.65	3.77	3.84	3.87	3.86	3.78
A_19_P00316012	4.26	3.97	4.52	3.96	4.27	4.31	4.27	4.36	4.17	4.25	4.33	4.29	4.48	4.46	4.28	4.21	4.65	4.09	4.44	4.32	4.2	4.18	4.3	4.24	4.13	4.22	4.34	4.34	4.63	4.16	4.51	4.24	4.8	4.32	4.4	4.7	4.66	4.42	4.23	4.13	4.35	4.37	4.17	4.14	4.35	4.21	4.18	3.91	4.61
A_19_P00316013	3.92	3.62	4.05	4.03	3.92	3.93	3.91	3.95	3.88	4	3.95	3.93	3.9	3.85	4.04	4.03	3.92	4.09	3.94	3.8	3.83	4.01	3.97	3.88	3.92	3.92	3.77	3.83	3.83	4.06	3.76	3.89	3.96	3.92	3.87	3.98	3.8	3.84	3.86	3.92	3.91	3.93	3.84	3.7	3.89	4.04	3.92	4.05	4.02
A_19_P00316014	4.19	3.93	3.98	4.1	3.97	4.54	4.22	4.2	3.93	3.98	4.1	4.21	4.05	4.27	3.95	4.13	4.23	4.04	4.16	4.05	4.03	4.24	4.32	4.08	4.14	4.2	4.19	4.06	4.16	4.25	4	4.2	4.01	4	4.22	4.39	4.01	4.26	4.04	4.15	4.17	4.22	4.16	4.32	4.3	4.27	4.09	4.13	4.38
A_19_P00316034	5.89	5.72	5.73	6.71	5.65	5.5	5.86	6.5	5.85	5.83	5.63	5.65	5.85	5.76	5.87	6.33	5.89	5.74	6.08	5.82	5.28	5.46	5.68	6.05	5.59	5.96	5.81	5.66	5.72	5.72	5.3	5.8	5.26	5.88	5.83	5.95	5.81	5.61	5.91	5.82	5.54	5.99	5.93	5.8	5.75	5.88	5.34	6.01	5.92
A_19_P00316050	5.01	4.55	4.42	4.47	4.63	5.83	4.66	4.4	4.74	4.67	4.82	4.92	4.98	4.74	4.76	4.44	4.68	4.58	4.67	4.41	4.61	4.81	4.24	4.56	4.4	4.55	4.47	4.73	4.79	4.82	4.63	4.77	4.8	4.82	4.66	4.58	4.73	4.61	4.36	4.58	4.85	4.58	4.24	4.67	4.71	4.43	4.89	5.12	4.78
A_19_P00316063	7.43	7.41	6.64	7.1	7.56	7.7	7.36	6.94	7.54	7.75	7.35	7.6	7.38	7.5	7.63	7.16	6.96	7.49	7.33	7.51	7.26	7.45	7.22	6.99	7.51	7.62	7.28	7.66	7.71	7.32	7.29	7.54	7.59	7.61	7.69	7.26	7.56	7.58	7.36	6.75	7.46	6.44	7.17	7.61	7.71	7.13	7.49	7.22	7.74
A_19_P00316105	5.61	5.64	4.46	6.11	6.28	5.17	5.57	5.36	5.66	5.6	5.63	5.28	5.28	5.58	5.55	5.25	5.36	5.85	5.63	5.51	6.04	5.66	5.77	5.03	5.63	5.58	6.04	5.62	5.39	5.65	5.51	5.43	5.57	5.55	5.56	5.29	5.42	5.7	5.87	5.15	5.38	4.56	5.75	5.5	5.47	5.62	5.84	5.58	5.66
A_19_P00316107	5.74	5.79	4.44	6.21	6.3	5.61	5.57	5.66	5.84	5.76	5.68	5.64	5.65	5.63	5.89	5.43	5.51	5.98	5.7	5.57	6.12	5.81	5.9	5.19	5.86	5.78	5.93	5.84	5.55	5.89	5.76	5.51	5.55	5.53	5.52	5.22	5.45	5.79	6.12	5.45	5.64	4.64	5.97	5.66	5.51	5.74	6.17	5.73	5.7
A_19_P00316109	4.33	3.94	3.96	4.25	4.15	4.16	4.72	3.8	3.66	4.24	4.49	4.25	4.56	4.23	4.13	4.16	4.09	4.01	4.08	4.23	3.87	3.97	3.82	4.29	4.51	4.13	4.27	4.19	4.23	4.11	4.34	4.41	4.37	4	4.26	4.19	4.15	3.99	4.21	3.74	4.11	4.81	4.31	4.15	4.16	3.85	3.97	4.38	4.1
A_19_P00316110	4.31	4.17	4.08	4.39	4.18	4.53	4.67	4.02	4.14	4.39	4.55	4.58	4.71	4.4	4.19	4.24	4.5	4.29	4.37	4.33	4.25	3.99	4.13	4.58	4.7	4.37	4.58	4.72	4.37	4.27	4.61	4.5	4.57	4.15	4.44	4.56	4.26	4.34	4.45	3.93	4.37	4.94	4.41	4.2	4.17	4.09	4.33	4.72	4.36
A_19_P00316126	3.59	3.73	3.58	3.51	3.67	3.61	3.44	3.69	3.38	3.58	3.69	3.53	3.61	3.62	3.7	3.58	3.64	3.67	3.72	3.68	3.72	3.75	3.92	3.67	3.81	3.76	3.63	3.64	3.86	3.41	3.67	3.57	3.44	3.72	3.6	3.79	3.72	3.57	3.65	3.67	3.63	3.76	3.75	3.68	3.73	3.87	3.97	4.12	3.84
A_19_P00316135	4.16	4.12	4.13	4.46	4.33	4.35	4.4	4.25	4.28	4.46	4.67	4.62	4.74	4.53	4.19	4.09	4.26	4.02	4.5	4.12	4.31	4.35	4.4	3.79	4.62	4.17	3.97	4.36	4.46	4.28	4.86	4.44	4.64	3.81	4.26	3.9	4.25	4.13	4.3	4.47	4.38	4.34	4.8	4.11	4.13	4.06	4.62	4.41	4.44
A_19_P00316144	3.61	3.72	3.78	3.63	3.81	3.91	3.73	3.49	3.74	3.86	3.69	3.59	3.62	3.59	3.77	3.67	3.58	3.69	3.82	3.64	3.81	3.66	3.83	3.77	3.52	3.86	3.79	3.8	3.59	3.8	3.62	3.62	3.48	3.97	3.57	3.6	3.67	3.75	3.76	3.82	3.79	3.7	3.64	3.87	3.64	3.76	3.71	3.72	3.64
A_19_P00316152	4.74	5.05	4.68	4.97	5.13	4.88	4.84	4.77	4.82	4.73	4.85	4.8	5.1	4.85	4.84	4.73	4.99	5.08	5.01	4.95	4.94	4.76	4.99	5.69	5.01	5.03	4.91	4.95	4.65	4.99	4.95	4.85	4.48	4.73	4.77	5.14	4.9	4.91	4.87	4.98	4.98	4.71	5.02	4.98	4.89	4.96	4.96	4.95	5.04
A_19_P00316156	4.4	4.61	4.14	4.45	4.42	4.68	4.47	4.26	4.48	4.7	4.41	4.8	4.59	4.69	4.79	4.16	4.24	4.69	4.48	4.63	4.15	4.6	4.47	4.35	4.51	4.57	4.25	4.3	4.55	4.41	4.87	4.46	4.77	4.28	4.61	4.59	4.39	4.71	4.4	4.37	4.75	4.39	4.43	4.68	4.68	4.7	4.81	4.42	4.71
A_19_P00316159	10.23	10.81	10.52	10.16	10.87	7.75	10.7	11.93	10.59	10.06	10.54	10.08	10.85	10.65	10.81	11.08	10.8	10.36	11.04	10.93	11.26	10.6	10.6	11.77	11.11	11.14	10.73	12.03	10.54	10.68	10.32	10.63	9.57	10.77	10.28	10.45	10.26	11.2	10.65	10.56	10.89	10.95	11	10.65	10.96	10.75	9.74	10.98	10.37
A_19_P00316164	3.83	3.86	3.89	3.89	3.84	4.23	3.88	3.9	3.75	3.75	3.79	3.9	3.95	3.78	3.91	3.82	3.85	4.02	3.71	3.86	4.05	4.07	3.73	3.85	3.87	3.89	3.92	3.76	4.08	3.95	3.74	3.8	3.94	3.91	3.98	3.71	3.81	3.88	3.78	4.1	3.95	4.06	4.16	3.76	3.89	3.95	3.9	3.86	4.01
A_19_P00316166	4.1	3.5	3.82	3.89	3.95	3.86	3.76	3.89	3.91	3.91	3.63	3.94	3.64	3.75	3.86	3.74	4.1	4.15	3.92	3.59	3.95	3.69	3.94	3.91	3.87	3.76	3.7	3.93	3.84	4.13	3.47	3.94	3.91	4.08	4.02	3.76	3.9	3.8	3.92	4.38	3.89	3.97	4.07	3.73	3.81	3.95	3.85	3.85	3.8
A_19_P00316183	3.92	4.16	3.77	3.62	3.89	3.8	3.84	3.86	3.64	3.76	3.78	3.9	3.92	3.7	3.87	3.8	3.87	3.84	3.86	3.94	3.87	4.03	3.75	3.77	3.94	3.78	3.98	4.27	3.93	4.01	3.99	4.06	3.76	3.81	3.73	4.27	3.94	4.21	3.98	3.87	3.68	3.95	3.91	4.1	3.84	3.7	3.79	3.86	3.86
A_19_P00316185	5.22	4.9	5.15	5.04	5.05	5.71	5.24	5.01	5.16	5.09	5.13	5.86	4.89	5.03	5.13	5.14	5.21	5.08	5.38	5.38	4.84	5.39	4.99	5.75	5.44	5.39	5.11	5.19	5.13	5.39	4.96	5.22	5.57	5.05	5.13	4.96	5.22	5.18	5.18	5.38	5.4	5.24	5.08	5.26	5.43	5.3	5.12	5.57	5.01
A_19_P00316187	4.17	4.68	4.84	4.17	4.2	4.27	4.2	4.3	4.45	4.38	4.36	4.4	4.54	4.67	4.39	4.16	4.3	4.39	4.53	4.43	4.03	4.58	4.46	4.61	4.25	4.18	4.66	4.11	4.73	4.44	4.58	4.62	4.63	4.3	4.63	4.86	4.89	4.71	4.08	4.37	4.48	4.51	4.37	4.66	4.26	4.61	4.3	4.14	4.53
A_19_P00316194	4.24	3.99	3.96	4.09	3.97	4.31	4.39	4.16	4.05	4.11	4.19	4.29	4.07	4.32	4.38	4.12	4.19	4.11	4.29	4.21	3.89	4.26	4.2	4.05	4.32	4.27	4.01	4.12	4.44	4.03	4	4.2	4.1	3.98	4.02	4.29	4.3	4.32	4.16	3.93	4.32	4.17	4.15	4.41	4.49	4.28	4.33	4	4.37
A_19_P00316199	5.24	5.33	5.11	5.67	5.64	5.24	4.83	5.42	5.76	5.49	5.13	5.42	5.66	5.44	5.4	5.15	5.51	5.45	5.57	5.29	5.28	5.51	5.48	5.02	5.15	5.12	5.07	5.14	5.28	4.95	5.26	5.11	5.59	5.63	5.48	5.25	5.16	5.16	5.22	5.74	5.37	5.76	4.89	5.31	5.24	5.31	5.47	5.27	5.39
A_19_P00316200	5.17	5.29	5.03	5.36	5.42	4.97	4.88	5.28	5.82	5.27	4.87	5.2	5.42	5.34	5.27	5.12	5.39	5.22	5.55	5.19	4.89	5.43	5.34	4.87	4.98	4.98	4.87	5.31	5.24	4.9	5.19	5.05	5.37	5.64	5.28	5.3	5.18	5.1	5.03	5.59	5.16	5.49	4.77	5.32	5.15	5.32	5.42	5.08	5.44
A_19_P00316202	5.27	5.08	5.21	5.35	5.11	5.41	5.35	5.47	5.19	5.1	5.25	5.4	5.17	5.13	5.26	5.17	5.51	5.2	5.41	5.38	4.7	4.85	5.58	5.26	5.05	5.23	5	5.23	5.02	5.04	4.87	5.12	4.75	5.2	5.13	5.27	5.01	5.11	5.21	5.01	4.95	5.19	5.04	5.12	5.19	5.13	4.89	5.47	5.16
A_19_P00316219	4.66	4.89	5.31	4.84	4.53	5.04	4.63	5	4.29	4.37	4.39	4.21	4.66	4.56	4.66	4.55	4.36	4.47	4.4	4.39	4.38	4.66	4.69	4.43	4.56	4.42	4.17	4.55	4.79	4.48	4.5	4.89	5	4.59	4.83	4.53	4.71	4.2	4.29	5.27	4.56	5.01	4.66	4.56	4.77	4.54	4.85	4.74	4.63
A_19_P00316225	4.51	4.07	4.14	4.58	4.52	4.38	4.33	4.31	4.45	4.09	4.43	4.49	4.51	4.3	4.39	4.48	4.41	4.58	4.28	4.46	4.09	4.2	4.41	4.34	4.39	4.28	4.2	4.48	4.28	4.32	4.11	4.22	4.18	4.38	4.38	4.25	4.22	4.29	4.33	4.27	4.15	4.22	4.48	4.24	4.41	4.32	4.41	4.28	4.15
A_19_P00316231	3.71	3.57	3.52	3.84	3.72	3.76	3.47	3.74	3.69	3.52	3.79	3.54	3.85	3.68	3.68	3.77	3.78	3.65	3.77	3.84	3.55	3.52	3.28	3.63	3.64	3.71	3.66	3.72	3.75	3.29	3.82	3.54	3.8	3.74	3.75	3.81	3.58	3.73	3.92	3.6	3.79	3.59	3.63	3.75	3.59	3.68	3.91	3.88	3.87
A_19_P00316238	4	4.22	4.51	4.29	4.54	4.35	4.13	4.21	4.7	4.29	4.23	4.47	4.6	4.27	4.33	4.35	4.2	4.33	4.54	4.39	4.37	4.54	4.07	4.3	4.42	4.78	4.67	4.16	4.62	4.2	4.32	4.35	4.54	4.43	4.31	4.7	4.51	4.53	4.7	4.47	4.57	4.54	4.34	4.24	4.46	4.41	4.5	4.4	4.22
A_19_P00316241	3.76	3.63	3.85	3.75	3.71	3.75	3.73	3.63	3.92	3.77	3.7	3.72	3.78	3.65	3.7	3.75	3.69	3.6	3.79	3.6	3.85	3.49	3.45	3.54	3.82	3.62	3.62	3.82	3.79	3.44	3.89	3.97	3.78	3.7	3.9	3.71	3.84	3.87	3.8	3.82	3.9	3.7	3.93	3.87	3.65	3.55	3.63	3.71	3.83
A_19_P00316242	3.9	4	3.85	4.73	3.98	4.14	3.84	3.96	4.13	3.85	3.97	4.27	4.32	3.81	3.93	4.32	3.97	3.97	3.8	3.91	3.88	3.74	3.97	3.67	3.82	3.88	3.8	3.96	3.89	3.9	3.81	4.28	3.55	3.73	3.72	3.77	3.76	4.05	3.94	4.21	3.77	4.32	4.15	3.87	3.85	4.04	3.91	3.97	3.9
A_19_P00316256	4.94	4.47	5.81	3.67	4.44	4.23	3.94	4.24	3.93	3.75	4.36	4	3.94	4.2	4.26	5.06	4.44	3.95	3.98	4.38	5.48	4.22	4.45	4.11	4.03	3.97	4.65	5.58	4.21	3.76	3.97	4.92	3.73	5.18	4.17	3.9	3.79	4.38	3.94	4.89	3.98	4.99	4.27	3.83	4.44	3.76	4.17	4.58	4.03
A_19_P00316284	8.28	8.62	6.84	8.5	9.7	7.02	8.48	7.82	8.01	8.4	7.17	7.44	7.87	7.49	8.22	8.22	7.92	9.2	8.01	7.57	9.42	7.61	8.46	6.17	8.56	8.85	7.83	9.35	7.02	7.81	8.67	7.02	4.71	8.2	7.84	8.11	7.74	7.3	9.31	7.56	7.46	6.65	8.76	8.09	7.41	8.15	8.65	8.1	7.5
A_19_P00316286	5.47	5.83	4.64	5.76	5.94	5.01	5.72	5.45	5.06	5.59	5.84	5.71	5.54	5.9	5.94	5.28	5	5.79	5.69	6	6.2	5.77	6.09	5.65	6.52	6.27	5.35	5.57	5.72	5.89	5.96	5.42	6.09	5.15	5.9	5.54	5.78	6.42	5.47	4.9	6.03	4.84	5.93	5.98	6.14	5.81	5.5	5.68	5.82
A_19_P00316288	5.61	5.34	5.28	6.21	5.69	5.23	5.37	5.69	5.92	5.69	5.19	4.9	5.8	4.92	5.27	5.76	5.54	5.24	5.4	5.31	5.49	5.05	5.32	4.96	5.21	5.42	5.82	5.64	4.97	5.65	5.19	4.9	4.61	5.63	5.21	5.02	5.07	4.78	5.9	5.23	5.09	5.18	5.53	5.27	4.88	5.49	5.4	5.16	5.17
A_19_P00316324	4.1	4.31	4.22	4.33	4.4	4.39	4.34	4.21	4.32	5.13	4.37	4.65	4.86	4.52	4.57	4.3	4.24	4.26	4.2	4.73	4.22	4.27	4.63	4.93	4.42	4.24	4.12	4.34	4.41	4.56	4.64	4.4	4.1	4.31	4.59	4.8	4.52	4.2	4.09	4.15	4.76	4.35	4.11	4.28	4.17	4.22	4.23	4.22	4.48
A_19_P00316325	6.28	6.23	6.09	6.67	7.13	5.28	6.11	6.88	6.33	6.23	6.23	5.5	6.27	5.85	6.08	6.53	6.34	6.38	6.03	5.84	6.59	5.69	6.06	5.85	6.22	6.32	6.64	6.9	5.77	6.18	6.16	6.02	5.14	6.38	6.49	6.03	5.88	5.83	6.64	6.15	5.75	6.34	6.67	5.75	5.76	6.24	5.82	6.09	5.7
A_19_P00316326	6.3	6.33	6.98	6.55	6.26	6.64	6.14	6.49	6.55	6.65	6.3	6.22	6.53	6.18	6.18	6.22	6.38	6.22	6.43	6.04	6.19	6.25	6.23	6.32	6.09	6.03	6.36	6.3	6.25	6.2	6.1	6.39	6.62	6.47	6.56	6.29	6.23	6.17	6.37	6.72	6.14	6.95	6.24	6.27	6.12	6.15	6.29	6.4	6.5
A_19_P00316333	5.3	5.54	5.6	5.18	5.24	6.3	5.66	5.33	5.34	5.79	5.54	6.08	5.72	5.85	5.59	5.22	5.5	5.53	5.71	5.82	5.05	5.81	5.68	6.02	5.95	5.65	5.05	5.39	5.64	5.37	5.71	5.74	6.88	5.36	6.22	6	6.01	6.09	4.94	5.25	5.5	5.31	5.37	5.74	6.01	5.74	5.47	5.52	5.9
A_19_P00316340	4.15	3.33	4.06	3.73	3.71	4.36	4.17	3.83	4.06	4.17	3.92	4.29	4.06	4.15	4	4.04	4.21	3.99	4.07	3.77	3.65	4.06	3.85	4.64	3.98	4.13	3.91	3.82	3.99	4.37	4.1	4.27	4.75	3.88	4.19	4.17	4.09	3.81	3.71	4.16	4.34	3.79	3.97	4.13	4.07	4.01	3.71	3.71	3.85
A_19_P00316344	5.05	4.89	4.94	4.68	4.99	5.11	4.58	4.84	4.84	4.79	4.71	5.02	4.78	4.87	5.01	4.78	5	5.18	4.93	5.16	5.01	5.1	3.92	4.91	5.12	4.94	5.09	5.08	5.05	4.87	4.97	4.92	4.88	4.94	5	4.69	4.94	5.07	4.92	5.13	4.99	5.14	5.21	4.95	5.1	5.12	5.1	5.3	5.13
A_19_P00316349	3.54	3.68	3.79	3.69	3.76	3.9	3.74	3.71	3.6	3.67	3.52	3.68	3.83	3.65	3.72	3.63	3.81	3.64	3.74	3.73	3.86	3.77	3.63	3.59	3.79	3.79	3.72	3.69	3.89	3.5	3.61	3.7	3.79	3.48	3.74	3.65	3.82	3.53	3.75	3.59	3.73	3.75	3.62	3.6	3.61	3.35	3.7	3.54	4.06
A_19_P00316370	3.97	4.4	4.13	3.95	4.32	4.1	4.09	4.23	3.87	4.43	4.29	4.31	4.26	4.14	4.3	4.36	4.13	3.85	4.3	4.19	3.94	4.51	3.96	4.36	4.44	3.82	4.32	4.42	4.09	4.23	4.37	4.12	4.7	4.04	4	4.93	4.11	4.29	4.26	4.25	4.38	4.19	4.2	4.36	4.16	4	3.94	4.09	4.01
A_19_P00316371	4.07	4.33	3.82	3.6	4.2	4.01	4.06	3.9	3.76	4.16	4.41	4.48	4.03	4.06	3.98	4.11	3.86	4	3.97	4.12	3.95	4.01	3.94	4.19	4.35	3.84	4.12	4.35	3.97	4.09	4.28	4	4.57	3.97	3.99	5.02	3.95	4.06	4.16	3.74	4.39	3.7	3.9	4.01	4.07	4.2	4.14	3.91	4
A_19_P00316375	4.09	3.93	4.4	3.97	3.91	4.33	3.98	4.09	4.19	4.24	4.24	4.41	3.98	4.33	4.32	3.92	4.31	4.06	4.13	4.27	3.94	4.32	4.3	4.52	4.33	4.23	3.95	4.13	4.19	4.2	4.14	4.31	4.43	4.08	4	4.2	4.18	4.27	4.11	4.27	4.29	4.09	4.22	4.39	4.18	4.29	4.44	3.96	4.37
A_19_P00316396	6.9	4.8	4.81	6.1	5.19	5.58	5.11	4.87	5.79	5.51	6.13	4.88	5.9	5.09	5.5	5.72	4.38	5.01	5.4	4.57	5.43	5.11	4.93	5.09	5.21	5.11	6.53	4.99	5.35	5.14	5.6	6.43	5.59	4.77	4.77	6.7	5.04	4.98	5.65	4.25	5.26	5.21	5.27	5.17	5.11	4.52	4.9	5.62	5.2
A_19_P00316401	7.2	7.94	6.29	7.52	7.32	7.46	7.26	5.86	7.3	7.1	7.05	6.85	4.85	5.76	4.82	6.87	7.28	7.88	8.15	7.32	6.17	7.35	7.32	7.91	6.04	7.57	6.95	7.77	6.73	7.11	7.61	7.12	6.74	7.83	6	5.89	6.4	7.56	7.17	5.59	5.97	8.58	7.8	6.57	6.86	7.22	7.49	7.29	7.66
A_19_P00316404	5.88	5.78	5.99	5.43	5.52	5.81	5.68	5.5	5.96	5.47	5.86	5.65	5.74	5.11	5.25	5.74	5.97	5.48	5.66	5.76	5.95	5.68	5.7	5.68	5.83	5.73	5.88	5.82	5.92	5.76	5.96	5.55	5.96	5.78	5.93	6.24	5.77	5.9	5.85	5.51	5.73	5.55	5.51	5.67	5.71	5.73	5.77	5.77	6.03
A_19_P00316405	6.12	5.79	6.02	5.62	5.74	6.06	5.86	5.59	6.06	5.83	6.12	5.69	5.96	5.74	5.82	6.03	6.11	5.59	5.76	5.87	5.84	5.81	5.89	5.8	5.9	5.96	6.33	6.01	6.14	5.76	5.98	5.77	5.86	5.96	5.93	6.4	6.02	5.99	6	5.65	5.88	5.85	5.75	5.8	6.01	5.83	6.19	6.01	6.19
A_19_P00316415	4.12	4.3	4.11	4.35	4.8	4.41	4.58	4.3	4.28	4.26	4.23	4.07	4.25	4.28	4.38	4.07	4.22	4.54	4.11	4.09	4.8	4.32	4.31	3.9	3.99	4.36	4.36	4.55	3.97	4.25	4.49	4.14	4.38	3.86	4.26	4.21	4.29	4.25	4.46	4.17	4.27	3.93	4.52	4.18	4.25	4.27	4.76	4.21	4.14
A_19_P00316419	9.61	8.96	10.47	10.74	10.04	9.47	10.1	9.84	9.72	9.77	9.09	9.36	9.96	9.71	9.95	9.73	9.81	9.61	10.24	9.88	10.15	9.49	9.03	10.24	10	9.95	9.79	10.15	9.53	9.38	9.68	9.58	8.44	9.56	10.03	8.52	10.01	8.62	9.89	10.65	9.68	10.31	9.99	9.56	8.59	9.05	9.59	10.14	8.83
A_19_P00316423	6.27	6.55	6.82	6.79	6.26	7.31	6.65	6.67	6.34	6.7	6.64	7.18	6.36	6.54	6.69	6.54	6.24	6.76	6.46	6.72	6.44	6.76	6.97	7.23	6.8	6.89	5.97	6.51	6.63	6.46	7.18	6.56	7.32	6.82	7.2	6.8	6.76	6.83	6.19	6.42	6.67	6.42	6.56	6.61	7.09	6.62	6.67	6.86	6.82
A_19_P00316427	3.86	3.83	3.85	3.75	3.84	4.02	3.84	4.09	3.87	3.91	3.86	4.01	3.62	3.88	4.26	3.87	3.78	4.08	3.75	3.9	3.88	4.1	3.98	3.87	4	4.05	4.03	3.9	4.28	3.97	3.72	3.93	3.9	3.9	3.86	4.14	4.07	4.02	3.95	3.81	3.97	3.93	3.79	4.04	3.94	3.98	4.05	3.72	4.03
A_19_P00316453	3.91	4.21	3.86	4.1	3.85	3.61	3.63	3.72	3.91	4.07	4.59	3.86	3.78	3.66	3.79	4.2	3.94	3.72	4.39	3.81	3.86	3.75	4.65	3.91	3.82	3.59	3.8	3.77	3.73	3.68	4.2	4.04	3.65	3.68	3.77	3.88	3.67	3.94	3.93	3.99	3.57	4.16	3.9	3.87	3.75	3.61	4.03	4.12	3.82
A_19_P00316454	3.88	3.8	3.84	3.94	3.63	3.75	3.72	3.72	3.68	3.88	4.37	3.71	3.65	3.85	3.68	3.88	3.86	3.59	3.95	3.87	3.82	3.62	3.92	3.75	3.87	3.57	3.85	3.62	3.91	3.85	3.66	3.87	3.63	3.68	3.84	3.78	3.75	3.58	3.68	3.83	3.65	4	3.66	3.58	3.77	3.82	3.74	3.67	3.7
A_19_P00316455	3.72	4.33	3.89	4.12	3.87	3.88	3.85	3.82	3.73	3.76	4.28	3.81	3.6	3.66	3.77	3.93	3.9	3.6	3.94	3.6	3.7	4.04	4.13	3.72	3.87	3.85	3.92	3.79	3.91	3.93	4.1	4.03	3.91	3.83	4.32	3.85	3.81	3.63	3.88	3.98	4.04	3.72	3.89	3.81	3.97	3.67	4.55	3.87	3.82
A_19_P00316467	4.27	3.75	3.89	3.62	4.01	3.88	4.02	3.83	3.66	3.82	3.95	3.89	4.08	3.86	3.99	3.85	4.1	3.83	3.91	4.01	3.73	3.88	3.87	3.9	3.76	3.63	3.92	3.74	3.57	4.02	3.74	4.13	3.76	3.67	3.8	3.81	3.88	3.8	3.82	3.83	4.01	3.6	3.61	4.08	3.65	3.91	3.97	3.76	3.97
A_19_P00316479	4.28	4.02	3.88	4.31	4.14	4.1	4.01	4.04	4.03	4.02	3.97	3.91	4.23	4.01	4.06	4.13	4.26	3.94	4.01	4.07	3.97	3.99	4.06	4.26	4.13	4.06	4.17	4.05	4.17	3.92	4.1	4.15	4.04	4.05	3.9	4.03	4.11	4.05	4.18	4.15	4.32	4.28	3.97	4.14	4.05	4.29	4.01	4.01	3.9
A_19_P00316480	3.67	3.66	3.75	3.74	3.54	3.68	3.7	3.76	3.63	3.76	3.78	3.66	3.63	3.85	3.92	3.58	3.66	3.74	3.55	3.86	3.7	3.69	3.8	3.75	3.63	3.52	3.76	3.84	3.81	3.72	3.7	3.62	3.5	3.64	3.66	3.61	3.67	3.74	3.59	3.61	3.63	3.82	3.78	3.5	3.67	3.83	3.68	3.73	3.96
A_19_P00316493	4.54	4.25	4.34	4.3	4.24	4.34	4.27	4.24	4.21	4.3	4.34	4.28	4.25	4.46	4.47	4.43	4.51	4.39	4.22	4.21	4.22	4.31	4.22	4.29	4.43	4.43	4.38	4.1	4.14	4.22	4.16	4.35	4.45	4.31	4.29	4.27	4.03	4.41	4.45	4.32	4.43	4.43	4.29	4.21	4.35	4.41	4.27	4.36	4.33
A_19_P00316497	4.03	4.13	3.88	4.16	4.23	4.04	4.09	3.81	4.05	4.11	4.08	3.95	4.1	4.07	4.03	4.12	4.18	3.94	3.82	4.24	4	4.11	4.31	3.85	4.3	4.03	4.12	4.13	4.22	4.01	3.89	4.15	3.88	4.14	3.98	3.93	4.06	3.97	4.1	3.98	3.79	3.96	4.24	4	3.97	4.2	4.22	4.2	3.94
A_19_P00316511	5.91	5.65	5.93	5.63	5.72	5.68	5.56	5.39	5.92	5.64	5.67	5.44	5.79	5.52	5.53	5.83	5.75	5.62	5.67	5.58	5.4	5.53	5.57	5.56	5.56	5.48	5.81	6.03	5.51	5.53	5.41	5.81	5.63	5.94	5.54	5.56	5.65	5.42	5.94	5.76	5.48	5.62	5.15	5.5	5.45	5.5	5.58	5.46	5.6
A_19_P00316512	4.97	4.83	4.97	5.22	4.79	5.27	4.81	4.93	4.79	4.76	4.58	4.86	5.09	4.62	4.65	4.9	5	4.85	4.7	4.7	4.57	4.96	4.73	5.07	4.77	4.98	4.84	4.98	4.75	4.78	4.87	4.83	4.56	4.8	4.9	4.74	4.63	4.77	5.2	4.97	4.92	5.19	4.86	4.69	4.91	4.83	4.73	5.09	4.65
A_19_P00316516	4.01	3.59	3.74	3.66	3.89	3.92	3.54	3.78	3.67	3.93	3.78	3.72	3.77	3.85	3.84	3.46	3.63	3.91	3.85	3.85	3.85	3.64	3.77	3.65	3.84	3.75	3.73	3.83	3.89	3.78	3.97	3.78	3.82	3.8	3.47	3.83	3.83	3.59	3.68	3.63	3.79	3.81	3.86	3.64	3.83	3.71	3.78	4.01	3.73
A_19_P00316528	4.5	4.25	4.5	4.3	4.32	4.55	4.49	4.45	4.46	4.27	4.37	4.25	4.36	4.3	4.39	4.29	4.68	4.33	4.43	4.5	4.44	4.42	4.5	4.28	4.29	4.4	4.44	4.36	4.3	4.29	4.4	4.53	4.57	4.38	4.54	4.61	4.57	4.4	4.26	4.36	4.31	4.26	4.51	4.23	4.3	4.23	4.48	4.35	4.26
A_19_P00316533	4.71	4.72	4.45	4.56	4.88	4.81	4.48	4.94	4.66	4.63	4.54	4.61	4.48	4.63	4.67	4.67	4.67	4.55	4.54	4.58	4.61	4.64	4.51	4.61	4.62	4.7	4.86	4.77	4.54	4.69	4.52	4.73	4.59	4.79	4.65	4.7	4.58	4.79	4.72	4.4	4.72	4.18	4.54	4.61	4.67	4.64	4.75	4.62	4.75
A_19_P00316538	3.63	3.67	3.65	3.97	3.75	3.92	3.78	3.75	3.89	3.74	3.8	3.88	3.9	3.77	3.82	3.96	3.77	3.72	3.83	3.97	4	3.74	3.85	3.97	3.76	3.97	3.74	3.85	3.99	3.77	3.78	3.82	3.57	3.83	3.84	3.86	3.76	3.95	3.76	3.74	3.83	3.76	3.77	3.77	3.71	3.92	3.9	3.84	3.98
A_19_P00316541	7.83	7.48	8.86	9.07	8.14	7.62	8.38	8.17	8.02	7.97	7.2	7.57	8.28	8.16	8.14	7.93	8.02	7.72	8.57	8.04	8.19	7.78	7.44	8.3	7.95	8.16	8.02	8.18	7.65	7.58	7.86	7.91	6.63	7.9	8.31	6.71	8.25	6.72	8.11	8.93	7.76	8.79	8.19	7.72	6.78	7.15	7.66	8.21	7.09
A_19_P00316544	3.63	3.95	3.73	3.68	3.73	3.67	4.02	3.52	3.72	3.73	3.66	3.76	3.67	3.79	3.64	3.41	3.86	3.53	3.62	3.65	3.51	3.9	3.78	3.8	3.57	3.58	3.59	3.46	3.57	4.04	4.08	3.67	3.68	3.71	3.68	3.49	3.52	3.59	3.81	3.95	3.84	3.57	4.07	3.72	3.56	3.74	3.7	3.53	3.63
A_19_P00316547	5.32	4.81	4.45	4.52	4.63	4.68	4.83	4.93	4.67	4.63	4.87	4.67	4.63	4.63	4.78	4.85	5.17	5.47	4.82	4.84	5.16	4.91	4.43	5.24	4.88	5.05	4.91	4.94	4.77	4.68	4.64	4.76	4.66	4.75	4.56	4.58	4.67	4.99	5.14	5.13	4.96	5.04	5.1	5.07	5.01	5.27	5.12	5.2	5.61
A_19_P00316564	4.44	4.16	4.23	4.41	4.16	5.91	4.41	4.24	4.06	4.26	4.18	5.25	4.31	4.92	4.86	4.31	4.3	4.45	4.64	4.77	4.1	4.63	4.22	4.44	4.62	4.14	4.05	4.45	4.65	3.97	4.07	4.59	5.25	4.25	4.92	4.26	4.84	4.93	4.24	4.05	4.68	4.28	4.34	4.93	4.84	4.74	4.26	4.29	5
A_19_P00316565	3.74	3.96	3.87	3.85	3.85	3.86	3.8	3.67	4.48	4.34	3.84	3.82	4.44	4.33	3.95	3.89	4.06	3.9	3.86	3.74	3.79	3.89	4.36	3.74	3.79	3.78	3.67	3.87	3.81	3.89	4.37	3.83	3.93	4.17	3.9	4.01	4.32	4.01	3.81	3.98	4.24	3.93	4.32	3.92	4.04	3.92	3.69	3.95	3.91
A_19_P00316602	4.13	4.49	4.2	4.19	4.14	4.68	4.22	4.08	3.99	4.07	4.64	4.75	4.13	4.38	4.54	4.11	3.75	4.31	4.32	4.44	4.45	4.56	4.3	4.11	4.51	4.53	4.16	3.99	4.32	3.9	4.47	4.65	4.78	3.89	4.46	4.99	5.01	4.48	4.05	4.31	4.79	4.54	4.19	4.39	4.43	4.29	4.73	4.49	4.38
A_19_P00316622	3.94	3.65	3.75	4.1	3.86	3.73	4	3.63	4.03	3.8	4.04	3.92	3.87	3.9	3.74	3.85	3.75	3.68	4.04	3.83	3.85	3.75	3.76	3.8	3.82	3.73	3.83	4.05	4.31	4.02	3.78	4.25	4.01	4.03	3.8	3.68	4.45	3.7	4.12	4.15	4.14	3.99	3.98	3.91	3.85	3.95	3.92	4.08	3.85
A_19_P00316624	3.71	3.83	4.04	3.91	3.65	3.7	3.93	3.72	3.67	4.06	4.03	4.04	3.96	3.78	3.77	3.87	4.05	3.88	3.97	4.01	3.86	3.77	3.6	3.7	3.87	3.94	4.09	3.57	3.81	3.81	4.17	3.74	4.26	3.94	3.99	3.73	4.34	3.87	3.99	3.93	3.9	3.85	3.85	4	3.89	4.01	3.75	3.8	3.86
A_19_P00316625	6.79	6.7	6.83	7.1	7.04	5.48	6.96	6.93	6.91	6.74	6.84	6.09	6.68	6.13	6.03	7.18	6.61	6.55	6.65	6.6	7.03	5.99	6.65	6.39	6.47	6.74	6.92	7.03	6.38	7.01	6.66	6.62	5.16	7.16	6.26	6.28	5.98	6.17	7.09	6.91	6.15	7.32	7.05	6.42	6.04	6.54	6.19	6.88	6.18
A_19_P00316629	9.4	9.72	9.34	9.7	9.56	9.8	9.53	9.53	9.49	9.5	9.47	9.66	8.9	9.56	9.53	9.29	9.59	9.63	9.8	9.57	9.43	9.52	9.66	9.99	9.31	9.93	9.21	9.6	9.3	9.59	9.52	9.52	9.27	9.79	9.36	9.11	9.33	9.64	9.45	8.79	9.6	9.67	9.52	9.27	9.4	9.42	9.4	9.66	9.7
A_19_P00316657	3.69	3.95	3.85	3.87	3.82	3.92	3.68	3.75	3.75	3.75	3.84	3.88	3.77	3.74	3.55	3.74	3.79	3.85	4.08	3.66	3.74	4.08	3.85	3.87	3.91	3.55	3.83	3.72	3.78	3.65	4.11	3.65	3.63	3.92	3.77	3.81	3.7	3.83	3.84	3.92	3.6	3.93	3.85	3.83	3.62	3.69	3.84	3.56	3.72
A_19_P00316659	9.08	8.54	10.08	10.46	9.6	8.93	9.74	9.49	9.19	9.2	8.59	8.91	8.88	8.74	8.83	9.35	9.36	9.14	9.84	9.48	9.83	9.02	8.2	9.94	9.49	9.62	9.4	9.71	9.05	8.88	9.21	9.11	7.76	9.2	9.46	7.99	9.43	8.06	9.47	10.24	9.05	9.93	9.58	9.03	7.89	8.56	9.1	9.65	8.27
A_19_P00316663	4.48	4.27	4.35	4.3	4.51	5.27	4.25	4.44	4.53	4.34	4.37	4.41	4.31	4.52	4.52	4.46	4.66	4.37	4.44	4.42	4.48	4.54	4.31	4.4	4.24	4.47	4.47	4.32	4.08	4.43	4.07	4.24	4.33	4.45	4.32	4.32	4.27	4.33	4.49	4.23	4.1	4.48	4.15	4.31	4.39	4.36	4.28	4.37	4.58
A_19_P00316666	5.7	5.97	5.41	5.97	5.6	5.4	5.66	6.24	5.74	5.67	5.74	5.95	5.42	5.62	5.76	5.72	5.39	6.19	5.54	5.73	5.58	5.79	5.7	5.76	5.41	5.9	5.77	5.42	5.87	5.9	5.99	5.78	6.32	5.4	5.34	5.76	5.55	5.88	5.54	5.62	5.55	5.62	6.32	5.63	5.61	5.97	6.02	6.02	5.35
A_19_P00316667	4.11	4.09	4.12	3.89	4.02	4.46	4.22	4.04	4.04	3.96	4.13	4.06	4.36	4.08	4.26	4.01	4.3	3.95	4.04	3.95	4.14	4.06	4.03	4.33	4.16	4.3	4.26	4.33	4.58	4.05	4.14	4.07	3.96	4.05	4.28	4.05	4.64	4.3	4.11	4.37	4.52	4.03	4.21	4.64	4.25	4.26	4.07	4.29	4.23
A_19_P00316670	4.12	4.21	4.34	4.04	4.27	4.43	4.26	4.38	4.19	4.24	4.31	4.4	4.36	4.32	4.36	4.4	4.49	4.29	4.36	4.61	4.06	4.35	4.5	4.38	4.18	4.44	4.25	4.19	4.11	4.29	4.33	4.11	4.22	4.19	4.1	4.27	4.3	4.39	4.28	4.26	4.23	4.24	4.26	4.19	4.34	4.36	4.25	4.36	4.44
A_19_P00316675	5.76	4.5	4.27	5.27	5.24	4.51	4.72	4.67	5.46	4.75	5.25	4.22	4.94	4.92	4.87	4.94	4.34	4.81	4.68	4.62	4.88	4.63	4.46	4.99	4.95	4.89	5.65	5.31	5.11	4.45	5.29	5.1	4.95	4.71	4.53	6.3	4.67	4.69	5.52	4.1	4.91	4.71	5.24	4.76	5.15	4.41	4.45	4.98	4.82
A_19_P00316682	4.48	4.66	4.68	4.44	4.68	4.64	4.21	4.5	4.22	4.38	4.35	4.33	4.11	4.19	4.38	4.71	4.67	4.56	4.74	4.49	4.17	4.61	4.25	4.42	4.41	4.32	4.2	4.38	4.13	4.09	4.21	4.26	4.23	4.46	4.07	4.59	4.39	4.34	4.6	4.6	4.4	4.98	4.17	4.42	4.41	4.4	4.32	4.49	4.17
A_19_P00316694	3.73	3.6	3.73	3.69	3.64	3.73	3.68	3.65	3.68	3.55	3.89	3.83	3.8	3.78	3.7	3.51	3.82	3.66	3.83	3.7	3.49	3.9	3.73	3.67	3.65	3.77	3.84	3.82	3.6	3.54	3.75	3.68	3.77	3.7	3.71	3.4	3.75	3.67	3.68	3.3	3.63	3.68	3.4	3.75	3.64	3.68	3.71	3.54	3.61
A_19_P00316699	3.77	3.76	3.75	4.22	3.54	3.62	3.53	3.85	3.77	3.69	3.72	3.76	3.87	3.46	3.72	4.06	3.6	3.66	3.46	3.73	3.79	3.43	3.57	3.61	3.92	3.83	3.8	3.74	3.6	3.68	3.44	3.57	3.47	3.58	3.63	3.74	3.72	3.62	3.65	3.67	3.58	3.65	3.7	3.67	3.86	3.75	3.69	3.7	3.7
A_19_P00316700	3.58	3.76	3.61	3.8	3.76	3.66	3.79	3.98	3.69	3.56	3.75	3.93	3.87	3.85	3.75	3.75	3.81	3.95	3.75	3.8	3.64	3.57	3.91	3.81	3.63	3.82	3.73	3.94	3.68	3.72	3.69	3.65	3.52	3.68	3.73	3.8	3.69	3.9	3.7	3.62	4.09	3.78	3.92	3.76	3.83	3.67	3.66	3.82	3.58
A_19_P00316701	9.59	9.1	10.55	10.82	10.19	9.42	10.07	9.77	9.64	9.71	9.04	9.41	10.01	9.93	10.02	9.7	9.77	9.57	10.15	9.96	10.32	9.5	9.17	10.28	9.91	10.01	9.81	10.09	9.49	9.43	9.75	9.63	8.43	9.59	10.09	8.59	10.01	8.61	9.85	10.59	9.57	10.31	9.95	9.47	8.51	9	9.53	10.09	8.74
A_19_P00316705	3.64	3.63	3.8	3.71	3.94	3.91	3.6	3.84	3.7	3.75	3.94	3.75	3.9	3.62	3.83	3.77	3.5	3.74	3.83	3.51	3.57	3.61	3.59	3.78	3.91	3.67	3.68	3.89	3.73	3.63	3.77	3.74	4.07	3.97	3.74	3.7	3.86	3.78	3.66	3.74	3.93	3.85	3.69	3.84	3.63	3.64	3.82	3.71	3.86
A_19_P00316709	6.91	7.11	7.38	7.39	7.48	6.01	7.02	7.51	7.24	7.03	6.88	6.57	7.14	6.87	6.72	7.12	7.11	7.17	6.96	6.97	7.2	6.76	7	6.59	6.85	6.94	6.83	7.51	7.01	6.6	7.15	6.87	6.07	7.49	6.67	6.92	6.41	6.81	6.99	7.33	7.1	7.18	7.24	6.95	6.78	7.05	7.15	6.79	6.84
A_19_P00316714	4.2	3.67	4.02	3.71	3.88	3.89	3.92	3.94	3.79	3.84	3.76	4.04	3.97	3.9	3.9	3.63	3.86	3.74	3.9	3.82	3.81	3.7	3.74	3.83	3.75	3.93	3.9	4.01	3.72	3.69	3.8	3.9	3.61	3.9	3.87	3.62	3.75	3.88	3.82	3.76	3.71	3.74	3.94	3.71	3.69	3.93	3.87	3.93	4
A_19_P00316719	3.66	3.94	3.82	3.77	3.69	3.87	3.92	3.75	3.64	3.67	3.53	3.67	4.13	3.92	3.65	3.72	4.05	3.73	3.77	3.63	3.77	3.74	4.02	3.71	3.89	3.68	3.56	3.76	3.76	3.95	3.94	3.87	3.73	3.74	3.85	4.52	3.82	3.8	3.79	3.8	3.84	3.76	3.77	3.79	3.77	4.06	3.75	3.5	3.85
A_19_P00316726	7.23	7.3	6.69	7.25	7.6	6.94	7.39	6.86	6.69	7.15	7.49	7.36	7.44	7.84	7.77	7.21	6.86	7.61	7.49	7.79	7.64	7.61	7.74	7.77	7.81	7.51	7.02	7.33	7.42	7.64	7.77	7.77	7.72	6.94	7.77	7.87	7.77	7.79	7.21	6.26	7.65	6.79	7.18	7.6	7.89	7.4	6.81	7.41	7.61
A_19_P00316738	4.11	4.04	4.01	5.12	3.95	4.08	3.92	4.15	4.33	4.09	4.06	4.06	4.69	3.9	3.95	4.57	3.97	3.94	3.9	3.98	3.84	3.97	3.85	3.86	3.98	4.03	4.22	3.91	3.82	4.15	3.74	3.84	3.84	4.25	3.91	3.98	4.08	3.96	3.98	3.86	3.99	4.13	4.13	3.98	4.15	4.09	3.94	3.83	3.88
A_19_P00316743	3.93	3.56	3.84	3.93	3.79	3.85	3.77	3.85	3.99	3.75	3.85	3.93	3.97	3.87	3.87	3.74	3.72	4.6	3.97	3.97	3.82	3.75	4.01	3.95	3.87	3.77	3.93	3.79	3.72	4.01	3.56	3.7	3.86	3.8	3.66	3.92	3.7	3.74	3.78	3.73	3.76	3.85	3.87	3.78	3.75	3.94	3.66	3.89	3.91
A_19_P00316745	7.37	7.36	6.56	7.02	7.56	7.43	7.22	7.04	7.4	7.64	7.38	7.56	7.39	7.44	7.63	7.09	6.9	7.43	7.33	7.47	7.38	7.41	7.11	7.32	7.5	7.65	7.17	7.74	7.62	7.24	7.32	7.41	7.52	7.49	7.62	7.13	7.44	7.5	7.31	6.7	7.35	6.41	7.24	7.57	7.62	7.06	7.4	7.22	7.68
A_19_P00316753	5.48	5.73	5.77	5.24	5.4	5.61	6	5.38	5.36	5.75	5.73	5.7	5.61	5.4	5.56	5.68	6.03	5.41	5.48	5.79	5.39	5.54	5.75	6.26	6.13	6.22	5.85	5.9	5.8	5.6	5.7	5.33	5.25	5.47	5.6	6.19	5.59	6.07	6	5.6	5.83	6	5.59	5.63	5.96	5.82	5.45	5.76	5.51
A_19_P00316758	6.86	6.68	7.22	6.97	6.43	7.26	6.81	6.88	7.06	6.95	6.72	6.74	6.84	6.42	6.6	6.82	6.67	6.6	6.74	6.51	6.67	6.69	6.75	6.77	6.54	6.46	6.8	6.62	6.55	6.93	6.68	6.78	7.13	6.92	6.93	6.67	6.69	6.62	6.71	6.97	6.42	7.27	6.58	6.69	6.53	6.69	6.69	6.9	6.81
A_19_P00316778	4.3	4.07	4.18	4.33	4.17	4.14	4.25	4.05	4.3	4.13	4.24	4.12	4.05	4.1	4.04	4.13	4.21	4.17	4.05	4.24	3.98	4.12	4.19	4.13	4.21	4.23	4.21	4.3	4.13	4.07	3.84	4.19	3.97	4.09	4.22	3.97	3.93	4.05	4.27	4.13	4.16	4.27	4.22	4.1	4.02	4.18	4.07	4.32	4.23
A_19_P00316808	4.4	4.25	4.67	4.41	4.12	4.31	4.05	4.29	4.12	4.14	4.42	4.4	3.77	4.06	3.74	4.31	4.27	4.17	4.29	4.46	4.24	4.27	4.31	4.22	4.16	3.96	4.12	4.15	4.06	4.29	4.37	3.98	4.1	4.43	4.14	4.61	3.98	4.36	4.2	4.29	3.96	4.21	4.08	4.15	4.29	4.12	4.18	4.14	4.16
A_19_P00316815	4.76	4.55	4.94	5.03	4.71	4.07	4.72	5.18	4.62	4.62	4.78	4.19	4.77	4.72	4.54	4.75	4.48	4.45	4.74	4.59	5.05	4.41	4.86	4.74	4.8	4.67	4.71	4.71	4.57	4.76	4.88	4.62	4.25	4.66	4.57	4.68	4.63	4.54	4.74	4.81	4.53	4.77	4.81	4.6	4.4	4.71	4.23	4.6	4.49
A_19_P00316820	5.63	5.89	5.14	6.01	6.24	5.31	5.63	5.98	5.54	5.4	5.73	5.05	5.21	5.41	5.68	5.53	4.82	5.91	5.29	5.62	5.97	5.69	5.6	4.97	5.58	5.98	6.14	5.79	5.33	5.56	5.48	5.57	4.51	5.35	5.52	5.05	5.47	5.22	6.08	5.47	5.58	5.26	5.88	5.57	5.46	5.6	5.45	6	5.51
A_19_P00316836	4	3.75	4.23	3.69	4.04	3.86	4.1	3.79	3.88	4.11	3.88	3.93	4.02	4.06	3.97	3.7	3.99	3.8	3.91	4.22	3.73	3.83	3.99	4.2	3.86	4.08	3.91	3.93	3.96	3.85	3.83	3.92	3.86	4.05	4.1	4.07	3.95	3.74	4.07	3.99	3.95	4.12	3.83	3.98	4.02	3.99	3.96	3.89	3.92
A_19_P00316838	3.76	3.87	3.68	3.75	3.71	3.63	3.59	3.7	3.72	3.77	3.73	3.76	3.85	3.72	3.68	3.82	3.69	4.46	3.74	3.84	3.77	3.86	3.75	3.81	3.91	3.56	3.73	3.79	3.78	3.62	3.59	3.62	3.76	3.83	3.63	3.61	3.55	3.81	3.75	3.63	3.81	3.7	3.63	3.63	3.81	3.72	3.8	3.62	3.89
A_19_P00316839	3.82	3.84	3.56	3.65	3.67	3.78	3.56	3.76	3.74	3.78	3.63	3.82	3.67	3.8	3.75	3.81	3.86	3.73	3.61	3.74	3.9	3.63	3.64	3.58	3.7	3.88	3.78	3.79	3.93	3.77	3.69	3.79	3.46	3.93	3.69	3.81	3.96	3.76	3.68	3.61	3.58	3.73	3.8	3.71	3.77	3.61	3.74	3.7	3.98
A_19_P00316840	3.72	4.1	3.77	3.83	3.7	3.72	3.69	3.88	3.77	3.84	3.7	3.92	3.75	3.73	3.77	3.57	3.96	3.53	3.51	3.82	3.79	3.86	3.75	3.68	3.57	3.85	3.78	3.63	3.65	3.7	3.66	3.96	4.07	3.59	3.99	3.78	3.98	3.77	3.77	3.77	4	3.91	3.82	3.86	3.81	3.85	3.93	3.75	3.7
A_19_P00316844	6.55	6.21	5.61	6.59	6.44	5.48	5.74	5.88	5.89	6.27	6.28	6.02	6.13	6.07	6.21	5.54	6.11	6.43	5.92	6.2	6.39	5.87	6.33	5.27	6.35	6.1	5.96	6.42	5.95	5.87	6.27	6.01	5.61	5.67	5.71	5.88	6.1	5.97	5.98	5.61	6.22	5.65	6.16	6.09	6.27	5.79	5.74	6.13	6.19
A_19_P00316846	3.82	3.85	3.82	3.79	3.71	3.88	3.62	3.58	3.9	3.62	3.73	3.72	3.8	3.87	3.85	3.51	3.67	3.84	3.59	3.54	3.65	3.77	3.58	3.9	3.65	3.77	3.65	3.8	3.91	3.63	3.81	3.71	3.71	3.57	4.05	4.12	3.9	3.77	3.67	3.77	3.83	3.76	3.74	3.73	3.72	3.8	3.83	3.8	3.79
A_19_P00316857	5.94	6.47	4.95	6.92	7.2	6.79	7.17	5.33	6.08	6.44	5.45	6.26	6.83	5.24	6.75	6.38	5.89	7.06	6.71	5.99	6.22	7.11	6.58	5.85	6.45	7.32	7.19	6.82	6.29	7.42	6.57	6.43	6.17	6.22	5.54	6	6.71	6.17	7.37	5.76	6.48	5.05	6.2	6.14	6.54	6.38	6.37	7.01	6.42
A_19_P00316871	3.7	4.22	3.73	3.73	3.71	3.69	3.97	3.89	3.65	3.63	3.56	3.89	3.71	3.6	3.65	3.95	3.79	3.77	3.77	3.87	3.74	3.7	3.45	3.7	3.76	3.66	3.71	3.62	3.82	4.1	3.98	4.06	3.79	3.6	3.69	3.97	3.82	3.79	3.85	4.11	3.68	3.8	3.77	3.94	3.79	3.61	3.69	3.64	4.03
A_19_P00316897	4	3.61	3.72	3.87	3.75	3.67	3.77	3.71	3.93	3.91	3.62	3.82	3.66	3.69	3.95	3.84	3.81	3.7	3.71	3.89	3.82	3.8	3.87	3.76	3.87	4.06	3.88	3.81	3.67	3.7	3.95	3.92	3.7	3.83	3.74	3.83	3.94	3.79	3.95	3.74	3.8	3.76	3.72	3.8	4.54	3.95	3.7	3.81	3.67
A_19_P00316911	4.42	4.01	3.74	4.08	4.02	4.14	3.88	4.1	4.08	4.19	4.19	4.16	4.24	4.28	4.21	3.96	4.05	4.08	4.43	4.19	4.08	3.98	4.23	4.37	3.89	4.17	3.86	4.15	4.08	4.1	3.99	4.3	4.67	4.33	4.1	4.12	4.06	4.12	4.02	3.75	4.24	4.04	3.81	4.03	3.99	3.89	4.28	3.95	4.19
A_19_P00316914	3.93	4.16	3.59	3.87	3.91	3.91	3.86	3.83	4.02	3.66	4.1	3.92	3.68	3.66	3.72	3.77	3.79	3.89	3.86	3.77	3.83	4.13	3.96	4.08	3.78	3.84	3.8	3.82	3.98	4.17	3.92	3.87	3.71	3.94	3.89	3.94	3.79	4	3.87	4.1	4.06	3.88	3.93	3.97	3.98	4.13	3.83	3.84	3.78
A_19_P00316919	4.68	5.03	4.43	4.86	5.07	4.98	4.88	4.5	4.54	5.01	4.99	4.84	4.89	5.13	5.08	4.84	4.52	5.08	4.7	4.86	5.03	5.2	4.94	4.56	4.99	4.6	4.92	5.2	4.79	4.76	5.35	4.92	5.01	4.71	5.25	5.11	5.16	5.27	5.14	4.47	5.26	4.33	4.72	5.19	5.12	4.82	4.82	4.74	5.33
A_19_P00316933	4.22	4	4.37	4.16	4.38	4.19	4.2	4.21	4.23	4.05	4.03	4.31	4.37	4.12	4.26	4.42	4.22	4.25	4.39	4.38	4.07	4.08	4.08	4.22	4.3	4.21	4.03	4.19	4.01	4.12	3.95	4.25	4.16	4.3	4.17	4.07	4.27	4.19	4.17	4.02	4.31	4.32	4.31	4.1	3.96	4.26	3.98	4.22	4.09
A_19_P00316934	4.23	3.9	4.34	4.37	4.01	4.2	4.22	4.39	4.07	4.33	4.01	4.02	4.12	4.04	4.2	4.4	4.19	4.04	4.2	4.22	3.83	3.88	4.16	4.29	4.09	3.94	3.81	4.16	3.97	3.98	4.09	3.98	3.75	4.37	4.11	3.98	4.15	4.04	4.09	4.34	4.06	4.23	4.21	4.13	4.07	4.35	4.23	4.32	3.9
A_19_P00316937	3.84	3.95	3.52	3.74	3.86	3.85	3.85	3.94	3.85	3.79	3.75	3.78	3.79	3.6	3.81	3.82	3.72	3.75	3.96	3.86	3.75	3.9	3.75	3.99	3.92	3.58	3.87	3.81	3.85	3.86	3.97	3.73	3.72	3.83	4.49	3.73	3.96	3.78	3.88	4.03	3.84	3.87	3.85	3.92	3.92	3.79	3.82	3.9	3.73
A_19_P00316985	5.16	4.7	5.08	5.08	5.66	4.56	4.95	6.24	4.81	4.65	4.7	4.34	5.04	4.45	4.9	5.92	4.83	4.87	4.7	4.68	5.26	4.58	4.86	4.46	4.85	5.08	5.35	5.83	4.51	4.94	4.65	4.53	4.06	4.91	4.7	4.45	4.77	4.37	5.1	5.21	4.52	5.44	5.31	4.49	4.62	4.99	5.05	5.2	4.5
A_19_P00317013	3.68	3.72	3.64	3.71	3.78	3.6	3.88	3.86	3.79	3.56	3.73	3.61	3.67	3.75	3.91	3.82	3.69	3.79	3.81	3.84	3.78	3.72	3.87	3.89	3.75	3.9	3.76	3.8	3.85	3.59	3.71	3.91	3.55	3.71	3.67	3.96	3.6	3.53	3.85	3.85	3.52	3.86	3.79	3.66	3.72	4.02	4.03	3.84	3.86
A_19_P00317016	4.07	4.28	4.02	4.15	4.04	4.43	4	4.01	3.98	3.79	3.98	4.05	4.18	4.12	4.05	3.95	3.79	4.19	4.26	4.22	3.97	4.14	4.13	4.05	4.31	4	3.91	4.22	4.23	4.11	4.28	4.31	4.31	4.13	4.1	3.95	4.41	4	3.81	4.01	3.99	3.87	4.19	4.14	4.08	3.9	4.02	3.96	3.93
A_19_P00317023	4.99	5.79	6.62	5.09	5.29	6.37	6.17	4.92	4.74	6.31	6.05	6.37	5.83	6.01	6.19	6.69	6.39	5.99	5.65	5.84	5.87	6.2	5.99	6.48	6.48	6.37	6.21	6.16	6.1	5.77	6.19	5.88	5.76	5.01	6.07	7.07	5.93	6.43	6.05	4.41	6.22	5.32	5.45	5.88	6.32	6.19	6.11	5.84	6.05
A_19_P00317034	3.87	4.03	3.69	3.79	3.52	3.7	3.85	3.74	3.76	3.97	3.85	3.9	3.85	3.75	3.66	3.72	3.61	3.91	3.89	3.73	3.55	3.67	3.99	3.8	3.73	3.88	3.83	3.59	3.9	3.9	3.66	3.96	4.02	3.7	3.87	3.85	3.76	3.82	3.72	3.78	3.87	3.58	3.82	3.8	3.65	3.86	3.69	3.87	3.87
A_19_P00317040	3.8	3.67	3.7	3.69	3.83	3.59	3.65	3.83	3.9	3.56	3.67	3.78	3.63	3.76	4.22	3.77	3.77	3.69	3.57	3.72	3.69	3.77	3.81	3.87	3.63	3.62	3.73	3.72	3.74	3.72	3.67	3.7	3.66	3.89	3.67	3.81	3.68	3.74	3.72	3.65	3.7	3.59	3.55	3.53	3.63	4.02	3.69	3.64	3.92
A_19_P00317045	3.73	3.77	3.85	3.76	3.77	3.83	3.94	3.79	3.75	3.92	3.83	3.87	3.69	3.7	3.89	3.76	3.86	3.66	3.65	3.8	3.9	4.17	3.9	3.82	4.06	3.57	3.92	3.85	3.44	3.94	3.6	3.78	3.55	3.79	3.79	3.59	3.79	3.73	4	3.74	3.75	3.77	3.68	3.93	3.74	3.92	3.68	3.62	3.75
A_19_P00317046	3.71	3.96	3.89	3.93	3.75	3.85	3.74	3.75	4.08	3.74	3.8	3.83	3.39	3.87	3.79	3.79	3.95	3.79	3.95	3.89	3.81	4.2	3.85	3.81	3.78	3.86	3.61	3.76	3.79	3.83	3.88	3.47	4.03	3.63	3.82	3.72	3.78	3.64	3.88	3.99	4.04	3.76	3.96	4.09	4	3.79	3.76	4.05	3.79
A_19_P00317052	6.56	6.71	6.72	6.17	6.7	7.22	7.05	6.91	5.68	5.94	7.03	7.33	6.78	7.11	7.55	6.79	5.93	6.63	7.14	7.14	6.96	6.9	6.64	7.98	7.34	7.47	6.62	6.79	7.04	6.98	6.95	6.41	6.99	6.3	6.93	7.4	7.07	7.38	6.66	5.41	7.12	6.05	6.3	6.97	7.82	7.09	6.16	7.54	6.4
A_19_P00317053	3.75	3.79	4.01	3.93	3.96	3.83	3.81	3.96	3.56	3.72	3.83	4.22	3.82	4.1	4.31	3.57	3.75	4.17	3.71	3.87	3.71	3.77	3.94	3.93	3.75	3.94	3.96	3.85	4	3.74	3.92	3.85	4.55	4.02	4.48	3.66	4.24	3.91	3.52	3.95	4.14	3.81	3.78	4.1	3.93	4.13	3.73	3.85	3.99
A_19_P00317054	3.81	3.89	3.79	3.86	4.02	3.98	4.68	4.16	3.62	3.78	3.93	4.02	3.83	4.11	4.29	3.96	3.8	3.9	3.82	3.98	3.81	4.1	4.36	3.8	4.06	4.03	3.69	3.83	4.14	4.22	4.12	4	4.62	3.95	4.14	3.94	4.15	4.13	3.86	3.91	4.08	4.01	3.79	3.83	3.95	3.95	4.2	3.99	4.44
A_19_P00317066	5.38	5.11	5.06	5.54	4.98	5.56	5.18	4.99	5.05	5.08	4.98	5.26	5.34	5.23	5.23	5.08	5.36	5.21	5.33	5.29	4.87	5.3	4.85	5.53	5.25	5.33	4.99	5.14	5.07	5.13	4.87	5.03	5.15	5.22	5.1	5.18	5.16	5.12	5	4.89	5.28	5.02	5.01	5.21	5.18	5.2	4.84	5.12	5.09
A_19_P00317082	7.11	6.87	6.47	6.96	7.02	6.34	6.73	6.71	6.67	6.85	6.89	6.97	6.42	6.32	6.27	6.56	6.8	7.02	6.67	6.8	6.95	6.73	7.09	6.51	7.09	7.05	6.68	6.99	6.56	6.85	7.05	6.83	6.39	6.67	6.71	6.82	6.69	6.83	6.76	6.66	6.69	6.49	6.69	6.61	6.76	6.67	6.58	7.13	6.67
A_19_P00317087	3.67	3.74	4	3.8	3.63	5.1	4.06	3.62	3.84	3.86	3.86	4.07	4.73	4.25	4.35	3.95	3.97	3.73	4.19	4.09	3.77	4.32	3.71	3.89	4.09	4.07	3.56	3.91	4.78	3.82	3.76	3.9	3.89	3.62	4.3	3.89	5.01	4.3	3.74	3.63	4.69	3.7	3.85	4.88	4.01	3.91	3.9	3.88	4.48
A_19_P00317094	4.19	4.73	4.63	4.64	4.8	4.04	4.59	4.62	4.48	4.54	4.78	4.39	4.35	4.45	4.24	4.74	4.31	4.28	4.43	4.56	4.9	4.18	4.59	4.57	4.32	4.74	4.65	4.52	4.51	4.32	4.67	4.2	4.12	4.55	4.64	4.29	4.5	4.75	5.22	4.68	4.23	4.56	4.47	4.8	4.54	4.27	4.03	4.56	4.59
A_19_P00317108	8.04	7.92	7.97	8.41	7.93	7.68	7.68	8	8.23	7.82	7.99	7.54	7.86	7.85	7.62	7.69	8.01	7.91	8	7.81	7.91	7.97	7.71	7.04	7.45	7.75	8.07	7.85	7.88	7.91	7.93	8.01	7.59	7.83	7.68	7.76	7.76	7.72	8.09	8.34	7.83	8.51	7.84	7.74	7.85	8.23	8	7.9	7.97
A_19_P00317109	5.83	5.91	5.68	6.01	5.63	5.33	5.75	6.2	6.3	5.62	5.72	5.69	5.03	5.08	4.95	6.13	5.8	5.94	5.85	5.77	6.02	5.91	5.7	5.62	5.65	6.17	6.13	5.91	5.89	5.63	5.6	6.05	5.31	5.78	5.61	5.46	5.47	5.65	5.74	6.18	5.79	6.73	5.93	5.75	5.77	6.18	6.01	6.06	5.79
A_19_P00317127	4.2	3.68	3.96	3.87	4.04	3.97	3.96	4	3.93	4.01	3.97	4.03	3.89	3.99	4	4.03	3.99	4.12	4.13	4.04	4.2	4.01	4.04	4.15	4.06	3.87	4.12	4.13	3.82	3.97	3.83	4.22	3.86	4	3.84	4.01	3.76	4.2	4.06	3.96	3.94	3.95	4.09	4.04	3.97	3.9	4.09	3.95	3.99
A_19_P00317128	7.08	7.11	6.33	6.72	7.26	7.39	7	6.69	7.24	7.42	7.24	7.3	7.12	7.25	7.35	6.82	6.62	7.2	7.01	7.22	7.09	7.22	6.9	6.67	7.31	7.27	7.03	7.43	7.39	6.93	7.05	7.19	7.4	7.26	7.28	6.86	7.11	7.32	7.1	6.49	7.21	6.17	6.89	7.32	7.39	6.84	7.31	6.9	7.44
A_19_P00317141	3.89	4.01	4.1	4.04	4.02	3.85	4.07	3.82	4.11	3.93	4	3.83	3.97	3.94	3.65	3.97	4	4.03	4.11	4.01	3.83	4.32	3.88	4.15	3.91	4.1	3.98	4.17	3.92	4.09	4.02	4.05	4.14	3.71	4.01	4.75	3.99	4.11	4.02	4.19	4.02	4.03	4.09	4.05	4.16	4.15	3.72	4.04	4
A_19_P00317144	4.06	4.1	3.76	3.98	3.92	3.94	3.66	3.83	3.97	3.84	3.92	3.92	3.8	3.65	3.77	3.94	3.75	3.83	3.79	3.9	3.84	3.75	3.78	3.78	3.78	3.93	4.42	3.79	3.88	3.7	3.9	4	4.25	3.94	4.19	3.89	4.15	4.06	4	4.1	3.93	3.94	4.01	4.08	3.77	4.06	3.97	3.98	3.92
A_19_P00317159	4.12	4.23	4.01	4.28	4.47	4.03	4.12	4.24	3.83	4.28	4.33	4.36	4.24	4.52	4.41	4.19	4.03	4.3	4.15	4.35	4.58	4.14	4.57	4.21	4.74	4.87	4.12	4.34	4.34	4.27	4.49	4.06	4.28	4.13	4.62	4.63	4.55	4.67	4.01	3.95	4.41	4.14	4.47	4.14	4.56	4.32	4.07	4.38	4.46
A_19_P00317163	4.12	3.97	4.14	4.72	4.03	4.34	4.25	3.95	4.09	4.24	3.97	4.29	4.16	4.41	4.38	4.51	4.56	4.21	4.15	4.25	4.5	4.2	4.29	4.15	4.23	4.16	4.28	4.46	4.29	4.1	4.15	3.91	4.55	4.16	4.31	4.44	4.62	4.19	3.88	4.12	4.2	4.2	4.2	4.13	4.18	4.08	4.28	4.1	4.33
A_19_P00317168	3.72	3.75	3.99	3.7	3.83	3.67	3.85	3.94	3.87	3.95	3.83	3.68	3.82	3.9	3.94	3.84	3.88	3.8	3.77	3.8	3.99	3.82	3.68	3.76	3.73	3.68	3.79	3.74	3.87	3.61	3.74	3.78	3.68	3.94	3.72	3.67	3.96	3.86	3.61	3.92	3.73	3.56	3.73	3.83	3.74	3.59	3.68	3.8	3.86
A_19_P00317169	3.7	3.43	3.74	3.87	3.69	3.88	3.83	3.91	3.62	3.77	3.67	3.79	3.77	3.9	3.95	3.82	3.9	3.95	3.66	3.66	3.94	3.67	3.94	3.91	3.94	3.91	3.92	3.73	3.75	3.74	3.61	3.96	3.65	3.85	3.66	3.73	3.81	3.67	3.8	3.85	3.88	3.71	3.87	3.69	4.05	3.9	3.8	3.91	3.72
A_19_P00317170	3.62	3.64	3.66	3.73	3.68	3.8	3.69	3.63	3.52	3.61	3.61	3.75	3.76	3.59	3.7	3.78	3.85	3.56	3.58	3.91	3.85	3.76	3.91	3.64	3.7	3.61	3.69	3.68	3.74	3.58	3.47	3.66	3.81	3.78	3.5	3.65	3.8	3.76	3.65	3.75	3.6	3.67	3.72	3.72	3.71	3.79	3.54	3.7	3.68
A_19_P00317171	3.75	3.48	3.7	3.6	3.51	3.41	3.79	3.71	3.86	3.84	3.78	3.64	3.47	3.65	3.82	3.79	3.72	3.87	3.82	3.78	3.66	3.68	3.85	3.7	3.78	3.89	3.94	3.89	3.87	3.67	3.77	3.65	3.38	3.65	3.67	3.68	3.64	3.6	3.89	3.59	3.64	3.58	3.63	3.61	3.82	3.72	3.77	3.59	3.87
A_19_P00317173	3.85	3.76	3.95	3.75	3.84	3.94	4.03	3.97	3.91	3.86	3.9	3.86	3.91	4.11	4.31	3.87	3.95	3.7	3.83	4.11	3.72	4.09	3.85	3.71	4.06	4.09	3.8	3.95	4.13	3.92	3.77	4.14	4.74	3.86	4.19	4.14	4.33	4.12	3.88	3.82	4.02	3.68	3.82	3.94	4.26	3.96	3.72	3.76	4.15
A_19_P00317180	3.98	4.2	4.5	4.65	4.12	5.29	4.29	4.24	4.13	4.44	4.43	4.58	4.23	4.59	4.07	4.49	4.84	4.11	4.32	4.24	4.18	4.62	4.37	4.37	4.51	4.16	4.46	4.35	4.5	4.4	4.57	4.57	4.25	4.17	4.55	4.72	4.37	4.57	4.12	4.14	4.38	4.39	4.37	4.44	4.21	4.63	4.42	4.21	4.58
A_19_P00317182	3.66	3.63	3.6	3.87	3.85	3.99	3.46	3.89	3.86	3.78	3.88	3.77	4.03	4.15	3.77	3.81	3.97	3.89	3.69	3.98	3.78	3.83	4.22	4.07	3.8	3.77	3.9	3.71	4.06	3.89	4.01	3.86	3.86	3.82	3.72	3.92	3.82	3.94	3.52	3.72	3.75	3.9	3.74	3.82	3.79	3.91	3.96	3.71	3.9
A_19_P00317201	4.08	3.91	3.98	3.94	4	3.79	4.01	3.98	4.07	3.95	3.93	3.95	3.98	3.88	3.91	4.01	4.18	3.97	3.79	3.83	4.03	4.09	4.07	3.99	4.01	4.08	4.03	4.01	3.99	3.79	3.82	4.11	4.06	4.03	4.08	4.07	3.92	3.98	3.79	4.02	3.97	3.94	3.69	4.08	3.82	3.87	4.15	3.96	4.05
A_19_P00317210	3.78	3.7	3.79	3.78	3.74	3.81	3.8	3.64	3.72	3.8	3.74	3.55	3.89	3.89	3.85	3.73	3.79	3.88	3.76	3.6	3.67	3.57	3.94	3.78	3.83	3.85	3.78	3.85	3.71	3.47	3.78	3.91	3.65	3.79	3.97	3.73	3.82	3.83	3.86	3.78	3.73	3.76	3.84	3.96	3.81	3.94	3.94	3.87	3.75
A_19_P00317237	5.92	6.52	4.86	6.51	6.43	6.53	5.47	5.17	5.78	6.16	6	6.48	6.22	6.36	6.52	5.03	5.64	6.54	5.97	6.17	6.58	6.49	6.65	5.03	6.61	5.71	5.65	5.82	6.3	5.82	6.53	5.95	6.56	5.68	6.44	6.25	6.44	6.51	5.76	5.29	6.4	4.88	5.95	6.32	6.4	6.09	6.63	5.77	6.46
A_19_P00317242	5.65	5.31	4.99	5.13	5.16	6.38	5.72	5.55	5.93	5.49	4.58	5.42	5.68	5.41	5.76	5.4	5.67	4.58	5.44	4.55	4.85	5.19	4.86	4.81	4.65	4.36	5.25	5.57	5.09	4.89	5.07	5.53	5.38	5.44	4.92	4.95	5.21	4.86	5.46	5.1	4.55	5.55	4.96	5.1	4.73	5.07	5.52	4.95	5.75
A_19_P00317269	3.63	3.77	3.87	3.86	3.71	3.63	3.8	3.68	3.79	3.64	3.75	3.64	3.79	4.02	3.6	3.6	3.74	3.76	3.85	3.8	3.98	3.77	3.56	3.71	3.84	3.79	3.73	3.67	3.93	3.74	3.83	3.74	3.66	3.84	3.82	3.65	3.77	3.99	3.66	3.64	3.83	3.66	3.61	3.54	3.74	3.86	3.87	3.69	3.7
A_19_P00317272	3.93	4.09	4.12	3.99	4.3	4.6	4.21	4.31	4.52	4.02	4.1	4.79	3.75	4.68	4.61	4.05	4.13	4.14	4.32	4.63	3.92	4.64	3.99	4.61	4.45	4.48	4.01	4.07	4.49	4.26	4	4.27	4.53	4.67	4.61	4.63	4.86	4.59	4.31	4.08	4.75	4.19	4.02	4.65	4.41	4.3	4.52	4.16	5.01
A_19_P00317276	4.56	4.77	4.81	4.98	4.87	4.85	4.55	4.77	4.39	4.79	4.71	4.82	4.58	4.78	4.81	4.7	4.75	4.87	4.75	4.43	4.66	4.75	4.58	5.04	4.84	4.73	4.53	4.71	4.79	4.74	4.84	4.64	4.96	4.92	4.86	4.93	5.16	4.64	4.51	4.59	4.72	4.8	4.53	4.56	4.61	4.75	4.58	4.71	4.37
A_19_P00317287	3.58	3.93	3.89	3.57	3.87	3.57	3.67	3.95	3.7	3.75	3.78	3.81	3.79	4.47	3.71	3.74	3.88	3.81	3.81	3.7	3.91	3.81	3.69	3.78	3.76	3.63	3.67	3.65	3.83	3.59	3.95	3.8	3.92	3.77	4.28	3.87	3.89	3.82	3.81	3.64	3.91	3.85	3.62	3.77	4.01	4.04	3.88	3.77	3.68
A_19_P00317314	4.06	3.63	4.01	3.93	3.71	3.93	3.91	3.97	4.01	3.64	4.08	4.07	5.93	3.76	3.71	4.01	4.05	3.98	3.75	3.88	4.21	4.02	4.29	4.05	4.01	3.79	4.12	3.98	3.87	4.02	3.9	3.92	3.95	4.09	3.74	4.05	3.95	3.95	4	3.78	3.75	4.13	4.01	4.09	3.7	3.86	4.01	3.91	4.02
A_19_P00317318	4.37	4.37	4.64	4.18	4.72	4.12	4.45	4.92	4.34	4.48	4.6	4.72	4.13	4.66	4.66	4.41	4.76	5.12	4.7	4.66	4.42	4.73	4.5	5.54	4.45	4.83	4.68	4.47	4.68	4.59	4.32	4.57	4.39	4.5	4.59	4.79	4.47	4.67	4.76	4.41	4.75	4.45	4.49	4.48	4.66	4.55	4.27	4.71	4.33
A_19_P00317332	3.78	3.74	3.7	3.72	4.02	3.94	3.65	3.76	3.86	3.86	3.73	3.74	3.75	3.65	3.87	3.73	3.74	3.63	3.76	3.75	3.74	3.71	3.97	3.79	3.88	3.79	3.62	3.69	3.65	4.05	3.62	3.62	3.66	3.67	3.93	3.76	3.77	3.64	4.14	3.69	3.68	3.55	3.87	3.78	3.8	3.77	3.59	3.77	3.64
A_19_P00317337	4.4	4.14	4.23	4.28	4.24	4.31	4.32	4.31	4.35	4.4	4.17	4.27	4.56	4.36	4.36	4.46	4.35	4.26	4.52	4.22	4.34	4.14	4.36	4.13	4.27	4.36	4.49	4.24	3.99	4.44	4.14	4.26	4.12	4.01	4.11	4.14	4.03	4.2	4.5	4.15	4.16	4.37	4.39	4.18	4.26	4.17	4.28	4.37	4.22
A_19_P00317357	4.05	4.19	4.09	4.26	4.44	3.85	4.03	4.09	4.07	4.11	4.08	3.91	3.81	3.92	3.87	4.17	3.87	3.77	4.16	3.99	4.05	4.14	3.88	4.12	3.86	3.86	3.81	3.96	3.73	4.02	4.2	3.71	3.86	4.02	3.79	4.49	4.21	3.97	4.12	4.09	3.86	3.89	3.93	3.88	4.22	3.94	4.12	3.96	4.05
A_19_P00317360	4.66	4.84	5.02	5.24	4.96	5.59	5.12	5.11	4.46	4.43	5.08	5.78	5.16	5.97	6.48	4.75	4.29	5.05	5.14	5.86	5.02	5.88	4.58	4.49	5.75	5.45	5	4.65	6.1	5.39	4.75	4.94	6.42	4.43	6.2	5.23	6.33	6.34	4.7	4.53	5.74	4.93	4.98	5.78	6.2	5.43	4.56	4.92	5.87
A_19_P00317368	3.72	3.91	3.87	3.82	3.71	3.9	3.76	3.98	3.8	3.89	3.76	3.77	3.71	3.78	3.86	3.67	3.53	3.75	3.74	3.98	3.78	3.78	4.08	3.87	3.7	3.89	3.73	3.71	3.92	3.84	3.91	3.81	3.6	4	3.76	3.92	4.24	3.84	3.85	3.9	3.99	3.75	3.84	3.73	3.87	3.77	3.87	3.68	3.9
A_19_P00317398	5.42	5.19	5.39	5.33	5.51	4.89	5.32	5.18	5.37	5.43	5.19	4.99	5.34	5.19	5.12	5.23	5.4	5.14	5.15	5.13	5.17	5.05	5.22	5.12	5	5.12	5.41	5.42	5.01	5.25	5.12	5.2	4.9	5.5	5.25	5.44	5.24	5.2	5.33	5.48	5.17	5.43	5.14	5.02	5.13	5.09	5.13	5.16	5.29
A_19_P00317411	6.83	6.33	6.76	6.9	6.63	6.23	6.99	8.15	6.79	6.83	6.59	6.58	6.66	6.74	6.8	6.82	6.72	6.56	7.23	6.93	6.5	6.65	6.48	6.85	6.67	6.84	6.92	6.54	6.66	6.39	6.46	6.44	5.93	6.63	6.51	6.81	6.57	6.61	6.88	6.45	6.52	6.47	6.63	6.66	6.9	6.69	6.53	6.6	6.91
A_19_P00317412	6.25	5.85	5.77	6.25	6.06	6.29	6.53	7.77	6.47	6.62	6.15	6.21	6	6.34	6.41	5.96	6	6.27	6.01	6.41	6.32	6.37	5.74	6.38	6.37	6.41	6.58	5.98	6.47	6.07	6.15	5.79	5.72	6.3	6.25	6.52	6.42	5.96	6.59	6.08	6.24	6.05	6.18	6.28	5.09	6.19	6.37	5.97	6.51
A_19_P00317420	3.64	4	3.66	3.77	3.69	3.86	4	3.79	3.64	3.66	3.71	3.8	3.62	3.73	3.78	3.65	3.67	3.78	3.79	3.65	3.72	3.98	3.39	3.9	3.7	3.79	3.72	3.89	3.76	3.92	3.72	3.78	3.78	4.02	3.63	3.76	3.81	3.65	3.95	3.65	3.7	3.68	3.74	3.91	3.79	3.72	3.71	3.85	3.79
A_19_P00317431	3.95	3.62	3.82	3.77	3.77	3.7	3.68	3.96	3.69	3.88	3.8	3.77	3.93	3.92	3.9	3.71	3.84	3.94	3.88	3.95	4.06	3.81	3.97	3.74	3.97	3.96	3.79	4.06	3.93	3.76	3.71	3.77	3.8	3.54	3.98	3.68	3.88	3.97	4.04	3.71	3.8	3.79	3.92	3.88	3.76	3.88	3.84	3.92	3.71
A_19_P00317432	4.08	4.12	4.03	3.85	4.2	4.24	3.86	4.04	4.03	4.05	3.82	4.3	3.86	4.23	4.49	3.95	4.27	4.06	3.88	3.94	3.95	4.27	4.1	4.25	4.06	4.06	3.87	4.17	4.23	3.82	4.31	4.01	4.3	3.98	4.7	4.33	4.16	4.16	4.05	4	4.1	3.98	3.95	4.38	4.2	4.09	4.33	4.01	4.4
A_19_P00317444	4.74	4.74	4.95	4.77	4.97	5.23	4.84	5.1	4.63	4.77	4.8	5.26	4.83	4.87	4.81	4.99	4.98	4.98	5.14	4.84	4.58	5.06	4.81	5.04	4.9	4.87	4.62	5.05	4.61	4.86	4.73	4.73	4.88	5.03	4.61	4.8	4.61	4.89	4.65	4.92	4.74	4.99	4.64	4.72	4.66	4.87	4.65	5	4.99
A_19_P00317447	8.03	8.64	8.33	7.62	8.78	6.89	8.21	9.39	7.85	7.98	8.74	8.3	8.29	8.18	8.51	8.7	8.72	8.47	9.45	9.09	8.91	8.02	8.47	10.07	8.77	9.22	8.45	9.48	8.36	8.84	8.4	8.61	8.54	8.71	7.75	8.34	8.07	8.91	8	8.17	8.47	8.88	8.4	8.08	8.61	8.75	7.57	9.25	7.82
A_19_P00317449	5.11	5.6	4.87	5.69	5.71	5.32	5.52	5.43	5.45	5.23	5.26	5.46	5.21	5.13	5.45	5.22	4.98	5.45	5.04	5.29	5.44	5.31	5.35	5.49	5.4	5.25	5.48	5.64	5.22	5.43	5.33	5.14	5.16	5.36	5.46	5.4	5.36	5.41	5.32	5.7	5.37	5.68	5.72	5.2	5.29	5.4	5.54	5.55	5.42
A_19_P00317451	3.9	3.97	3.94	3.92	3.71	3.9	4.08	3.89	5.12	5.35	3.84	4.12	4.7	4.9	3.95	3.9	3.86	4.09	3.88	3.92	3.9	3.82	5.59	3.89	3.97	3.83	3.82	3.94	3.95	4.07	5.39	3.93	3.92	5.39	3.79	3.94	5.47	4.22	3.88	3.95	5.04	3.69	5.25	4.02	4.04	4.15	4.03	4.16	4.1
A_19_P00317471	4.38	4.28	4.3	4.37	4.24	4.38	4.32	4.45	4.23	4.25	4.3	4.38	4.23	4.29	4.12	4.38	4.27	4.14	4.22	4.34	4.33	4.23	4.11	4.23	4.16	4.3	4.35	4.4	4.32	4.17	4.35	4.36	4.48	4.53	4.31	4.4	4.33	4.31	4.41	4.5	4.35	4.43	4.36	4.39	4.38	4.34	4.21	4.57	4.18
A_19_P00317473	7.28	6.83	8.28	8.36	7.54	6.96	7.78	7.68	7.33	7.31	6.62	7.07	7.56	7.52	7.54	7.35	7.42	7.18	8.03	7.41	7.56	7.12	6.89	7.75	7.41	7.57	7.45	7.55	7.05	6.99	7.33	7.38	6.05	7.44	7.79	6.1	7.66	6.15	7.43	8.39	7.04	8.17	7.55	7.11	6.07	6.61	7.06	7.6	6.5
A_19_P00317481	5.15	5.04	4.64	4.31	4.58	4.5	4.79	4.11	4.72	4.28	4.73	4.76	4.46	4.65	4.19	4.44	4.64	4.9	4.26	5.11	4.97	4.43	4.9	5.05	4.78	4.88	4.59	4.73	4.97	4.89	5.23	4.78	4.97	4.68	5.07	4.7	4.82	5.02	4.44	4.71	4.59	4.45	4.61	4.88	4.67	4.8	5.13	4.64	4.5
A_19_P00317501	3.8	3.93	3.62	3.7	3.88	3.87	3.68	3.63	3.64	3.77	3.67	3.8	3.68	3.5	3.92	3.7	3.79	3.74	3.88	3.8	3.69	3.8	3.78	3.67	3.97	3.57	3.82	3.81	3.65	3.94	3.84	3.83	3.78	3.64	3.87	3.62	3.8	3.98	3.94	3.88	3.72	3.83	3.7	3.84	3.75	3.52	3.75	3.91	3.83
A_19_P00317504	4.43	4.86	4.2	4.4	4.39	4.61	4.78	4.5	4.96	4.72	4.39	4.79	4.67	4.28	4.31	4.66	4.65	4.74	4.68	4.72	4.38	4.71	4.8	4.8	4.68	4.47	4.93	4.53	4.62	4.19	4.58	4.55	4.41	4.83	4.33	4.62	4.31	4.64	4.67	4.7	4.45	4.59	4.68	4.67	4.61	4.73	4.71	4.35	4.49
A_19_P00317507	4.85	4.94	5.07	4.97	4.97	4.55	4.68	5.07	5.32	4.79	4.62	4.7	4.96	4.82	4.69	4.91	5.09	4.79	4.76	4.79	4.98	4.72	4.9	4.62	4.54	4.77	4.76	4.92	4.86	4.53	4.82	4.83	4.46	5.21	4.52	4.51	4.33	4.66	4.61	5.3	4.72	4.88	4.73	4.82	4.62	4.9	5.12	4.63	4.73
A_19_P00317508	3.97	3.98	3.92	3.88	4.04	4.36	4.05	4.09	3.91	3.99	4.13	4.11	3.99	4.13	4.02	3.84	3.97	3.96	3.81	4.06	4.17	3.83	3.75	4.1	4.29	4	3.71	4.01	4.09	3.88	3.89	4.23	4.42	3.89	4.11	4.26	4.43	4.1	3.84	3.91	4.24	3.82	4	4.04	3.82	3.91	4.21	4.01	3.99
A_19_P00317519	3.84	4.25	4.15	3.81	3.92	3.98	3.93	3.82	4.05	3.96	4.23	4.71	3.69	4.05	4.64	3.9	3.77	4.31	3.98	4.53	4.01	4	4.19	4.46	4.59	3.99	3.76	3.49	3.96	3.89	4.53	4.03	3.95	3.84	3.81	3.97	3.63	4.14	3.85	4.35	4.33	3.78	4.07	4.17	4.02	3.61	4.2	3.93	3.75
A_19_P00317532	3.82	3.58	3.47	3.51	3.67	3.35	3.75	3.68	3.75	3.88	3.97	3.46	3.73	3.85	3.64	3.58	3.62	3.6	3.61	3.57	3.64	3.81	3.77	3.81	3.52	3.58	3.61	3.64	3.66	4.04	3.48	3.73	3.49	3.88	3.79	3.6	3.64	3.59	3.93	3.81	3.88	3.73	3.76	3.66	3.85	3.76	3.75	3.71	3.73
A_19_P00317533	3.83	3.66	3.69	3.83	3.54	3.93	3.89	3.94	3.49	3.71	3.67	3.84	3.7	3.7	3.54	3.75	3.55	3.79	3.66	3.61	3.66	3.75	3.66	3.83	3.54	3.72	3.86	3.55	3.89	3.52	3.6	3.79	3.78	3.58	3.84	3.53	3.89	3.76	3.63	3.65	3.71	3.73	3.74	3.72	3.75	3.65	3.68	3.65	3.78
A_19_P00317534	3.73	3.45	3.81	3.71	3.57	3.84	3.7	3.61	3.54	3.74	3.53	3.75	3.78	3.59	3.72	3.4	3.94	3.55	3.76	3.65	3.65	3.45	4.02	3.87	3.64	3.36	3.74	3.77	3.57	3.54	3.76	3.7	3.48	3.75	3.63	3.87	3.89	3.59	3.61	3.48	3.56	3.61	3.87	3.67	3.59	3.71	3.83	3.64	3.77
A_19_P00317547	3.81	3.89	3.79	3.8	3.94	3.8	4.48	3.87	3.82	3.9	4.15	4.04	3.97	4.04	3.99	3.75	3.77	3.84	4.11	4.18	4	4.1	3.76	3.75	3.99	3.81	3.91	3.89	4.21	4.02	4.22	4.26	4.31	4.07	3.96	4.19	3.97	3.85	3.89	4	4.12	3.71	3.94	3.88	4.07	3.83	3.84	4.1	4.04
A_19_P00317550	4.4	5.9	5.36	4.72	4.66	6.71	5.67	5.05	4.24	5.01	5.52	6.23	5.45	6.22	6.32	4.62	5.09	5.24	5.49	6.02	4.7	6.41	4.9	5.08	6.25	5.4	4.47	4.49	6.31	5.17	5.12	5.73	7.64	4.23	6.72	5.24	6.43	5.84	4.33	4.9	6.05	5.34	4.59	6.23	6.53	5.66	5.69	4.87	6.59
A_19_P00317553	4.04	4.25	3.84	4.26	4.12	4	3.97	3.96	4.54	4.27	3.84	4.37	4.01	3.85	4.16	4	4.03	3.93	4.01	3.96	3.95	4.01	3.91	4.05	4.09	4.07	3.84	4.02	4.22	3.92	3.84	3.97	4.24	4.31	4	4.14	4.22	4.03	4.15	4.21	4.06	3.91	4.21	3.86	3.9	3.98	4.3	3.88	4.02
A_19_P00317560	4.88	3.96	5.21	4.12	4.67	5.18	4.35	4.5	4.36	4.39	4.68	4.45	4.51	4.35	4.49	5.61	4.87	4.43	4.39	4.39	4.49	4.17	4.42	5.13	4.41	4.39	4.81	4.49	4.4	4.57	4.14	4.64	4.38	4.74	4.17	4.44	4.28	4.4	4.37	4.27	4.58	4.55	4.12	4.42	4.3	4.48	4.13	4.52	4.5
A_19_P00317562	3.82	3.73	3.68	3.92	3.65	3.68	3.78	3.72	3.69	3.97	3.73	3.81	3.72	3.82	3.73	3.43	3.9	3.65	3.59	3.92	3.79	3.65	3.81	3.88	3.75	3.98	3.59	3.91	3.73	3.64	3.64	3.8	3.79	3.33	3.57	3.73	3.84	3.79	3.72	3.72	3.86	3.68	3.69	3.64	3.77	3.74	3.92	3.72	3.99
A_19_P00317563	3.86	3.63	3.7	3.96	3.71	3.41	4.08	3.88	3.9	3.71	3.67	3.72	3.5	3.51	3.9	3.63	3.67	3.93	3.56	3.93	3.82	3.62	3.75	3.75	3.8	3.78	3.85	3.75	3.85	3.79	3.61	3.74	3.84	3.68	3.77	3.76	3.77	3.63	3.88	3.77	3.93	3.61	3.79	3.76	3.82	3.69	3.79	3.7	3.91
A_19_P00317564	3.7	3.8	3.72	3.88	3.63	3.72	3.83	3.57	3.58	3.72	3.77	3.77	3.48	3.66	3.86	3.64	3.88	3.77	3.66	3.75	3.76	3.58	3.8	3.85	3.7	3.79	3.59	3.67	4.02	3.7	3.52	3.65	3.66	3.73	3.69	3.71	3.71	3.7	3.61	3.72	3.58	3.96	3.82	3.76	3.6	3.61	3.67	3.75	3.77
A_19_P00317597	4.74	4.65	4.87	5.61	4.47	5.39	4.77	4.9	4.83	4.69	4.47	4.74	5.09	4.83	4.84	4.71	4.69	4.77	4.69	4.6	4.6	4.55	4.7	4.77	4.64	4.79	4.63	4.62	4.69	4.61	4.57	4.79	4.89	4.68	4.75	4.49	4.6	4.51	4.72	4.95	4.56	4.76	4.56	4.79	4.59	4.8	4.78	4.73	4.67
A_19_P00317612	4.1	4.23	4.17	4.05	4.17	4.34	3.9	4.06	4.21	4.1	4	4.18	4.13	3.94	4.15	4.28	4	4.2	4.22	4.18	4.04	4.3	4.17	4.88	3.87	4.15	4.1	4.55	4.16	4.08	4.12	4.18	4.26	5.15	4.37	4	4.32	4.17	3.91	4.18	4.09	4.41	4.04	4.16	4.07	4.13	4.2	4.4	4.14
A_19_P00317628	4.08	4.11	4.13	4.12	4.02	3.9	4.35	4.08	4.04	4.11	4.16	3.96	4.13	3.92	4.1	4.39	4.01	3.93	3.94	3.81	4.26	4.09	4.19	4.04	4.09	4.21	4.05	3.79	4.11	4.35	4.22	4.08	4.17	4.14	4.17	3.9	4.23	4.09	3.99	4.27	4.28	4.37	4.32	4.24	4.15	4.32	3.99	4.28	3.91
A_19_P00317631	4.23	4.18	4.15	3.95	4.04	4.47	4.01	4.03	4.21	4.43	4.27	4.36	4.12	4.4	4.38	4.09	4.03	4.05	4.24	4.37	4.09	4.68	4.38	4.05	4.5	4.27	3.91	4.29	4.34	4.34	4.34	4.36	4.28	4.19	4.84	4.12	4.56	4.45	4.02	4.2	4.35	4.08	4.12	4.15	4.47	4.23	3.93	4.14	4.76
A_19_P00317639	3.76	3.52	3.78	3.75	3.94	3.88	4	3.8	3.89	3.77	3.86	3.75	3.86	4.09	4.02	3.59	3.7	3.97	3.99	3.84	3.8	3.84	3.95	3.87	3.77	3.75	3.95	4.07	3.73	3.9	3.75	3.77	3.73	3.64	4.11	3.9	3.81	4.06	3.83	3.68	4.02	3.75	3.89	3.59	3.72	3.86	3.64	3.91	3.97
A_19_P00317647	5.85	5.7	5.45	6.16	6.57	4.75	5.63	6.36	5.85	5.8	5.65	5.11	5.82	5.45	5.55	6.03	5.89	5.7	5.64	5.26	6.13	5.24	5.7	5.43	5.57	5.69	6.04	6.08	5.21	5.71	5.53	5.38	4.76	6.1	6.06	5.41	5.44	5.25	6.02	5.88	5.18	5.78	6.04	5.23	5.26	5.76	5.35	5.53	5.16
A_19_P00317648	3.64	3.75	3.75	3.63	3.63	3.68	3.59	3.96	3.7	3.69	3.72	3.95	3.54	3.65	3.67	3.73	3.59	3.6	3.83	3.8	3.72	3.59	3.74	3.72	3.74	3.8	3.61	3.67	3.77	3.42	3.55	3.75	3.89	3.7	3.74	3.47	3.58	3.8	3.6	3.63	3.83	3.65	3.72	3.71	3.75	3.58	3.64	3.78	3.54
A_19_P00317653	7.02	7.09	6.92	6.9	7.03	7.38	7.48	7.93	6.47	6.74	6.79	7.32	6.66	7.08	7.25	6.95	6.72	6.92	7.33	7.03	6.94	7.06	7.04	8.17	7.38	8.06	6.93	6.24	6.94	7.11	6.91	6.75	6.98	6.39	6.81	6.4	6.66	7.42	7.51	7.12	7.02	7.27	7.22	7.3	7.36	7.34	6.17	7.38	7.15
A_19_P00317660	6.67	6.56	7.05	6.28	6.59	5.56	6.45	6.02	6.03	6.59	6.54	6.99	6.2	5.82	6.02	7.04	6.14	5.74	6.95	5.86	5.79	5.52	7	7.37	6.16	6.46	6.91	6.99	5.49	6.24	6.06	6.58	4.41	5.9	5.29	6.62	5.48	5.84	6.51	5.93	6.26	8.6	6.1	5.22	5.99	6.89	5.9	6.94	5.62
A_19_P00317671	3.87	3.87	4	3.71	4.04	3.57	3.95	3.89	3.83	3.93	3.9	4.2	3.91	3.98	3.9	3.69	4.1	3.87	4.03	3.92	3.65	3.87	4.03	3.9	3.75	3.92	3.95	4.01	3.77	3.73	4.04	3.77	3.97	4.08	3.8	3.84	3.77	3.97	3.73	4.04	3.7	3.98	3.84	4	3.86	3.84	3.98	3.89	3.78
A_19_P00317683	7.49	7.62	6.85	7.34	7.86	7.47	7.36	7.25	7.48	7.72	7.52	7.8	7.59	7.63	7.79	7.29	7.1	7.44	7.52	7.57	7.58	7.44	7.39	7.49	7.7	7.75	7.4	7.92	7.68	7.34	7.55	7.65	7.77	7.69	7.95	7.55	7.7	7.7	7.44	6.74	7.55	6.61	7.31	7.64	7.8	7.23	7.52	7.34	7.73
A_19_P00317704	4.27	4.21	3.91	4.08	4.26	4.88	4.37	4.15	3.89	3.92	4.47	4.54	4.06	4.44	4.45	3.94	4.25	4.37	4.2	4.17	3.88	4.24	4.17	4.86	4.63	4.25	4.18	4.03	4.33	4.19	4.23	4.58	5.15	3.97	4.34	4.38	4.72	4.42	4.14	3.86	4.61	4.16	4	4.3	4.32	4.13	4.34	4.34	4.44
A_19_P00317731	3.91	3.66	3.95	4.01	4.16	3.85	3.72	3.66	3.71	4.15	3.93	3.95	4.11	3.98	3.9	3.9	4.02	3.97	3.99	3.96	3.88	4.03	4.01	4.08	3.89	3.76	4.03	3.95	3.85	3.9	3.94	3.73	3.83	3.88	3.75	3.84	3.93	4.16	3.94	3.98	3.89	4.03	3.79	3.93	3.9	3.85	3.92	3.92	3.93
A_19_P00317732	6.07	6.05	5.78	6.32	6.47	5.15	5.7	6.38	6.32	5.98	6.13	5.35	5.75	5.79	5.67	6.28	5.94	6.07	6.02	5.78	6.21	5.74	6.01	5.54	5.85	6.06	6.38	6.34	5.45	6.14	5.88	5.78	5.21	6.29	5.86	5.68	5.68	5.66	6.17	6.82	5.81	6.37	6.62	5.69	5.66	6.05	6.06	6.21	5.6
A_19_P00317743	8.94	8.34	9.9	10.08	9.34	8.94	9.47	8.97	8.94	8.92	7.99	8.69	9.41	9.34	9.36	8.93	9.24	8.7	9.67	9.23	9.35	8.85	8.41	9.69	9.29	9.45	9.01	9.33	8.61	8.71	9.15	8.92	7.66	8.95	9.31	7.5	9.14	7.82	9.22	10.04	8.97	9.49	9.25	8.88	7.68	8.11	8.64	9.21	8.07
A_19_P00317748	3.76	4.15	3.81	4.41	3.63	3.87	3.88	3.81	3.82	3.82	3.78	3.88	3.79	4.32	3.71	3.87	3.79	3.75	3.89	3.76	4.02	4.2	3.75	3.74	3.78	3.79	3.81	3.71	3.91	3.84	3.77	3.75	3.75	3.75	4.38	3.94	3.92	3.84	4.03	3.98	3.91	3.97	3.78	3.94	3.87	3.68	3.65	3.91	3.59
A_19_P00317753	4.29	4.46	4.14	4.73	4.34	4.47	4.43	4.48	4.44	4.11	4.04	4.3	4.07	3.95	3.76	4.75	4.26	4.17	4.3	4.22	4.23	4.48	4.39	4.16	4.35	4.51	4.32	4.44	4.15	4.33	4.22	4.3	4.35	4.07	4.32	4.25	4.2	4.54	4.32	4.5	4.35	4.45	4.37	4.25	4.44	4.18	4.15	4.46	4.21
A_19_P00317759	4.04	4.05	3.95	4.04	3.87	3.98	4	3.69	3.86	4.2	3.85	4.04	4.09	3.78	3.98	4.04	4.1	3.92	4.19	3.91	4.01	3.89	3.86	3.93	3.85	3.9	3.89	3.9	3.81	3.91	4.02	3.93	3.79	4	4.07	4.05	3.9	4.05	3.94	3.83	3.75	3.81	3.72	3.99	4.05	3.96	4.02	3.82	3.99
A_19_P00317760	3.84	4.08	3.95	3.93	4	3.96	3.86	4.11	3.72	3.52	3.96	3.8	3.8	3.78	4.09	3.94	3.73	3.91	4.11	3.86	3.76	4.04	3.65	3.87	3.74	3.89	3.69	3.67	3.74	3.93	4.04	3.57	4.06	3.66	3.85	3.9	3.84	4.05	3.88	3.87	3.95	3.96	3.74	3.94	3.98	3.77	3.81	3.81	4.05
A_19_P00317773	4.97	4.86	4.73	5.75	5.63	4.45	5.19	5.4	5.93	5.89	4.58	4.55	5.48	4.64	4.97	5.11	5.18	5.22	5.14	4.9	5.06	5.04	4.93	4.32	4.52	4.86	5.53	5.36	4.53	4.77	4.57	4.5	4.54	5.39	5.05	4.53	4.81	4.35	6.01	5.15	4.79	4.77	5.37	4.85	4.36	5.11	5.34	4.59	4.98
A_19_P00317775	4.67	4.87	4.57	5.44	5.11	4.16	4.88	4.86	5.58	5.51	4.34	4.31	5.38	4.61	4.6	5.02	4.92	4.65	4.75	4.55	4.9	4.68	4.53	4.16	4.37	4.39	5.14	4.94	4.21	4.67	4.5	4.25	3.78	5.13	4.48	4.13	4.59	4.4	5.53	4.84	4.61	4.46	4.98	4.73	4.4	4.78	4.94	4.04	4.69
A_19_P00317789	6.69	6.92	6.53	7.06	6.77	6.45	6.68	7.34	6.9	6.77	6.44	6.58	6.78	6.39	6.37	6.69	6.69	6.69	6.65	6.56	6.71	6.73	6.82	6.67	6.42	6.73	6.73	6.68	6.56	6.7	6.67	6.47	6.36	6.75	6.57	6.63	6.47	6.52	6.9	7.18	6.49	7.15	6.78	6.56	6.4	7.12	6.67	6.8	6.62
A_19_P00317793	6.46	6.4	6.27	5.81	6.3	5.84	6.25	6.57	6.5	6.67	5.97	5.7	6.32	6.32	5.71	6.71	6.87	6.29	6.07	5.74	5.58	5.7	5.98	6.99	5.86	5.72	6.36	6.9	6.24	6.21	5.64	6.44	5.77	6.51	5.77	6.31	5.79	5.67	6.19	5.97	5.69	6.27	6.23	6.67	6.28	6.37	5.82	6.01	6.37
A_19_P00317815	3.85	3.61	3.72	3.65	3.72	3.82	3.74	3.76	3.77	3.65	3.75	4	3.84	3.86	3.86	3.6	4	3.77	3.88	3.81	3.86	3.84	3.94	3.91	3.78	3.83	3.69	3.62	3.94	3.78	3.7	3.8	3.68	3.82	3.69	3.85	3.84	3.81	3.64	3.61	3.77	3.71	3.71	3.75	3.87	3.77	4	3.72	3.94
A_19_P00317818	3.98	4	4.13	4.16	4.18	3.82	3.84	4.03	3.8	3.97	3.91	3.77	4.11	3.97	4.05	4.15	4.03	4.07	3.93	4.14	4.26	3.86	4.29	3.88	4.09	4.24	4.13	4.08	4.02	3.94	4.1	3.89	3.9	4.1	4.03	3.92	4.09	4.13	4.07	4.03	4.02	3.81	4.19	3.93	4.07	3.86	4.07	4.06	4.04
A_19_P00317819	3.69	3.87	3.56	4.49	3.68	3.6	3.77	3.76	3.88	3.72	3.73	3.69	4.23	3.82	3.62	4.06	3.71	3.52	3.7	3.98	3.76	3.84	3.6	3.89	3.68	3.72	3.75	3.84	3.7	3.65	3.7	3.67	3.85	3.64	3.63	3.67	3.64	3.8	3.59	3.7	3.91	3.82	3.82	3.68	3.78	3.69	3.72	3.47	3.65
A_19_P00317822	3.85	3.96	3.84	4.07	3.74	3.89	3.97	4.04	3.59	3.76	3.84	3.82	3.79	3.89	3.65	3.94	3.82	4.04	3.87	3.8	3.83	3.97	3.65	4.05	3.82	3.93	3.87	3.75	3.93	4	4.02	3.75	3.92	3.89	3.91	3.67	3.81	3.9	4.02	3.99	3.98	3.97	3.88	4.07	4.01	3.91	3.74	3.94	4
A_19_P00317824	6.56	6.65	6.76	6.86	6.87	6.53	6.66	7	7.21	7.14	6.61	6.7	7.11	6.81	6.69	6.63	6.79	6.53	6.72	6.62	6.9	6.67	7.13	6.7	6.57	6.74	6.74	6.88	6.52	6.6	7.14	6.59	7.04	7.39	6.75	6.72	7.04	6.65	6.75	6.68	6.98	6.82	7.26	6.62	6.67	6.2	6.51	6.4	6.58
A_19_P00317835	5.48	5.1	5.22	5.27	5.15	5.11	5.34	5.48	5.2	5.07	4.93	4.97	5.14	5.06	5	5.42	5.48	5.3	5.3	5.26	4.98	5.15	4.96	5.36	5.18	5.48	5.57	5.32	5.06	5.02	4.78	4.79	4.71	5.28	4.96	4.98	4.82	5.25	5.67	5.36	5.15	5.32	5.61	5.2	5.17	5.37	5.19	5.6	4.91
A_19_P00317836	3.96	4.13	4.45	4.01	4.31	3.92	3.94	3.93	4.01	4.07	3.95	4.19	3.87	4.09	4.12	4.12	4.58	4.05	4	4.1	4.25	4.09	4.16	4.37	4.18	4.08	4.06	4.53	4.14	4.06	4.26	4.08	4.06	4.28	4	4.58	4.09	4.2	4.06	3.98	4.34	4.07	3.9	4.08	4.17	4.29	3.99	4.07	4.26
A_19_P00317851	3.65	3.36	3.83	3.98	3.77	3.79	3.73	3.78	3.91	3.6	3.8	3.87	3.81	3.85	3.67	3.85	3.86	3.92	3.75	3.97	3.87	3.74	3.8	3.85	3.82	3.73	3.76	3.81	3.72	3.63	3.81	3.76	3.47	3.86	3.66	3.89	3.86	4.02	3.72	3.68	3.71	4.12	3.81	3.72	3.73	3.82	3.79	3.4	3.69
A_19_P00317856	3.83	3.83	4.28	3.79	3.77	4.13	4.09	3.99	4.11	3.99	3.84	3.95	4.31	4.24	5.36	3.9	3.95	3.86	3.93	3.98	3.95	3.78	4.11	4.06	4.25	3.95	3.97	4.09	4.09	3.85	4.11	4.07	4	4.07	4.04	4.03	3.99	3.98	3.8	3.93	4.12	3.89	4	3.93	3.9	3.8	3.89	3.73	4.03
A_19_P00317871	4.3	4.84	5.73	4.3	4.73	5.01	5.27	4.6	4.59	5.45	4.97	4.7	5.08	4.97	4.77	5.55	5.48	4.43	4.77	4.75	4.55	4.81	4.9	5.46	5.02	4.85	5.8	5.06	5.03	4.73	4.83	4.77	4.57	4.84	4.76	5.29	4.83	4.92	5.34	4.31	4.9	4.99	4.4	4.82	4.88	4.87	4.72	4.56	4.87
A_19_P00317872	4.37	4.95	5.52	4.35	4.34	4.75	4.97	4.45	4.46	5.29	4.88	4.74	4.71	4.48	4.22	5.42	5.2	4.32	4.6	4.7	4.42	4.66	4.65	5.23	4.8	4.69	5.74	4.89	5	4.54	4.84	4.89	4.76	4.82	4.89	5.18	4.75	4.83	5.11	4.28	4.76	5.11	4.52	4.6	4.6	5	4.8	4.61	4.6
A_19_P00317878	3.85	3.89	4.02	3.75	3.75	3.73	3.81	3.98	3.8	3.63	3.66	3.85	3.85	3.98	3.74	3.84	3.79	3.77	3.77	3.73	3.75	3.92	3.72	4.05	3.82	3.57	3.68	3.81	3.71	3.96	3.97	3.78	4.05	3.67	3.79	3.73	3.86	3.97	3.82	3.87	5	4.08	3.71	3.99	3.77	3.64	3.75	3.67	3.86
A_19_P00317885	3.85	3.55	3.77	4.01	3.75	4.12	4.12	3.88	3.79	3.97	3.82	3.83	3.83	3.69	3.97	4.01	3.84	3.75	3.83	3.96	3.68	3.89	3.92	3.7	3.93	3.92	3.75	3.83	3.79	4.29	3.72	3.88	3.77	4.09	3.91	3.93	3.93	3.94	3.81	4.1	4.06	3.79	3.92	3.87	3.9	4.1	3.88	4.05	3.96
A_19_P00317887	7.56	7.35	7.01	7.24	7.91	6.43	7.76	7.02	7.54	7.56	7.22	6.96	7.62	7.18	6.99	8.16	7.89	7.74	7.38	7.02	7.57	6.98	7.39	7.2	7.31	7.92	7.72	7.97	7.33	7.61	7.72	7.12	6.16	7.56	7.06	7.49	6.93	6.95	7.89	7.78	7.11	7.87	7.42	7.02	6.73	7.44	7.31	7.39	6.98
A_19_P00317897	6.09	6.48	5.42	6.86	6.47	6.32	6.29	6.18	6.09	6.52	6.59	6.83	6.56	6.67	6.81	5.74	5.61	6.82	6.62	6.55	6.78	6.75	6.47	6.27	6.65	6.85	6.24	6.06	6.55	6.39	6.79	6.18	6.55	5.98	6.63	6.75	6.28	6.7	6.32	5.78	6.93	5.58	6.32	6.57	6.75	6.6	6.72	6.8	6.65
A_19_P00317903	3.76	3.77	3.78	3.81	3.97	3.92	4.01	3.67	3.65	3.66	3.94	3.58	3.59	3.86	3.75	3.74	3.92	3.82	3.66	3.6	3.88	3.67	3.67	3.73	3.71	3.71	3.79	3.8	3.58	3.85	3.55	3.69	3.88	3.65	3.79	3.81	3.85	3.75	3.85	3.95	4.02	3.55	3.62	3.86	3.79	3.72	3.87	3.75	3.75
A_19_P00317904	3.97	4.12	3.96	3.82	3.62	4.15	3.6	3.55	3.91	3.99	3.92	3.9	3.58	3.9	4.13	4.39	4.27	3.82	4.08	3.79	4.11	3.95	3.87	3.67	3.94	3.67	4.11	3.63	3.96	3.95	3.96	4.05	4.04	3.78	3.87	4.02	4.07	4.01	3.68	4.07	3.73	3.77	3.72	3.8	4	3.89	4.27	4.04	3.92
A_19_P00317910	3.91	4.34	4.02	4.53	4.6	4.29	4.24	4.15	4.35	4.9	4.34	4.16	4.41	4.61	4.37	3.92	4.03	4.61	4.59	4.19	4.02	4.35	4.37	4.3	4.33	4.74	3.79	4.38	4.62	4.08	4.48	4.06	4.41	4.93	4.45	4.6	4.29	4.51	4.51	3.91	4.63	4.07	4.42	4.3	4.53	4.27	4.39	4.07	4.41
A_19_P00317913	4.24	3.98	4.46	4.31	4.39	4.21	4.23	4.45	4.22	4.47	4.11	4.06	4.14	4.35	4.29	4.3	4.23	4.22	4.28	3.97	4.13	4	4.11	4.19	4.13	4.32	4.19	4.01	4.15	4.37	4	4.19	3.96	4.06	4.13	3.92	4.06	4.1	4.32	4.47	4.16	4.19	4.26	4.25	4.12	4.34	3.97	4.13	4.2
A_19_P00317937	4.55	4.4	4.64	5.58	4.56	4.51	4.62	4.72	4.78	4.69	4.4	4.52	5.32	4.57	4.6	4.58	4.55	4.54	4.55	4.55	4.69	4.41	4.58	4.46	4.7	4.65	4.64	4.62	4.57	4.73	4.23	4.59	4.56	4.27	4.25	4.72	4.54	4.44	4.69	4.4	4.58	4.63	4.55	4.62	4.71	4.55	4.32	4.37	4.61
A_19_P00317945	3.71	3.78	3.87	3.73	3.9	3.67	4.08	3.9	3.65	3.88	3.99	3.65	3.56	4.02	3.88	3.71	3.77	3.9	3.8	3.87	3.74	3.64	4.72	3.65	3.85	3.75	4.01	3.94	3.89	3.85	4.06	3.94	3.59	3.89	3.73	4.08	3.67	3.94	4.06	3.98	3.77	3.72	4.05	3.89	3.91	3.79	3.92	3.88	3.87
A_19_P00317949	3.96	4.02	3.86	3.96	4.18	4.07	4.08	3.93	3.97	4.05	3.82	3.93	3.86	3.83	3.64	3.89	3.91	3.89	3.74	3.9	3.84	4.02	3.62	3.67	3.91	3.97	3.79	3.86	3.71	3.79	4	3.76	4.1	3.77	4	3.8	3.88	3.95	4.1	3.82	4.03	3.72	3.84	3.86	3.95	3.75	3.62	3.9	3.97
A_19_P00317953	3.97	4.82	4.49	4.39	4.81	5.24	4.71	4.13	3.79	4.79	5.34	5.48	5.02	6.78	6.14	4.1	4.08	5.2	5.03	5.26	4.59	5.59	6.19	4.79	5.64	4.5	3.95	4.18	5.27	5.31	6.31	4.71	4.57	4.01	6.09	5.2	5.58	6.28	3.99	3.89	6.06	4.38	4.18	5.51	6.88	4.28	4.54	4.98	5.82
A_19_P00317963	3.74	3.83	4.12	3.88	3.98	3.93	4.24	4.11	3.85	3.97	3.82	4.12	3.91	3.9	4.09	3.83	3.71	3.81	4.04	4.19	3.93	4.04	3.87	4.09	3.92	4.07	3.7	3.9	4.22	3.99	4.09	4.2	4.13	4.13	3.86	4.08	3.98	4	3.88	3.94	3.87	3.95	3.87	3.99	4.09	3.94	3.8	3.98	4.13
A_19_P00317965	5	4.89	5.21	4.74	5.02	5.16	4.98	4.98	5.22	4.93	4.94	5.21	4.82	5.09	4.92	4.88	5.9	4.91	5.08	5.14	5.14	4.84	4.89	5.03	4.89	4.86	4.86	5.31	5.04	4.81	5.02	4.79	5.05	5.11	5.04	5.26	4.78	5.23	4.79	4.68	4.95	4.93	4.71	4.98	5.33	5.14	4.99	4.64	5.09
A_19_P00317974	4.07	3.64	3.89	3.85	4.03	4.36	3.58	3.81	4.17	4.04	3.86	3.93	4.19	3.89	4.04	3.95	4.16	4.09	4.03	3.95	4.1	4.36	4	4.02	3.97	3.98	3.88	4.02	3.74	3.9	3.86	3.99	3.96	4.23	3.95	3.81	4.11	4.08	3.97	4.03	4.07	4.09	3.79	4.13	3.92	4.08	4.06	4.04	3.88
A_19_P00317984	7.8	7.37	8.78	8.94	8.12	7.65	8.4	8.18	8.02	7.99	7.26	7.61	7.92	7.7	7.63	7.94	8.1	7.81	8.56	8.16	8.17	7.77	7.31	8.31	7.98	8.19	8.07	8.29	7.71	7.5	7.8	7.88	6.57	7.85	8.21	6.64	8.16	6.79	8.13	8.95	7.78	8.8	8.13	7.73	6.85	7.26	7.66	8.16	7.16
A_19_P00318013	6.94	7.17	6.14	7.49	7.17	6.99	6.92	6.73	6.96	7.27	6.94	7.23	7.07	7.16	7.22	6.49	6.65	7.23	7.26	7.04	7.29	7.27	7.16	7.12	7.23	7.3	6.55	6.85	7.13	6.83	7.23	6.98	6.8	7.02	7.13	7.31	7.14	7.13	6.81	6.83	7.16	6.59	7.22	7.1	7.1	7.15	7.23	7.08	7.29
A_19_P00318014	5.66	5.82	5.28	6.14	5.94	6.27	5.63	5.7	5.94	6.08	5.65	6.17	5.91	5.83	6.02	5.46	5.61	5.91	5.97	5.82	5.89	5.91	5.74	5.69	5.94	6.12	5.58	5.56	5.83	5.59	5.97	5.62	5.66	5.89	5.78	5.99	5.94	5.91	5.55	5.78	5.88	5.51	5.95	5.91	5.86	5.97	6.13	5.74	6.05
A_19_P00318029	4.28	4.38	4.3	4.26	4.47	4.53	4.62	4.7	4.41	4.28	4.2	4.61	4.18	4.37	4.64	4.5	4.43	4.37	4.39	4.23	3.79	4.24	4.39	4.59	4.25	4.45	4.44	4.39	4.26	4.12	4.09	4.29	4.46	4.46	4.43	4.53	4.44	4.19	4.38	4.56	4.25	4.43	4.23	4.21	4.37	4.16	4.2	4.47	4.46
A_19_P00318054	4.11	3.87	3.96	4.38	4.08	4	3.96	3.98	3.98	3.87	4.05	4.06	4.34	3.98	3.98	4.11	4.06	3.96	4.12	4.01	4.01	4.06	3.69	4.05	4.09	4.1	4.17	4.05	3.98	3.91	4.16	3.94	3.97	3.91	3.74	4.16	3.82	3.95	4.29	4.14	3.95	4.18	3.97	3.87	4.01	4.14	4.26	4.21	4.06
A_19_P00318059	4.08	3.75	3.73	3.81	3.71	3.81	3.75	3.8	3.64	3.84	3.56	3.37	3.71	3.87	3.7	3.57	3.94	3.82	3.89	3.75	3.72	3.43	4.01	3.72	3.72	3.67	3.77	3.78	3.92	3.66	3.66	3.77	3.58	3.57	3.57	3.71	3.83	3.68	3.61	3.63	3.71	3.79	3.8	3.62	3.64	3.9	3.89	3.8	3.77
A_19_P00318085	6.01	5.74	5.89	5.66	5.98	5.65	5.89	5.89	5.74	5.9	5.79	5.58	5.99	5.6	5.48	5.77	5.96	5.86	5.68	5.65	5.73	5.54	5.8	5.56	5.62	5.71	5.89	5.97	5.44	5.83	5.69	5.7	5.3	5.84	5.76	5.98	5.57	5.6	5.82	5.97	5.58	6.02	5.73	5.49	5.48	5.55	5.55	5.78	5.56
A_19_P00318091	3.8	3.9	3.87	3.77	3.92	3.97	3.66	3.68	3.67	3.61	4.07	3.94	3.46	3.87	3.74	3.79	3.72	3.85	3.95	3.78	3.93	4.05	3.79	3.9	3.95	3.85	3.86	3.85	3.79	3.87	3.96	3.93	3.85	3.81	3.63	4.11	4.24	3.98	3.82	3.83	3.91	3.99	3.89	3.73	3.89	3.4	3.97	3.75	3.95
A_19_P00318097	4	3.82	3.86	3.8	3.94	3.96	3.88	3.92	3.83	3.81	3.81	3.57	4.26	3.98	3.84	3.82	3.99	3.96	3.88	3.77	3.92	3.69	3.88	3.84	3.82	3.82	3.94	3.86	3.94	3.65	3.65	4.12	3.86	3.88	3.96	3.95	3.82	3.7	4.01	3.97	3.79	3.82	3.76	3.69	3.93	4.01	3.93	3.92	3.83
A_19_P00318107	4.06	4.17	4.01	4.15	4.35	3.93	4.1	4.24	4.98	4.75	4.11	4.07	4.6	4.31	4.23	4.01	4.48	4.21	4.27	4.07	3.94	4.24	4.75	4.07	4.28	4.19	4.33	4.37	4.09	3.94	4.68	4.03	3.95	4.84	4.02	3.94	4.54	4.14	4.27	4.22	4.54	4.31	4.64	4.03	3.96	4.01	4.22	3.93	4.22
A_19_P00318110	6.78	6.54	6.25	6.62	6.82	6.2	6.43	6.46	6.35	6.57	6.5	6.74	6.59	6.42	6.62	6.5	6.6	6.6	6.42	6.53	6.64	6.39	6.75	6.56	6.76	6.95	6.44	6.67	6.29	6.6	6.66	6.47	6.15	6.45	6.38	6.48	6.43	6.59	6.57	6.4	6.49	6.56	6.65	6.45	6.57	6.58	6.36	6.89	6.47
A_19_P00318112	3.83	3.88	3.8	3.72	3.83	3.52	3.79	3.78	3.52	3.63	3.83	3.66	3.57	3.62	3.77	3.24	3.92	3.81	3.56	3.68	4.13	3.7	3.64	3.89	3.65	3.97	3.85	3.77	3.94	3.74	3.76	3.69	4.06	3.67	3.63	3.72	4.11	3.67	3.7	3.81	3.68	3.75	3.76	3.69	3.7	3.88	3.53	3.81	3.79
A_19_P00318113	3.84	3.64	3.86	3.93	3.88	3.9	4	3.98	3.8	3.87	3.84	3.77	3.83	4.01	3.67	3.85	3.82	3.72	3.81	3.94	3.92	3.69	3.94	4.01	3.85	4.04	4.04	3.76	3.96	3.81	3.84	3.9	3.79	3.94	3.64	3.99	3.77	3.86	3.81	3.75	3.88	3.84	3.82	3.84	3.9	3.99	3.75	3.95	3.88
A_19_P00318114	3.6	3.72	3.74	3.78	3.7	3.87	3.98	3.86	4.04	3.87	3.62	3.76	3.71	3.94	3.76	3.71	3.62	3.83	3.77	3.71	3.84	3.63	3.76	4	3.69	3.71	4.02	3.77	3.76	3.81	3.76	3.92	4.01	3.67	3.54	3.78	3.78	3.84	3.89	3.81	3.9	4.04	3.69	3.94	3.85	3.82	3.8	3.77	3.68
A_19_P00318140	4.41	4.41	4.33	4.36	4.24	4.31	4.17	4.23	4.06	4.12	4.22	4.23	4.46	4.41	4.35	4.32	4.44	4.33	4.15	4.26	4.41	4.51	4.23	4.34	4.42	4.37	4.19	4.13	4.27	4.4	4.49	4.36	4.6	4.29	4.56	4.21	4.66	4.43	4.3	4.46	4.5	4.44	4.13	4.23	4.49	4.47	4.33	4.25	4.64
A_19_P00318142	3.85	3.63	3.85	3.82	3.64	3.63	3.64	3.94	3.88	3.82	3.84	3.73	3.89	3.78	3.91	3.87	3.69	3.76	3.72	3.89	3.84	3.84	3.81	3.92	3.66	3.55	3.91	3.88	3.76	3.92	3.6	3.61	3.96	3.8	3.73	3.81	3.86	3.75	3.66	3.61	3.86	3.69	3.85	3.55	3.91	3.64	3.8	3.65	3.79
A_19_P00318152	8.2	8.27	7.59	7.76	7.3	7.84	8.25	8.14	8	7.79	7.87	8.01	7.65	8.21	8.26	8.06	7.99	8.22	8.45	7.73	7.75	8.2	8.08	7.91	8.44	7.93	8.13	7.43	7.88	7.57	7.8	8.22	7.78	7.58	7.98	7.91	7.72	8.07	7.82	8.03	7.57	7.91	7.86	7.81	8.02	7.95	8.37	8.17	8.22
A_19_P00318154	3.84	4.35	3.97	3.85	4.06	3.81	3.99	3.88	3.78	3.95	3.88	3.9	3.7	3.83	3.74	4.01	3.85	3.93	4.04	3.96	3.6	4.15	4.05	3.81	3.96	3.71	4.02	3.61	3.79	3.91	3.77	3.9	4.15	3.9	3.87	3.96	4.16	3.83	3.94	4.04	3.76	4.13	3.81	3.99	3.94	3.82	3.99	3.81	4.05
A_19_P00318170	3.54	3.78	3.62	3.5	3.46	3.56	3.59	3.59	3.66	3.8	3.41	3.66	3.82	3.43	3.69	3.63	3.53	3.86	3.61	3.59	3.58	3.55	3.57	3.7	3.55	3.72	3.76	3.79	3.55	3.7	3.44	3.62	3.69	3.47	3.65	3.61	3.6	3.85	3.56	3.74	3.78	3.75	3.59	3.69	3.58	3.54	3.63	3.65	3.71
A_19_P00318172	4.21	4.14	4.29	4.17	4.32	4.15	4.2	4.34	4	4.11	4.16	4.05	4.1	4.09	4.26	4.17	4.3	4.32	4.18	4.31	4.09	4.43	4.23	4.39	4.33	4.18	4.16	4.5	4.47	4.11	4.1	4.2	4.56	4.11	4.48	4.17	4.17	4.45	4.21	4.25	4.47	4.52	4.35	4.42	4.46	4.33	4.07	4.54	4.3
A_19_P00318174	5.07	5.22	4.74	5.3	5.01	4.47	5.14	5.57	5.33	5.06	5.14	5.18	4.84	5.12	5.05	5.01	4.66	5.38	5.06	5.11	5.44	5.18	5.05	5	4.86	5.25	5.11	4.89	5.48	5.22	5.36	5.17	5.88	5.02	4.87	5.08	5.07	5.11	4.88	5.17	4.98	4.94	5.52	5.08	5.06	5.35	5.5	5.32	4.81
A_19_P00318175	3.52	3.78	4.03	3.82	3.82	3.93	3.93	3.91	3.84	3.68	3.93	4.45	3.84	5.01	3.94	3.75	3.46	3.58	3.75	3.72	3.89	4.03	4.38	4.09	3.89	4.11	3.84	3.81	4.18	3.97	3.97	3.96	3.99	4.05	4.57	4.03	4.05	4.1	3.82	3.78	3.98	4.3	3.92	3.91	3.94	4.09	3.85	3.93	3.92
A_19_P00318181	4.06	4.17	4.08	4.5	4.26	4.07	4.07	4.34	4.12	4.1	3.89	4.16	3.94	3.92	4.04	4.39	4.35	4.32	4.55	4.41	4.03	4.04	4.15	4.16	4.19	4.05	4.16	4.36	4.03	4.14	4.22	4.05	3.93	4.27	4.06	4.3	4.04	4.24	4.38	4.39	4.06	4.5	4.18	4.13	4.19	4.16	4.12	4.06	4.03
A_19_P00318183	4.55	4.39	5	10.12	4.92	4.53	5.81	5.22	7.67	5.16	4.95	4.48	8.2	4.64	4.17	6.27	4.53	5.13	4.64	4.74	4.97	4.07	4.93	4.53	4.62	4.4	5.65	5.65	4.57	5.18	4.94	4.67	4.14	6.07	4.39	4.72	4.31	4.44	5.1	5.37	4.64	4.86	5.48	4.28	4.13	4.38	4.84	4.32	4.8
A_19_P00318187	3.83	4.25	3.82	4.03	3.52	3.96	3.93	3.96	3.62	3.76	3.76	3.98	3.68	3.85	3.95	4.03	3.83	3.96	3.72	3.75	3.68	3.72	3.77	3.99	3.7	4.12	3.98	3.92	3.89	3.88	3.95	3.92	4.07	3.77	3.77	3.89	3.88	3.84	3.86	3.82	4.04	3.75	3.85	3.98	4.1	3.97	4.86	3.9	3.93
A_19_P00318189	5.92	6.06	5.14	6.03	6.05	6.11	6.27	5.85	4.95	5.74	6.23	5.97	5.65	5.51	5.73	5.87	5.12	6.49	5.8	6.02	6.08	6.28	6.02	6.05	6.81	6.45	5.91	5.89	5.94	6.44	6.35	5.87	6.18	5.36	6.02	5.86	6.15	6.29	5.85	5.16	6.3	5.35	5.98	6.17	6.11	5.88	6.01	6.05	6.03
A_19_P00318191	5.77	5.63	4.92	5.67	5.85	5.92	6.06	5.56	4.88	5.57	6.07	5.77	5.7	5.86	5.85	5.66	4.93	6.28	5.56	5.78	5.89	5.96	5.82	5.82	6.46	6.21	5.63	5.51	5.63	6.14	6.09	5.62	5.96	5.12	5.68	5.54	5.96	5.93	5.71	4.81	6.02	5.15	5.85	5.99	5.81	5.6	5.6	5.68	5.85
A_19_P00318202	3.6	3.72	3.66	3.74	3.71	3.58	3.64	3.75	3.87	3.69	3.81	3.8	3.49	3.63	3.72	3.7	3.98	3.84	3.49	3.81	3.61	3.85	3.74	3.82	3.66	3.66	3.67	3.48	3.74	3.71	3.68	3.77	3.76	3.67	3.6	3.72	3.69	3.82	3.45	3.83	3.7	3.65	3.66	3.97	3.75	3.63	3.62	3.59	3.82
A_19_P00318213	5.27	4.79	5.17	4.71	4.8	4.58	4.9	4.65	4.52	4.7	5.14	4.84	4.93	4.79	4.75	5.44	4.98	4.73	4.43	4.63	5.02	4.72	4.98	4.85	5.25	5.12	5.11	5.08	4.77	5.08	5.06	5.31	4.9	4.65	4.93	5.08	4.99	4.97	4.87	4.82	4.98	4.78	4.79	4.75	4.92	4.83	4.97	5.16	4.79
A_19_P00318227	4.22	4.65	4.07	4.36	4.28	4.63	4.28	4.46	4.27	4.16	4.29	4.63	4.16	4.12	4.18	4.23	4.27	4.25	4.38	4.14	4.35	4.58	4.41	4.39	4.41	4.16	4.25	4.07	4.39	4.47	4.5	4.49	4.36	4.38	4.5	4.39	4.51	4.22	4.33	4.35	4.49	4.23	4.16	4.55	4.2	4.4	4.42	4.24	4.54
A_19_P00318232	3.75	3.81	3.93	3.7	4.37	3.82	3.85	3.73	3.72	3.88	3.73	3.97	3.85	3.73	3.66	3.81	3.62	3.8	3.71	3.68	3.77	3.85	3.71	4.05	3.78	3.89	3.87	3.63	3.79	3.81	3.87	3.87	3.8	3.72	3.84	3.67	3.88	3.78	3.83	3.75	3.78	3.85	3.62	3.85	3.83	3.96	3.82	4.81	3.75
A_19_P00318243	5.03	4.97	5.08	5.18	4.78	5.43	4.95	5.25	4.95	4.89	4.77	5.05	5.03	4.81	4.88	5	5.15	4.82	4.9	4.92	4.54	4.83	4.92	4.86	4.82	4.94	4.92	4.77	4.71	4.86	4.7	4.8	4.73	5.14	4.77	4.8	4.77	4.93	4.88	4.8	4.67	5.04	4.84	4.91	5.03	4.76	4.79	5.11	4.88
A_19_P00318255	3.8	3.71	3.79	3.72	3.6	4.01	3.66	3.79	3.58	3.65	3.96	3.86	3.89	3.68	3.73	3.88	3.77	3.78	3.72	3.78	3.58	3.58	3.51	3.83	3.72	3.7	3.9	4.02	3.8	3.8	3.84	3.51	4.03	3.69	3.51	3.76	3.67	3.64	3.87	3.71	3.79	3.57	3.74	3.78	3.63	3.88	3.83	3.77	3.77
A_19_P00318272	4.72	4.96	4.94	5.15	4.76	3.99	4.78	5.12	4.65	4.74	4.78	4.36	4.33	4.49	4.15	4.75	4.49	4.61	4.77	4.66	5.11	4.56	4.5	4.87	4.85	4.92	4.81	4.95	4.78	4.97	4.87	4.66	4.55	4.89	4.5	4.68	4.71	4.54	4.72	4.9	4.6	4.88	4.9	4.74	4.71	4.72	4.36	4.69	4.55
A_19_P00318280	6.57	5.76	5.36	5.59	5.71	6.6	5.83	5.07	5.85	5.8	6.1	5.76	6.4	6.04	5.97	5.72	5.75	5.94	6.25	5.84	6	6.11	5.36	5.74	5.62	5.27	5.68	5.98	5.96	6.03	5.57	6.18	5.81	5.55	5.64	5.38	5.52	5.68	5.58	5.74	5.93	5.34	5.12	5.9	5.88	5.79	5.81	6.42	6
A_19_P00318284	5.84	5.58	5.47	5.76	5.33	5.85	5.55	5.58	5.39	5.39	5.56	5.43	5.46	5.41	5.01	5.74	5.77	5.63	5.89	5.66	5.7	5.3	5.53	5.7	5.58	5.55	5.61	5.48	5.13	5.62	5.27	5.52	5.03	5.41	5.16	5.32	5.04	5.6	5.61	5.43	5.05	5.7	5.53	5.52	5.18	5.57	5.25	5.42	5.73
A_19_P00318292	3.79	3.37	3.79	5	3.64	3.75	3.79	3.66	3.63	3.72	3.75	3.65	5.33	3.91	3.79	3.71	3.71	3.58	3.66	3.75	3.6	3.49	3.8	3.81	3.7	3.67	3.77	3.94	3.74	3.63	3.66	3.51	3.42	3.79	3.66	3.74	3.76	3.58	3.57	3.74	3.46	4.13	3.51	3.65	3.73	3.63	3.31	3.51	3.56
A_19_P00318297	4.66	4.78	4.51	4.85	4.81	4.41	4.52	4.57	4.82	4.74	4.6	4.43	4.61	4.63	4.41	4.38	4.6	4.63	4.41	4.39	4.61	4.47	4.36	4.55	4.56	4.46	4.46	4.64	4.56	4.6	4.65	4.47	4.74	4.49	4.27	4.13	4.32	4.33	4.61	4.84	4.49	4.7	4.77	4.38	4.3	4.66	4.82	4.65	4.46
A_19_P00318304	6.38	6.23	6.03	5.62	6	5.73	5.98	6.29	6.32	6.61	5.83	5.69	6.31	6.25	5.58	6.67	6.88	6.01	5.81	5.55	5.72	5.54	5.69	6.92	5.65	5.58	6.14	6.72	6.12	6.13	5.68	6.33	5.74	6.44	5.57	6.26	5.73	5.59	5.94	6.1	5.68	6.03	5.98	6.47	6.15	6.27	5.65	5.98	6.22
A_19_P00318310	3.95	4.22	4.13	4.19	4.12	3.88	3.98	4.02	4.18	4.36	4.01	4.12	4.09	4.23	4.21	4.09	4.33	4.17	3.91	4.01	3.95	4.1	4.03	4.05	4.17	4.06	3.99	4.18	3.93	4.01	3.84	3.94	3.87	4.16	4.21	4.19	4.2	3.88	4.17	4.1	3.91	4.07	4	4.11	3.67	3.9	3.93	4	4.06
A_19_P00318314	4.09	3.9	4.02	5.33	4.03	4.09	4.15	4.34	4.27	4.1	4.27	3.98	5.37	4.4	4.27	4.22	4.27	4.12	4.09	4.3	4.02	4.04	4.19	4.05	4.46	4.2	4.02	3.96	4.02	4.26	4.12	4.04	4.12	4.11	4.37	4.28	4	4.15	4.43	4.4	3.99	4.78	4.35	4.37	4.11	4.17	4.09	4.13	4.14
A_19_P00318323	5.66	6.07	6	6.87	6.54	4.82	6.35	6.47	5.94	6.25	5.9	6.29	6	5.82	6.4	5.87	5.59	5.35	6.38	5.89	5.87	5.75	5.43	6.79	5.99	6.14	6.36	6.45	5.83	6.15	6.2	5.6	4.52	5.92	6.16	6.34	5.5	5.87	6.65	5.98	6.02	6.11	6.02	6.04	5.72	6.24	5.86	5.79	5.92
A_19_P00318329	3.65	3.88	3.85	3.82	3.79	3.94	3.79	3.67	3.91	3.71	3.78	3.7	3.79	3.8	3.92	3.8	3.97	3.8	3.64	3.72	3.81	3.88	3.61	3.76	3.76	3.9	3.94	3.91	3.83	3.63	3.81	3.78	3.95	3.97	3.69	3.7	3.83	3.76	3.78	3.7	3.6	3.74	3.93	3.74	3.72	3.87	3.66	3.72	3.93
A_19_P00318361	4.97	4.97	5.19	5.42	4.85	5.05	5	5.41	5.17	5.09	5.12	4.99	5.17	4.84	4.98	5.06	4.9	4.94	5.12	4.98	4.89	4.87	5.01	5.2	5.05	4.79	5.18	5.02	4.82	4.97	5.05	4.93	5.26	4.91	5.06	5.01	4.86	4.75	5.33	5.16	4.96	5.57	4.82	4.92	4.84	4.97	5.13	5.32	4.98
A_19_P00318363	4.12	3.77	4	5.37	3.84	3.92	3.89	4.22	4.09	3.91	4	3.75	4.41	3.88	3.92	4.62	3.94	4	4.17	3.95	4.01	3.86	3.49	4.15	3.94	4.04	4.11	3.81	4.14	4.03	3.94	4.05	4.09	3.77	3.79	3.81	3.89	4.1	4.16	4.03	4.11	4.13	4.22	3.98	4.04	4.02	4.03	4.02	4.14
A_19_P00318370	4.25	4.39	4.27	4.87	4.7	4.26	4.54	4.44	4.3	4.27	4.14	4.19	4.13	4.52	4.35	4.41	4.18	4.83	4.22	4.35	5.09	4.43	4.68	4.25	4.49	4.72	4.92	4.72	4.3	4.21	4.63	3.91	4.01	4.24	4.55	4.73	4.23	4.49	4.65	4.23	4.45	4.19	4.95	4.48	4.23	4.87	4.72	4.33	4.45
A_19_P00318375	4.02	3.85	4.61	4.9	4.07	4.1	3.89	3.92	4.05	4.2	4.32	4.02	4.56	3.87	4.12	4.34	4	4.13	3.83	4.06	3.97	3.78	3.87	3.98	3.77	3.8	4.02	3.88	4.35	3.98	3.79	4.08	4.12	4.44	3.88	4.04	4.45	3.77	4.09	4.1	3.77	3.97	3.94	3.94	3.89	4.18	4.08	3.85	4.08
A_19_P00318390	4.17	3.95	4	4.02	4.05	3.93	4.01	3.8	3.9	4.06	3.98	3.97	3.71	4.01	4.02	3.82	4.3	4.03	4.13	4.15	3.99	3.86	3.98	3.81	4.15	4.15	4.06	3.82	3.73	3.84	4.02	3.98	4.21	4.42	4.06	4.48	4.27	3.99	3.85	4.09	4.04	4.01	4	4	4.03	4.07	3.97	4.15	3.79
A_19_P00318404	5.62	5.49	5.21	5.09	5.81	5.55	5.51	5.16	5.18	5.26	5.88	6.29	5.32	5.59	5.43	6.35	5.33	5.62	5.42	6.35	5.51	5.36	5.81	5.93	6.26	5.6	5.94	6.12	5.43	5.78	5.42	5.67	6.07	5.51	5.24	5.29	5.23	6.06	5.66	5.76	5.73	6.09	6.15	5.75	5.67	5.81	6.16	6.03	5.37
A_19_P00318409	7.89	7.62	5.99	6.92	8.05	7.24	8.03	6.82	6.6	7.36	7.83	7.56	7.86	7.77	7.69	8.21	7	7.35	7.39	7.84	8.17	7.52	7.72	8.25	8.24	7.51	8.09	8.24	7.62	8.1	7.62	7.67	7.21	7.52	7.88	7.77	7.92	7.83	7.93	5.8	7.87	5.79	7.75	7.39	7.79	7.33	7.26	7.75	7.42
A_19_P00318413	3.46	3.75	3.68	3.68	3.59	3.71	3.51	3.49	3.64	3.46	3.68	3.73	3.5	3.49	3.84	3.68	3.45	3.49	3.4	3.64	3.93	3.53	3.54	3.64	3.4	3.71	3.64	3.57	3.54	3.56	3.92	3.63	3.62	3.56	3.75	3.73	3.58	3.57	3.74	3.62	3.79	3.67	3.47	3.54	3.67	3.47	3.65	3.66	3.19
A_19_P00318415	3.78	3.83	3.91	3.65	3.67	3.61	3.94	3.82	3.76	3.98	3.75	3.73	3.63	4.53	3.95	3.46	3.7	3.84	3.71	3.66	3.77	3.5	3.72	3.81	3.76	3.9	3.68	3.79	3.89	3.93	3.76	3.77	3.89	4.06	3.82	4.08	3.61	3.73	3.91	3.77	3.73	3.81	3.74	3.83	3.82	3.95	3.85	4.32	3.77
A_19_P00318418	4.04	4.43	4.28	4.31	4.01	4.03	4.4	4.04	4.33	4.1	4.08	4.14	4.44	4.17	4.18	4.07	5.47	4.06	4.23	3.97	3.93	4.04	4.16	4.48	4.26	3.95	4.06	4.14	4.15	3.96	4.28	3.95	4.3	4.52	4.2	4.67	3.97	4.06	4.24	4.47	4.27	4.19	4.46	4.38	3.98	3.91	4.12	4.08	4.15
A_19_P00318422	4.95	4.77	4.69	4.63	4.72	4.96	4.56	4.65	4.81	4.75	4.61	4.8	4.66	4.67	4.66	4.65	5.27	5.09	4.96	4.88	4.4	4.77	4.43	4.7	4.73	4.47	4.68	4.73	4.8	4.52	4.76	4.82	4.91	4.67	4.68	4.87	4.78	4.7	4.71	4.73	4.57	4.66	4.57	4.81	4.69	4.72	4.89	4.96	4.84
A_19_P00318425	3.84	3.79	3.89	3.85	3.64	3.76	3.92	3.78	3.97	4.07	3.7	3.81	3.9	3.7	3.93	3.94	3.83	3.95	3.77	3.7	3.64	3.74	3.91	3.79	3.68	3.97	3.96	3.81	3.89	3.94	3.72	3.71	3.63	3.85	3.83	3.7	3.62	3.73	3.76	3.77	3.96	3.97	3.92	3.74	3.94	3.77	3.9	3.93	3.61
A_19_P00318461	4.61	4.14	4	5.57	4.16	4.17	4.17	4.28	4.36	4.3	4.32	4.16	5.09	3.95	4.2	4.79	4.21	4.04	4.16	4.09	3.83	4.01	4.14	4.43	4.09	4.1	4.58	4.22	4.11	4.47	4.02	4.08	3.97	4.19	3.91	4.3	4.05	3.92	4.11	3.96	4.29	4.32	4.3	4.27	4.04	4.19	4.12	4.04	4.11
A_19_P00318487	3.66	4.27	4.48	3.88	4.08	4.62	3.87	4.07	3.64	3.82	4.04	4.38	3.59	4.61	4.8	3.94	4.14	4.26	3.86	4.38	3.94	4.12	4.05	4.13	4.94	4.43	4.11	3.98	4.61	4.23	3.97	4.62	5.47	4.26	4.11	5.84	4.85	4.64	3.93	3.98	4.95	4.05	3.89	4.2	4.22	4.09	4.87	4.17	4.34
A_19_P00318492	4.9	4.72	5.41	5.03	4.99	4.71	5.12	5.6	4.86	4.79	4.79	5.04	4.67	4.78	4.67	5.16	4.92	4.76	5.25	4.99	4.96	4.7	4.78	5.56	4.75	5.39	4.77	4.78	4.8	4.68	4.54	4.59	4.4	4.94	4.81	4.99	4.84	4.95	5.05	5.15	4.72	5.51	4.95	4.91	4.89	4.96	4.29	5.14	4.95
A_19_P00318494	5.07	5.6	5.43	5.87	5.17	6.5	5.7	5.6	5.62	5.5	5.28	6.1	5.68	6	5.92	4.95	5.03	5.58	6.11	5.69	5.36	6.24	5.45	6.24	5.63	5.69	5.09	5.3	6.13	5.45	5.65	5.6	6.63	5.62	6.04	6.1	6.12	6.06	5.19	5.12	6.03	5.63	5.85	6.05	5.92	5.45	5.54	5.77	6.05
A_19_P00318495	5.24	5.74	5.48	6.13	5.5	6.75	5.88	5.54	5.76	5.77	5.46	6.45	5.75	6.36	6.25	5.16	5.36	5.87	6.36	5.86	5.25	6.36	5.6	6.45	5.84	5.96	5.13	5.48	6.32	5.51	5.85	5.91	6.91	5.85	6.2	6.36	6.32	6.15	5.27	5.12	6.07	5.73	6.02	6.26	6.09	5.71	5.77	5.88	6.2
A_19_P00318505	3.95	3.72	3.79	3.85	3.85	3.81	4.02	3.87	3.95	4.09	4.07	3.83	3.78	4.02	3.72	3.77	4.09	3.83	3.93	3.96	4.05	3.84	3.92	3.84	3.76	3.9	3.74	3.84	3.95	3.91	3.82	3.77	3.84	3.94	3.83	3.99	3.89	3.89	3.71	3.72	3.73	4.01	3.86	3.9	3.68	3.93	3.77	3.9	3.82
A_19_P00318507	5.11	5.52	4.68	6.04	6.35	6.06	6.22	5.04	5.25	5.56	4.69	5.26	5.79	4.52	5.85	5.54	5.18	6.07	5.61	5	5.76	6.1	5.64	5.25	5.54	6.52	6.25	5.91	5.34	6.39	5.65	5.57	5.35	5.45	5.19	4.9	5.95	5.25	6.4	5.29	5.66	4.96	5.48	5.19	5.58	5.51	5.51	6.04	5.5
A_19_P00318517	4.63	4.26	4.14	4.28	4.55	4.12	4.25	4.31	4.48	4.51	4.44	4.28	4.43	4.3	4.49	4.42	4.34	4.19	4.33	4.4	4.41	4.37	4.46	4.24	4.43	4.43	4.52	4.53	4.42	4.33	4.33	4.35	4.29	4.58	4.32	4.52	4.51	4.27	4.27	4.2	4.25	4.28	4.47	4.21	4.44	4.39	4.24	4.2	4.33
A_19_P00318519	4.54	4.11	4.2	3.86	4.11	3.83	4.08	4.09	4.08	4.12	3.85	3.99	3.99	3.92	4.21	4.23	4.43	4.14	3.98	4.1	3.85	4.2	4.16	4.01	4.08	4.11	4.09	3.98	4.15	3.79	3.98	3.97	3.86	4.01	4.04	3.72	4.04	4.36	4.14	4.2	4.32	3.74	4.21	4.22	4.38	4.42	4.26	4.24	3.85
A_19_P00318531	7.23	7.17	7.15	7.34	7.21	7.11	7.04	7.05	7.28	6.91	7.12	6.9	7.09	7.11	7.04	7.17	7.14	7.17	7.1	7.18	7.17	7.32	7.01	6.87	6.77	6.74	7.23	7.23	7.09	6.91	6.95	7.14	7.21	7.23	7.05	7.02	7.21	6.96	7.26	7.57	7.06	7.66	7.23	7.05	6.97	6.95	7.1	6.93	7.17
A_19_P00318533	7.73	7.57	7.54	7.77	7.72	7.38	7.27	7.39	7.68	7.39	7.48	7.21	7.48	7.49	7.39	7.44	7.44	7.47	7.57	7.37	7.55	7.64	7.36	7.18	7.06	7.14	7.69	7.65	7.45	7.09	7.18	7.57	7.51	7.57	7.29	7.46	7.58	7.29	7.63	7.92	7.45	7.82	7.58	7.4	7.41	7.34	7.53	7.26	7.47
A_19_P00318539	3.53	3.83	3.74	3.73	3.55	3.85	3.69	3.65	3.63	3.8	3.64	3.7	3.73	3.84	3.66	3.55	3.73	3.42	3.44	3.68	3.84	3.82	3.68	3.55	3.64	3.8	3.59	3.64	3.83	3.84	4.09	3.67	3.98	3.72	3.63	3.84	3.72	3.7	3.71	3.82	4.1	3.85	3.76	3.6	3.85	3.78	3.62	3.61	3.89
A_19_P00318544	3.49	3.81	3.77	3.65	3.89	3.82	3.72	4.08	3.77	3.75	3.8	3.9	3.66	3.95	3.71	3.77	3.77	3.63	3.85	3.73	3.93	4.02	3.86	3.65	3.96	3.8	3.87	3.82	3.71	3.68	3.82	3.84	4.08	3.75	3.82	3.67	3.74	3.74	3.79	3.76	3.81	3.84	3.83	3.94	3.63	3.97	3.77	3.72	3.76
A_19_P00318559	4.35	4.43	4.17	3.97	4.41	4.07	4	4.37	3.88	3.83	4.47	4.34	3.61	4.28	4.3	4.32	3.96	5.15	4.12	3.94	5.24	3.93	4.06	4.23	5.53	5.54	4.82	4.47	4.46	4.54	4.13	4.58	3.93	4.16	4.2	5.29	4.02	3.86	4.28	3.76	4.37	4.03	4.32	4.08	4.13	4.84	5.36	4.69	4.18
A_19_P00318561	4.77	4.76	4.4	4.56	5.02	5.05	5.04	4.72	4.6	4.35	4.93	5.23	4.67	5.2	5.17	4.92	4.67	4.78	4.81	4.96	4.97	5.11	4.81	5.07	5.42	5.02	4.54	5.07	4.94	4.88	5.05	4.86	5.55	4.83	5.05	4.96	5.13	5.23	4.9	4.13	5.16	4.42	4.44	5.19	5.02	4.92	5.03	5	5.2
A_19_P00318568	7.16	7.28	6.86	7.23	7.15	7.5	7.43	7.73	7.05	7.11	7.35	7.74	6.89	7.31	7.42	7.38	7.17	7.16	7.37	7.24	6.94	7.14	7.55	7.53	7.59	7.76	7	7.11	7.09	7.34	7.01	7.33	6.77	7.15	7.28	7.43	7.15	7.26	7.18	6.93	7.1	7.14	6.96	7.28	7.4	7.33	6.78	7.75	7.28
A_19_P00318577	3.71	3.66	3.87	4.39	3.52	3.73	3.82	3.78	4.01	3.72	3.83	3.82	3.72	3.75	3.85	3.67	3.72	3.85	3.77	3.7	3.86	3.64	3.77	3.51	3.72	3.85	3.83	3.58	3.79	3.83	3.7	3.75	3.86	4.06	4.17	3.76	3.68	3.9	3.74	3.82	3.93	3.81	3.76	3.86	3.81	4.01	4.09	3.76	3.35
A_19_P00318580	3.81	3.78	3.71	3.83	3.72	3.74	3.73	3.55	3.68	3.84	3.87	3.76	3.83	3.78	3.84	3.64	3.49	3.81	3.77	3.54	3.69	3.55	3.6	3.76	3.68	3.6	3.72	3.71	3.65	3.48	3.75	3.69	3.79	3.64	3.72	3.95	3.65	3.67	3.72	3.67	3.75	3.8	3.58	3.77	3.66	3.85	3.88	3.79	3.63
A_19_P00318587	5.48	5.9	5.7	6.42	5.93	5.65	5.91	6.46	5.66	5.62	5.38	5.81	5.6	5.37	5.37	5.93	5.38	6.13	5.98	5.53	5.91	5.72	5.77	5.96	5.83	5.87	6.07	5.99	5.41	5.82	5.91	5.48	5.58	5.71	5.67	5.35	5.47	5.58	6.3	6.01	5.64	6	6.33	5.38	5.64	5.67	6.22	5.99	5.62
A_19_P00318588	3.95	3.51	3.72	3.87	3.7	5.5	4.08	3.96	3.76	4.04	4.07	4.09	4.96	4.19	3.98	3.94	3.99	4.06	4.11	3.92	3.87	4.2	3.77	3.78	4.27	3.97	3.73	3.59	4.54	4.03	3.78	3.77	3.54	3.69	4.2	3.57	4.54	4.29	3.97	4.18	4.24	3.85	3.71	5.09	3.92	4.2	3.81	3.86	4.28
A_19_P00318593	3.49	3.82	3.68	4.11	3.52	3.76	3.78	3.56	3.93	3.6	3.87	3.57	3.88	3.85	3.42	3.8	3.69	3.74	4.15	3.78	3.76	4.01	3.77	3.66	3.67	3.74	3.73	3.7	3.4	3.83	4.15	3.88	3.73	3.85	3.7	3.46	3.71	3.89	3.87	4.52	3.81	4.27	4.45	3.79	3.74	3.67	3.96	3.76	3.62
A_19_P00318599	6.09	6.11	5.66	5.48	6.06	6.29	5.62	5.72	5.11	6.3	6.33	6.51	6.12	6.39	6.21	5.89	6.16	6.43	5.94	6.47	5.91	6.42	6.25	6.08	6.72	6.26	5.77	5.77	6.4	6.37	6.47	6.52	6.61	5.68	6.33	6.51	6.23	6.32	5.2	5.68	6.26	5.76	6.04	6.22	6.33	6.51	6.32	6.24	6.22
A_19_P00318600	5.07	5.1	4.85	4.6	5.16	5.8	4.78	4.97	4.38	5.38	5.22	5.75	5.07	5.46	5.34	4.93	5.18	5.32	4.79	5.36	5.48	5.47	5.29	5.19	5.54	5.35	4.92	4.97	5.3	5.33	5.54	5.5	5.89	4.99	5.43	5.54	5.46	5.16	4.38	4.79	5.32	4.96	5.24	5.4	5.4	5.51	5.4	5.23	5.15
A_19_P00318609	3.62	3.92	3.67	4.19	3.63	3.78	3.65	3.61	3.81	3.67	4.02	3.68	3.96	3.54	3.41	3.63	3.66	3.72	3.77	3.92	3.64	3.84	3.79	3.61	3.6	3.67	3.72	3.78	3.62	3.92	4.2	3.77	3.81	3.88	3.74	3.76	3.88	3.88	3.89	3.79	3.77	3.65	3.87	3.76	4.18	3.77	3.84	3.54	3.73
A_19_P00318614	3.87	3.77	3.68	3.92	3.72	4.05	3.83	4.05	3.86	3.82	3.87	3.85	3.71	3.7	3.82	3.77	4	3.78	3.64	3.76	3.77	3.54	3.94	3.89	3.8	3.8	3.73	3.92	3.7	3.91	3.49	3.68	3.86	3.96	3.82	3.81	3.81	3.53	3.64	3.76	3.72	3.79	3.67	3.87	3.81	3.54	3.89	3.83	3.66
A_19_P00318638	3.68	3.9	3.98	3.83	3.87	4	4.08	4.1	3.6	3.8	3.84	3.71	4.01	4.12	4.21	3.83	4.28	3.8	3.98	4.28	3.93	3.9	3.73	3.9	4.09	4.18	3.91	3.88	4.08	3.87	3.82	3.81	3.88	3.85	3.84	4.61	3.99	4.2	3.79	3.65	3.94	3.85	3.94	4.24	3.93	3.91	3.9	3.94	4.05
A_19_P00318641	6.05	5.99	6.28	6.77	6.27	5.75	6.09	7.13	6.06	6.05	5.97	5.73	6.02	5.8	5.94	6.13	5.71	6.18	6.24	5.88	6.46	5.78	5.96	5.77	5.98	6.24	6.31	6.35	5.98	6.12	6.09	5.91	5.63	6.09	5.88	5.89	5.75	5.74	6.55	6.48	5.81	6.46	6.35	5.93	5.51	6.14	6.05	6.34	5.74
A_19_P00318645	7.4	7.34	7.23	7.66	7.69	6.12	7.29	8.26	7.82	7.56	7.05	6.71	7.19	6.97	7.12	7.58	7.46	7.65	7.07	7.11	7.64	7.19	7.23	6.34	6.99	7.32	7.83	7.78	6.82	7.62	6.77	7.04	6.66	7.31	6.99	7.29	6.94	6.69	7.91	7.88	7.17	7.34	7.34	7.06	6.47	7.33	7.6	7.62	6.86
A_19_P00318661	3.95	3.71	3.98	3.84	3.85	3.91	3.71	3.72	3.91	3.72	3.8	3.76	3.78	3.87	4.16	3.68	3.93	3.9	3.99	4.13	3.77	3.64	3.75	3.85	3.91	3.69	3.88	3.9	3.89	3.86	3.88	3.95	3.75	3.75	3.89	3.56	3.62	3.78	3.92	3.62	3.64	3.89	3.77	3.42	3.7	3.91	4	3.9	4.07
A_19_P00318666	4.68	4.61	4.39	4.92	4.56	4.84	4.73	4.46	4.29	4.82	4.5	4.89	4.82	4.58	4.57	4.55	4.29	4.89	4.37	4.56	4.56	4.83	4.75	4.5	4.58	4.84	4.69	4.48	4.59	4.24	5.02	4.66	4.68	4.3	5.03	4.71	4.93	4.48	5.14	4.41	4.81	4.53	5.08	4.69	4.62	4.93	5.05	4.39	4.97
A_19_P00318679	3.98	4.13	3.69	3.92	3.96	4.05	3.93	3.91	3.92	3.97	4.08	3.9	3.57	3.78	3.51	3.77	3.85	3.9	3.99	3.98	4.18	3.83	4.05	3.91	3.79	3.72	3.89	3.79	3.72	4.07	4.22	3.96	3.56	4.09	3.94	4	3.87	4.08	3.82	3.87	3.5	3.88	4.01	4.07	3.59	3.97	4	3.65	4.02
A_19_P00318694	4.55	4.39	4.4	4.4	4.36	4.77	4.32	4.43	4.35	4.42	4.53	4.57	4.51	4.37	4.24	4.38	4.28	4.28	4.43	4.3	4.43	4.43	4.34	4.49	4.54	4.5	4.03	4.27	4.18	4.32	4.27	4.53	4.54	4.44	4.01	4.59	4.79	4.56	4.27	4.3	4.29	4.37	4.33	4.42	4.27	4.31	4.36	4.55	4.39
A_19_P00318725	4.05	3.79	3.66	3.85	3.95	3.67	3.92	3.89	3.76	3.75	3.86	3.77	3.63	3.98	3.94	3.69	3.7	3.81	3.84	3.86	3.83	3.71	3.81	4.04	3.87	3.93	4.06	3.97	3.96	3.81	3.95	3.88	3.77	3.82	3.78	3.82	3.87	3.99	3.74	3.79	3.79	3.7	4.1	3.88	3.9	3.95	3.79	3.9	3.78
A_19_P00318726	3.82	4.08	3.68	3.77	3.78	3.81	3.69	3.73	3.76	3.64	3.53	3.6	3.77	3.7	3.71	3.78	3.84	3.66	3.89	3.75	3.65	3.86	3.65	3.58	3.63	3.79	3.82	3.74	3.67	3.72	3.82	3.65	3.81	3.73	3.69	3.73	3.77	3.76	3.89	3.99	3.75	3.57	3.74	3.8	3.86	3.61	3.85	3.7	3.85
A_19_P00318727	3.78	3.98	3.63	3.51	3.67	3.7	3.78	3.75	3.6	3.71	4.15	3.62	3.57	3.79	3.34	3.85	3.72	3.71	4.11	3.86	3.52	3.86	3.75	3.66	3.71	3.73	3.68	3.72	3.61	3.88	3.92	3.74	3.7	3.88	3.81	3.74	3.91	3.98	3.67	3.87	3.3	3.56	3.66	3.7	3.53	3.76	3.76	3.68	3.68
A_19_P00318728	3.67	3.7	3.66	3.75	3.58	3.77	3.68	3.61	3.96	3.71	3.66	3.87	3.75	3.62	3.8	3.81	3.58	3.69	3.73	3.95	3.74	3.65	3.75	3.8	3.77	3.81	3.62	3.64	3.67	3.7	3.87	3.74	3.96	3.78	4.64	3.71	3.86	3.76	3.92	3.75	3.72	3.76	3.93	3.84	3.75	3.61	3.91	3.75	3.63
A_19_P00318740	3.95	3.46	3.94	4.11	3.88	3.9	3.83	3.61	4.03	3.79	3.84	3.81	3.97	4.13	3.96	3.89	3.99	3.92	3.93	3.81	3.93	3.96	3.77	3.77	3.89	3.92	4.02	3.95	3.87	3.56	3.73	3.77	3.79	3.69	3.77	3.76	3.7	3.86	3.9	3.92	3.7	4.07	4.16	3.7	3.92	3.88	3.8	3.69	3.66
A_19_P00318746	4.33	4.67	4.54	4.59	4.49	4.68	4.61	4.61	4.53	4.6	4.82	4.93	4.72	4.72	4.88	4.33	4.39	4.63	4.65	4.75	4.65	4.81	4.82	4.87	4.56	5	4.22	4.45	4.96	4.72	4.83	4.53	4.77	4.68	4.9	4.91	4.9	4.9	4.18	4.6	4.92	4.8	4.62	4.77	4.83	4.73	4.22	4.88	4.72
A_19_P00318758	3.65	3.51	3.9	3.96	3.91	3.94	3.85	3.8	3.93	3.81	3.83	3.85	3.64	3.78	3.77	3.9	3.86	3.68	3.79	3.73	3.67	3.62	3.98	3.79	3.77	3.76	4.02	3.62	3.85	3.8	3.77	3.56	3.84	3.92	3.85	3.76	3.75	3.86	3.77	3.92	3.85	3.91	3.89	3.75	3.85	3.78	3.75	3.65	3.8
A_19_P00318759	3.89	4.16	4.15	3.82	4.62	4.53	3.96	4.05	3.89	3.76	3.86	4.54	3.83	4.31	4.18	3.88	4.12	4.02	3.97	4.1	4.07	4.02	3.82	3.83	4.28	4.72	4.47	3.97	4.33	4.04	3.95	4.26	4.5	4.06	4.23	4.86	4.22	4.17	4.04	4.18	4.1	4.3	3.97	4.5	4.1	4.24	4.72	4.15	3.91
A_19_P00318761	4.42	4.17	4.41	4.33	4.21	4.19	4.24	4.34	4.24	4.21	4.19	4.09	4.05	3.98	4.09	4.25	4.24	4.28	4.22	4.29	3.98	3.87	4.33	4.06	4.25	4.32	4.31	4.41	4.11	4.18	4.04	4.44	3.97	4.18	4.21	4.12	4.26	4.28	4.28	4.33	3.92	4.56	4.29	4.09	4.16	4.47	4.35	4.28	4.3
A_19_P00318768	4.25	4.07	4.41	4.12	4.21	3.98	4.17	4.19	4.23	4.34	4.27	4.14	4.14	3.98	4.25	4.07	4.12	4.3	3.98	4.27	4.54	3.96	4.38	4.21	4.26	4.13	4.22	4.23	4.11	4.3	4.15	3.95	3.95	4.18	4.21	4.43	4.26	4.24	3.97	4.24	4.28	3.99	4.21	3.93	4.17	4.12	4.12	4.12	4.24
A_19_P00318769	3.74	4.14	4.15	3.9	4.66	4.24	4.17	3.98	3.61	4.47	4.77	5.13	3.76	4.28	4.49	4	4.71	4.22	4.05	4.87	4.18	4.36	4.68	6.18	4.46	4.64	4.52	4.61	4.73	4.45	3.93	4.23	3.88	4.23	4.52	5.32	4.54	4.66	3.76	3.66	5.17	3.84	4.14	4.37	4.97	4.21	4.08	4.48	4.22
A_19_P00318780	4.35	4.27	4.33	4.59	4.19	4.47	4.27	4.06	4.27	4.27	4.43	4.36	4.28	4.24	4.07	4.27	4.32	4.23	4.19	4.26	3.98	4.18	4.18	4.36	4.35	4.31	4.39	4.14	4.04	4.22	4.2	4.37	4.53	4.56	4.26	4.11	4.16	3.9	4.14	4.15	4.08	4.17	4.14	4.09	4.24	4.05	3.95	4.24	4.26
A_19_P00318790	4.06	4.17	4.23	3.97	4.11	4.14	4.01	4.21	3.91	4.17	4.12	3.97	3.97	4.14	4.14	3.99	4.07	4.27	3.88	4.07	3.87	4.07	4.37	3.91	3.84	4.17	4.53	4.34	4.13	4.06	4.02	4.01	3.74	4.01	4.12	4.3	3.89	4.06	4.03	4.25	3.99	4.25	4.18	4.19	4.13	4.27	4.17	4.14	4.01
A_19_P00318803	4.29	4	4.36	5.65	4.13	4.25	4.46	4.76	4.26	4.43	4.47	4.41	4.96	4.37	4.5	4.62	4.19	4.46	4.39	4.44	4.38	4.21	4.38	4.16	4.66	4.41	4.42	4.17	4.39	4.45	3.96	4.42	4.54	4.14	4.49	4.36	4.57	4.52	4.36	4.48	4.43	4.47	4.57	4.39	4.49	4.39	4.34	4.42	4.38
A_19_P00318813	6.37	6.61	6.33	7.11	6.19	7.54	6.62	6.55	6.3	6.42	6.56	7.16	6.44	6.6	6.45	6.63	6.48	6.5	6.49	6.78	6.35	6.77	6.42	7.19	6.67	6.77	6.54	6.38	6.67	6.48	6.17	6.6	6.49	6.21	6.69	6.68	6.74	6.83	6.44	6.37	6.59	6.7	6.45	6.69	6.85	6.83	6.43	6.68	6.8
A_19_P00318815	5.32	5.14	4.81	4.78	5.28	5.21	5.25	5.59	5.43	5.2	5.16	5.05	4.94	4.77	4.75	5.57	5.43	5.58	5.06	4.9	5.18	4.91	4.86	5.05	4.9	5.24	5.6	5.59	4.99	5.18	5.01	5.07	4.57	5.27	4.87	4.97	5.14	4.82	5.45	5.52	5.02	5.62	5.43	4.88	4.79	5.02	4.97	5.24	5.03
A_19_P00318831	5.53	5	5.46	5.16	5.49	5.09	5.33	5.1	5.35	5.58	5.32	5.1	5.38	5.18	5.16	5.29	5.54	5.31	5.18	5.18	5.15	5.06	5.39	5.09	5.08	5.05	5.41	5.46	5.04	5.25	5.18	5.17	4.81	5.45	5.12	5.48	5.23	5.15	5.31	5.45	4.99	5.37	5.3	5.19	5.12	5.21	5.18	5.08	5.13
A_19_P00318848	4.07	3.76	3.97	3.76	3.79	3.98	3.97	3.77	4.04	3.93	3.97	3.74	3.74	3.94	3.94	3.89	4.02	3.75	3.87	3.92	3.97	4	3.99	3.87	3.95	3.93	3.85	3.88	3.83	3.94	3.72	3.8	3.88	3.77	3.73	3.83	4.12	3.79	3.85	3.86	3.93	3.79	3.79	3.95	3.71	3.99	3.75	3.96	3.75
A_19_P00318860	5.06	4.85	5.2	5.45	5.33	4.46	4.89	5.49	5.66	5.04	4.71	4.38	5.37	4.69	4.79	4.98	5.17	4.64	5.15	4.98	4.89	4.79	4.72	4.62	4.8	4.7	5.39	5.37	4.61	5.04	4.66	4.53	4.71	5.28	4.89	4.74	4.93	4.51	5.45	5.12	4.64	5.12	5.05	4.83	4.68	4.88	4.96	4.63	4.93
A_19_P00318878	6.89	7.21	6.18	6.88	6.9	7.1	6.82	6.23	6.58	7.04	7.38	7.32	7.49	7.43	7.58	6.52	6.92	7.47	6.78	7.3	7.09	7.77	7.27	7.16	7.35	5.36	6.87	6.94	7.23	7.1	7.06	7.41	7.29	6.28	7.19	7.15	7.04	7.63	6.84	6.27	7.73	6.61	6.78	7.39	7.39	7.07	7.14	7.14	7.13
A_19_P00318883	5.59	5.55	5.61	5.73	5.54	5.25	5.41	5.49	5.64	5.45	5.45	5.19	5.55	5.41	5.28	5.2	5.43	5.56	5.3	5.23	5.46	5.41	5.2	5.1	5.3	5.45	5.51	5.63	5.38	5.55	5.59	5.26	5.77	5.39	5.14	5.27	5.2	5.42	5.55	5.76	5.21	5.44	5.97	5.33	5.24	5.32	5.6	5.4	5.42
A_19_P00318889	4.19	3.87	4.16	3.99	4.13	4.11	3.95	3.99	4.22	4.14	4.05	4.19	4.08	4.12	3.96	4.21	4.42	4.32	3.97	4.15	3.87	4.09	4.08	3.99	4.23	4.22	4.18	4.06	3.79	4	3.92	3.93	4.12	4.01	4.06	4.15	4.05	4.18	4.13	4.36	4.1	3.77	4.24	4.15	4.23	4.31	4.19	4.15	4.13
A_19_P00318894	4.37	4.21	4.38	6.3	4.28	4.59	4.38	4.71	4.44	4.51	4.71	4.36	5.06	4.21	4.26	5.55	4.23	4.3	4.3	4.23	4.37	4.21	4.33	4.05	4.22	4.25	4.69	4.44	4.17	4.71	4.17	4.2	4.36	4.6	4.19	3.99	4.12	4.1	4.43	4.32	4.32	4.71	4.97	4.1	4.37	4.13	4.17	4.26	4.29
A_19_P00318904	4.09	4.02	4.06	4.2	4.41	4.59	4.25	4.31	4.44	4.38	4.29	4.26	4.45	4.52	4.37	3.99	4.38	4.34	4.27	4.23	3.83	4.35	4.2	4.12	4.04	4.28	4.32	4.54	4.7	4.06	4.23	4.42	5.27	4.71	4.22	4.05	4.53	4.42	4.36	4.13	4.17	4.31	4.25	4.46	4.36	4.44	4.3	4.14	4.56
A_19_P00318909	4.13	4.05	4	4.14	4.06	4.07	4.07	4.09	4.03	4.12	3.82	4.12	4.07	3.94	4.14	4.06	4.22	4.18	4.02	4.17	3.92	4.26	4.31	4.17	4.09	4.2	4.1	4.09	4.22	4.05	4.09	4.14	4.27	3.9	4.24	4.15	4.04	4.23	4.19	4.18	4.2	4.29	4.1	4.22	4.16	4.16	4	4.28	4.06
A_19_P00318915	5.36	5.27	5.23	5.14	5.15	6.7	5.44	5.39	5.03	5.22	5.33	5.98	5.24	5.52	5.73	5.21	5.46	5.41	5.75	5.54	5.1	5.74	5.25	5.43	5.62	5.73	5.2	5.1	5.63	5.19	5.08	5.47	5.35	4.81	5.59	5.42	5.66	5.88	5.22	4.93	5.5	5.46	5.3	5.71	5.57	5.58	5.28	5.49	5.91
A_19_P00318916	4.72	4.77	5.02	5.1	4.81	4.27	4.71	5.04	4.52	4.58	4.79	4.29	4.6	4.38	4.42	4.71	4.47	4.51	4.72	4.68	4.94	4.41	4.92	4.87	4.77	4.71	4.74	4.92	4.51	4.94	4.94	4.58	4.25	4.52	4.66	4.88	4.62	4.66	4.89	4.96	4.5	4.88	4.78	4.56	4.36	4.38	4.36	4.69	4.53
A_19_P00318919	3.88	4.03	3.74	3.59	3.91	3.67	4	3.73	3.74	3.62	3.78	3.9	4	3.67	3.69	3.66	3.97	3.84	4.13	3.7	3.82	4.07	3.77	4.03	3.93	3.79	3.88	3.51	3.81	4.09	3.98	3.78	4.08	3.72	3.88	3.98	3.85	3.99	3.85	4.01	3.62	3.89	3.86	3.83	3.79	3.72	4.1	3.91	3.67
A_19_P00318938	3.61	3.84	3.79	3.72	3.59	3.69	3.62	3.64	3.58	3.75	3.7	3.72	3.87	4.02	3.71	3.71	3.54	3.77	3.81	3.71	3.66	4.13	3.69	3.82	3.8	3.67	3.59	3.81	3.82	3.58	3.64	3.73	3.75	3.79	3.54	3.78	3.77	3.7	3.77	3.54	3.76	3.68	3.92	3.76	3.95	4.11	3.71	3.77	4.28
A_19_P00318954	3.77	3.86	3.77	3.91	4.05	3.79	3.87	3.66	3.77	4.13	3.88	3.78	3.84	3.85	3.9	3.77	3.84	4.03	3.72	3.77	4	3.86	3.9	4.03	3.83	3.72	3.94	3.93	3.98	3.73	3.78	3.92	3.84	3.96	3.88	3.97	3.77	3.92	4.01	3.88	3.92	3.64	3.85	3.58	3.96	3.94	3.8	3.94	3.82
A_19_P00318977	4.01	3.9	3.98	3.87	4	3.78	3.82	3.97	3.68	3.98	3.72	3.89	3.49	3.89	4.6	3.67	3.85	3.92	3.88	3.9	3.98	3.76	3.61	3.91	3.93	3.8	3.78	3.86	4.2	3.91	3.99	3.88	4.1	3.78	3.85	3.79	4.08	3.85	3.98	3.72	4.03	3.88	3.87	4.06	3.97	3.71	4.09	3.87	4.18
A_19_P00318978	4.68	4.48	4.33	4.63	4.44	4.57	4.36	4.21	4.42	4.27	4.36	5.13	4.42	4.37	4.23	4.46	4.69	4.53	4.47	4.39	4.26	4.37	4.34	5.08	4.33	4.58	4.63	4.39	4.41	4.64	4.15	4.49	4.66	4.57	4.36	4.04	3.99	4.75	4.52	4.67	5.4	4.56	4.49	4.47	4.46	4.49	4.61	4.54	4.56
A_19_P00318992	3.61	4	3.77	3.9	3.81	3.66	3.95	3.71	3.83	3.79	3.86	3.89	3.88	3.96	3.71	3.7	3.64	3.71	3.7	3.7	3.85	3.76	3.8	3.72	3.78	3.77	3.8	3.65	3.6	3.9	3.63	3.6	3.7	3.96	3.75	4.08	3.64	3.83	3.62	3.52	3.91	3.84	3.78	3.56	3.6	3.86	3.63	3.57	3.65
A_19_P00319007	5.44	5.63	4.72	5.37	5.12	5.98	5.45	5.13	4.33	5.34	5.7	5.34	5.36	5.53	5.63	5.36	4.5	5.94	5.16	5.32	5.07	5.55	5.23	4.86	6.09	5.79	5	4.81	5.41	5.49	5.6	5.26	5.91	4.2	5.35	4.99	5.68	5.61	5.07	4.51	5.87	4.68	5.16	5.73	5.56	5.11	5.45	5.06	5.53
A_19_P00319019	9.22	8.63	10.18	10.51	9.75	9	9.82	9.6	9.35	9.28	8.74	8.96	9.52	9.46	9.59	9.4	9.45	9.24	9.94	9.5	9.87	9.11	8.72	9.92	9.57	9.71	9.46	9.75	9.1	9.07	9.32	9.14	7.97	9.25	9.56	8.1	9.62	8.18	9.52	10.28	9.22	10.04	9.67	9.1	8.04	8.63	9.12	9.82	8.45
A_19_P00319028	3.82	4.29	4.33	3.89	4.25	3.95	4.03	3.9	4.63	4.18	4.12	4.58	3.81	4.18	4.3	4.08	4.25	4	4.04	4.18	3.8	4.22	4.29	5.24	4.19	4.57	4.22	4.17	4.18	4.27	4.27	3.88	3.85	4.09	4.33	4.97	4.25	4.25	4.04	4.03	4.62	3.95	4.06	4.25	4.42	3.99	4.08	4.09	4.14
A_19_P00319030	4.08	3.89	4.44	4.21	4.08	4.06	4.16	4.04	4.21	4.22	4.13	4.25	4.36	4.17	4	4.14	4.19	4.34	4.05	3.85	3.93	3.99	4.14	4.29	4.03	3.87	4.27	4.04	3.95	4.53	3.93	4.21	4.05	4.07	3.74	3.63	3.86	4.12	4.43	4.32	3.97	4.16	4.25	4.32	3.87	4.33	4.08	3.72	4.03
A_19_P00319038	4.85	4.32	4.33	4.93	4.68	4.44	4.68	4.17	4.91	4.89	4.89	4.27	4.95	4.54	4.31	4.77	4.68	4.53	4.84	4.35	4.81	4.5	4.76	4.89	4.55	4.71	5.02	4.73	4.41	4.9	4.91	4.66	4.09	4.58	4.42	4.54	4.34	4.37	4.57	4.67	4.32	4.34	4.72	4.52	4.18	4.68	4.64	4.67	4.24
A_19_P00319041	4.08	4	4.06	4.03	3.77	4.03	3.79	3.72	3.93	3.93	3.86	3.95	3.98	3.99	3.68	3.85	3.98	3.94	3.85	3.85	4.05	4.14	3.95	3.67	3.83	3.66	3.9	3.72	3.85	4.06	3.75	3.94	3.68	3.87	3.62	3.84	3.89	3.71	4.11	4.02	3.92	3.87	3.93	4.09	3.75	4.13	3.92	3.62	3.96
A_19_P00319044	3.8	4.15	3.76	3.66	3.83	3.74	3.77	3.94	3.88	3.81	3.83	3.93	3.69	3.8	3.89	3.72	3.69	3.96	3.75	3.73	3.81	3.68	3.72	3.81	3.74	3.98	3.67	3.59	3.67	3.76	3.69	3.67	3.92	3.79	3.82	3.65	3.68	3.7	3.86	3.59	3.74	3.49	3.7	3.82	3.68	3.79	3.58	3.72	3.87
A_19_P00319050	5.52	5.86	7.32	5.76	6.69	5.01	6.27	5.46	5.49	5.82	5.81	6.22	5.07	5.93	5.73	6.71	6.66	5.76	5.38	6.31	6.22	5.22	6.33	7.08	6.13	6.4	6.08	7.22	5.64	5.95	6.32	5.36	5.19	6.12	5.99	7.11	5.55	6.48	5.62	4.59	6.15	5.01	5.93	5.95	6.18	6.15	5.32	5.44	5.47
A_19_P00319057	4.07	3.73	3.85	4.01	3.94	3.82	3.97	3.69	3.94	3.8	3.78	3.95	3.97	3.83	3.94	3.79	3.89	3.93	3.7	3.87	3.83	4.07	4	3.67	3.83	3.78	3.9	3.66	3.65	3.8	3.55	3.77	3.54	3.69	3.82	3.84	3.82	3.59	3.89	3.74	3.81	3.82	3.7	3.79	3.78	3.7	3.69	3.82	3.75
A_19_P00319064	4.41	4.06	4.02	4.02	4.23	4.02	4.02	4.23	4.01	4.12	4.23	4.09	4.12	4.11	3.98	4.08	4.31	4.25	4.01	4.26	4.11	4.24	4.23	4.26	4.1	4.35	4.28	4.4	4.36	4.03	3.98	4.05	4.04	4.05	3.89	3.95	4.06	4.28	4.36	4.3	4.23	4.15	4.21	4.26	4.27	4.29	4.56	4.32	4.13
A_19_P00319069	4.21	4.21	4.19	4.01	3.95	4.11	4.02	3.97	4.13	4.12	4.31	4.08	3.77	3.91	3.74	4.1	3.97	3.98	4.15	4.28	4.01	4.02	4.16	4.59	4.14	3.7	4.01	4.13	3.91	3.89	4.08	4.17	3.97	4.19	3.9	4.05	4.1	4.09	4.03	4.08	4.06	4.23	4.06	4.01	4.21	4.15	4.07	3.8	4
A_19_P00319072	3.6	3.6	3.72	3.66	3.73	3.43	3.61	3.73	3.56	3.69	3.69	3.73	3.65	3.65	3.77	3.67	3.51	3.6	3.7	3.77	3.48	3.3	3.75	3.55	3.77	3.72	3.63	3.58	3.73	3.8	3.39	3.65	3.67	3.7	3.89	3.6	3.42	3.71	3.75	3.63	3.55	3.68	3.7	3.76	3.64	3.76	3.78	3.61	3.71
A_19_P00319080	4.24	3.86	4.28	4.17	4.48	3.93	4.61	4.18	4	4.35	4.05	4.04	4.04	4.3	4.18	4.29	4.48	4.21	4.37	4.37	4.22	3.97	4.57	4.54	4.46	4.38	4.57	4.49	4.34	4.16	4.27	3.92	4.17	4.44	4.33	4.1	4.2	4.4	4.45	4.26	4.47	4.33	4.47	4.18	4.13	4.36	4.32	4.32	4.12
A_19_P00319093	3.91	3.83	4.05	3.82	3.86	3.75	3.81	4.03	3.83	3.96	4	3.77	3.59	3.73	3.94	3.89	3.64	4.03	3.77	3.89	3.75	3.85	3.86	3.85	3.9	3.82	3.78	3.94	3.95	3.72	3.6	3.96	3.74	3.99	3.97	4	3.77	3.62	3.85	3.82	3.79	3.96	3.94	3.93	3.79	3.95	3.8	3.98	3.99
A_19_P00319095	9.48	9.03	10.34	10.7	10.06	9.24	9.96	9.83	9.57	9.56	8.95	9.33	9.8	9.77	9.84	9.65	9.72	9.5	10.1	9.82	10.12	9.38	9.07	10.17	9.73	9.88	9.72	10	9.34	9.4	9.64	9.51	8.41	9.57	9.94	8.5	9.85	8.55	9.79	10.47	9.45	10.28	9.89	9.41	8.49	8.92	9.39	10.06	8.67
A_19_P00319099	4.54	4.63	4.55	4.97	4.46	4.91	4.76	4.52	4.67	4.6	4.37	4.91	4.72	4.65	4.51	4.54	4.81	4.55	4.72	4.59	4.3	4.64	4.37	4.6	4.48	4.7	4.45	4.52	4.58	4.53	4.43	4.64	4.63	4.47	4.49	4.37	4.49	4.55	4.63	4.64	4.5	4.47	4.63	4.72	4.52	4.7	4.4	4.72	4.75
A_19_P00319108	5.22	5.5	4.71	5.4	5.13	5.38	5.6	5.16	4.75	5.33	5.69	5	5.37	5.4	5.48	5.26	4.84	5.85	5.01	5.44	5.09	5.63	5.3	4.99	5.84	5.61	5.14	5.12	5.43	5.44	5.53	5.15	5.55	4.69	5.31	4.99	5.36	5.34	5.21	4.74	5.67	4.87	5.18	5.41	5.44	5.25	5.39	5.09	5.37
A_19_P00319133	4.28	3.89	4.02	3.99	4.02	4.07	4.04	4.12	4.12	3.92	3.97	4.11	4.65	4.01	3.94	3.95	4.09	4.06	4.06	4.21	3.97	4.1	4.17	3.88	4	4.04	3.84	4.08	4.16	3.9	4.07	4.09	4.17	3.98	4.07	4.16	4.19	4.31	4.04	3.78	4.2	4.18	4.03	4.17	4.31	4	4.07	3.91	4.15
A_19_P00319140	4.2	3.7	4.06	3.87	4.1	4.13	3.97	4.32	3.99	4.06	4.02	4.12	4	3.99	3.87	3.91	4	3.94	3.92	3.92	3.81	3.87	3.93	3.72	3.8	4.02	3.93	3.97	3.96	4.12	3.51	3.86	3.89	3.93	3.94	4.05	4.03	4.04	3.83	3.95	3.95	3.97	4.04	3.94	3.94	4	3.98	3.9	4.01
A_19_P00319147	5.82	5.36	5.65	6.27	5.35	5.02	5.68	6.62	5.89	5.43	5.47	5.37	5.32	4.74	5.03	5.94	5.5	5.54	5.83	5.58	5.8	5.28	5.5	5.78	5.55	5.86	5.98	6.09	5.18	5.87	5.37	5.22	4.74	6.15	5.41	5.57	5.21	5.38	6.28	5.47	5.22	5.91	5.82	5.48	5.13	5.8	5.25	5.51	5.32
A_19_P00319151	3.7	3.71	3.57	3.83	3.89	3.7	3.91	3.59	7.47	7.64	3.67	4.5	7.74	7.57	3.78	3.81	3.67	3.71	3.74	3.68	3.8	3.64	7.66	3.68	3.84	3.89	3.65	3.61	3.75	3.99	7.49	3.79	3.53	7.13	3.81	3.7	7.74	3.71	3.95	3.64	7.26	3.78	7.48	3.54	3.41	3.53	3.68	3.77	3.66
A_19_P00319154	3.68	3.74	3.77	3.69	3.74	3.63	3.72	3.66	3.67	3.66	3.49	3.8	3.76	3.89	3.7	3.91	3.69	3.87	3.61	3.86	3.96	3.84	3.71	3.92	3.73	4.18	3.83	3.78	3.57	3.63	4	3.65	3.84	3.87	3.83	3.98	3.82	3.79	3.72	3.82	3.71	3.86	3.8	3.75	3.79	3.39	3.85	3.7	3.81
A_19_P00319155	4.26	4.17	4.06	4.17	4.14	4.21	4.19	4.11	4.15	3.89	4.18	4.17	4.29	4.01	3.97	4.12	4.19	4.08	4.39	4.26	4.01	4.22	3.93	4.21	4.06	4.01	4.17	3.9	4.02	4.25	4.03	4.17	4.06	4.19	4.04	4.05	4.04	4.32	4.23	4.21	4.4	4.27	4.2	4.15	4.31	4.14	4.11	4.1	4.05
A_19_P00319160	4.77	4.41	4.74	4.42	4.6	4.48	4.38	4.95	4.64	4.47	4.64	4.57	4.43	4.29	4.37	4.77	4.88	4.8	4.67	4.64	4.49	4.58	4.84	5.09	4.63	4.76	4.69	4.85	4.64	4.61	4.57	4.68	4.41	4.87	4.61	4.52	4.49	4.76	4.74	4.85	4.83	5.04	4.81	4.66	4.71	4.85	4.58	5.19	4.34
A_19_P00319177	4.93	5.48	4.44	5.38	5.55	4.76	5.38	5.26	5.12	5.07	5.37	5.27	5.02	5.24	5.51	5.05	4.72	5.52	5.08	5.76	5.46	5.4	5.65	5.13	5.85	5.61	4.9	5.14	5.34	5.35	5.52	5.01	5.81	4.92	5.49	5.14	5.34	5.95	5.07	4.69	5.66	4.71	5.34	5.44	5.55	5.38	5.21	5.11	5.34
A_19_P00319181	5.32	5.35	5.15	5.18	4.84	6.02	4.91	4.64	4.52	4.97	5.65	5.97	5.1	5.3	5.03	4.81	4.42	5.21	5.09	5.2	5.11	5.43	5.23	5.17	5.54	5.43	4.91	4.81	5.18	4.76	5.06	5.54	5.55	4.18	4.86	5.74	5.86	5.61	4.89	4.73	5.59	5.74	5.03	5.35	5.13	5.12	5.77	5.51	5.13
A_19_P00319184	3.87	4.02	3.87	3.86	3.65	3.73	3.62	3.9	3.48	3.7	3.75	3.78	3.84	3.8	3.81	3.82	3.77	3.73	3.89	3.89	3.84	3.88	3.69	3.68	3.88	3.58	3.56	3.7	3.8	3.79	4.04	3.59	3.57	3.92	3.91	3.74	3.77	3.83	3.76	4.01	3.66	3.78	4.01	3.81	3.87	3.64	3.78	4.03	3.7
A_19_P00319201	6.5	6.37	6.15	6.74	6.64	6.26	6.48	6.24	6.5	6.28	6.39	6.19	6.84	6.31	6.36	6.69	6.42	6.49	6.66	6.68	6.74	6.11	6.15	5.78	6.26	6.66	6.32	6.57	6.43	6.3	6.11	5.77	6.37	6.32	6.28	6.19	6.18	6.22	6.26	6.19	6.68	6.04	6.16	6.49	6.18	5.98	5.96	6.28	6.42
A_19_P00319204	3.89	4.2	4.15	4.37	3.77	4.03	3.99	4.01	3.77	3.64	3.99	4.12	4.65	3.85	3.4	3.86	3.9	3.93	4.05	3.98	4.01	4	3.9	3.99	3.84	3.85	3.91	3.83	3.89	4.07	4.26	4.03	3.83	3.93	3.91	3.84	3.78	4	3.91	4.14	3.82	3.96	4.03	3.81	3.78	3.99	3.9	3.72	3.97
A_19_P00319213	3.55	3.85	3.54	3.83	3.74	3.78	3.83	3.67	3.79	3.75	3.83	3.67	3.7	3.94	3.92	3.65	3.67	3.9	3.75	3.88	3.86	3.65	3.65	3.8	3.63	3.81	3.62	3.75	3.65	3.61	3.87	3.85	3.68	3.65	3.64	3.83	3.84	3.79	3.92	3.8	3.7	3.72	3.72	3.78	3.52	3.77	3.9	3.82	3.7
A_19_P00319225	5.35	5.61	5.11	6.52	5.32	4.34	6.15	5.12	6.4	5.77	5.26	4.7	5.33	4.51	5.08	4.85	5.1	5.21	5.06	4.88	5.73	4.75	4.86	5.01	5	5.35	4.67	5.2	5.05	5.93	5.47	6.04	4.23	6.09	4.57	5.21	4.84	4.9	4.8	5.78	4.8	5.31	5.5	4.85	4.72	4.98	5.68	5.22	5.59
A_19_P00319226	4.99	5.04	4.63	5.98	4.86	4.27	5.76	4.84	6.07	5.37	4.77	4.35	4.97	4.23	4.85	4.55	4.83	4.72	4.62	4.65	5.16	4.59	4.64	4.54	4.6	4.85	4.48	4.77	4.81	5.43	5.03	5.59	4.08	5.62	4.37	4.66	4.6	4.52	4.54	5.26	4.36	4.89	4.85	4.38	4.17	4.65	5.29	4.84	5.35
A_19_P00319236	5.94	5.39	5.95	5.3	5.74	5.11	5.75	6.25	5.27	5.24	5.48	5.85	4.93	5.03	5.24	5.73	5.38	5.47	5.66	5.78	5.75	5.59	5.35	6.56	5.78	6.32	5.8	5.54	5.67	5.41	5.29	5.6	5.06	5.44	5.39	5.66	5.65	5.92	6.11	6.04	5.76	6.31	5.91	5.8	5.91	6.03	5.04	6.5	5.17
A_19_P00319254	4.07	4.28	4.08	4.44	4.27	3.98	4.01	4.11	3.94	4.15	3.92	4.04	4.22	3.84	4.01	4.11	3.78	3.82	4.07	4.03	4.1	3.83	4.31	3.65	3.77	3.84	4.09	3.96	3.93	3.74	3.95	3.99	4.29	3.84	3.94	3.79	3.81	4.04	4.49	4.23	4.06	4.35	4.09	4.02	3.95	3.95	3.97	4.14	3.85
A_19_P00319276	3.91	3.68	4.06	4.14	4.12	4.03	3.84	3.94	3.91	3.91	4.03	3.99	3.99	4.02	3.78	3.99	3.9	3.96	4.06	3.87	4.22	3.83	4.28	4.07	4.07	3.9	4.08	4.07	3.8	3.85	3.92	3.89	3.72	3.98	3.78	4.01	3.97	3.97	4	3.93	3.85	4.07	4.13	3.88	3.72	3.94	3.68	3.91	3.89
A_19_P00319295	5.83	5.83	5.26	5.82	5.9	5.91	5.99	5.68	6.02	5.95	5.87	5.97	5.98	5.85	5.91	5.53	5.97	6.14	6.11	6	5.75	6.03	5.92	5.94	6.01	5.99	5.76	5.68	5.88	6.06	5.89	5.75	5.94	5.97	5.89	6.04	5.81	5.89	6.06	5.87	5.98	5.44	5.84	5.94	5.96	6.01	6.12	6.23	5.95
A_19_P00319308	3.63	3.48	3.73	3.74	3.87	3.69	3.8	3.8	3.77	3.75	3.85	3.55	3.74	3.73	3.65	3.74	3.69	3.9	3.85	3.54	3.78	3.7	3.67	3.73	3.76	3.67	3.68	3.64	3.61	4.04	3.86	3.76	3.9	3.79	3.71	3.76	3.66	3.68	3.68	3.79	3.86	3.91	3.77	3.81	3.77	3.83	3.66	3.86	3.75
A_19_P00319311	3.95	4.26	3.97	4.02	3.82	4	3.86	4.05	3.94	3.85	4.07	4.01	3.75	3.77	3.5	4.13	3.84	3.9	4.06	4.24	3.86	3.94	4.03	3.86	4.09	3.93	3.87	3.92	3.76	3.88	4.36	4.42	4.03	4.03	3.77	4.04	3.78	3.88	3.94	3.93	3.59	3.72	3.91	3.73	4.05	4.12	4.06	3.76	3.71
A_19_P00319335	4.67	4.58	4.64	4.56	4.77	4.93	4.76	4.92	4.49	4.42	4.6	5.01	4.97	5.15	5.31	4.85	4.6	4.88	4.56	5.23	4.66	5.03	4.59	5.04	4.98	4.88	4.6	4.65	5.16	4.63	4.49	4.88	6.09	4.66	5.41	4.79	5.36	5.35	4.67	4.44	5.01	4.66	4.7	5.11	5.27	4.66	4.55	4.71	5.17
A_19_P00319337	4.96	4.53	4.74	4.72	4.73	4.69	4.64	4.71	4.58	4.66	4.51	4.66	4.68	4.38	4.61	4.55	4.89	4.61	4.83	4.75	4.23	4.56	4.62	4.93	4.52	4.62	4.75	4.58	4.36	4.31	4.39	4.64	4.74	4.65	4.58	4.83	4.77	4.39	4.64	4.82	4.53	4.72	4.44	4.42	4.45	4.55	4.32	4.66	4.57
A_19_P00319347	4.52	3.9	4.35	3.93	3.76	3.9	3.97	3.96	4	3.79	4.12	3.69	4.03	3.85	3.49	4.2	3.95	3.9	3.75	3.85	4.21	3.88	4.3	3.89	3.74	3.86	4.28	4.27	3.57	4.04	3.99	4.05	3.8	4.1	3.72	3.81	3.6	3.74	3.98	3.84	3.93	3.96	3.95	3.61	3.71	3.96	3.73	4.23	3.57
A_19_P00319369	3.71	3.79	3.68	3.48	3.74	3.78	3.65	3.77	3.77	3.73	3.66	3.51	3.83	3.86	3.91	3.79	3.72	3.76	3.77	3.67	3.83	3.7	3.67	3.81	3.61	3.64	3.62	3.89	3.6	3.71	3.72	3.74	3.8	3.79	3.84	3.73	3.56	3.99	3.72	3.82	3.65	3.75	3.71	3.9	3.91	3.57	3.71	3.75	3.89
A_19_P00319372	6.37	6.17	6.1	6.53	6.43	5.87	6.68	6.91	6.05	6.12	6.08	6.12	6.32	6.08	6.25	6.47	6.34	6.44	6.81	6.39	5.65	6.24	6.35	6.27	6.17	6.43	6.48	6.13	5.99	6.51	6.18	6.39	5.66	6.09	5.92	6.15	6.26	6.35	6.76	5.93	6.16	6.16	6.23	6.2	6.47	6.25	5.82	6.51	6.18
A_19_P00319376	4.63	4.5	4.74	5.3	4.77	4.62	4.59	4.78	4.62	4.16	4.78	4.79	4.7	4.74	4.93	4.63	4.39	4.8	4.65	4.95	4.64	4.72	4.94	4.76	4.87	4.99	4.66	4.77	4.68	4.79	4.57	4.73	4.96	4.6	4.63	4.6	5.13	5.04	4.53	4.93	4.56	4.74	4.92	4.97	5.07	4.89	4.69	4.78	4.87
A_19_P00319398	3.66	3.89	3.78	3.45	3.78	3.56	3.73	3.77	3.64	3.72	3.94	3.77	3.82	3.78	3.6	3.79	4.08	3.82	3.61	3.57	3.86	3.65	3.77	3.81	3.9	3.89	3.92	3.82	3.72	3.52	3.78	3.87	3.8	3.68	3.6	3.69	3.79	3.6	3.58	3.61	3.83	3.66	3.7	3.49	3.78	3.61	3.88	3.89	3.7
A_19_P00319404	4.97	4.53	4.46	4.85	4.79	4.33	4.61	4.41	5.04	4.8	4.71	4.31	4.89	4.41	4.57	5.07	4.59	4.73	4.56	4.39	5.01	4.54	4.66	4.53	4.27	4.56	5	4.84	4.02	4.71	4.34	4.62	3.94	4.45	4.39	4.17	4.2	4.3	5.28	4.91	4.28	4.73	4.82	4.67	4.26	4.89	4.72	4.78	4.45
A_19_P00319407	4.18	3.8	4.19	4.98	3.95	4.16	4.06	4.31	4.26	4.09	4.06	4	5.39	3.89	4.04	4.5	4.07	4.18	3.94	4.15	3.97	3.98	4.18	4.27	4.21	4.15	4.02	4.16	3.91	4.18	4.09	3.95	3.83	4.12	3.89	3.94	4.01	3.89	4.07	4.1	4.09	4.03	4.16	3.94	4.07	4.12	4.17	4.22	4.26
A_19_P00319409	4.33	3.93	3.99	4.07	4.07	4.07	4.08	4.01	4.1	4.14	4.1	4.08	4.24	4.21	3.83	4.12	4.51	3.98	4.1	4.14	4.05	3.89	4.27	4.03	4.15	4.13	4.16	4.05	3.91	4	4.01	4.02	3.77	4.1	3.82	4.15	3.96	4.16	4.02	4.21	4.08	4.13	4.27	3.96	4.02	4.12	4.11	3.96	4.12
A_19_P00319413	4.21	5.26	4.9	4.44	4.26	6.23	5.32	4.63	4.1	4.52	5.04	5.88	5.25	5.84	5.81	4.28	4.86	4.87	5.08	5.46	4.58	5.97	4.66	4.58	5.74	5.07	4.4	4.1	5.82	4.78	4.9	5.32	7.37	4.15	6.32	4.84	6.06	5.4	4.3	4.57	5.53	4.99	4.23	5.91	5.86	5.19	5.25	4.48	6.14
A_19_P00319422	5.21	5.31	4.99	5.1	5.1	4.85	5.19	5.5	4.4	4.77	5.87	5.36	4.98	5.06	5.15	5.65	4.87	5.3	5.36	5.42	5.44	4.88	5.19	5.89	5.27	5.71	5.55	5.48	5.37	5.2	5.38	5.16	4.36	4.98	4.96	6.18	5.43	5.44	5.26	5.15	5.25	5.24	5.31	5.2	5.28	5.06	4.66	5.58	4.76
A_19_P00319465	6.7	6.69	5.67	6.63	6.77	6.53	6.46	5.96	6.63	6.61	6.46	6.67	6.9	6.69	6.7	6.33	6.62	6.74	6.59	6.55	6.83	6.72	6.62	6.32	6.58	6.34	6.55	6.4	6.74	6.62	6.9	6.69	6.39	6.61	6.58	6.65	6.64	6.63	6.54	6.68	6.74	5.39	6.4	6.71	6.69	6.55	6.72	6.62	6.9
A_19_P00319476	4.75	4.56	5.28	5.02	5.05	5.99	4.91	5.88	4.66	4.63	4.74	5.74	4.48	4.79	4.87	5.17	4.7	4.7	5.18	4.95	4.87	4.58	4.72	5.73	4.9	4.94	4.47	5.43	4.57	4.8	4.64	4.53	4.54	5.12	4.79	4.68	4.77	4.65	4.89	4.83	4.74	5.37	4.78	4.59	4.72	4.72	4.28	5.22	4.81
A_19_P00319503	5.52	6.09	7.5	6.01	6.85	4.98	6.37	5.29	5.59	5.9	5.9	6.24	5.16	6.01	5.76	6.81	6.83	5.85	5.47	6.48	6.35	5.32	6.43	7.12	6.35	6.53	6.18	7.29	5.67	6.07	6.48	5.47	5.42	6.01	6.18	7.28	5.65	6.46	5.87	4.66	6.27	5.01	5.93	5.98	6.25	6.26	5.49	5.51	5.51
A_19_P00319509	3.59	3.78	3.73	3.45	3.81	3.66	3.62	3.68	3.59	3.65	3.8	3.84	3.65	3.59	3.82	3.58	3.67	3.74	3.7	3.57	3.79	3.86	3.64	3.85	3.71	3.63	3.88	3.6	3.76	3.77	3.68	3.81	3.42	3.63	3.81	3.81	3.7	3.69	3.65	3.66	3.79	3.79	3.6	3.75	3.79	3.82	3.61	3.83	3.68
A_19_P00319525	6.43	6.46	6.77	7.31	6.85	6.15	6.42	7.28	6.47	6.54	6.46	6.19	6.36	6.29	6.22	6.54	6.07	6.54	6.5	6.32	6.77	6.15	6.42	5.96	6.22	6.42	6.72	6.58	6.36	6.65	6.55	6.41	6.27	6.57	6.25	6.44	6.15	6.19	6.77	7.03	6.24	6.95	6.85	6.31	6.07	6.33	6.2	6.58	6.15
A_19_P00319528	4.32	4.86	5.15	3.76	4.39	5.3	4.29	4.79	4.09	4.61	4.86	5.2	4.07	4.87	4.71	4.66	6.38	4.76	4.07	5.35	4.21	4.72	4.46	4.88	4.96	4.81	4.52	4.79	5.05	4.71	4.49	4.25	5.1	4.59	4.75	4.76	4.64	5.16	4.22	4.07	5.08	4.21	4.39	4.56	5.2	4.29	4.96	4.44	5.19
A_19_P00319532	5.34	4.77	4.63	4.92	4.97	4.8	4.74	4.87	4.71	4.66	5.16	4.79	4.75	4.72	4.93	4.75	4.52	4.99	4.58	4.75	5.02	4.59	4.74	4.71	4.92	4.99	4.94	5.1	5.01	5.06	4.93	5.24	4.95	4.84	4.94	4.74	4.63	4.57	4.98	4.62	4.73	4.6	5	4.81	5.01	4.57	5.07	5.66	4.79
A_19_P00319534	4.74	4.64	4.55	5.34	5.25	3.93	4.55	4.99	5.41	4.89	4.63	4.07	4.91	4.54	4.75	4.81	4.61	4.53	4.81	4.52	4.65	4.4	4.68	4.33	4.42	4.64	5.17	4.92	4.25	4.58	4.5	4.41	4.04	5.13	4.68	4.55	4.7	4.33	5.12	4.78	4.47	4.76	4.75	4.55	4.33	4.72	4.48	4.41	4.64
A_19_P00319537	5.52	5	5.9	6.44	5.51	5.46	6.07	5.75	5.95	5.44	5.63	5.03	5.7	5.03	5.43	5.36	5.32	5.85	6.4	5.07	6.02	6.28	5.75	5.77	5.04	5.64	5.88	5.62	5.71	6.05	5.22	5.3	4.62	5.79	6.44	6.22	5.8	5.44	5.77	6.51	5.33	6.62	5.73	5.62	5.16	5.68	5.95	5.81	5.46
A_19_P00319553	4.14	3.61	3.83	3.84	3.78	3.72	3.94	3.65	3.87	3.69	3.89	3.89	3.88	3.92	3.84	3.89	4.2	3.87	3.92	4.05	3.88	3.68	4.05	4.04	3.77	3.91	3.81	3.97	4.06	3.66	3.57	3.89	3.59	3.79	3.69	3.86	3.72	3.73	3.65	3.69	3.7	3.83	3.65	3.77	3.87	3.66	3.95	3.8	3.86
A_19_P00319557	3.6	3.85	3.89	3.85	3.67	3.69	3.71	3.86	3.65	3.76	3.7	3.86	3.54	3.83	3.8	3.94	3.88	3.61	3.73	3.94	3.72	3.8	3.63	3.83	3.54	3.97	3.5	3.98	3.92	3.83	3.9	3.67	4.06	3.76	3.94	4.3	3.87	3.87	3.76	3.97	3.96	3.92	3.92	3.71	3.85	3.77	3.77	3.92	3.77
A_19_P00319558	3.73	3.79	3.88	4.05	3.89	3.67	3.68	3.92	4.02	3.69	3.85	3.63	3.87	3.87	3.82	3.85	3.86	3.86	3.72	3.93	3.86	4.08	3.9	3.91	3.78	3.58	3.59	3.8	3.67	3.91	3.7	3.82	3.85	3.71	3.97	3.81	3.76	3.49	3.83	3.72	4	3.65	3.82	3.66	3.81	3.86	3.94	3.72	3.84
A_19_P00319573	3.73	3.79	3.72	3.68	3.66	3.98	3.69	3.82	3.99	3.75	3.83	3.79	3.67	3.89	3.78	3.69	3.66	3.96	3.71	3.69	3.9	3.59	3.92	3.78	3.8	3.85	3.92	3.83	3.81	3.81	3.88	3.92	3.82	3.77	3.87	3.81	3.86	3.63	3.81	3.93	4.04	3.79	3.69	3.77	3.71	3.9	3.71	3.69	3.74
A_19_P00319578	4.33	4.04	4.22	4.17	4	4.04	4.07	4.04	4.24	3.93	4.02	4.01	4.3	4.27	4.18	4.28	4.36	4.16	4.17	4.1	4.25	4.28	4.09	4.02	4.3	4.21	4.25	4.09	4.06	4.08	4.06	4.12	4.59	4.05	3.87	4.05	4.3	4.15	4.32	4.44	4.18	4.28	4.2	4.13	4.04	4.18	4.35	4.03	4.05
A_19_P00319588	5.24	5.09	5.12	5.79	5.55	4.63	5.02	5.84	4.97	4.98	5.44	4.78	5.04	5.02	5.13	5.19	4.92	5.51	5.39	5.12	5.26	4.96	5.22	4.64	5.38	5.52	5.5	5.73	4.85	5.31	5.19	5.22	4.16	5.28	4.83	4.61	4.8	4.89	5.26	5.59	4.98	5.65	5.36	4.89	4.88	5.21	5.51	5.5	5.01
A_19_P00319591	4.21	5.31	4.91	4.42	4.25	6.14	5.23	4.7	4.09	4.47	5.11	5.93	5.21	5.87	5.89	4.39	4.86	4.83	4.99	5.65	4.62	5.99	4.61	4.9	5.8	4.93	4.32	4.17	5.91	4.81	4.88	5.34	7.31	4.01	6.23	4.88	6.06	5.4	4.14	4.55	5.54	4.97	4.4	5.92	6	5.21	5.24	4.71	6.16
A_19_P00319608	5.73	5.21	5.43	5.65	5.35	4.75	5.8	6.08	5.38	5.15	5.25	4.87	5.36	5.35	5.5	5.75	5.27	4.95	5.53	5.22	4.89	4.74	5.13	5.44	5.14	5.3	5.15	5.04	4.96	5.26	5.21	5.21	4.86	5.32	5.4	5.39	5.18	5.23	5.4	5.31	5	5.45	5.47	5.44	5.2	5.49	4.79	5.41	5.37
A_19_P00319623	6.31	6.39	6.61	6.74	6.54	6.07	6.38	6.87	6.88	6.96	6.36	6.14	6.79	6.56	6.36	6.34	6.49	6.38	6.46	6.23	6.27	6.28	6.77	6.52	6.26	6.41	6.55	6.73	6.25	6.32	6.84	6.25	6.74	7.01	6.44	6.27	6.73	6.39	6.62	6.54	6.74	6.75	7.11	6.27	6.45	6.05	6.19	6.57	6.34
A_19_P00319625	4.12	3.74	3.98	3.96	4.04	3.84	3.79	3.95	3.82	3.78	4.01	4.06	3.81	3.81	3.84	3.9	4.06	3.8	3.99	3.89	3.83	3.91	4.04	4.07	4	3.61	4.03	3.88	3.96	3.93	3.9	4.05	3.97	4.08	4.14	3.93	4.01	4.06	3.89	3.91	3.82	4.03	3.9	3.98	4.02	3.99	3.93	3.95	3.78
A_19_P00319630	6.2	6.01	5.4	7.24	7.23	5.08	6.19	7.3	6.66	6.65	5.86	5.67	6.54	5.76	6.22	6.22	6.21	6.25	6.71	6.36	6.66	6.05	5.67	5.67	6.1	6.78	6.5	7.08	5.65	6.07	6.05	5.48	5.03	6.74	6.23	5.96	5.9	5.87	7.17	5.82	6.13	6.36	6.51	6.12	5.88	6.24	5.69	6.17	6.21
A_19_P00319640	5.36	5.5	5.64	5.83	5.74	6.04	5.63	6.29	5.36	5.36	5.5	5.85	5.68	5.58	5.61	5.66	5.79	5.62	5.98	5.64	5.54	5.56	5.43	6.03	5.93	5.98	5.43	5.88	5.4	5.61	5.54	5.53	5.18	5.51	5.2	5.16	5.01	5.71	5.69	5.62	5.67	5.84	5.61	5.56	5.74	5.55	5.33	5.54	5.63
A_19_P00319646	3.65	3.97	4.49	3.77	4.06	4.1	4.04	4.16	3.72	4.2	3.82	4.79	3.92	4.33	4.36	4.26	4.37	4.18	3.99	4.15	3.96	4.17	4.29	4.12	4.15	4.26	4.43	3.94	4.3	3.97	3.98	4.27	4.83	4.07	4.02	4.76	4.1	3.84	3.91	4.02	4.17	4.42	3.85	4.15	3.61	3.98	4.81	3.91	4.05
A_19_P00319655	4.27	4.07	3.87	4.25	4.1	4.1	3.93	3.97	4.31	4.17	4.23	4.19	4.16	4.11	4.07	4.3	4.45	4.21	4.07	3.98	4.21	3.95	3.89	4.16	4.07	4.2	4.47	4.24	4.07	4.06	3.92	4.3	3.81	4.03	4.1	4.04	4.04	3.97	4.4	4.15	4.07	3.95	4.24	4	3.91	4.18	4.12	4.08	4.09
A_19_P00319675	7.25	7.25	6.37	6.96	7.37	7.46	7.12	7.02	7.31	7.48	7.2	7.43	7.3	7.39	7.6	7.06	6.8	7.29	7.11	7.27	7.22	7.31	7.08	7.22	7.4	7.54	7	7.51	7.39	7.21	7.25	7.27	7.46	7.46	7.43	6.97	7.28	7.44	7.21	6.57	7.32	6.32	7.12	7.43	7.56	6.98	7.3	7.05	7.57
A_19_P00319682	6.39	6.01	6.68	6.2	6.64	5.57	6.73	7.1	6.92	6.01	5.91	5.72	6.71	6.09	6.5	6.78	7.02	6.48	6.71	6.44	6.26	6.22	5.64	6.49	6.06	6.61	6.61	7.09	6.17	6.19	5.59	5.67	5.51	6.47	6.48	6.44	6.48	5.91	6.83	6.2	6.2	6.24	5.93	6.48	6.11	6.07	5.62	5.89	6.18
A_19_P00319698	4.36	4.55	4.23	4.79	5.14	4.36	4.89	4.83	4.79	4.37	4.62	4.45	4.68	4.53	4.67	4.68	4.55	4.63	4.51	4.64	4.97	4.44	4.48	4.43	4.36	4.58	5.3	4.95	4.54	4.67	4.68	4.39	4.35	4.85	4.24	4.34	4.42	4.45	5.3	4.53	4.41	4.33	4.98	4.61	4.28	4.6	5.11	4.78	4.43
A_19_P00319709	3.96	4	4.26	3.95	4.15	3.95	4.31	4.58	4.05	4.17	3.93	3.77	3.97	4.02	4.07	4.32	3.99	4.42	3.95	4.09	4.26	3.91	4.04	3.68	4.24	4.23	4.56	3.94	4.19	4.21	4.15	4	3.69	3.86	3.89	4.01	3.92	3.89	4.12	4.17	3.89	4.12	4.14	4.01	3.83	4.28	4.36	4.18	4.05
A_19_P00319712	4.41	4.46	4.54	4.91	5.03	4.44	4.59	5.4	4.46	4.6	4.6	4.46	4.35	4.2	4.57	4.94	4.36	4.77	4.55	4.49	4.79	4.64	4.54	4.58	4.61	5.07	4.71	4.75	4.3	4.68	4.59	4.48	4.05	4.75	4.55	4.39	4.22	4.57	4.91	4.53	4.37	4.52	4.73	4.43	4.49	4.54	4.39	4.48	4.57
A_19_P00319745	4.62	4.79	4.78	4.5	5.59	4.51	4.95	4.75	4.31	5.11	5.34	5.85	4.28	4.9	5.28	4.72	5.43	5.37	4.79	5.91	4.69	4.78	5.34	7.44	5.41	5.41	5.01	5.39	5.4	5.22	4.63	4.96	4.18	4.67	5.26	6.03	5.16	5.46	4.45	4.33	5.93	4.7	4.92	4.94	5.63	5.03	4.79	5.26	4.77
A_19_P00319752	3.73	3.91	3.69	3.69	3.54	3.57	3.81	3.69	3.8	3.72	3.81	3.62	3.64	3.68	3.67	3.55	3.72	3.73	3.6	3.65	3.84	3.86	3.55	3.77	3.75	3.66	3.71	3.58	3.82	3.59	3.62	3.77	3.6	3.64	3.7	3.81	3.75	3.43	3.64	3.69	3.58	3.79	3.78	3.59	3.75	3.57	3.66	3.66	3.43
A_19_P00319765	4.05	4.31	3.91	4.2	4.14	4.07	3.98	3.95	3.79	4.37	4.07	4.18	3.63	3.77	3.64	4.26	4.06	4.08	3.97	4.12	4.22	4.25	4.33	4.02	3.89	3.94	4.4	4.12	4.21	4.13	3.98	4.69	4.21	3.96	4.4	4.31	4.14	3.96	3.97	4.02	3.98	4.08	3.99	4.12	4	4.2	4.27	4.04	3.97
A_19_P00319776	3.65	3.76	3.56	3.85	3.68	3.68	3.59	3.64	3.75	3.69	3.54	3.45	3.75	3.5	3.59	3.61	3.56	3.57	3.68	3.75	3.89	3.58	3.74	3.72	3.69	3.65	3.67	3.59	3.7	3.51	3.86	3.51	3.93	3.97	3.95	3.72	3.64	3.83	3.83	3.93	3.58	3.65	3.82	3.88	3.7	3.77	3.78	3.85	3.59
A_19_P00319779	6.25	6.15	6.22	7.75	7.25	5.17	6.76	7.64	6.79	6.53	6.48	5.63	6.53	5.81	6.13	6.96	6.25	6.48	6.84	6.41	6.96	5.97	6.29	6.25	6.57	6.78	6.95	7.24	5.87	6.9	5.98	5.82	5.34	7.09	6.07	5.86	6	6.12	7.67	6.25	5.99	7.14	7.12	6.05	6.04	6.05	5.97	6.57	6.04
A_19_P00319793	3.52	3.59	3.7	3.71	3.59	3.8	3.84	3.79	3.81	3.78	3.83	3.86	3.78	3.69	3.68	3.6	3.76	3.83	3.72	3.71	3.75	3.72	3.71	3.82	3.72	3.88	3.96	3.92	3.74	3.42	3.85	3.78	3.81	3.69	3.63	3.65	3.74	3.58	3.64	3.37	3.81	3.78	3.86	3.71	3.77	3.53	3.71	3.8	4.06
A_19_P00319794	3.85	3.63	3.77	3.73	3.91	3.82	3.73	3.85	3.72	3.91	3.74	3.81	4	3.8	3.99	3.63	4.03	3.59	3.77	3.63	4.02	3.69	3.82	3.87	3.68	3.89	3.89	3.85	3.67	3.61	3.65	3.81	3.77	3.83	3.83	3.9	3.61	3.71	3.72	3.7	3.7	3.74	3.71	3.84	3.79	3.75	3.56	3.83	4.1
A_19_P00319800	4.21	4.12	4.22	4.08	4.07	4.99	4.2	4.52	4.3	4.13	4.08	4.4	4.15	4.19	4.35	4.03	4.33	4.18	4.31	4.35	4.21	4.4	3.92	4.27	4.34	4.33	4.12	4.45	4.39	4.05	4.19	4.24	4.67	4.15	4.51	4.02	4.25	4.49	4.24	4.26	4.33	4.43	4.32	4.49	4.41	4.47	4.1	4.38	4.4
A_19_P00319801	4.51	4.39	4.4	4.89	4.68	4.41	4.47	4.65	4.63	4.36	4.21	4.45	4.65	4.46	4.54	4.7	4.81	4.58	4.55	4.53	4.88	4.36	4.47	4.39	4.58	4.77	4.73	4.58	4.29	4.53	4.46	4.21	4.41	4.42	4.43	4.58	4.65	4.32	4.69	4.49	4.49	4.48	4.63	4.59	4.65	4.23	4.73	4.54	4.69
A_19_P00319803	5.24	4.78	5.24	5.29	4.99	4.67	5.12	5.61	5	4.87	4.98	4.69	5.04	5.02	4.98	5.2	5.11	4.98	5.22	4.99	4.37	4.69	4.89	5	4.96	4.92	4.94	5.05	4.92	4.89	4.99	4.93	4.64	5.09	4.96	5.1	5	5.17	5.09	5.03	4.97	5.28	5.17	5	5.14	5.22	4.76	5.29	4.9
A_19_P00319814	4.2	4	4.09	4.1	4.21	4.08	4.25	4.16	4.21	4.15	4.15	4.28	4.29	4.09	4.07	4.32	4.44	4.04	4.39	4.12	4.31	4.24	4.22	4.33	4.21	4.17	4.2	4.07	4.07	4.08	4.08	4.07	3.9	4	4.15	4.04	3.86	3.96	4.1	3.98	4.02	4.25	3.99	4.22	4.03	4.21	3.99	4.04	4.3
A_19_P00319822	3.89	3.74	3.73	3.85	3.77	3.9	3.64	3.75	3.89	4.03	3.69	3.9	3.89	3.83	3.76	3.8	3.99	3.73	3.93	3.75	3.9	3.45	3.94	3.66	3.79	3.68	3.71	3.81	3.7	3.7	3.82	3.83	3.63	3.91	3.91	3.98	3.85	3.71	3.74	3.66	3.77	3.84	3.73	4.03	3.63	3.79	3.86	3.82	3.95
A_19_P00319825	3.67	3.64	3.54	3.71	3.8	3.81	3.73	3.52	3.84	3.79	3.81	3.75	4.04	3.65	3.74	3.75	3.82	3.65	3.9	3.81	3.43	3.72	3.92	3.84	3.72	3.67	3.79	3.64	3.66	3.67	3.81	3.63	3.78	3.71	3.73	3.78	3.93	3.77	3.89	3.83	3.64	3.76	3.76	3.81	3.51	3.79	3.98	3.8	3.93
A_19_P00319837	4.91	4.04	4.08	4.07	3.79	5.22	3.89	4.15	3.89	4.06	4.57	4.48	4.92	4.87	5.21	4.33	3.99	4.18	4.32	4.5	4.29	4.69	4.26	3.84	4.49	4.3	3.83	3.93	5	4.56	4.09	4.24	4.66	4	5.04	3.96	5.14	4.57	3.99	4.1	4.82	4.02	3.88	4.6	4.98	4.42	4.01	4.04	5.08
A_19_P00319854	4.4	4.62	4.25	4.31	4.5	4.41	4.47	4.49	4.37	4.5	4.49	4.48	4.51	4.43	4.35	4.47	4.46	4.62	4.41	4.66	4.42	4.45	4.44	4.64	4.54	4.35	4.45	4.41	4.26	4.64	4.53	4.55	4.74	4.41	4.57	4.71	4.37	4.64	4.46	4.54	4.32	4.49	4.3	4.57	4.46	4.5	4.35	4.57	4.4
A_19_P00319872	3.43	3.77	3.82	3.75	3.66	3.95	3.83	3.92	3.61	3.79	3.79	3.89	3.77	3.68	3.72	3.67	3.76	3.75	3.61	3.78	3.71	3.66	3.7	3.8	3.72	3.79	3.79	3.84	3.87	3.78	3.74	3.75	3.85	3.84	3.47	3.9	3.77	3.59	3.71	3.62	3.65	3.65	3.99	3.8	3.63	3.86	3.72	3.81	3.63
A_19_P00319876	3.63	3.75	3.72	4.03	3.76	3.64	3.79	3.73	3.71	3.82	4.11	3.55	3.52	3.94	3.85	3.6	3.76	4	3.77	4.07	3.68	4.16	3.87	3.76	3.78	3.84	3.67	4	4.14	3.8	4.14	3.75	3.68	3.64	4.4	4.25	3.87	3.75	4.18	3.81	3.59	3.79	3.69	3.99	3.41	3.75	4.08	3.8	3.82
A_19_P00319882	5.78	5.86	6.1	6.38	6.08	5.58	5.66	6.44	5.86	5.96	5.75	5.48	5.88	5.62	5.61	5.92	5.59	5.83	5.68	5.5	6.03	5.57	5.76	5.48	5.58	5.75	6.11	5.73	5.72	5.9	5.94	5.81	5.71	5.95	5.68	5.76	5.45	5.51	5.99	6.26	5.57	6.07	6.07	5.61	5.59	5.7	5.75	5.96	5.49
A_19_P00319890	3.87	4.09	4.09	3.91	4.19	3.89	4.01	4.02	4.1	3.76	4.71	3.86	3.7	4.1	4.02	4.1	3.85	3.99	4.07	4.17	3.83	4.34	3.98	4.32	4.24	4.16	3.8	4.19	4.02	3.91	4.02	4.03	4.04	4.07	3.92	3.94	4.09	4.05	4.09	4.19	4.11	3.99	4.05	4.03	4.15	3.82	3.79	4.18	3.91
A_19_P00319900	3.79	4.13	4.15	3.86	3.97	3.64	3.95	3.95	3.97	3.88	4	3.9	3.9	3.85	3.84	3.71	3.7	3.8	3.79	3.89	3.9	4.07	3.59	3.88	3.94	4.13	3.66	3.84	3.95	4.03	3.75	3.98	4.15	4.27	3.89	4.35	3.91	3.9	3.78	3.94	3.88	4	3.98	3.75	3.9	3.82	3.81	4.29	3.78
A_19_P00319917	4.16	3.9	4.09	4.18	4.08	4.12	4.29	4.08	4.18	4.2	4.2	4.17	4.26	4.4	4.35	4.03	4.08	4.22	4.36	4.27	4.24	4.2	4.45	4.18	4.3	4.13	4.27	4.17	4.23	4.02	4.38	4.38	4.78	4.08	4.56	4.58	4.47	4.55	3.98	4.08	3.9	4.05	4.27	4.34	4.4	4.08	4.23	4.23	4.31
A_19_P00319929	4.07	3.5	3.64	3.51	3.84	3.72	3.62	3.77	3.79	3.59	3.74	3.85	3.7	3.8	3.75	3.78	3.76	3.55	3.8	3.8	3.7	4.05	3.77	3.68	3.73	3.73	3.56	3.8	3.76	3.84	3.64	3.87	3.71	3.48	3.86	3.83	3.48	3.87	3.73	3.88	3.79	3.61	3.82	3.62	3.87	3.74	3.69	3.8	3.77
A_19_P00319946	4.07	4.34	3.7	3.89	3.93	3.98	3.92	3.86	3.99	3.97	4.23	4	3.65	3.7	3.64	4.32	3.7	3.92	3.96	3.88	3.87	3.86	3.56	3.78	3.54	4.04	3.78	4.16	3.96	3.94	4.15	4.02	4	3.9	4.13	4.06	4.07	3.82	3.9	3.71	4.05	3.77	3.85	3.9	3.98	3.77	3.86	4.11	3.84
A_19_P00319959	3.65	3.82	3.68	3.6	3.68	3.81	3.62	3.69	3.69	3.68	3.61	3.74	3.81	3.69	3.78	3.66	3.69	3.74	3.48	3.76	3.58	3.66	3.53	3.57	3.56	3.76	3.53	3.69	3.87	3.5	3.67	3.88	3.84	3.58	3.71	3.4	3.77	3.62	3.47	3.57	3.73	3.53	3.7	3.52	3.59	3.62	3.81	3.76	3.79
A_19_P00319963	3.92	4.27	3.82	3.59	3.96	3.88	3.99	3.99	3.61	3.66	3.87	4.03	3.91	4.07	3.84	3.63	3.93	3.7	3.97	3.81	3.92	3.92	3.46	3.8	3.82	4.02	3.84	3.74	3.91	3.92	3.93	3.83	4.11	3.89	4.1	3.86	4	4.05	4	3.96	4.17	3.83	3.97	4.16	3.9	4.04	3.79	4.03	3.95
A_19_P00319971	5.21	4.72	4.78	4.75	4.83	5.04	4.93	5.07	4.58	4.82	4.84	5.29	5.11	4.71	4.72	5.26	4.85	5.09	4.85	4.65	4.85	4.45	5	4.6	5.2	4.94	5.09	4.33	4.39	4.81	4.65	5.16	4.81	4.44	4.78	4.19	5	4.63	4.81	5.42	4.96	4.76	5.26	4.75	4.78	4.71	5.24	4.82	4.86
A_19_P00319981	5.34	5.89	7.18	5.26	5.52	6.34	5.69	5.27	5.76	6.29	5.91	6.28	5.77	6.25	6.11	6	5.82	5.83	6.05	6.24	5.38	6.13	5.96	4.94	6.37	6	5.07	5.87	6.19	5.37	6.94	5.87	7.09	6.18	6.25	5.89	6.2	6.06	4.88	4.95	5.84	4.77	5.5	6.07	6.24	5.64	5.74	5.38	6.15
A_19_P00319990	5.95	5.78	5.83	6.78	6.38	5.25	5.79	6.61	6.63	6.06	5.75	5.16	6.12	5.5	5.63	6.22	6.1	5.84	6.15	5.71	6.08	5.84	5.63	5.22	5.45	5.6	6.27	6.31	5.21	5.95	5.43	5.58	5.22	6.26	5.64	5.12	5.54	5.32	6.67	6.12	5.46	6.36	6.07	5.51	5.48	5.88	5.82	5.73	5.65
A_19_P00320028	5.46	5.63	4.43	5.38	5.94	5.76	5.45	5.06	5.27	5.36	5.4	5.84	4.5	4.35	4.27	5.46	4.61	5.7	5.41	5.38	5.96	5.77	5.93	4.59	5.77	5.4	5.24	5.75	5.2	5.49	5.83	5.61	5.67	5.31	5.58	5.69	5.61	5.76	5.78	4.91	5.55	4.67	5.45	5.63	5.54	5.29	5.65	5.47	5.54
A_19_P00320047	6.33	6.51	5.25	7.06	7.1	6.16	6.65	5.92	6.47	6.43	6	5.76	6.69	5.83	6.71	6.28	5.91	6.83	7	6.06	6.55	7.1	6.42	5.82	6.29	7.35	6.78	6.56	6.04	6.7	6.31	6.19	6.09	6.41	6.42	5.68	6.67	6.4	6.99	5.37	6.68	5.48	6.27	5.79	6.6	6.33	6.05	6.95	6.3
A_19_P00320056	5.86	5.48	5.44	5.5	5.85	5.44	5.66	5.5	5.67	5.98	5.79	5.55	5.62	5.49	5.5	5.64	5.98	5.53	5.59	5.75	5.69	5.55	5.82	5.36	5.86	5.42	5.61	5.75	5.33	5.75	5.66	5.54	5.33	5.87	5.56	5.72	5.61	5.55	5.61	5.77	5.46	5.78	5.9	5.35	5.44	5.55	5.31	5.57	5.6
A_19_P00320063	4.28	4.1	4.35	4.54	4.51	4.15	3.91	4.44	4.49	4.21	4.38	4.07	4.22	4.16	4.16	4.45	4.26	4.26	4.13	4.15	4.52	4.14	4.51	4.1	4.17	4.26	4.4	4.44	4.11	4.26	4.34	4.24	3.92	4.31	4.05	3.88	4.03	4.01	4.29	4.77	4.13	4.5	4.83	4.24	4.13	4.3	4.4	4.23	4.04
A_19_P00320066	4.1	4.2	3.79	4.26	4.42	4	4.35	4.07	4.16	3.86	4.35	3.89	3.89	4.07	4.16	3.86	3.78	4.07	4.14	4.03	4.22	4.07	4.23	4.18	4.27	4.24	4.09	4.18	4.07	4.41	4.32	4.06	4.01	4.18	4.1	4.17	4.01	4.12	4.33	4.04	3.85	3.86	4.28	4.11	4.11	4	4.1	4.25	3.98
A_19_P00320077	3.6	3.83	3.92	3.81	3.94	4.08	3.91	3.67	3.96	4.01	3.95	4	4.05	4.06	4.18	3.9	3.8	4.02	3.97	3.92	4.15	3.92	3.85	3.88	3.83	3.82	3.97	4.11	3.88	3.89	3.9	3.9	3.86	3.95	3.99	3.93	4.08	3.89	3.82	3.77	3.8	3.79	3.95	3.83	3.78	4.1	3.66	3.9	4.35
A_19_P00320088	4.1	3.83	3.9	5.11	3.96	3.96	4.1	4.03	3.98	4.13	3.95	3.79	4.67	4.22	3.99	4.13	3.77	4.09	3.99	3.98	4.03	3.73	3.88	4.15	3.79	4.09	4.12	4	3.97	3.92	4	3.8	4	4.09	3.78	3.68	3.76	3.97	4.32	3.93	4.12	4.15	4.03	4.07	4.13	3.86	3.83	3.96	4.09
A_19_P00320090	5.03	5.26	4.65	5.02	5.23	5.43	5.36	5.03	4.83	5.18	5.34	5.4	5.57	5.58	5.36	4.93	5	5.35	5.27	5.13	5.15	5.59	5.33	5.05	5.57	5.06	5.36	5.3	4.98	5.1	5.71	5.08	5.34	4.86	5.37	5.4	5.01	5.73	5.74	4.87	5.63	4.61	5.08	5.59	5.61	5.41	5.24	5.07	5.62
A_19_P00320094	7.75	7.43	8.84	8.96	8.13	7.66	8.4	8.09	7.94	7.93	7.18	7.52	8.22	8.15	8.18	7.83	7.99	7.69	8.51	8.06	8.28	7.69	7.43	8.27	7.88	8.17	7.9	8.11	7.63	7.62	7.86	7.92	6.58	7.89	8.22	6.67	8.21	6.74	8.05	8.86	7.68	8.73	8.12	7.69	6.62	7.14	7.58	8.12	7.08
A_19_P00320101	7.64	7.19	6.39	7.85	8.02	5.54	7.2	7.2	7.55	7.34	6.67	5.42	7.33	6.43	6.11	7.36	7.56	7.4	6.97	6.09	7.51	6.53	6.78	5.12	6.37	7.06	8.13	7.67	5.35	7.41	6.71	6.82	3.88	7.22	6.57	4.99	6.03	5.31	8.42	7.29	6.18	6.22	7.84	6.47	5.34	7.59	7.67	7.12	6.11
A_19_P00320108	4.59	4.88	4.91	5.52	4.5	5.12	4.74	5	4.81	4.7	4.53	4.8	5.16	4.71	4.77	4.95	4.87	4.62	4.8	4.47	4.59	4.85	4.75	4.84	4.59	4.82	4.48	4.74	4.6	4.56	4.67	4.83	4.76	4.86	4.78	4.64	4.61	4.54	4.69	5.01	4.67	5.06	4.64	4.62	4.61	4.59	4.46	4.65	4.76
A_19_P00320120	7.26	7.16	6.7	7.66	7.95	6.52	7.74	7.96	7.02	7.17	7.52	7.02	7.1	6.95	7.32	7.61	6.7	7.5	7.09	7.37	7.77	6.8	7.4	7.43	7.46	7.65	7.44	7.69	6.95	7.74	7.55	6.82	6.85	7.06	7.02	7.43	6.99	7.26	7.83	6.81	7.31	7.45	7.88	7.17	7.06	7.37	6.93	7.68	6.84
A_19_P00320132	5.53	5.51	5.89	5.86	5.68	5.26	5.65	6.16	6.13	6.06	5.76	5.58	6.12	5.7	5.69	5.78	5.75	5.57	5.77	5.52	5.93	5.51	5.91	5.9	5.6	5.74	5.76	5.72	5.58	5.61	6.11	5.49	5.82	6.24	5.55	5.58	5.89	5.5	5.83	5.84	5.85	6.09	6.21	5.55	5.65	5.33	5.36	5.84	5.53
A_19_P00320140	4.21	3.93	4.21	3.83	3.79	3.93	3.89	3.95	3.87	4.08	4.14	4	3.84	3.81	4.22	3.85	4.27	4.07	3.81	3.98	4.17	3.82	4.05	3.93	4.08	3.99	3.94	4.13	3.91	4.03	4.28	3.93	3.86	4.06	3.88	4.29	3.86	4.18	3.68	3.73	4.02	3.89	3.99	3.91	3.93	3.79	4.09	4.04	3.82
A_19_P00320141	4.14	3.99	4.07	3.67	3.92	3.87	3.72	3.82	3.87	3.89	4.1	3.93	3.64	4.01	3.87	4.09	4.22	3.97	3.73	3.93	4.16	3.8	4.17	3.99	4.08	3.92	3.79	3.9	3.76	3.7	4.34	3.91	3.86	4.09	3.87	4.3	3.94	3.9	3.76	4.07	3.77	3.91	4.04	3.72	3.86	4.02	3.9	4.1	4.15
A_19_P00320144	3.9	4.25	3.78	3.82	3.85	3.91	3.85	3.73	3.87	3.9	4.17	3.79	3.67	3.46	3.58	3.71	3.64	3.94	4	3.87	3.73	3.97	3.63	3.79	3.83	3.47	3.71	3.78	3.49	3.87	4.28	4	3.81	3.97	3.82	3.99	3.72	3.83	3.71	3.75	3.52	3.64	3.68	4.05	3.68	3.68	3.91	3.74	3.69
A_19_P00320155	5.84	5.46	5.53	6.35	5.82	4.89	5.31	5.82	6.49	6.11	5.23	4.9	6.19	5.07	5.47	6	5.97	5.4	5.81	5.4	5.45	5.41	5.22	4.81	5.01	5.55	6.01	5.79	5.04	5.31	5.02	5.06	4.15	5.71	5.32	5.04	5.17	4.71	6.17	5.97	5.21	5.55	5.65	5.32	4.9	5.67	5.74	5.27	5.44
A_19_P00320158	5.4	5.49	5.51	5.17	5.22	5.4	5.38	5.39	5.31	5.56	5.5	5.18	5.39	5.37	5.42	5.28	5.5	5.25	5.45	5.37	4.79	5.3	5.39	5.46	5.39	5.35	5.39	5.08	5.43	5.04	5.24	5.43	5.53	5.19	5.62	5.38	5.36	5.35	5.32	5.27	5.47	5.64	5.22	5.41	5.51	5.37	5.26	5.41	5.54
A_19_P00320162	4.09	3.89	3.86	3.89	4.09	4.18	4.07	3.92	4.16	3.91	3.85	3.74	4.05	3.92	4.14	3.8	3.98	3.85	3.87	3.92	3.68	3.6	4.08	4.02	3.76	4.01	4.01	4.05	3.87	3.83	3.81	4.04	3.95	4.15	3.9	3.79	3.99	3.86	3.95	3.97	3.88	3.79	3.86	3.8	3.95	3.94	3.98	3.91	4.02
A_19_P00320173	4.51	4.06	4.1	4.17	4.56	4.24	4.12	4.12	4.11	4.26	4.05	4.09	4.07	4.47	5.7	4.23	4.4	4.41	4.18	4.16	4.26	4.31	4.29	4.19	4.19	4.19	4.25	4.61	4.42	4.25	4.01	4.18	4.01	4.41	4.32	4.2	4.32	4.26	4.25	4.08	4.07	4.17	4.47	4.15	4.24	4.27	4.42	4.59	4.31
A_19_P00320184	4.71	4.63	4.68	5.04	4.94	4.28	4.69	4.83	4.49	4.78	4.89	4.72	4.71	4.81	4.57	4.68	4.65	4.57	4.47	4.68	4.94	4.51	4.9	4.97	4.97	5	4.8	5.1	4.66	4.8	4.78	4.42	4.64	4.81	4.62	5.02	4.72	4.74	4.7	4.51	4.73	4.83	4.92	4.52	4.72	4.84	4.59	5.17	4.5
A_19_P00320193	4.01	3.92	4.06	4.1	3.82	3.77	3.97	3.98	3.97	4.22	3.91	3.88	3.85	3.9	3.99	3.99	3.9	3.97	3.95	3.9	3.92	3.93	3.98	4.01	4.05	3.93	3.97	3.89	3.96	3.79	4.1	4.13	3.82	3.95	3.87	4.05	3.85	3.94	4.15	3.95	3.75	3.97	3.97	4.06	3.98	3.93	4.11	3.95	3.86
A_19_P00320218	5.16	4.94	5.33	5.62	5.04	5.11	4.98	5.37	5.22	5.35	4.94	5.14	5.16	5.01	5.06	5.07	5.27	5.05	5.1	5.04	4.84	4.97	4.89	5.15	4.86	5.08	4.89	5.23	5.09	5.26	4.68	5.07	4.73	5.38	4.93	4.97	5.09	4.83	4.97	5.3	5.05	5.27	5.11	5.02	4.83	5.04	4.99	5.27	5.03
A_19_P00320226	4.89	4.84	4.34	5.13	4.86	5.13	4.89	4.96	4.41	5.09	4.82	5.15	4.42	4.97	4.97	4.82	4.69	5.14	4.89	4.65	5.27	4.84	4.95	4.74	5.24	4.74	5.33	4.77	5.04	5.06	5.13	4.81	5.16	4.25	4.86	4.58	4.99	4.8	5.08	4.35	5.21	4.45	5.32	4.75	4.65	5.01	5.45	5.34	5.16
A_19_P00320229	3.82	4.18	4.02	3.75	3.93	4.45	4.08	3.99	3.82	3.88	4.05	4.67	4.15	4.29	4.33	3.66	3.94	4.16	4.15	4.56	3.99	4.08	3.9	3.95	4.36	3.87	3.94	3.97	4.44	3.92	4.4	4.69	4.49	4.01	4.26	4.33	4.74	4.41	3.99	4.28	4.42	4.11	3.91	4.48	4.33	4.23	4.27	3.88	4.63
A_19_P00320242	6.38	6.14	6.06	7.37	6.88	5.36	6.37	7.34	6.89	6.42	6.05	5.35	6.2	5.7	6.08	6.44	6.11	6.11	6.52	6.02	6.18	6.04	6.17	5.41	6	6.27	6.65	6.86	5.73	6.34	5.68	5.8	5.2	6.67	6.11	5.61	5.85	5.65	7.15	6.29	5.85	6.89	6.52	5.86	5.71	6.23	6.1	6.2	5.92
A_19_P00320251	3.75	4.23	3.91	3.8	3.87	3.98	3.98	4.16	3.97	3.87	3.83	4.03	3.94	4.4	4.4	3.53	3.99	3.9	3.83	4.26	3.87	4.28	3.98	3.98	4.09	4.14	3.77	3.9	4.31	4.14	3.58	4.13	4.95	3.79	4.51	4.09	4.53	4.22	3.73	3.86	4.25	3.77	3.73	4.07	4.09	3.89	3.85	3.99	4.32
A_19_P00320259	4.54	4.59	4.66	4.33	4.1	4.64	4.82	4.59	4.26	4.39	4.27	4.51	4.22	4.31	4.29	4.63	4.54	4.42	4.52	4.55	4.53	4.47	4.41	4.77	4.64	4.52	4.48	4.52	4.47	4.67	4.63	4.24	4.51	4.41	4.29	4.45	4.42	4.73	4.54	4.5	4.75	4.67	4.53	4.6	4.48	4.47	4.47	4.61	4.33
A_19_P00320274	4.74	4.45	4.39	4.33	4.55	5.78	4.56	4.47	4.19	4.4	4.3	5.31	4.45	5.46	5.12	4.41	4.67	4.58	4.35	5	4.61	5.51	4.33	4.56	4.91	4.79	4.67	4.5	5.31	4.22	4.33	4.7	5.15	4.5	5.24	4.68	5.66	5.35	4.57	4.6	5.2	4.75	4.55	5.78	5.36	4.85	4.83	4.83	5.35
A_19_P00320275	4.98	5.16	5.8	5.17	5.21	4.83	5.38	5.87	5.64	5.29	5.18	4.87	5.5	4.59	4.76	5.5	5.65	5.19	5.32	4.88	5.25	4.9	4.98	5.26	4.75	5.29	5.84	5.01	4.71	5.08	5.58	5.37	5.12	5.74	4.85	5.82	4.59	4.65	5.75	5.32	5.02	6.01	5.65	5	4.74	4.97	5.07	4.92	4.86
A_19_P00320288	4.85	4.94	5.74	5.02	6.02	4.66	5.03	6.17	4.93	5.1	4.91	4.92	5.08	5.01	5.43	5.78	5.73	5.45	5.2	5.44	5.54	4.85	4.79	5.22	5.1	5.88	5.55	6.08	4.97	5.18	4.97	4.85	4.44	5.53	5.26	5	5.04	4.8	5.02	5.06	5.06	4.92	5	5.29	5.11	5.15	4.77	5.05	4.75
A_19_P00320295	5.16	4.78	4.9	5.79	5.38	4.51	5.09	5.83	5.55	5.38	4.79	4.69	5.28	4.51	5.01	5.47	4.77	4.84	5.26	4.81	5.19	4.74	4.89	4.8	5.01	5.46	5.55	5.36	4.54	5.22	4.97	4.37	4.27	5.52	4.79	4.82	4.75	4.56	5.87	4.8	4.76	5.12	5.2	4.91	4.6	5.1	4.79	4.92	4.56
A_19_P00320314	5.6	5.45	5.29	5.65	5.37	6.16	5.46	5.42	5.13	5.72	5.55	5.83	5.54	5.5	5.54	5.5	5.43	5.58	5.7	5.78	5.06	5.63	5.66	5.8	5.69	5.5	5.49	5.35	5.62	5.83	5.58	5.81	5.52	5.27	5.51	5.65	5.51	5.38	5.24	5.24	5.52	5.37	5.31	5.52	5.64	5.67	5.43	5.66	5.64
A_19_P00320343	5.47	4.99	4.56	4.93	5.75	5.16	4.69	5.08	5.34	5.34	5.55	5.03	5.17	5.12	5.08	5.34	5.14	5.91	4.84	4.55	5.06	4.99	4.8	4.42	4.94	4.65	5.73	5.74	5.05	5.35	5.25	5.38	3.78	4.98	5.16	4.41	5.33	5.08	5.22	5.23	4.91	5.85	5.63	5.06	4.76	4.95	5.13	5.15	5.28
A_19_P00320351	5.04	4.9	5.13	5.51	5.13	5.12	4.94	5.5	4.89	4.9	4.97	5.13	5.02	4.93	5.16	5.37	5.1	5.11	5.24	5.14	4.56	4.91	4.97	5.23	5.09	5.07	4.96	5.27	4.9	4.99	4.74	4.92	4.82	4.99	4.98	4.9	4.86	5.06	5.19	4.91	4.84	5.19	5.09	4.93	5.03	5.01	4.7	5.18	5.05
A_19_P00320354	3.44	3.82	3.74	3.84	3.85	3.75	3.61	3.85	3.74	3.86	3.71	3.91	3.61	4	3.8	3.77	3.72	3.6	3.83	3.82	3.76	3.91	3.65	3.71	3.68	3.75	3.67	3.52	3.87	3.68	3.76	3.72	4.11	3.83	3.58	3.65	3.95	3.9	3.59	3.63	3.91	3.86	3.65	3.92	3.77	3.8	3.85	3.74	3.65
A_19_P00320362	4.83	4.72	4.75	4.74	4.71	4.37	4.52	4.51	4.87	4.61	4.73	4.4	4.37	4.36	4.29	4.78	4.91	4.65	4.9	4.51	4.65	4.44	4.7	4.47	4.43	4.58	4.9	4.73	4.32	4.6	4.6	4.67	4.37	4.88	4.38	4.32	4.49	4.49	4.88	4.7	4.21	4.67	4.68	4.31	4.41	4.55	4.7	4.64	4.51
A_19_P00320371	4.35	4.16	4.33	4.12	4.37	4.43	4.25	4.2	4.41	4.29	4.15	4.28	4.2	4.48	4.53	4.31	4.15	4.23	4.31	4.41	4.1	4.27	4.35	4.24	4.33	4.12	4.13	4.32	4.25	4.25	4.02	4.16	4.33	4.36	4.44	4.34	4.25	4.33	4.45	4.4	4.28	4.37	4.36	4.33	4.45	4.27	4.36	4.32	4.39
A_19_P00320384	6.81	6.63	7.04	6.18	6.84	6.4	6.82	7.41	7.03	6.72	6.48	6.38	6.57	6.58	6.45	7.08	7.32	6.9	7	6.54	6.88	6.55	6.61	7.05	6.56	7.28	7.29	7.01	6.42	6.62	6.34	6.58	5.68	6.98	6.35	6.86	6.07	6.4	7.07	7.65	6.49	7.51	7.24	6.62	6.39	7.18	6.65	6.81	6.4
A_19_P00320387	3.69	3.83	3.93	3.65	3.71	3.75	3.76	3.83	3.92	3.9	3.61	3.71	3.92	3.65	3.92	3.79	3.75	3.89	3.77	3.89	3.97	3.68	3.92	3.8	3.83	3.76	3.82	3.75	3.83	3.75	3.68	3.85	3.73	3.81	3.59	3.95	4.11	3.71	3.63	3.61	3.86	3.8	3.8	4.01	3.79	3.89	3.91	3.59	3.99
A_19_P00320396	5.62	5.28	5.59	5.4	5.62	5.02	5.5	5.37	5.55	5.61	5.22	5.06	5.45	5.31	5.07	5.38	5.63	5.3	5.52	5.11	5.24	5.1	5.32	5.26	4.95	5.18	5.52	5.59	5.09	5.27	5.28	5.34	4.97	5.66	5.28	5.55	5.28	5.16	5.39	5.78	5.12	5.56	5.24	5.16	5.21	5.28	5.1	5.44	5.19
A_19_P00320400	4.46	4.42	4.23	4.29	4.6	4.1	4.41	4.44	4.07	4.46	4.36	4.27	4.37	4.53	4.39	4.57	4.42	4.35	4.4	4.51	4.73	4.23	4.64	4.42	4.5	4.51	4.42	4.41	4.39	4.4	4.36	4.22	4.24	4.32	4.36	4.67	4.57	4.31	4.32	4.33	4.34	4.42	4.66	4.36	4.5	4.42	4.2	4.35	4.34
A_19_P00320407	4.9	5.06	4.85	5.04	5.03	4.57	4.85	4.99	4.88	4.87	4.86	4.71	4.83	4.34	4.75	5.07	4.57	4.57	5.11	4.84	4.89	4.5	4.89	4.54	4.85	4.86	4.92	4.76	4.49	4.84	4.76	4.83	4.64	4.79	4.43	4.57	4.46	4.66	5.28	4.87	4.74	5.74	5.41	4.46	4.57	4.66	4.54	5.01	4.51
A_19_P00320411	3.96	3.61	3.78	3.86	3.49	3.76	3.73	3.73	3.85	3.59	3.8	3.64	3.93	3.8	3.93	3.74	4	3.76	3.91	3.87	3.84	3.74	3.72	3.67	3.7	3.79	3.77	4	3.76	3.68	3.66	3.78	3.55	3.82	3.74	3.9	3.74	3.89	3.68	3.85	3.6	3.82	3.69	3.63	3.9	3.88	3.8	3.71	3.63
A_19_P00320427	4.45	4.7	4.5	4.51	4.59	5.02	4.68	4.57	4.46	4.63	4.51	5.38	5.08	5.12	5.06	4.66	4.74	5.09	4.65	4.69	5.12	5.33	5.27	4.78	5.26	5.16	4.58	4.84	5.04	4.42	5.27	4.43	5.37	4.63	5.08	5.11	5.21	5.38	4.36	4.69	4.84	4.44	4.47	5.06	5.06	4.85	5.34	4.74	5.24
A_19_P00320434	5.04	4.28	5.4	4.5	4.85	4.48	4.62	5.3	4.63	4.55	4.71	4.56	4.69	4.59	4.73	4.73	5.23	4.77	4.99	4.91	4.02	4.62	4.3	4.85	4.56	4.7	4.57	4.87	4.44	4.51	4.62	4.17	4.54	4.61	4.29	4.05	4.22	5	4.65	5.04	4.94	5.22	4.88	4.7	5.04	4.79	4.24	5.01	4.54
A_19_P00320438	3.91	3.87	4.09	3.69	3.73	3.72	3.81	3.73	4.57	4.65	3.83	3.72	4.55	4.35	3.73	3.88	3.7	3.87	3.67	3.77	3.82	3.77	4.32	3.78	3.83	3.76	3.74	3.84	3.67	3.77	4.32	3.93	3.79	4.36	3.84	4.02	4.46	3.94	3.82	3.53	4.49	3.74	4.41	3.79	3.67	3.78	3.88	3.77	3.86
A_19_P00320440	4.38	4.46	4.09	4.44	4.53	4.31	4.26	4.25	4.5	4.43	4.21	4.6	4.51	4.62	4.99	4.27	4.43	4.68	4.34	4.66	4.93	4.79	4.39	4.32	4.5	4.73	4.06	4.36	4.88	4.17	4.42	4.23	4.75	4.38	4.83	4.52	4.68	4.55	4.2	4.19	4.66	4.3	4.3	4.6	4.53	4.29	4.3	4.5	4.77
A_19_P00320449	7.2	7.27	6.41	7	7.39	7.35	7.1	7	7.32	7.49	7.18	7.36	7.31	7.32	7.49	6.94	6.86	7.27	7.26	7.31	7.29	7.21	7	7.01	7.33	7.4	7.08	7.49	7.42	7.08	7.1	7.27	7.26	7.44	7.42	6.99	7.21	7.31	7.18	6.71	7.16	6.51	7.05	7.41	7.37	7.01	7.2	7.12	7.56
A_19_P00320451	4.07	4.37	4.26	4.11	4.36	3.8	4.14	4.24	4.5	4.55	4.16	4	4.41	4.18	4.02	3.99	4.29	4.33	4.15	3.98	4.33	4.19	4.35	3.9	3.98	4.17	4.29	4.05	4.19	4.18	4.23	4.01	3.79	4.29	4.31	4.27	4.06	4	4.39	4.17	4.11	4.05	3.94	4.13	3.98	4.17	4.32	4	4.14
A_19_P00320469	4.19	3.64	4.05	3.63	3.92	3.64	3.61	4.23	3.95	4.52	3.61	3.82	4.6	3.78	3.91	4.14	3.84	4.2	3.95	3.68	3.85	4.24	3.76	3.74	3.87	3.68	4.1	3.98	3.76	4.04	3.55	3.76	3.58	3.96	3.76	3.88	3.88	3.69	3.84	3.73	3.67	3.71	4.32	3.94	3.89	3.88	3.89	3.72	4
A_19_P00320471	4.23	4.03	4.65	4.16	4.26	4.24	4.05	4.73	4.23	4.56	4.29	4.15	4.7	4.01	3.86	4.44	4.47	4.22	4.17	4.35	4.33	4.3	4.33	4.46	4.24	4.25	4.32	4.73	4.21	4.22	3.8	4.28	3.95	4.32	4.04	4.46	4.19	4.16	4.32	4.23	4.03	4.57	4.62	4.14	4.08	4.22	4.04	4.29	4.27
A_19_P00320478	4.43	3.95	4.14	4.38	4.33	4.57	4.19	4.01	4.26	4.2	4.15	4.16	4.01	4.15	4.24	4.27	4.32	4.14	4.19	4.33	4.32	4.02	4.54	4.25	4.19	4.12	4.44	4.26	3.91	4.09	4.13	4.53	3.78	4.24	4.19	4.27	4.25	3.99	4.32	4.24	3.69	4.4	4.31	4.19	3.87	4.18	4.08	3.92	4.33
A_19_P00320488	3.91	3.78	4.03	3.89	3.89	4	4.05	4.21	4.49	4.29	4.25	3.95	4.19	4.27	4.1	4.14	4.07	4.01	4.12	4.19	4.23	3.98	4.41	4.04	3.79	4.02	4.14	4.11	3.97	4.03	4.17	3.96	3.93	4.12	4.11	4.02	4.06	3.91	4.07	3.87	4.18	4.16	4.23	3.86	3.95	3.92	4.06	3.9	4.05
A_19_P00320492	4.04	3.88	4.13	4.26	3.99	4	3.88	3.99	3.95	4.02	3.93	3.86	4.39	4.18	4.15	4.04	4.06	4.07	3.93	4.1	4.08	4.04	4.2	3.99	4.2	4.12	4.09	4.01	4.02	4.2	4.11	3.9	3.93	4.13	4.07	4.11	4.21	4.02	3.87	4.06	3.02	4.09	4.09	4.02	3.94	3.99	4.13	4.16	3.93
A_19_P00320499	3.88	4.06	3.77	3.73	3.81	3.69	3.81	3.76	3.77	3.76	3.94	3.9	3.66	3.87	3.69	3.97	4.08	3.62	3.87	3.83	3.67	3.78	3.91	3.93	3.76	3.77	3.99	3.57	3.8	3.83	3.88	3.68	3.76	3.69	3.89	3.78	3.76	3.69	4.12	3.91	3.93	3.79	3.75	3.87	3.96	3.86	3.88	3.89	3.65
A_19_P00320517	4.06	3.9	4.15	3.99	4.07	3.92	4.31	3.9	4.1	3.84	3.99	3.95	3.9	4.16	3.88	3.95	4.06	4.21	4.09	4.11	4.01	4.36	4.21	4.11	3.99	4.12	3.86	4.01	4.11	4.04	4	3.98	4.21	3.99	4.16	4.27	4.2	4.07	4.2	4.2	3.94	4.08	4.05	4.05	3.95	4.09	3.9	4.09	4.16
A_19_P00320532	6.51	6.13	6.11	7.11	6.41	5.55	6.3	6.77	6.83	6.57	6.03	5.71	6.6	5.73	6.07	6.86	6.49	6.22	6.58	6.32	5.97	5.96	6.08	5.81	6.23	6.28	6.85	6.52	5.86	6.34	5.91	5.8	5.2	6.37	5.9	5.91	5.93	5.87	7.03	6.21	6.01	5.98	6.43	6.18	5.99	6.34	6.28	6.31	6.08
A_19_P00320536	5.13	4.91	4.63	4.63	4.79	4.7	4.41	4.17	4.56	4.6	4.6	4.82	4.57	4.74	4.36	4.15	4.96	5	4.4	5.15	4.91	4.66	4.85	4.81	4.75	4.74	4.86	4.93	4.91	4.61	4.92	4.64	5.1	4.72	4.86	4.58	4.82	4.84	4.68	4.73	4.78	4.89	4.68	4.79	5.01	5.1	5.2	4.69	4.37
A_19_P00320543	3.97	4	3.97	3.94	3.98	3.7	3.86	4.04	3.65	3.72	3.82	3.93	3.79	3.91	3.82	3.83	3.8	3.82	3.82	3.97	4.02	3.96	3.82	3.98	3.88	3.91	3.96	3.97	3.93	4	3.84	4.15	3.86	3.98	3.87	3.57	3.89	3.92	3.91	4.02	3.96	4.12	3.99	3.89	3.97	3.97	3.8	4.01	4.02
A_19_P00320555	5.06	4.57	4.85	5.44	5.23	4.78	5.11	5.39	4.99	5	5.13	4.84	4.86	4.65	4.9	5.24	4.87	5.07	5.13	4.99	4.96	4.68	4.82	4.75	4.69	5	5.14	5.11	4.7	4.89	4.81	4.81	4.38	5.06	4.78	4.67	4.75	4.85	5.22	5.14	4.91	5.29	5.17	4.83	4.83	4.98	4.48	4.95	4.88
A_19_P00320562	4.37	4.21	4.18	4.28	4.29	4.32	4.34	4.35	4.25	4.28	4.13	4.29	4.18	4.35	4.36	4.54	4.48	4.06	4.34	4.5	4.03	4.22	4.37	4.29	4.28	4.21	4.25	4.15	4.16	4.37	4.08	4.13	3.93	4.5	4.09	4.2	4.26	4.13	4.24	4.05	4.16	4.31	4.4	4.13	4.37	4.16	4	3.96	4.24
A_19_P00320567	4.78	4.8	4.76	4.87	4.87	5.12	4.91	4.99	4.91	4.74	4.56	4.92	4.74	4.81	4.84	4.97	5.07	4.86	4.86	4.94	4.37	4.89	4.68	4.7	4.87	5.11	4.79	4.87	4.68	4.63	4.47	4.78	5.69	4.9	5.18	4.79	5.17	4.7	4.73	4.84	4.65	4.83	4.73	5.08	5.04	5.05	4.66	4.79	4.93
A_19_P00320570	4.51	4.58	4.86	4.36	4.73	4.47	4.68	4.92	4.9	4.67	4.51	4.42	4.52	4.36	4.38	4.88	4.81	4.49	4.44	4.44	4.56	4.51	4.46	5	4.48	4.79	5.05	4.94	4.37	4.55	4.39	4.45	4.15	4.89	4.52	4.78	4.31	4.26	4.95	4.72	4.3	4.58	4.8	4.48	4.31	4.62	4.61	4.69	4.39
A_19_P00320579	7.28	6.4	5.84	6.35	6.79	6.75	6.91	6.17	5.85	6.51	7.34	6.14	6.57	6.45	6.64	7.03	5.83	6.5	6.5	6.42	6.71	6.28	6.37	6.13	6.65	6.19	7.17	6.82	6.52	7.29	6.16	7.26	6.14	6.32	6.35	6.07	6.3	6.53	6.91	6	6.38	6.65	6.66	6.46	6.67	6.06	6.4	6.59	6.41
A_19_P00320597	6.38	6.7	6.86	6.71	6.2	6.22	6.76	6.35	6.57	7.14	6.92	6.5	6.86	6.89	6.62	6.5	6.22	6.27	6.7	6.68	6.37	6.71	6.64	6.65	6.5	6.24	6.28	6.87	6.65	6.55	6.71	6.94	6.68	6.15	6.63	6.84	6.67	6.67	6.49	6.13	6.79	6.98	6.03	6.71	6.89	6.6	6.5	6.71	6.82
A_19_P00320602	7.39	7.37	6.21	6.98	7.55	7.52	7.03	6.77	7.45	7.63	7.47	7.4	7.3	7.41	7.52	7.09	6.78	7.46	7.33	7.41	7.3	7.25	7.14	6.6	7.46	7.41	7.34	7.63	7.64	7.24	7.25	7.43	7.4	7.48	7.37	7.04	7.32	7.42	7.43	6.71	7.28	5.8	7.18	7.49	7.6	6.86	7.6	7.3	7.56
A_19_P00320603	4.14	4.2	4.28	4.16	4.08	4	3.99	4.23	4.16	4.11	3.84	4.19	3.86	3.83	3.79	4.19	4.17	4.06	4.25	4.15	4.12	4.03	4.1	4.25	4.1	4.17	3.97	4.16	3.93	4.24	4.2	4.07	3.83	4.17	4.19	4.2	4.01	4.28	4.05	4.3	4.12	4.07	4.2	4.07	4.02	4.14	3.96	4.01	4.12
A_19_P00320611	4.98	5.2	5.02	6.57	5.09	5.48	4.91	5.3	5.08	4.96	4.77	5.27	5.41	4.94	4.9	5.67	4.96	5.21	5.26	4.88	4.84	4.83	4.9	5.2	4.97	4.91	5.05	5.39	4.72	5.29	4.71	4.68	5.16	5.16	4.99	4.99	5.15	4.98	4.96	4.93	5.2	5.25	5.14	4.93	5.11	4.66	4.7	4.97	5.05
A_19_P00320614	4.32	4.05	4.04	4.18	3.98	4.3	4.02	4.19	4.03	4.1	4.09	4.1	4.09	4.11	4.18	3.91	4.11	4.3	4.17	4.19	3.78	4.15	3.95	4.14	4.03	3.95	4.02	4.18	4.25	3.98	3.9	4.06	4.08	4.01	4.12	4.06	4.01	4.12	4.01	4.24	4.09	4.09	3.98	4.06	4.1	4.04	4.09	4.21	4.14
A_19_P00320619	4.03	4.13	3.98	3.99	4.22	4.03	3.98	3.94	4.13	4.29	3.99	3.81	3.79	3.88	3.83	4.19	4.07	3.84	3.6	3.84	4.09	3.99	3.75	3.92	3.91	4.05	4.08	4.23	3.98	4.17	4.17	4.03	4.11	4.14	3.83	4.19	3.8	3.9	4.08	4.01	3.99	4.05	3.91	3.86	3.89	3.93	4	4.07	3.73
A_19_P00320622	4.36	4.57	4.21	4.4	4.76	3.93	4.63	4.52	4.39	4.56	4.73	4.26	4.36	4.7	4.52	4.53	4.37	4.32	4.52	4.68	4.41	4.57	4.55	4.31	4.5	4.49	4.77	4.82	4.35	4.38	4.73	4.4	4.47	4.45	4.59	4.65	4.72	4.62	4.61	4.4	4.61	4.41	4.6	4.54	4.43	4.42	4.29	4.27	4.51
A_19_P00320625	5.08	5.1	4.93	4.96	5.72	4.84	5.12	5.08	5.31	5.15	5.06	4.79	5.12	4.78	4.75	5.2	4.94	5.02	4.7	5.04	5.42	4.98	4.98	4.56	5.19	4.8	5.3	5.57	4.73	5.07	5.27	4.96	4.82	4.99	4.93	4.92	4.87	4.86	5.21	5.33	4.98	4.93	5.3	4.83	4.67	5.05	5.3	4.79	4.75
A_19_P00320628	3.79	4.27	3.99	3.86	3.82	3.67	3.93	3.82	3.77	3.59	3.59	3.9	3.82	3.86	3.66	3.88	3.75	3.83	3.88	3.47	3.9	3.98	3.44	3.87	3.93	3.83	3.76	3.95	3.82	3.83	3.9	3.93	4.07	3.86	3.73	3.88	3.46	3.83	3.72	3.63	3.83	3.65	3.79	3.98	3.99	3.59	3.75	3.84	3.76
A_19_P00320640	6.59	6.56	6.68	6.81	6.68	6.19	6.6	6.93	7.17	7.11	6.63	6.15	6.89	6.47	6.43	6.5	6.7	6.59	6.68	6.49	6.37	6.45	6.99	6.4	6.33	6.41	6.76	6.77	6.5	6.32	7.01	6.53	6.81	7.11	6.66	6.46	6.93	6.5	6.64	6.8	6.81	6.95	7.36	6.43	6.57	5.53	6.41	6.47	6.5
A_19_P00320644	5.07	4.7	4.94	4.72	4.65	5.43	4.81	4.56	5.21	5.07	4.67	4.71	5.02	5.06	4.88	5.11	5.19	4.79	4.8	4.78	4.53	4.75	4.89	4.74	4.91	4.93	4.91	4.65	4.85	4.71	4.86	4.93	4.82	5.08	4.68	4.73	5.07	4.64	4.96	5.05	5.07	4.68	4.81	4.73	4.77	4.91	5.04	4.93	5.05
A_19_P00320663	4.08	4.17	4.14	4.01	3.99	4.21	4.12	4.03	3.88	4.29	3.99	4.1	4.5	4.24	4.39	4.06	4.24	3.92	3.89	3.88	4.27	4.13	3.93	3.94	4.23	3.97	4.04	4.12	4.08	4.03	4.29	4.2	4.6	4.07	4.34	4	4.53	4.01	4.2	4.17	4.28	3.86	3.91	4.08	4.08	4.03	4.19	3.9	4.35
A_19_P00320664	4.14	4.55	4.35	4.55	4.29	6.12	4.81	4.6	4.28	4.48	4.53	5.27	5.03	5.12	4.92	4.33	4.41	4.84	4.76	4.49	4.48	5.23	4.56	4.48	5.2	4.74	4.49	4.14	4.94	4.48	4.76	4.6	5.64	4.05	4.99	4.86	5.48	5.2	4.48	4.4	5.29	4.71	4.55	5.08	4.97	4.67	5.08	4.6	5.4
A_19_P00320665	4.3	4.82	4.35	4.28	4.28	5.61	4.74	4.44	4.16	4.5	4.32	5.17	4.77	4.71	4.58	4.17	4.39	4.58	4.53	4.45	4.17	5.18	4.34	4.51	5.04	4.52	4.43	4.39	5.01	4.53	4.87	4.45	5.54	4.16	4.77	4.59	5.33	4.91	4.4	4.28	5	4.39	4.53	4.85	4.93	4.56	4.92	4.48	5.13
A_19_P00320675	4	4.16	3.98	3.94	3.79	3.96	4.12	3.78	4.51	4.16	4.37	3.98	4.85	4.05	3.66	3.76	3.88	4	4.05	3.93	3.99	3.99	4.1	4.04	4.18	3.84	3.74	3.89	4.26	4.13	4.41	3.98	3.77	4.05	3.95	4	4.14	4.1	3.96	4.12	3.88	3.84	4.05	3.98	3.94	4.02	4.12	3.96	3.92
A_19_P00320685	3.89	3.75	3.85	3.92	3.92	4.17	3.85	4	4.04	4.42	3.94	4.09	4.09	4.05	3.98	4.06	3.87	3.98	3.76	3.92	4.05	3.88	3.96	3.89	3.81	4.26	3.87	3.93	4.23	3.7	4.04	3.78	4.08	4	3.95	3.83	4.01	3.74	3.92	4.03	4.04	3.87	4.01	4.13	3.88	3.94	4	3.9	4.17
A_19_P00320708	6.58	6.63	5.59	6.55	6.73	6.74	6.9	6.72	5.48	6.44	6.8	6.42	6.45	6.42	6.47	6.6	5.67	7.15	6.35	6.45	6.6	6.46	6.46	6.37	7.23	7.15	6.44	6.36	6.42	7.02	6.85	6.32	6.67	5.85	6.56	6.14	6.78	6.69	6.4	5.48	6.9	5.81	6.49	6.74	6.7	6.1	6.37	6.33	6.51
A_19_P00320715	4.33	4.32	4.39	4.64	4.57	4.18	4.32	4.42	4.46	4.23	4.36	4	4.19	4.19	4.04	4.18	4.19	4.28	4.36	4.34	4.42	4.11	4.27	4.14	3.94	4.18	4.3	4.34	4.25	4.41	4.41	4.32	3.97	4.18	4.16	3.96	4.13	3.96	4.15	4.95	4.13	4.55	4.72	4.19	4.17	4.11	4.72	4.2	4.05
A_19_P00320716	4.45	4.48	4.29	4.69	4.43	4.21	4.25	4.41	4.34	4.44	4.4	4.16	3.9	4.08	4.11	4.21	4	4.46	4.11	4.34	4.32	4.35	4.36	4.02	4.27	4.54	4.59	4.3	4.23	4.43	4.55	4.26	4.36	4.59	4.21	4.13	4.23	4.1	4.32	4.86	4.44	4.44	4.78	4.32	4.29	4.37	4.62	4.3	4.22
A_19_P00320718	6.65	6.65	6.99	6.45	6.67	5.54	6.51	5.91	5.94	6.5	6.66	7	6.03	5.65	5.81	7	6.15	5.75	6.87	5.71	5.79	5.5	7	7.39	6.06	6.42	6.83	7	5.47	6.31	6.11	6.57	4.44	6.08	5.36	6.53	5.52	5.77	6.47	5.97	6.14	8.56	6.19	5.36	5.94	6.86	5.88	6.87	5.63
A_19_P00320719	7.08	7.11	6.15	7.23	7.35	6.54	6.75	6.59	6.88	6.9	7.15	6.77	6.93	6.75	6.85	6.57	6.86	7.08	6.85	6.96	7.06	6.84	7.07	6.8	7.09	6.45	6.9	7.37	6.81	7.09	7.19	7.03	7.13	6.85	6.84	6.84	6.83	6.78	6.99	6.64	6.92	5.97	7.05	6.78	6.96	6.93	7.23	7.06	6.78
A_19_P00320722	4.32	4.22	4.52	4.36	4.04	4.88	4.26	4.24	4.27	4.14	4.34	4.16	4.17	4.54	4.44	4.1	4.08	4.56	4.39	4.35	4.4	4.53	4.34	4.47	4.33	4.29	4.36	4.13	4.61	4.33	4.64	4.56	4.87	4.22	4.61	4.46	4.69	4.05	4.37	4.41	4.7	4.44	4.37	4.53	4.58	4.19	4.73	4.2	4.83
A_19_P00320723	4.17	4.69	4.77	4.31	4.22	4.62	4.15	4.3	3.99	4.26	4.34	3.88	4.1	4.61	4.46	4.31	3.97	4.62	4.42	4.37	4.47	4.2	4.2	4.38	4.4	4.39	4.28	4.12	4.54	4.39	4.51	4.53	4.82	4.08	4.51	4.42	4.57	4.15	4.29	4.23	4.56	4.15	4.22	4.53	4.49	4.22	4.71	4.44	4.67
A_19_P00320727	4.05	3.87	3.89	4.25	3.99	4.01	3.88	3.83	4.07	4.11	3.8	3.37	4.27	3.73	3.84	3.88	3.4	3.9	4.01	3.82	3.78	3.78	4.07	3.84	3.83	3.85	3.95	3.7	3.79	3.86	4.23	3.74	3.87	3.96	3.77	3.78	3.95	3.66	3.87	3.92	3.86	4.05	4.01	3.73	3.85	3.84	3.91	3.73	3.75
A_19_P00320731	4.46	4.09	4.41	4.25	4.21	4.16	4.08	4.16	4.14	3.93	4.18	4.27	4.14	4	4.32	4.18	4.43	4.31	4.24	4.4	4.05	4.23	3.89	4.29	4.48	4.54	4.13	4.56	4.27	4.08	4.01	4.16	4.33	4.24	4.02	4.21	4.03	4.39	4.37	4.35	4.28	4.46	4.32	4.2	4.33	4.35	4.04	4.46	4.35
A_19_P00320740	5.83	5.97	5.27	6.18	7.19	4.42	6.02	5.92	5.85	5.99	5.27	4.8	5.48	4.87	5.6	5.71	5.54	6.62	5.97	5.38	6.48	4.88	5.91	4.71	5.84	6.35	5.93	7.24	4.74	5.17	6	4.89	3.86	6.14	5.3	6.12	5.54	5.13	7.05	5.32	5.01	5.11	6.11	5.48	5.42	5.63	5.58	5.48	4.89
A_19_P00320749	5.61	5.44	5.39	5.85	5.18	6.28	5.55	5.83	5.34	5.41	5.21	5.88	5.46	5.34	5.52	5.43	5.65	5.44	5.7	5.45	4.93	5.49	5.23	5.66	5.47	5.83	5.45	5.44	5.59	5.29	5.23	5.39	5.24	5.28	5.48	5.44	5.47	5.72	5.55	5.62	5.86	6.04	5.29	5.6	5.63	5.64	5.23	5.73	5.63
A_19_P00320759	5.3	5.35	4.76	4.39	5.43	6.14	5.22	5.13	4.18	5.81	5.55	5.69	5	5.65	5.59	4.99	5.09	5.69	5.36	5.54	5.1	5.67	5.64	5.37	5.84	5.3	5.04	5.04	5.68	6	5.48	5.68	5.3	4.79	5.57	5.64	5.36	5.47	4.7	4.86	5.79	5.16	5.16	5.41	5.57	5.68	5.55	5.6	5.48
A_19_P00320780	4.76	4.53	4.95	4.64	4.68	5.31	4.78	4.88	4.71	4.67	4.69	4.96	4.63	5.1	4.76	4.85	4.86	4.68	4.82	4.84	4.94	4.94	4.62	4.89	4.82	4.7	4.52	4.71	4.76	4.66	4.57	4.83	4.76	4.7	5.03	5.05	5.1	5.15	4.61	4.74	4.45	4.89	4.64	5.04	4.99	4.82	4.68	4.78	5.08
A_19_P00320785	3.74	3.66	3.6	3.97	3.78	3.96	3.91	3.67	3.7	3.85	3.96	3.81	3.74	3.75	3.95	3.75	3.72	3.82	3.92	3.91	3.86	3.71	3.76	3.73	3.85	3.88	3.97	4	3.71	3.75	3.57	3.71	3.84	3.83	3.84	4.05	4.16	3.82	3.96	3.78	3.69	3.69	3.83	3.84	3.58	3.77	3.94	3.72	3.76
A_19_P00320792	4.92	5.22	4.65	5.1	5.01	4.95	4.87	4.95	5.3	5.19	4.98	4.88	4.98	5.07	4.98	4.71	4.93	4.93	5.13	5.06	4.92	5.1	4.96	5.07	4.81	4.97	4.69	4.73	5.14	4.67	5.07	5.06	4.96	5.25	5.03	5.16	5.14	4.87	4.85	5.19	4.97	4.78	5.08	5	4.99	5.07	5.18	4.73	5.21
A_19_P00320796	6.66	6.4	6.13	6.94	7.15	6.12	6.83	7.08	6.43	6.48	6.7	6.22	6.42	6.43	6.6	6.9	6.29	6.6	6.36	6.68	6.68	6.15	6.72	6.63	6.64	6.65	6.78	6.84	6.3	7.08	6.75	6.2	6.3	6.7	6.52	6.71	6.48	6.44	6.86	6.35	6.56	6.73	7.1	6.43	6.37	6.72	6.2	6.81	6.25
A_19_P00320804	5.36	5.01	4.54	4.21	5.2	4.08	4.13	5.77	4.23	4.16	5.19	3.95	4.74	4.03	3.96	4.98	5.22	5.16	4.37	4.17	5.06	3.94	4.84	4.23	4.47	4.83	5.72	5.2	4.04	4.94	4.79	5.23	4.09	5.45	4.08	4.67	3.89	4.18	4.29	5.16	3.78	4.86	4.99	3.74	4.25	4.96	5.47	4.91	4.15
A_19_P00320814	4.18	3.86	3.75	3.9	3.95	3.87	3.95	4.01	3.89	3.95	3.87	3.97	3.75	4.02	3.88	3.8	4.06	3.89	3.81	3.75	3.94	4.05	3.95	3.83	3.87	4.08	4.04	3.8	3.95	3.72	3.92	3.92	3.82	4.02	3.92	3.78	3.97	3.76	3.7	3.77	3.82	3.82	4	3.87	4.16	3.82	3.99	4.01	4
A_19_P00320841	4.4	4.43	4.56	5.31	4.37	4.58	4.51	4.53	4.6	4.18	4.47	4.51	4.74	4.35	4.38	4.75	4.47	4.43	4.4	4.29	4.59	4.54	4.48	4.56	4.63	4.47	4.54	4.39	4.6	4.44	4.47	4.17	4.62	4.48	4.53	4.5	4.39	4.36	4.38	4.37	2.38	4.49	4.57	4.43	4	4.43	4.4	4.45	4.72
A_19_P00320866	6.02	6.84	7.87	5.88	6.32	6.99	6.26	5.65	6.19	6.83	6.41	7.03	6.49	6.8	6.73	6.44	6.35	6.51	6.72	6.93	6.08	6.8	6.62	5.75	7.08	6.71	5.62	6.54	6.66	6.11	7.5	6.49	7.64	6.8	6.93	6.42	6.88	6.74	5.69	5.74	6.63	5.61	6.32	6.62	6.98	6.38	6.39	6.24	6.59
A_19_P00320872	4.59	4.56	4.73	4.37	4.56	4.26	4.46	4.59	4.26	4.45	4.29	4.31	4.3	4.23	4.36	4.38	4.78	4.35	4.58	4.6	4.08	4.15	4.02	4.43	4.39	4.39	4.29	4.43	4.17	4.34	4.24	4.01	4.16	4.33	4.11	3.97	3.97	4.51	4.41	4.65	4.4	4.41	4.43	4.27	4.31	4.18	4.02	4.46	4.2
A_19_P00320875	3.9	3.75	3.91	3.82	3.71	3.75	4.04	3.76	3.8	3.92	3.58	3.77	4.01	3.85	3.65	3.68	4.03	3.92	3.86	3.94	3.89	3.89	3.73	3.58	3.77	3.94	3.92	3.97	3.93	3.75	3.96	3.87	3.71	3.87	3.87	3.78	3.94	3.85	3.73	3.92	3.99	3.6	3.91	3.75	3.89	3.88	3.83	3.91	3.84
A_19_P00320881	3.81	3.66	3.64	3.63	3.76	3.79	3.89	3.5	3.83	3.82	3.65	3.8	3.82	3.86	3.79	3.87	3.75	3.68	3.66	3.73	3.79	3.7	3.44	3.8	3.8	3.77	3.85	3.83	4.06	3.81	3.61	3.85	3.8	3.62	3.69	3.73	3.71	3.77	3.63	3.93	3.83	3.87	3.81	3.85	3.8	3.72	3.8	3.62	3.95
A_19_P00320885	5.38	5.09	5.16	5.11	5.38	5.28	5.15	5.21	5.35	5.49	5.38	5.05	5.01	4.92	4.81	5.68	5.52	5.52	5.34	5.17	5.33	4.97	5.16	5.47	5.1	5.31	5.7	5.8	5	5.11	5.03	5.22	4.55	5.45	5.04	4.82	5.03	4.98	5.46	5.39	4.91	5.71	5.68	5.11	4.65	5.3	4.93	5.25	5.26
A_19_P00320907	3.93	3.88	4.02	3.87	3.77	3.88	3.99	3.69	3.88	4.11	3.99	4.15	3.97	4.04	3.97	3.93	3.72	4.01	4.01	3.6	3.9	3.71	4.07	4.09	3.98	3.96	3.67	3.78	4	4.03	3.9	4.04	3.87	3.64	3.84	4.07	4.03	3.94	3.68	3.93	3.86	3.87	4	4.07	3.86	3.85	4.32	3.79	3.92
A_19_P00320914	5.94	5.95	6.08	6.1	6.11	5.69	6.12	6.49	6.59	6.57	6.17	5.81	6.51	5.97	5.93	5.92	6.14	5.9	6.13	5.81	6.27	5.96	6.29	6.05	5.67	5.89	6.19	6.17	5.94	5.92	6.6	5.92	6.36	6.59	6.03	6.02	6.4	5.93	6.14	6.21	6.28	6.35	6.72	5.93	5.98	5.16	5.8	5.89	6.04
A_19_P00320924	3.74	3.84	3.8	3.8	3.73	3.77	3.76	3.77	3.58	3.82	3.8	3.84	3.71	3.7	3.87	3.68	3.81	4.09	3.86	3.81	3.89	3.75	3.7	3.79	4.03	4.06	4.03	3.86	3.96	3.99	3.73	4.02	3.57	3.72	3.74	4.05	3.81	3.76	3.72	3.87	3.91	3.78	3.59	3.79	3.9	3.99	4.6	3.84	4.15
A_19_P00320927	4.45	4.62	4.04	4.27	4.2	4.45	4	4.19	4.13	4.33	4.21	4.19	4.32	4	4.21	4.24	4.11	4.47	4.06	4.67	4.2	4.45	4.15	4.26	4.56	4.25	4.18	4.14	4.83	4.21	4.28	4.61	4.29	4.38	4.29	4.52	4.14	3.97	4.04	4.17	4.39	4.23	4.2	3.94	4.23	3.95	4.52	4.26	4.01
A_19_P00320930	4.3	4.11	3.99	4.04	4	4.03	3.95	4.17	4.02	4.08	3.9	4.14	4.05	3.96	4.09	4.07	4.38	3.96	3.93	4.12	3.93	3.99	4.05	4.11	3.99	4.13	4.17	4.12	4.01	4.03	4.1	4.36	4.08	4.12	4.29	4.09	4.05	3.85	3.89	4.13	4.18	4.35	3.99	4.23	3.98	4.12	4.03	4.15	4.22
A_19_P00320937	3.79	3.49	3.75	3.34	3.71	3.6	3.84	3.88	3.66	3.63	3.67	3.71	3.65	3.85	5.72	3.61	3.77	3.7	3.65	3.61	3.65	3.62	3.63	3.8	3.77	3.81	3.69	3.69	3.8	3.81	3.75	3.77	3.56	3.77	3.81	4.03	3.69	3.72	3.73	3.69	4.18	3.88	3.77	3.78	3.53	3.63	3.92	3.59	3.81
A_19_P00320938	3.79	3.82	3.63	3.74	3.72	3.72	3.69	3.77	3.96	3.92	3.79	3.74	3.73	3.72	3.88	3.86	3.71	3.69	3.56	3.79	3.52	3.37	3.84	3.56	3.63	3.62	3.64	3.67	3.57	4.3	3.68	3.75	3.6	3.66	3.61	3.77	3.71	3.74	3.77	3.82	3.65	3.61	3.79	3.86	3.61	3.94	3.86	3.37	3.61
A_19_P00320939	3.84	3.93	3.7	4.08	3.96	4.17	3.86	3.99	3.84	3.77	3.77	3.99	3.89	3.8	3.84	3.7	3.91	3.87	3.81	3.75	4.19	3.85	3.71	3.88	3.88	3.85	3.65	3.87	3.81	4.09	4.07	3.8	3.87	3.92	4	3.85	3.88	3.85	3.76	3.68	3.98	3.83	3.78	3.96	3.68	3.91	3.84	3.95	3.86
A_19_P00320948	6.68	6.65	7.19	7.02	6.39	6.28	6.4	7.14	6.28	6.2	6.64	6.27	6.26	5.88	5.66	6.48	6.18	6.57	6.67	6.4	6.7	6.38	6.45	6.41	6.5	6.38	6.68	6.64	6.34	6.67	6.71	6.76	6.72	6.46	6.55	6.35	6.4	6.37	6.43	7.38	6.32	7.26	6.77	6.37	6.49	6.49	6.58	6.52	6.43
A_19_P00320954	5.29	5	5.36	5.55	5.32	5.47	5.18	5.32	5.22	5.2	5.08	5.41	5.04	5.16	5.15	5.46	5.55	5.38	5.65	5.28	4.57	5.05	5.21	5.49	5	5.15	5.06	5.34	5.06	5.1	4.84	5.23	5.29	5.25	5.09	5.07	5.04	5.16	5.25	5.23	5.12	5.69	5.2	5.1	5.19	5.4	5.05	5.49	5.22
A_19_P00320966	6.34	6.42	6.37	6.62	6.42	7.13	6.45	6.92	6.39	6.44	6.36	6.86	6.16	6.22	6.29	6.68	6.49	6.32	6.77	6.38	6.16	6.3	6.5	6.46	6.46	6.55	6.2	6.69	6.21	6.41	6.34	6.4	5.71	6.54	6.18	6.26	6.19	6.33	6.46	6.34	6.12	6.68	6.19	6.36	6.32	6.38	6.18	6.74	6.42
A_19_P00320970	5.29	4.61	4.52	4.27	4.46	4.12	4.63	4.61	4.57	4.29	4.32	4.31	4.12	4.14	4.15	4.33	5.05	4.25	4.36	4.5	4.84	4.57	4.03	4.6	4.45	4.87	4.74	4.46	4.84	4.5	4.43	4.41	4.43	4.47	4.4	4.24	4.62	5.04	4.75	4.76	4.89	4.84	4.88	4.93	4.99	4.88	4.69	5.07	4.26
A_19_P00320971	4.56	4.43	4.69	4.22	4.21	4.49	4.37	4.37	4.52	4.66	4.24	4.41	4.54	4.25	4.25	4.53	4.8	4.51	4.68	4.27	4.26	4.29	4.34	4.25	4.4	4.23	4.38	4.42	4.09	4.29	4.16	4.4	4.36	4.5	4.4	4.34	4.21	4.45	4.44	4.48	4.34	4.46	4.23	4.35	4.35	4.4	4.29	4.46	4.5
A_19_P00320972	4.02	3.86	3.77	3.96	4.06	4.08	3.92	4	4.06	3.95	4.03	3.92	4.02	4.14	4.15	3.72	4.2	3.98	3.96	3.97	4.04	3.89	3.94	3.94	3.94	4.12	3.95	3.98	4.04	3.96	3.7	3.97	3.74	3.85	3.9	3.95	4.1	3.95	3.98	3.88	3.99	3.91	3.93	3.82	4.06	4.05	4	3.91	4
A_19_P00320974	3.97	3.81	3.55	4.27	3.89	3.82	3.74	3.98	4.06	3.99	3.67	3.99	4.21	3.71	3.96	3.72	3.96	3.96	3.7	3.92	3.9	3.94	3.7	3.92	3.61	4.04	3.93	3.86	4.08	3.73	3.97	3.75	3.78	4.21	3.99	4.04	4.06	4.05	4.01	3.89	4.04	3.95	3.78	4.12	4.02	4.06	3.87	3.93	3.74
A_19_P00320986	4.89	4.77	5.04	4.86	4.82	4.92	4.9	4.83	5.26	5.04	4.95	4.94	4.99	5.15	4.97	4.8	4.87	4.53	4.72	5.1	4.71	5.05	4.83	4.96	4.84	5.04	4.68	4.8	4.98	4.8	5.02	4.83	5.23	5.06	5.24	5.08	5.21	4.86	4.81	4.73	5.03	4.62	4.58	4.99	4.87	4.77	4.52	4.65	4.83
A_19_P00320989	4.99	4.93	4.45	5.35	5.15	4.79	4.91	4.95	4.83	5.17	4.8	4.82	4.68	4.97	4.77	4.93	4.69	5.26	4.95	4.77	5.21	4.98	5.04	4.84	5.07	4.9	5.47	5.02	4.79	5.02	5.08	4.86	4.75	4.62	4.72	4.52	4.9	4.87	5.27	4.38	4.98	4.66	4.98	4.89	4.92	4.95	5.15	4.84	4.83
A_19_P00320996	4.61	4.02	4.63	3.97	4.14	4.87	4.11	3.95	4	4.15	4.34	4.26	4.29	4.13	4.27	4.92	4.37	4.04	4.33	4.17	4.14	4.13	4.1	4.47	4.08	4.19	4.37	4.12	4.08	4.55	4.09	4.37	4.15	4.31	4.11	4.06	4.23	4.16	4.1	4.1	4.24	4.29	4.08	4.13	4.16	3.97	3.88	4.27	4.16
A_19_P00320998	6.03	6.02	6.06	5	6.32	4.77	5.06	5.2	5.42	5.78	5.61	5.45	5.31	5.63	5.51	5.87	6.43	6.29	5.15	6.21	6.15	5.29	6.19	5.7	6	5.52	5.66	6.15	5.15	5.02	5.6	5.74	4.91	5.85	5.48	4.52	5.34	5.24	4.51	6.53	5.57	5.39	6.53	5.39	5.43	5.4	5.9	5.66	5.05
A_19_P00321000	5.09	5.07	5.14	4.26	5.44	4.6	4.47	4.46	4.69	5.09	4.78	4.71	4.78	4.82	4.78	5.03	5.62	5.22	4.35	5.19	5.08	4.52	5.42	4.77	4.99	4.74	4.81	5.1	4.4	4.4	4.78	4.95	5.12	5	4.78	3.94	4.56	4.63	4.16	5.63	4.69	4.7	5.34	4.66	4.65	4.87	5.36	4.6	4.63
A_19_P00321009	4.66	4.51	4.74	5.87	4.37	5.44	5.29	4.25	5.38	5.58	4.64	4.58	5.49	5.32	5.06	4.63	4.47	4.24	5.17	4.93	5.09	5.19	4.31	4.36	4.58	5.26	4.24	4.49	5.65	4.28	4.52	5.1	5.35	5.13	5.18	5.67	5	4.78	4.76	4.86	5.1	5.61	4.4	5.04	5.55	4.99	4.67	4.27	5.24
A_19_P00321010	4.86	4.4	4.76	5.94	4.51	5.43	5.15	4.47	5.39	5.62	4.91	4.5	5.51	5.33	5.14	4.61	4.53	4.4	5.34	4.99	5.2	5.24	4.31	4.53	4.74	5.32	4.43	4.59	5.97	4.45	4.75	5.06	5.36	5.27	5.32	5.72	4.98	4.85	4.89	5.02	5.23	5.86	4.71	5.19	5.51	5.08	4.87	4.78	5.55
A_19_P00321014	5.52	5.34	5.54	5.67	5.44	5.55	5.34	5.26	5.87	5.7	5.51	5.58	5.79	5.41	5.58	5.45	5.48	5.39	5.36	5.47	5.47	5.48	5.78	5.45	5.41	5.4	5.43	5.37	5.37	5.7	5.81	5.45	5.73	5.79	5.4	5.52	5.64	5.57	5.45	5.22	5.63	5.5	5.48	5.53	5.53	5.37	4.99	5.43	5.45
A_19_P00321030	4.06	3.85	4.01	4.13	3.86	4.04	4.1	3.88	3.88	4.07	4.1	3.91	4.23	4.05	3.99	4.09	4.33	4.08	4	4.05	4.32	4.07	4.04	4.09	4.13	3.72	4	3.89	4.13	3.82	3.96	4.09	3.77	3.91	4.16	4.26	4.09	3.96	3.98	3.76	3.86	3.93	4	3.86	3.99	3.98	4.05	3.88	4.1
A_19_P00321038	3.77	3.63	3.85	3.93	3.79	3.66	3.8	3.75	3.72	3.7	3.65	3.61	3.65	3.69	3.85	3.81	3.64	3.76	3.61	3.64	3.85	3.77	4.02	3.7	3.68	3.81	3.92	3.89	3.74	3.65	3.61	3.85	3.71	3.63	3.86	3.68	3.77	3.89	3.91	3.77	3.72	3.8	3.69	3.87	3.72	3.64	3.79	3.77	3.7
A_19_P00321040	3.74	3.76	3.63	3.85	3.8	3.78	3.65	3.61	3.93	3.58	3.8	3.68	3.64	3.63	3.84	3.63	3.6	3.7	3.75	3.7	3.69	3.62	3.74	3.59	3.94	3.83	3.76	3.61	3.8	3.41	3.61	3.6	3.64	3.83	3.57	3.47	3.86	3.65	3.59	3.59	3.67	3.53	3.67	3.55	3.66	3.62	3.68	3.59	3.73
A_19_P00321053	3.75	3.63	3.67	3.62	3.8	3.86	3.83	3.86	3.8	3.5	3.78	3.73	3.79	3.8	3.81	3.87	3.99	3.83	3.7	3.71	3.84	3.71	3.82	3.85	3.76	4.18	3.89	3.78	3.7	3.65	3.72	3.69	3.9	3.92	3.84	3.96	3.71	3.88	3.86	3.74	3.62	3.87	3.75	3.83	3.86	3.88	3.92	3.8	3.75
A_19_P00321061	4.1	3.8	3.89	5.35	3.9	4.1	3.92	4.04	3.91	4.14	3.98	3.9	4.58	3.73	4.02	4.8	3.88	3.95	3.95	3.94	3.98	3.69	3.92	3.91	4.09	3.79	3.78	3.82	3.87	3.79	3.9	3.87	3.89	3.98	3.77	3.9	3.83	3.92	3.78	3.91	3.94	3.91	4.16	3.88	4.02	3.85	3.72	3.81	3.67
A_19_P00321063	4.07	4.04	4.25	4.06	3.96	4.79	4.22	4.33	4.27	4.13	4.45	4.37	4.04	4.48	4.46	4.02	4.07	4.72	4.25	4.08	4.22	4.44	4.3	4.77	4.29	4.21	3.97	4.2	4.35	4.28	4.36	4.41	4.7	3.99	4.42	4.36	4.21	4.38	3.87	4.28	4.4	4.08	4.15	4.24	4.63	4.25	4.26	4.21	4.14
A_19_P00321067	4.93	5.42	4.25	4.62	5.4	6.05	6.33	4.67	4.08	4.97	5.5	6.88	5.43	6.52	6.33	4.58	4.21	5.82	5.87	5.69	5.55	6.78	6.29	5.63	6.24	5.97	4.96	4.6	6.76	6.63	5.88	5.94	5.51	4.33	6.27	6.22	5.73	6.89	4.84	4.32	6.78	5.16	4.59	5.86	6.76	5.4	6.04	6.05	5.99
A_19_P00321068	4.71	5.1	4.41	4.67	5.1	5.85	6.03	4.57	4.03	4.91	5.26	6.53	5.18	6.25	5.99	4.1	4.18	5.53	5.54	5.27	5.55	6.55	6.06	5.37	5.89	5.66	4.66	4.35	6.44	6.22	5.59	5.6	5.19	4.15	5.9	5.84	5.47	6.58	4.58	4.11	6.25	4.73	4.32	5.59	6.44	5.14	5.67	5.75	5.58
A_19_P00321075	3.87	4.52	4.3	3.83	4.24	5.45	4.17	4.35	3.92	4.52	4.22	4.95	4.45	4.74	4.71	3.99	4.89	4.24	4.13	4.29	4.28	4.46	4.43	4.53	4.46	4.33	4.28	4.18	4.67	4.38	4.52	4.42	4.62	4.21	4.46	4.82	4.7	4.56	4.23	3.86	4.57	4.35	3.88	4.38	4.31	4.71	4.46	4.31	4.56
A_19_P00321076	4.02	4.36	4.49	4.49	4.08	5.18	4.42	4.36	4.01	4.4	4.19	4.76	4.48	4.61	4.67	4.18	4.63	4.26	4.31	4.29	4.15	4.47	4.15	4.35	4.37	4.26	4.19	4.35	4.5	4.27	4.25	4.42	4.54	4.19	4.3	4.67	4.49	4.45	4.1	4.25	4.53	4.17	4.23	4.58	4.22	4.5	4.3	4.29	4.52
A_19_P00321089	5.81	5.79	4.92	5.49	5.87	6.14	5.54	5.64	6	5.91	5.74	6.06	5.9	5.88	5.95	5.62	5.62	5.7	5.67	5.87	5.67	5.87	5.64	5.68	5.79	5.79	5.84	5.73	5.91	5.87	5.62	5.76	6.18	6.02	5.81	5.39	5.59	5.86	6.05	5.32	5.64	5	5.7	5.83	5.79	5.67	5.58	5.67	6.09
A_19_P00321096	3.83	4.27	3.85	3.82	3.98	3.82	4.04	3.81	3.85	3.81	3.46	3.79	3.83	3.83	3.89	3.79	3.64	3.88	3.73	3.83	3.89	4.03	4	3.79	3.86	4.01	3.9	3.74	3.89	3.7	3.96	4.07	3.95	3.83	3.87	3.99	3.93	3.96	4.02	3.84	3.96	3.87	4.03	3.93	3.86	3.95	3.77	3.87	4
A_19_P00321097	3.88	3.67	4.04	3.59	3.96	3.83	3.83	3.85	3.89	3.92	3.89	3.64	3.82	3.93	3.91	3.77	4.2	3.7	3.67	3.75	3.89	3.99	4.07	3.85	3.88	3.91	3.92	3.91	3.94	3.56	3.86	3.94	3.78	3.7	3.82	3.72	3.88	3.81	3.96	3.56	3.79	3.71	3.83	3.88	3.78	3.77	3.8	3.97	3.86
A_19_P00321098	3.77	3.66	3.77	3.81	3.78	3.69	3.62	3.72	3.55	3.88	3.75	3.56	3.65	3.7	3.8	3.86	3.49	3.71	3.66	3.95	3.77	3.81	3.64	3.88	3.72	3.72	3.68	3.88	3.82	3.61	3.81	3.54	3.75	3.79	3.97	3.83	3.78	3.67	3.63	3.85	3.61	3.78	3.78	3.85	3.64	3.94	3.69	3.7	3.57
A_19_P00321124	3.73	3.86	3.56	3.84	3.75	3.66	3.7	3.68	3.65	3.58	3.85	3.8	3.74	3.88	3.68	3.47	3.58	3.71	3.66	3.51	3.71	3.63	3.75	3.65	3.77	3.79	3.67	3.9	4.11	3.51	3.71	3.79	3.52	3.57	3.91	3.76	3.87	3.72	3.56	3.64	3.75	3.7	3.66	3.62	3.8	3.81	3.95	3.7	3.74
A_19_P00321129	3.99	3.89	3.93	4.05	4	3.9	4.1	3.92	4.92	4.98	3.83	3.86	4.79	4.77	3.99	4.04	3.86	3.99	3.89	3.91	3.8	3.97	5.08	3.93	4.08	4.05	3.79	4.07	3.84	3.93	4.92	3.96	3.83	4.98	3.77	3.87	5.17	3.93	4.04	4.08	4.82	4.03	4.87	3.88	4.09	3.94	3.9	3.98	4.15
A_19_P00321136	7.85	7.7	8.09	8.01	7.52	8.27	7.91	7.74	8.05	8.17	7.8	7.86	8.03	7.73	7.85	7.88	7.83	7.8	8.03	7.75	7.65	7.81	7.74	7.86	7.7	7.75	7.83	7.89	7.81	7.88	7.58	7.8	8.12	7.8	7.99	7.89	7.79	7.76	7.76	7.82	7.69	8.26	7.65	7.84	7.83	7.71	7.78	8.17	7.96
A_19_P00321139	3.81	3.57	3.66	3.45	3.44	3.6	3.75	3.59	3.66	3.78	3.88	3.84	3.82	3.56	3.73	3.8	3.59	3.62	3.58	3.57	3.72	3.69	3.79	3.65	3.81	3.65	3.63	3.64	3.79	3.59	3.49	3.7	3.48	3.92	3.64	3.6	3.58	3.48	3.73	3.84	3.48	3.7	3.65	3.58	3.46	3.77	3.72	3.64	3.56
A_19_P00321143	5.14	5.73	5.51	5.42	5.5	5.82	5.72	5.47	5.23	5.76	5.8	5.98	5.8	5.95	6.23	5.58	5.17	5.87	6	5.97	5.8	5.89	6.18	6.53	5.91	6.46	5.21	5.47	6.26	5.99	6.11	5.67	5.5	5.65	6.03	6.35	6.09	6.08	4.87	4.96	6.16	5.8	5.6	6.07	6.13	5.75	5.37	5.92	5.86
A_19_P00321147	4.08	3.9	4.12	4.04	3.87	4.12	4.03	4.06	3.99	3.99	4.1	4.12	4.07	4.06	4.02	4.08	4.36	3.69	4	3.93	3.88	3.89	4	3.87	3.98	4.04	4.06	3.99	3.84	4.11	3.7	3.95	3.74	4.09	3.93	4.01	3.95	4.04	4.03	3.92	3.79	3.87	3.95	3.85	4.03	3.86	3.88	4	3.75
A_19_P00321148	3.91	3.48	3.79	3.75	4.06	3.95	4.09	3.99	3.85	3.84	4.08	4.16	4.08	3.95	3.95	3.65	3.84	3.82	3.8	3.97	3.86	3.85	3.74	4.94	4.21	3.92	3.73	3.9	4.05	3.7	3.69	4.04	3.9	3.72	3.93	3.96	3.97	3.82	3.62	3.57	4.06	3.74	3.85	3.76	4.13	3.75	3.84	3.82	3.78
A_19_P00321158	3.76	4.03	3.8	4.47	4.07	3.8	4.08	3.86	3.84	4.14	3.98	3.72	3.63	3.62	3.86	3.63	3.75	3.87	3.97	3.74	3.83	4.01	3.8	3.74	3.92	3.78	4.01	4	4.44	4.2	4.2	4.38	3.68	3.96	4.36	4.29	4.05	3.96	3.83	3.92	3.73	3.93	3.72	3.94	4.18	3.67	4.12	3.84	3.92
A_19_P00321159	3.77	3.9	3.74	3.63	3.64	3.77	3.69	3.83	3.67	3.84	3.75	3.92	3.64	3.74	3.85	3.92	3.84	3.73	3.63	3.85	3.57	3.74	3.87	3.76	3.82	3.88	3.72	3.91	3.91	3.8	3.77	3.78	3.75	3.85	3.6	3.66	3.68	3.79	3.85	3.68	3.71	3.74	3.73	3.86	3.72	3.59	3.78	3.77	3.86
A_19_P00321166	5.32	5.69	5.13	6.1	6.27	4.62	5.78	6.04	5.71	5.71	5.29	5.57	5.78	5.58	5.64	5.25	5.21	5.86	6.06	5.64	6.02	5.52	5.28	5.55	5.63	5.72	5.92	6.41	5.4	5.53	5.88	5.19	5.13	5.78	5.53	5.69	5.34	5.56	6.49	5.25	5.73	5.31	6.07	5.63	5.36	5.41	5.49	5.4	5.62
A_19_P00321178	3.79	4.19	3.79	3.82	3.77	3.75	3.71	3.96	3.85	3.71	3.7	3.76	3.71	3.83	3.75	3.83	3.9	3.84	3.73	3.68	3.79	3.97	3.62	3.89	4.04	3.95	3.67	3.75	3.93	3.81	4	3.81	4.26	3.81	3.74	3.7	3.87	3.72	3.8	3.92	4.01	3.81	3.88	3.86	3.88	3.63	3.73	3.87	3.88
A_19_P00321183	4.73	5.11	4.63	4.91	5	5.18	4.98	4.75	5.11	5.07	4.55	5.18	4.82	5.02	5.13	4.94	5.02	4.99	4.72	5.03	5.21	5	4.9	5.06	5.18	4.98	4.61	5.06	4.87	4.87	5.26	4.57	5.08	4.82	5.03	5.01	5.17	5.23	5.28	4.45	4.95	4.54	4.86	5.14	5.08	4.64	4.88	4.81	4.95
A_19_P00321187	4.02	3.56	3.68	3.8	3.92	3.6	3.85	3.74	3.74	3.79	3.85	3.76	6.25	3.82	3.42	3.74	3.77	3.65	3.72	3.87	3.73	3.77	3.75	3.77	3.8	3.78	3.65	3.75	3.79	3.83	3.77	3.81	3.29	3.78	3.63	3.86	3.84	3.87	3.86	3.77	3.72	3.92	3.88	3.96	3.63	4	3.94	3.57	3.83
A_19_P00321190	3.88	3.67	3.47	3.95	3.76	3.75	3.78	3.72	3.91	3.91	3.75	3.74	3.97	3.84	3.73	3.9	3.72	3.95	3.66	3.82	3.55	3.71	3.79	3.93	3.89	3.66	3.8	3.67	3.67	4.02	3.59	3.71	3.49	3.58	3.82	3.56	3.75	3.66	3.83	3.7	3.76	3.84	3.69	3.78	3.77	3.73	3.64	3.97	3.74
A_19_P00321194	3.85	3.92	3.7	4.14	3.8	3.99	3.87	3.66	3.7	3.89	4.02	3.65	3.68	3.74	3.75	3.83	3.62	4	4.09	3.76	3.79	3.85	4.17	3.7	3.66	3.84	3.74	4.31	3.91	4.08	4.13	3.82	3.58	3.79	3.89	3.92	3.7	3.73	3.7	3.92	3.84	3.74	3.83	3.85	3.85	3.77	3.75	3.65	3.81
A_19_P00321196	4.29	4.27	4.23	4.21	4.22	4.33	4.04	4.28	4.17	4.09	4.01	4.22	4.22	4.09	4.19	3.98	4.07	4.14	4.11	4.07	4.11	4.24	4.11	4.29	4.13	4.27	4.16	3.96	4.15	4.19	3.99	4.06	4.1	4.03	4.08	3.87	3.88	4.16	4.12	4.19	4.15	4.15	4.17	4.08	4.13	4.12	4.07	4.12	4.11
A_19_P00321201	6.54	6.64	6.74	6.85	6.83	5.5	6.84	6.92	6.06	6.57	7.04	6.57	6.41	6.39	6.68	6.98	6.41	6.17	6.68	6.58	7	6	6.77	7.32	6.99	6.78	6.97	7	6.25	6.91	6.97	6.62	6.09	6.46	6.57	6.74	6.49	6.64	7.04	6.14	6.51	6.75	7.02	6.36	6.67	6.28	5.93	6.84	6.23
A_19_P00321202	6.52	6.48	6.45	6.55	6.68	5.87	6.69	6.59	5.98	6.46	6.87	6.69	6.21	6.08	6.3	6.91	6.31	6.2	6.66	6.42	6.58	6.08	6.82	6.94	6.92	6.8	6.78	6.92	6.13	6.67	6.75	6.51	6.12	6.3	6.28	6.44	6.2	6.61	6.89	6.01	6.42	6.79	6.75	6.23	6.51	6.36	6.08	6.91	6.06
A_19_P00321203	5	4.76	4.87	5.21	5.81	4.47	5.14	6.19	4.78	4.78	4.81	4.79	4.97	4.62	4.84	5.94	4.63	5.04	4.66	4.83	5.39	4.82	4.92	4.73	4.79	5.15	5.36	5.86	4.52	4.96	4.85	4.57	4.21	5.01	4.89	4.41	4.84	4.53	5.28	5.23	4.59	5.52	5.34	4.45	4.52	5.04	4.93	5.35	4.66
A_19_P00321206	3.65	3.58	3.81	3.72	4.1	3.76	3.83	3.75	3.84	3.75	3.75	3.75	4.84	3.96	3.52	3.74	4.11	3.83	3.85	3.84	3.65	3.82	3.9	3.98	3.63	3.55	4.12	3.8	3.79	3.6	3.83	3.78	3.63	3.73	3.82	3.98	3.79	3.6	3.58	3.78	3.86	3.74	3.74	3.84	4.72	3.69	3.8	3.63	3.73
A_19_P00321210	3.71	3.56	3.67	3.68	3.72	3.69	4.74	3.66	3.81	3.84	3.75	3.84	3.75	3.7	3.7	3.68	3.74	5.14	3.68	3.45	3.76	3.59	3.83	4.6	3.78	3.83	3.8	3.55	3.76	3.95	3.7	3.77	3.63	3.7	3.86	3.48	3.58	3.44	4.23	3.81	3.7	3.57	3.75	3.74	3.81	3.86	3.75	3.91	3.62
A_19_P00321220	3.83	4.05	3.89	3.94	3.7	4.1	4.17	3.93	3.76	3.71	4.04	4.13	4	4.79	4.73	3.76	3.83	4.17	3.86	4.56	4.12	4.28	4.04	3.74	4.52	4.03	3.86	3.84	4.57	3.83	4.23	4.04	5.46	3.94	4.55	4.19	4.8	4.61	3.77	3.88	4.43	3.88	3.93	4.27	4.55	4.07	3.95	3.92	4.76
A_19_P00321221	3.94	3.58	3.79	3.6	3.63	3.56	3.85	3.72	3.81	3.63	3.92	3.85	3.89	3.59	3.88	3.75	3.96	3.74	3.89	3.85	3.64	3.83	3.69	3.75	3.57	3.64	3.7	3.67	3.87	3.94	3.6	3.67	3.69	3.76	3.85	3.59	3.88	3.72	3.7	3.56	3.72	3.59	3.74	3.67	3.8	3.89	3.78	3.47	3.63
A_19_P00321223	4.17	4.23	4.29	4.16	4.06	4.07	4.46	4.3	4.14	4.21	4.05	3.9	4.02	4.16	4.04	4.13	4.11	4.18	3.94	4.26	3.64	4.09	4.08	3.95	4.02	4.29	4.2	4.26	4.28	4.06	3.8	4.36	4.23	4.16	4.28	4.33	4.35	4.19	4.32	4.32	4.12	4.34	4.14	4.18	4.23	4.33	4.19	4.2	4.39
A_19_P00321230	4.93	5.02	5.48	5.37	5.45	5.17	5.19	5.41	5.17	5.11	5.18	5.4	4.67	4.5	4.58	4.86	5.07	5.31	5.75	5.31	5.34	5.15	5.1	5.05	5.4	4.84	4.98	5.31	5.19	4.88	5.27	4.93	5.02	5.11	5.1	5.3	5.31	5.3	5.21	4.97	4.89	4.94	5.08	5.2	5.11	5.02	5.29	5.06	5.27
A_19_P00321259	5.63	5.03	5.54	6.81	5.17	5.92	6.04	4.9	6.11	6.33	5.46	5.1	6.05	6.18	5.82	5.35	5.16	4.93	6.1	5.72	5.58	5.75	4.89	4.85	5.46	5.95	5.06	5.15	6.52	4.91	5.39	5.68	5.77	5.77	5.99	6.44	5.58	5.48	5.13	5.6	5.82	6.94	5.02	5.91	6.18	5.73	5.53	5.33	6.22
A_19_P00321263	4.36	4.14	4.43	4.8	4.52	3.87	4.2	4.66	4.52	4.24	4.56	4.35	4.27	4.52	4.56	4.41	4.13	4.67	4.2	4.56	4.76	4.54	4.87	4.19	4.49	4.53	4.37	4.46	4.65	4.44	4.53	4.21	4.68	4.33	4.62	4.59	4.87	4.75	4.23	4.77	4.23	4.16	4.6	4.73	4.6	4.58	4.43	4.4	4.62
A_19_P00321264	4.34	3.99	4.25	4.56	4.29	4.04	4	4.28	4.63	3.87	4.6	4.26	4.23	4.53	4.78	4.16	4.05	4.65	4.2	4.66	4.75	4.55	4.68	3.96	4.63	4.55	4.39	4.29	4.58	4.5	4.52	4.28	4.63	4.26	4.55	4.56	4.93	4.64	4.03	4.6	4.13	4	4.45	4.68	4.72	4.58	4.42	4.49	4.63
A_19_P00321266	5.18	5.25	5.24	5.45	5.52	5.49	5.36	5.11	5.04	5.2	5.25	5.22	4.97	5.18	4.9	5.17	5.43	5.28	5.13	5.3	5.48	5.47	5.44	5.6	5.35	5.28	4.94	5.27	4.98	5.66	5.61	5.34	5.3	5.1	5.58	5.08	5.48	5.29	5.33	5.26	5.49	5.58	5.49	5.09	5.31	5.88	4.89	5.51	5.8
A_19_P00321279	3.77	4.17	4.07	3.6	3.82	6.93	4.96	4.15	3.91	3.79	4.5	5.45	5.45	5.77	5.85	3.84	3.96	4.58	4.96	4.85	4	5.57	3.95	4.07	5.38	4.88	3.92	3.96	6.4	3.86	3.76	3.84	4.29	3.9	6.03	3.89	6.81	5.6	3.9	3.92	6.33	4.08	3.81	6.92	5.27	4.67	4.44	4.19	5.83
A_19_P00321284	4.56	4.7	4.93	4.5	4.35	4.26	4.19	4.48	4.41	4.19	4.36	4.31	3.58	3.79	3.86	4.25	4.38	4.39	4.28	4.5	4.26	4.35	4.31	4.44	4.11	4.04	4.25	4.7	4.31	4.5	4.31	4.43	4.06	4.45	4.2	4.63	4.43	4.34	4.35	4.37	4.05	4.7	4.06	4.21	4.13	4.35	4.61	4.47	4.08
A_19_P00321286	3.73	3.89	3.84	3.85	3.8	3.73	3.92	3.57	3.65	3.66	4	3.62	3.81	3.86	3.9	4.06	3.77	3.67	3.85	3.67	3.82	3.69	3.77	3.81	4.07	3.84	3.83	3.98	3.85	3.69	3.79	3.86	4.01	3.76	3.92	3.91	3.8	3.53	3.78	3.66	3.79	3.83	3.8	3.62	3.85	3.75	3.67	3.82	3.78
A_19_P00321291	4.9	5.08	4.81	5.51	5.14	4.58	5.03	5.73	5.43	5.2	4.65	4.67	5.14	4.63	4.82	5.34	5.03	4.93	4.96	4.96	5.13	4.87	4.77	4.96	4.89	5.34	5.45	5.37	4.71	5.18	4.7	4.53	4.57	5.18	4.91	4.67	4.73	4.62	5.77	4.88	4.88	5.32	5.25	4.93	4.71	5.3	4.74	4.95	4.79
A_19_P00321303	7.51	7.62	6.69	7.18	7.71	7.6	7.38	7.26	7.58	7.78	7.51	7.6	7.52	7.66	7.87	7.32	7.14	7.55	7.48	7.62	7.14	7.55	7.32	7.44	7.67	7.84	7.35	7.81	7.78	7.46	7.49	7.62	7.69	7.63	7.82	7.38	7.64	7.74	7.48	6.84	7.56	6.58	7.34	7.72	7.78	7.27	7.58	7.4	7.87
A_19_P00321306	5.09	5.33	4.69	4.72	5.32	5.11	5.51	4.8	4.61	4.97	5.61	5.16	5.26	5.87	5.81	5.03	5.09	5.37	5.13	5.8	5.51	5.6	5.45	5.52	5.68	5.59	5.31	4.96	5.47	5.82	5.52	5.34	5.4	4.83	5.8	5.71	5.81	5.82	5	4.53	5.65	4.4	5.19	5.54	6.03	5.63	5.28	5.19	5.53
A_19_P00321310	4.46	4.33	4.29	4.9	4.4	4.51	4.17	4.45	4.57	4.24	4.51	4.47	4.59	4.36	4.3	4.7	4.52	4.56	4.63	4.4	3.99	4.36	4.29	4.47	4.41	4.33	4.45	4.49	4.37	4.41	4.35	4.34	4.25	4.36	4.23	4.21	4.3	4.44	4.46	4.49	4.21	4.41	4.49	4.51	4.39	4.47	4.31	4.42	4.43
A_19_P00321316	4.41	4.56	4.26	4.8	4.5	4.25	4.28	4.48	4.55	4.25	4.49	4.18	4.09	4.17	3.7	4.51	4.38	4.39	4.4	4.25	4.52	4.41	4.8	4.35	4.21	4.06	4.55	4.49	4.35	4.69	4.59	4.35	3.83	4.7	4.37	4.15	4.16	4.02	4.42	5.01	4.05	4.62	4.71	4.34	3.87	4.18	4.63	4.46	4.07
A_19_P00321317	4.48	4.69	4.64	4.84	4.48	4.13	4.28	4.64	4.46	4.37	4.64	4.29	4.3	4.2	4.21	4.44	4.21	4.47	4.29	4.27	4.43	4.3	4.34	4.34	4.18	4.63	4.53	4.36	4.28	4.64	4.37	4.41	4.34	4.61	4.67	4.3	4.09	4.23	4.4	4.91	4.42	4.73	4.8	4.35	4.39	4.48	4.54	4.53	4.21
A_19_P00321319	3.99	4.19	3.83	3.76	3.96	4.17	4.63	4.08	4.17	3.83	4.04	4.1	4.14	4.15	4	4.11	3.96	4.12	3.93	3.79	4.08	3.93	4.06	3.94	4.06	4.12	4.18	3.94	3.64	4.52	3.99	3.98	3.69	4.01	3.8	3.73	3.97	3.93	4.68	4.23	4.01	4.04	4.25	4.24	3.55	3.98	3.79	3.8	3.97
A_19_P00321322	3.82	3.92	3.81	3.86	3.96	3.81	3.8	3.98	4.03	4	4.01	3.87	3.72	4.06	3.87	3.9	3.9	3.96	3.91	3.85	3.74	4.17	3.88	3.83	3.88	3.85	3.76	3.72	3.72	3.92	3.75	3.76	3.68	4.09	4.09	3.53	3.97	3.69	3.77	3.98	3.77	3.76	4.13	3.79	3.96	3.79	3.83	3.89	3.91
A_19_P00321332	10.73	10.8	8.35	9.87	10.87	10.85	10.7	9.22	9.72	10.6	10.55	10.89	11.23	10.83	10.69	11.12	9.84	10.41	9.57	10.85	10.99	10.57	10.67	10.45	11.23	10.55	10.81	11.25	10.4	10.92	10.65	10.66	10.5	10.42	10.86	10.74	10.79	10.82	10.82	9.33	11	8.11	11.06	10.47	10.72	10.66	10.9	10.9	10.9
A_19_P00321333	9.88	9.99	7.98	9.22	10.1	9.72	9.8	8.59	8.92	9.71	9.76	9.74	10.07	9.74	9.69	10.09	9.08	9.65	8.94	10.05	10.07	9.61	9.79	9.52	10.38	9.06	10.02	10.32	9.49	10.08	9.76	9.85	9.56	9.45	9.92	9.76	9.86	9.78	9.89	8.6	10.05	7.69	10.12	9.58	9.77	9.8	10.05	10.04	9.98
A_19_P00321339	4.61	4.68	4.69	4.63	4.1	4.86	4.41	4.42	4.46	4.55	4.38	4.68	5.13	4.68	4.9	4.5	4.85	4.25	4.36	4.29	4.88	4.78	4.47	4.44	4.78	4.5	4.54	4.44	4.74	4.54	4.74	4.26	5.15	4.48	5.08	4.31	5.18	4.71	4.66	4.87	4.99	4.69	4.22	4.65	4.84	4.66	4.72	4.28	5.24
A_19_P00321344	4.29	4.13	4.2	4.34	4.45	4.18	4.18	4.69	4.22	4.07	4.23	4.52	4.65	4.2	4.47	4.43	4.46	4.1	4.36	4.37	4.4	4.35	4.35	4.8	4.2	4.35	4.41	4.46	4.19	4.31	3.99	4.12	4.22	4.47	4.26	4.34	4.22	4.26	4.2	4.21	4.32	4.45	4.4	4.11	4.27	4.26	4.14	4.13	4.23
A_19_P00321345	4.75	4.56	4.33	5.41	4.57	4.33	4.57	4.62	4.53	4.51	4.53	4.41	4.96	4.4	4.53	4.44	4.28	4.8	4.69	4.47	4.46	4.57	4.61	4.44	4.37	4.38	4.62	4.31	4.63	4.58	4.53	4.33	4.1	4.3	4.61	4.3	4.67	4.45	4.85	5.41	4.53	4.72	4.92	4.44	4.49	4.36	4.6	4.47	4.4
A_19_P00321346	4.62	4.53	4.34	5.01	4.51	4.24	4.49	4.95	4.53	4.45	4.39	4.31	4.83	4.33	4.42	4.85	4.2	4.77	4.9	4.35	4.42	4.75	4.31	4.33	4.42	4.33	4.51	4.41	4.48	4.56	4.57	4.14	3.79	4.45	4.37	4.44	4.56	4.43	4.73	5.16	4.14	4.68	4.59	4.32	4.36	4.41	4.51	4.42	4.32
A_19_P00321348	4.33	4.09	4.08	3.81	4	3.8	3.93	4.01	3.78	3.87	4.06	4.03	3.76	3.9	3.99	4.14	4.34	3.92	4.01	4	3.89	3.92	3.98	3.98	4.02	3.89	4.64	3.95	4.22	4.19	4.04	4.05	4.14	3.82	3.92	3.99	4.28	4.13	4.12	4.17	4.12	4.02	4	4.05	4.05	4.18	4.03	4.06	4.12
A_19_P00321355	4.7	4.52	4.72	4.8	4.71	5.08	4.67	4.47	4.67	4.43	4.51	4.74	4.59	4.85	4.73	4.94	4.78	4.63	4.7	4.72	4.76	4.63	4.67	4.66	4.57	4.67	4.7	4.52	4.54	4.75	4.65	4.66	4.86	4.88	4.86	4.64	4.8	4.67	4.71	4.63	4.54	4.86	4.64	4.35	4.68	4.88	4.54	4.7	4.79
A_19_P00321356	4.26	3.95	4.09	3.91	3.92	4.05	4.1	4.07	4	4.18	4.07	4.23	4.24	4.17	3.91	4.21	4.35	4.05	3.97	4.19	4.08	4.12	3.97	4.01	4.11	4.3	4.01	4.19	4.22	3.59	3.79	4.05	3.97	4.1	3.98	3.84	3.91	4.13	4.13	4.06	4.12	4.27	4.01	4.01	4.11	4.05	4.13	4.23	4.06
A_19_P00321360	4.14	4.34	3.94	3.97	4.13	4.08	4.29	4.16	4.09	4.2	4.17	3.81	3.56	3.72	3.69	3.88	4.18	3.99	4.41	4.14	3.7	3.93	4.08	4.32	3.95	4.03	4.18	4.24	3.96	4.31	4.32	4.5	3.83	4.31	4.47	4.61	4.21	4.17	4.09	4	3.71	4.27	4.13	4.17	3.99	3.95	3.96	4.16	4.05
A_19_P00321361	7.17	6.98	6.59	7.14	7.02	6.69	8.02	7.04	6.53	6.97	7.08	6.41	6.96	6.84	6.82	7.74	6.4	7.14	6.69	7.02	6.82	6.81	6.75	6.95	6.82	6.84	8.37	7.29	6.81	7.39	6.59	6.99	6.44	6.77	6.72	6.47	6.69	6.86	8.07	7.34	6.78	7.55	8.08	6.69	6.86	6.86	7.17	7.05	6.54
A_19_P00321364	5.8	5.68	5.95	5.85	5.91	5.57	5.86	6.28	6.51	6.47	5.93	5.56	6.3	5.96	5.82	5.77	6.15	5.85	6.08	5.69	5.83	5.7	6.1	5.86	5.54	5.7	5.96	6.17	5.75	5.7	6.22	5.83	6.16	6.42	5.84	5.81	6.15	5.77	5.87	6	6.14	6.15	6.52	5.69	5.96	4.93	5.78	5.83	5.69
A_19_P00321382	4.61	4.34	4.09	4.05	3.97	4.59	4.05	3.94	3.97	4.13	4.24	4.16	4.07	4.13	4.22	4.18	4.14	4.32	4.08	4.08	4	4.21	3.97	3.98	4.04	4.12	4.23	4.26	4.22	4.35	3.9	4.36	4.11	4.22	4.13	4.16	3.96	4.4	4.19	4.21	4.32	4.02	4.13	4.13	4.3	4.3	3.89	4.33	4.22
A_19_P00321383	4.37	3.95	4.24	4.19	4.11	4.41	4.07	4.07	3.88	4.12	4.23	4.4	4.09	3.99	4.16	4.24	3.95	3.91	4.11	4.09	4.14	4.23	4.13	4.08	4.06	3.94	4.32	4.11	4.21	4.14	4.03	3.97	3.84	4.13	4.27	4.06	4.03	4	4.13	3.93	4.05	4.19	4.02	4	4.09	4.23	4.22	4.29	4.04
A_19_P00321388	6.68	6.14	6.52	6.57	6.45	5.84	6.59	7.3	6.21	6.14	6.23	6.32	6.46	6.34	6.59	6.65	6.37	6.17	6.97	6.64	6.25	6.09	6.16	6.68	6.26	6.37	6.22	6.08	5.92	6.33	6.25	6.25	5.68	6.04	6.2	6.38	6.13	6.44	6.39	6.13	6.07	6.39	6.39	6.28	6.41	6.46	5.71	6.63	6.59
A_19_P00321390	3.59	3.67	3.84	3.85	3.83	3.64	3.75	3.7	3.65	3.58	3.66	3.6	3.65	3.7	3.53	3.73	3.51	3.7	3.92	3.73	3.61	3.59	4.08	3.79	3.59	3.68	3.77	3.67	3.52	3.76	3.74	3.67	3.57	3.82	3.71	3.65	4.07	3.75	3.82	3.84	3.65	3.86	3.59	3.76	3.57	3.66	3.95	3.66	3.83
A_19_P00321391	4.08	4.36	3.78	4.24	3.78	3.75	3.92	4.08	3.91	3.94	3.82	4.41	4.41	3.88	3.76	4.3	3.81	3.76	3.88	3.86	4.04	3.56	3.7	4.41	3.76	3.84	4.32	3.88	3.98	4	3.47	4.02	3.9	3.88	3.8	3.92	3.76	4.17	3.85	3.77	4.38	4.07	3.9	3.76	4.1	3.62	3.86	3.81	3.75
A_19_P00321398	3.95	3.9	4.01	3.85	3.85	3.88	3.91	3.85	3.9	3.67	3.69	3.9	4.01	3.9	3.91	3.88	3.98	3.89	3.92	3.93	3.82	4.03	3.8	3.85	3.85	3.9	3.9	4	4.22	3.65	4	3.67	3.88	3.9	3.96	3.69	3.91	3.98	3.86	3.96	3.91	4.01	4.05	3.92	4.02	3.99	3.94	3.95	3.95
A_19_P00321399	6.33	6.47	5.68	6.66	7.62	5.69	6.61	6.85	6.4	6.47	5.82	5.61	6.05	5.65	6.23	6.34	6.28	7.05	6.41	5.75	6.77	5.53	6.41	5.37	6.43	6.92	6.44	7.73	5.38	5.91	6.66	5.43	4.36	6.62	5.85	6.67	5.9	5.61	7.64	5.8	5.62	5.59	6.6	6.09	5.97	6.2	6.05	6.11	5.5
A_19_P00321406	4.72	4.54	4.81	5.21	4.67	4.39	4.38	4.85	4.73	4.61	4.76	4.18	4.51	4.24	4.21	4.75	4.47	4.73	4.52	4.47	4.57	4.48	4.72	4.26	4.35	4.37	4.73	4.57	4.31	4.69	4.5	4.6	3.9	4.86	4.42	4.14	4.17	4.14	4.45	5.31	4.15	4.91	5.14	4.47	4.27	4.41	4.91	4.54	4.35
A_19_P00321414	4.31	3.87	4.31	4.51	4.09	4.11	4.43	3.84	4.37	4.43	4.2	3.89	4.2	4.19	4.03	4.27	4.29	4.4	4.19	3.93	4.32	4.46	4.39	4.34	4.11	4.37	4.13	4.03	4.05	4.72	3.87	3.93	3.9	4.29	4.35	4.06	3.99	3.88	4.27	4.74	4.21	4.66	4.24	4.35	4.2	4.29	4.36	4.06	4.19
A_19_P00321420	6.52	6.15	4.9	6.61	6.91	4.89	6.27	5.93	6.72	6.05	5.52	4.39	6.27	5.48	5.19	6.04	6.36	6.32	6.07	4.98	6.55	5.44	5.69	4.84	5.44	5.74	7.22	6.42	4.63	6.05	5.45	5.41	3.64	6.06	5.27	4.08	4.45	4.52	7.71	6.24	5.12	5.59	6.76	5.45	4.14	6.24	6.7	5.51	5.29
A_19_P00321439	4.81	4.67	4.76	4.58	4.34	5.57	4.97	4.71	4.31	4.56	4.23	4.72	4.92	5.04	4.49	4.71	4.9	4.47	4.83	4.74	4.98	5.14	4.58	4.62	5.11	4.72	4.71	4.36	4.79	4.78	5.02	4.74	5.12	4.53	4.9	4.23	4.85	5.12	4.85	5.03	4.73	4.69	4.59	5.12	5.13	4.84	4.78	4.34	5.42
A_19_P00321441	4	4.42	4.29	4.15	4.05	4.52	4.13	4.33	4.18	3.95	4.22	4.15	4.32	4.3	4.32	4.09	4.21	3.97	3.94	4.17	4.18	4.38	4.06	4.08	4.42	4.09	3.95	4.11	4.11	4.3	4.35	4.1	4.52	4.27	4.4	4.08	4.68	4.24	4.29	4.35	4.35	3.96	3.97	4.26	4.4	4.21	4.25	4.06	4.58
A_19_P00321461	5.3	5.12	5.35	5.25	4.97	5.14	5.34	5.64	5.27	5.01	5.08	5.19	5.06	5.31	5	5.22	5.49	4.96	5.56	5.1	4.54	4.91	4.86	5.43	5.24	5.21	5.4	5.12	5.18	4.84	5.04	5.2	4.58	5.05	4.77	5.28	5	5.26	5.47	5.37	5.08	5.05	5.37	5.2	5.33	5.3	4.9	5.37	5.12
A_19_P00321466	5.12	5.32	4.88	5.39	4.97	5.29	5.67	5.04	4.81	5.25	5.29	6.31	4.54	5.31	5.6	5.26	4.8	5.62	5.49	5.8	4.79	4.6	5.36	5.21	5.98	6.35	4.8	5	6.23	4.7	6.09	4.97	5.78	4.79	5.39	5.7	5.35	4.42	4.73	4.68	4.76	5.37	5.1	4.73	5.51	4.77	4.71	5.32	5.35
A_19_P00321471	6.59	6.33	6.04	6.41	6.61	5.76	6.19	6.32	6.04	6.24	6.37	6.42	6.27	6.07	6.24	6.05	6.29	6.38	6.21	6.34	6.49	6.08	6.48	6.34	6.47	6.59	6.15	6.53	5.99	6.27	6.48	6.21	6.04	5.94	6.14	6.18	5.99	6.13	6.25	6.21	6.27	6.16	6.26	6.15	6.26	5.91	6.05	6.56	6.17
A_19_P00321473	7.04	6.81	6.38	6.93	6.91	6.66	6.74	6.98	6.67	6.82	6.84	6.96	6.84	6.8	6.94	6.72	6.81	6.95	6.8	6.83	6.81	6.68	7.03	6.72	7.08	7.19	6.6	6.99	6.52	6.93	6.89	6.67	6.39	6.73	6.72	6.8	6.62	6.8	6.8	6.66	6.8	6.71	6.77	6.76	6.91	6.79	6.59	7.14	6.73
A_19_P00321475	4.82	4.55	4.61	4.78	4.51	4.74	4.55	4.61	4.68	4.52	4.38	4.7	4.79	4.59	4.75	4.87	4.89	4.77	4.51	4.59	4.51	4.59	4.43	4.56	4.73	4.81	4.82	4.82	4.69	4.77	4.65	4.52	4.86	4.69	4.55	4.64	4.41	4.87	5.08	4.77	4.61	4.75	4.68	4.6	4.75	4.72	4.62	4.71	4.73
A_19_P00321478	4.45	3.92	4.43	3.7	3.77	4.04	3.76	3.91	3.76	3.93	3.87	4.06	3.79	3.73	3.98	3.97	4.02	3.79	3.86	4.01	4.44	3.73	4.03	3.9	3.95	3.91	3.93	4.25	4	3.93	3.81	4.32	3.75	4.09	3.87	3.9	3.91	3.92	3.71	3.82	3.8	4.15	3.92	3.83	4.01	3.97	3.84	4.09	3.81
A_19_P00321489	3.65	4.07	3.79	3.68	3.75	3.74	3.78	3.81	3.83	3.67	3.52	3.9	3.58	3.85	3.75	3.58	3.69	3.54	3.81	3.65	3.76	3.67	3.6	3.56	3.55	3.92	3.58	3.79	3.52	3.88	3.72	3.65	4.06	3.76	3.81	3.83	3.58	3.88	3.77	3.82	3.96	3.69	3.64	3.68	3.89	3.66	3.6	3.97	3.94
A_19_P00321493	4.14	4.21	3.82	3.92	3.79	3.67	3.95	3.74	4.01	3.9	4.07	3.75	4.02	3.94	3.83	3.8	4.01	4.06	3.89	3.89	3.73	3.89	3.85	4.02	3.88	3.83	4.12	3.98	3.79	3.84	3.68	3.91	3.85	3.97	3.58	3.86	3.61	3.74	3.85	4.45	3.79	3.81	3.77	3.84	3.91	3.93	4.1	3.92	3.95
A_19_P00321495	4.89	4.93	4.46	4.79	4.54	4.92	4.74	4.77	4.69	4.66	4.6	5.32	4.69	4.82	4.81	4.64	4.87	4.46	5.11	4.75	4.56	4.71	4.74	4.71	4.63	4.89	4.38	4.59	4.7	4.73	4.89	4.69	4.8	4.53	4.53	4.7	4.87	4.83	4.82	4.75	4.73	4.52	4.43	4.79	4.87	4.58	4.72	4.79	4.79
A_19_P00321511	8.96	8.4	10.08	10.31	9.53	8.8	9.52	8.93	9.07	9.03	8.15	8.63	9.27	9.27	9.26	8.98	9.16	8.82	9.64	9.23	9.4	8.8	8.43	9.62	9.2	9.37	9.03	9.44	8.82	8.61	9.02	9.08	7.61	9.03	9.61	7.77	9.47	7.71	9.17	9.99	8.92	9.73	9.24	8.79	7.62	8.09	8.72	9.42	7.98
A_19_P00321521	5.63	5.72	5.88	5.96	5.9	5.32	5.7	6.41	6.25	6.19	5.7	5.51	6.05	5.89	5.67	5.81	5.77	5.62	5.85	5.53	5.8	5.61	6.04	6	5.72	5.87	5.82	6.06	5.61	5.71	6.16	5.62	5.92	6.39	5.81	5.72	6	5.57	5.91	5.77	6.06	6.03	6.23	5.51	5.7	5.56	5.45	5.8	5.64
A_19_P00321540	4.33	3.95	4.3	4.16	4.24	4.31	4.21	4.42	4.06	4.39	4.26	4.05	4.24	4.13	4.27	4.3	4.11	4.41	4.13	4.34	4.3	4.32	4.38	4.17	4.36	4.15	4.42	4.31	4.3	4.28	4.32	4.37	3.97	4.14	4.32	4.14	4.28	4.37	4.31	4.03	4.35	4.24	4.37	4.15	4.33	4.13	4.37	4.22	4.15
A_19_P00321546	9.05	8.51	10	10.31	9.46	8.82	9.62	9.45	9.17	9.12	8.39	8.79	9.26	9.29	9.34	9.26	9.17	9.05	9.77	9.39	9.25	8.85	8.66	9.61	9.36	9.48	9.31	9.54	8.9	8.82	9.04	9.06	7.55	9.06	9.49	7.84	9.33	7.98	9.44	10.14	9.02	9.91	9.49	8.89	7.84	8.44	8.91	9.61	8.22
A_19_P00321549	3.91	3.94	4.34	4.27	4.09	4.04	4.58	4.14	4.07	3.73	4.14	4.27	4.23	4.18	4.43	4.01	3.78	4.02	4.21	4.11	3.93	4.15	4.21	3.96	4.26	3.89	3.89	4.05	4.03	4.04	4.25	4.18	5	3.58	4.34	4.12	4.26	4.26	3.98	4.8	4.46	4.67	3.75	3.98	4.23	3.91	4.05	4.18	4.29
A_19_P00321556	3.91	3.53	3.91	3.78	3.82	3.67	3.81	3.8	3.66	3.65	3.89	3.86	3.92	3.69	3.83	3.84	3.64	3.84	3.69	3.68	3.79	3.6	3.77	3.76	3.65	3.66	3.79	3.96	3.74	3.71	3.7	3.88	3.6	3.88	3.89	3.8	3.76	3.88	3.78	3.69	3.84	3.95	3.67	3.79	3.77	3.75	3.7	3.84	3.68
A_19_P00321562	3.8	3.71	3.86	3.68	3.6	3.75	3.86	3.84	3.82	3.82	3.73	3.63	4.02	3.73	3.79	3.78	3.7	3.81	4	3.95	3.84	3.6	3.85	3.7	3.96	3.72	3.71	3.96	3.99	3.5	3.76	3.92	3.6	3.56	4.02	3.87	3.83	3.93	3.83	3.7	3.78	3.69	3.79	3.73	3.63	3.76	3.84	3.84	3.79
A_19_P00321568	5.68	5.32	5.74	5.49	5.78	5.17	5.37	5.4	5.26	5.4	5.39	5.46	5.37	5.34	5.36	5.77	5.78	5.5	6.04	5.72	5.75	5.22	5.37	5.65	5.6	5.8	5.43	5.82	5.19	5.51	5.19	5.23	4.89	5.5	5.3	5.37	5.12	5.47	5.57	5.45	5.37	5.85	5.55	5.42	5.79	5.44	5.17	5.71	5.27
A_19_P00321571	4.12	4	3.94	3.83	3.85	4.17	3.94	3.96	3.76	3.99	3.91	3.88	4.1	4	4.15	3.94	3.98	3.77	4.05	4.05	3.74	3.86	4.23	3.95	4.06	4.04	3.9	4.09	4.09	4	3.9	4.27	4	3.88	4.14	3.94	4.08	4.27	3.98	3.97	3.95	4.1	3.97	4.13	3.93	4.12	4.16	3.88	4.13
A_19_P00321575	3.98	4.18	3.85	3.87	3.87	3.7	3.94	3.78	3.93	3.57	3.96	3.97	3.72	3.88	3.98	3.63	3.86	3.87	3.83	3.72	3.93	3.94	3.65	3.85	3.79	3.91	4.02	3.6	3.85	3.95	3.93	3.91	4.19	3.96	3.9	3.64	3.9	3.96	3.98	3.98	3.99	3.97	3.95	3.9	3.93	4.04	3.81	3.97	3.96
A_19_P00321577	4.78	4.5	4.34	4.3	4.08	4.33	4.34	4.24	4.52	4.31	4.28	4.42	4.41	4.18	4.34	4.39	4.77	4.34	4.61	4.56	4.05	4.33	4.23	4.42	4.46	4.47	4.36	4.42	4.38	4.3	4.09	4.28	4.55	4.37	4.41	4.38	4.25	4.39	4.56	4.46	4.47	4.63	4.36	4.5	4.57	4.5	4.41	4.57	4.35
A_19_P00321588	7.57	6.89	6.66	7.36	7.32	6.52	7.12	6.89	7.5	6.49	6.21	6.19	6.56	5.91	5.95	6.41	6.86	6.95	6.82	6.01	7.85	6.42	6.42	5.5	6.24	7.24	7.74	7.07	6.33	6.35	5.87	6.47	5.61	7.06	6.22	6.78	6.13	5.84	7.99	7.05	6.21	7.24	6.85	6.37	5.55	6.45	7.18	6.7	5.9
A_19_P00321598	3.74	3.72	3.69	3.68	3.69	3.73	3.96	3.92	3.64	3.85	3.92	3.85	3.87	3.78	3.77	3.77	3.87	3.69	3.86	3.83	3.86	3.72	3.75	3.68	3.8	4.01	3.68	3.89	3.91	3.72	3.82	3.66	3.65	3.52	3.69	3.92	4.02	3.87	3.74	3.8	3.72	3.74	3.72	3.79	3.98	3.8	3.75	3.74	4.01
A_19_P00321617	5.22	5.46	5.28	5.14	5.27	5.5	5.33	5.24	5.24	5.38	5.42	5.72	5.24	5.53	5.33	5.32	5.68	5.63	5.49	5.37	5.5	5.57	5.39	5.78	5.6	5.6	5.28	5.36	5.43	5.35	5.46	5.45	5.64	5.23	5.38	5.36	5.35	5.74	5.24	5.39	5.55	5.32	5.44	5.41	5.52	5.51	5.33	5.45	5.52
A_19_P00321618	4.43	4.55	4.38	4.75	4.51	4.23	4.62	4.57	4.63	4.53	4.43	4.35	4.56	4.38	4.35	4.43	4.63	4.46	4.39	4.46	4.2	4.34	4.48	4.4	4.39	4.53	4.31	4.62	4.1	4.4	4.21	4.4	4.09	4.49	4.23	4.25	4.19	4.45	4.58	4.22	4.25	4.47	4.54	4.18	4.44	4.48	4.36	4.36	4.49
A_19_P00321628	8.18	8.31	7.84	8.18	8.11	7.75	8.7	9.12	8.13	8.07	8.26	8.56	8	8.46	8.73	8.49	8.18	8.13	8.7	8.29	8.18	8.26	8.2	9.27	8.74	9.24	8.21	8.09	8.23	8.41	8.25	8.26	7.61	8.15	8.25	8.63	8.33	8.45	8.6	8.33	8.1	8.28	8.21	8.45	8.39	8.46	7.74	8.96	8.37
A_19_P00321631	4.22	3.97	4.1	3.65	3.97	4.08	4.25	3.71	3.96	3.76	3.95	3.88	3.99	3.83	3.93	3.83	4.2	3.99	3.93	4.12	3.68	4.02	3.75	3.92	3.94	4.01	3.84	3.9	4.14	3.91	3.96	3.78	3.91	3.93	3.78	3.93	3.85	3.93	3.87	3.86	3.92	3.81	3.87	4.02	3.86	4.04	4.12	3.87	3.8
A_19_P00321636	4.27	4.41	4.4	4.29	4.23	4.01	4.21	4.34	3.98	4.2	4.41	4.24	4.11	4.43	4.32	4.59	4.25	4.2	4.33	4.38	4.34	4.39	4.58	4.39	4.55	4.47	4.25	4.43	4.1	4.42	4.58	4.11	4.25	4.05	4.29	4.45	4.43	4.49	4.35	4.19	4.38	4.19	4.31	4.29	4.27	4.13	4.11	4.32	4.3
A_19_P00321648	3.88	3.69	3.82	3.98	3.58	3.83	3.69	3.75	4.17	3.85	3.8	3.64	3.87	3.9	3.31	3.63	3.85	3.77	3.87	3.81	3.77	3.69	3.77	3.75	3.74	3.65	3.79	3.67	3.75	3.74	3.73	4.04	3.58	3.77	3.69	3.83	3.66	3.91	3.78	3.77	3.46	3.78	3.76	3.92	3.58	3.82	3.97	3.51	3.66
A_19_P00321656	5.8	5.18	6.07	5.24	5.54	4.93	5.21	5.26	5.65	5.18	5.22	4.24	5.62	4.93	5.21	5.77	5.95	5.67	5.34	4.85	5.4	4.88	4.89	4.72	4.94	5.31	5.71	5.95	5.11	5.36	4.47	5.49	4.79	5.69	4.93	5.49	4.98	4.65	5.37	5.36	4.79	5.49	5.08	5.06	4.98	5.67	5.61	4.93	4.89
A_19_P00321658	6.02	5.91	5.73	7.19	5.8	6.37	6.12	6.35	5.9	5.97	5.84	6.17	6.29	5.9	5.82	6.62	6.03	5.91	6.3	5.95	6.06	5.82	5.88	6.11	5.96	6.1	6.14	6.2	5.57	6.21	5.68	5.91	5.64	5.94	5.6	5.66	5.63	5.96	6.19	5.75	5.42	6.27	6.25	5.96	5.78	5.9	5.6	5.93	5.96
A_19_P00321670	4.83	4.89	4.89	4.86	4.53	5.06	4.61	4.69	5.05	4.65	4.6	5.05	4.61	4.88	4.6	4.98	5.37	4.58	4.84	4.57	4.43	4.7	4.54	5.2	4.62	4.91	4.79	4.95	4.68	4.59	4.61	4.62	4.8	4.92	4.76	4.65	4.61	4.87	4.69	4.55	4.67	4.82	4.6	4.76	4.68	4.93	4.57	5.13	4.45
A_19_P00321671	3.68	3.84	4.44	3.99	4.21	4.23	4	4.28	3.91	3.78	3.96	4.58	4.02	4.12	3.98	4.07	4.38	4.2	4.01	3.95	3.9	3.89	3.95	4.05	3.9	4.7	4.5	4.23	4.18	4.06	4.17	3.93	4.05	4.05	4.4	4.4	4.05	4.1	4.12	4.32	4.12	4.32	3.96	4.12	4.02	4.19	4.19	4.03	4.05
A_19_P00321682	4.28	3.92	4.3	4.01	4.29	3.98	4.19	4.24	3.95	4.08	4.08	4.1	4.74	4.1	4.15	4.21	4.17	3.97	4.28	4.01	4.35	4.37	4.12	4.04	4.03	4.11	4.25	4.17	4.2	4.05	4.14	4.39	4.09	4.39	3.91	4.27	4.12	4.15	4.18	4.15	3.92	4.14	4.27	3.98	4.09	4.11	4.13	4.06	4.05
A_19_P00321687	5.24	5.33	4.84	5.38	5.84	4.41	5.23	5.58	5.58	5.43	5.29	4.72	5.33	5.32	5.16	5.55	5.35	5.42	5.16	4.97	5.55	4.97	5	4.85	5.04	5.2	5.73	6	4.87	5.12	5.23	4.91	4.71	5.34	5.41	4.89	5.1	4.83	5.52	5.4	4.98	5.31	5.72	4.88	4.89	5.3	5.07	5.09	4.9
A_19_P00321692	4.08	3.93	4.06	3.91	4.21	4.05	4.08	4.04	4.21	3.96	3.98	3.89	4.01	4.05	4.08	4.04	3.99	4.12	4.11	3.99	3.88	3.99	4.07	4.04	4.02	4.05	4.04	4.08	3.87	4.01	3.84	4.13	3.95	4.1	4.18	3.87	4.07	4.1	3.96	4.18	4.12	4	4.05	4.03	4.09	3.92	4.01	4.25	4.09
A_19_P00321697	4.38	4.48	4.16	4.19	4.22	4.23	4.31	4.31	4.26	4.26	4.08	4.4	4.21	4.37	4.02	4.23	4.36	4.04	4.15	4.07	4.23	4.58	3.84	4.21	4.37	4.4	4.33	4.15	4.38	4.12	4.45	4.18	4.56	4.31	4.2	4.14	4.25	4.24	4.13	4.28	4.46	4.47	4.15	4.42	4.23	4.41	4.42	4.36	4.22
A_19_P00321715	5.66	5.23	6.25	6.87	5.83	4.46	6.09	6.46	5.51	5.81	4.99	5	5.74	5.07	5.15	6.24	5.37	5.33	5.86	5.41	5.38	5.18	5.28	5.65	5.02	5.76	5.89	6.19	5.11	5.73	5.15	5.09	4.28	5.3	5.34	5.6	5.16	5.2	6.55	5.23	5.01	6.07	5.6	5.45	5.1	5.25	4.99	5.3	4.96
A_19_P00321721	3.66	3.99	3.94	3.68	3.83	3.95	3.82	3.85	3.8	3.84	3.92	3.96	3.98	3.9	3.83	3.94	3.64	4.39	3.89	3.84	3.77	3.91	3.72	3.76	4.15	4.17	3.83	3.78	3.65	4.24	3.66	3.98	3.82	3.88	3.88	3.85	3.71	3.77	4.06	3.94	4.55	3.77	4.04	3.87	3.74	3.85	3.54	3.74	3.84
A_19_P00321722	6.75	6.94	6.51	7.03	6.73	8.19	7.12	6.93	6.68	6.72	6.74	7.46	6.72	6.98	7.06	6.85	6.87	6.91	7.17	7.08	6.63	7.38	7	7.14	7.15	7.25	6.77	6.86	7.05	7	6.77	6.93	6.8	6.69	7.04	6.69	7.05	7.31	6.89	6.76	7.04	7.16	6.75	7.04	7.31	7.22	6.55	7.22	7.18
A_19_P00321726	4.19	4.05	4.08	3.76	3.82	3.9	3.94	3.97	3.91	3.88	3.83	3.97	3.74	3.88	4.02	3.97	3.92	3.54	3.77	3.96	4.04	3.89	3.66	3.86	3.97	4.11	4.07	4.23	4	4.05	4.04	4.04	4.19	4	3.94	3.97	4.03	3.94	4.03	3.91	4.11	3.76	3.93	4.1	4.13	4.03	4.08	4.12	3.88
A_19_P00321734	4.38	4.29	4.58	4.26	4.04	5.17	4.49	4.31	4.15	4.06	4.26	4.69	4.27	4.45	4.55	4.16	4.42	4.35	4.46	4.42	4.37	4.82	4.21	4.48	4.59	4.5	4.53	4.3	4.83	4.26	4.19	4.4	5	4.15	4.9	4.15	4.85	4.79	4.55	4.4	4.55	4.56	4.37	4.77	4.58	4.72	4.51	4.35	4.75
A_19_P00321739	4.44	4.02	4.6	4.57	5.05	4.34	4.38	4.95	4.39	4.32	4.43	4.14	4.39	4.01	4.32	5.14	4.4	4.3	4.52	4.25	4.72	4.04	4.23	4.34	4.37	4.65	4.52	4.9	3.99	4.62	4.25	4.35	3.93	4.67	4.08	4.24	4.19	4.12	4.62	4.48	4.31	4.46	4.49	3.93	4	4.26	4.32	4.54	4.01
A_19_P00321743	4.39	4.67	4.84	4.9	4.53	5.06	4.76	5.39	4.29	4.7	4.68	4.82	4.71	5	5.02	4.45	4.41	4.96	4.86	4.98	4.4	4.97	4.4	5.1	4.67	4.8	4.36	4.39	5.75	4.82	4.97	4.64	4.99	4.11	5.39	4.56	5.24	5.04	4.83	5.23	5.14	5.19	5	5.48	5.01	4.52	4.62	4.59	5.06
A_19_P00321761	4.04	3.9	4.05	4.23	4.06	3.97	3.99	4.2	4.03	4.08	3.89	4.15	4.04	4.07	4.14	4.29	4.05	4.16	3.93	4.03	4.07	3.9	4.08	4.03	4	4.11	4.14	4.05	3.94	3.76	3.88	4.05	4.06	4.1	3.88	3.85	3.57	3.99	4.08	3.92	3.88	4.06	4.03	4.08	4.01	3.88	3.78	3.67	3.92
A_19_P00321765	4.68	4.48	4.5	4.75	4.87	4.26	4.76	4.93	4.39	4.6	4.79	4.59	4.51	4.64	4.31	4.73	4.67	4.64	4.68	4.6	5	4.33	5.05	4.76	4.76	5.03	4.7	4.66	4.63	4.69	4.68	4.41	4.25	4.76	4.41	4.91	4.59	4.69	4.62	4.33	4.51	4.44	5.02	4.64	4.57	4.7	4.48	4.77	4.61
A_19_P00321781	5.16	4.79	5.27	4.96	5.14	5.15	5.01	5.89	4.91	5.31	5.16	5.45	4.95	5.16	5.44	5.9	5.22	5.15	5.95	5.39	4.74	4.86	5.08	5.63	5.3	5.23	5.33	5.6	5.05	4.91	4.96	5.05	5.05	5.11	5.09	5.08	5.17	5.29	5.22	4.95	4.98	4.95	4.96	5.12	5.56	4.86	4.83	5.23	5.48
A_19_P00321782	4.76	4.58	4.31	4.44	4.62	4.78	4.9	4.54	4.4	4.44	4.73	4.45	4.25	4.2	4.27	4.94	4.05	4.35	4.31	4.43	4.49	4.54	4.5	4.66	4.34	4.62	5.01	4.53	4.37	4.66	4.4	4.57	4.37	4.63	4.38	4.25	4.5	4.53	4.79	4.63	4.43	4.84	4.7	4.37	4.54	4.5	4.93	4.62	4.35
A_19_P00321789	5.83	5.45	5.76	5.89	5.67	4.46	5.33	6.18	5.04	5.22	5.56	4.99	5.1	4.96	5.13	5.83	5.47	5.42	5.96	5.63	5.17	5.27	5.34	6.31	5.43	5.43	5.5	6.28	5.1	5.51	5.42	5.14	4.84	5.56	5.42	5.35	5.21	5.56	5.88	5.98	5.42	6.28	5.69	4.98	5.36	5.02	4.99	6.07	5.11
A_19_P00321795	6.36	6.47	6.74	6.46	6.6	6.49	6.37	6.75	7.03	7.03	6.4	6.42	6.93	6.69	6.44	6.44	6.73	6.41	6.47	6.42	6.67	6.52	6.97	6.69	6.32	6.4	6.54	6.63	6.32	6.22	7.01	6.39	6.94	7.24	6.57	6.58	6.84	6.54	6.55	6.54	6.83	6.8	7.1	6.37	6.48	6	6.35	6.24	6.39
A_19_P00321801	3.64	4.04	3.85	3.83	3.76	3.62	3.91	3.88	3.81	3.58	3.58	3.66	3.6	3.85	3.75	3.76	3.81	3.68	3.83	3.77	3.78	3.73	3.69	3.89	3.78	3.58	3.52	3.67	3.62	3.77	3.87	3.62	3.95	4.66	3.91	4.53	3.69	3.69	3.77	3.69	3.95	3.8	3.7	3.69	3.8	3.66	3.58	3.64	3.59
A_19_P00321802	3.73	3.56	3.86	3.63	3.98	3.72	3.4	3.96	3.86	3.77	3.77	3.95	3.83	3.85	3.62	3.68	3.77	4.06	3.73	3.75	3.96	3.59	3.77	3.72	3.8	3.85	3.69	3.88	3.87	3.9	3.85	3.77	3.84	3.79	3.89	3.71	3.76	3.68	3.81	3.84	3.72	3.66	3.64	3.62	3.81	3.56	3.76	3.71	3.65
A_19_P00321803	3.86	3.9	3.79	3.74	3.73	3.64	3.73	3.86	3.8	3.86	3.75	3.78	3.76	3.5	3.59	3.67	3.6	3.73	3.62	3.82	3.69	3.77	3.88	3.77	3.65	3.43	3.82	3.54	3.46	4.27	3.56	3.57	3.6	3.61	3.63	3.45	3.8	3.71	4.09	3.65	3.76	3.69	3.87	3.75	3.71	3.6	3.65	3.63	3.72
A_19_P00321809	5.33	5.43	4.55	5.05	5.24	5.68	5.65	5.17	4.6	5.28	5.49	5.15	5.28	5.14	5.22	5.26	4.67	5.95	5.17	5.21	5.14	5.48	5.12	4.96	5.69	5.64	5.23	4.95	5.22	5.7	5.58	5.19	5.75	4.88	5.41	5.03	5.5	5.44	5.1	4.63	5.67	4.63	5.21	5.56	5.41	5.06	5.32	4.9	5.36
A_19_P00321810	4.65	4.59	4.34	4.56	4.77	4.73	4.42	4.55	4.86	4.89	4.63	4.33	4.7	4.76	4.55	4.39	4.71	4.6	4.83	4.56	4.7	4.7	4.72	4.59	4.58	4.67	4.62	4.48	4.83	4.37	4.72	4.8	4.49	4.84	4.72	4.69	4.93	4.74	4.45	4.72	4.73	4.55	4.83	4.75	4.78	4.8	4.87	4.62	4.89
A_19_P00321831	3.77	4.59	3.58	3.79	3.7	3.77	3.7	3.58	3.71	3.83	3.39	3.84	3.76	3.7	3.65	3.73	3.58	3.66	3.7	3.6	3.81	3.64	3.66	3.98	3.72	3.86	3.38	3.74	3.65	3.86	3.72	3.64	3.76	3.55	3.79	3.71	3.67	3.51	3.73	3.63	3.71	3.5	3.61	3.65	3.68	3.69	3.7	3.7	3.7
A_19_P00321832	3.96	3.58	3.58	3.34	3.64	3.77	3.84	3.69	3.76	3.82	3.85	3.4	3.94	3.83	3.77	3.76	3.74	3.59	3.53	3.73	3.68	3.82	3.57	3.79	3.68	3.74	3.58	3.72	3.62	3.85	3.61	3.73	3.69	3.58	3.52	3.67	3.82	3.45	3.63	3.63	3.32	3.72	3.82	3.67	3.7	3.85	3.87	3.59	3.83
A_19_P00321833	3.86	3.56	3.66	3.7	3.81	3.75	3.89	3.74	3.64	3.76	3.62	3.98	3.75	3.92	3.78	3.63	3.88	3.81	3.78	3.8	3.79	3.74	3.92	3.9	3.76	3.78	3.92	3.77	3.79	3.83	3.85	3.62	3.55	3.62	3.63	3.83	3.65	3.77	3.63	3.54	3.93	3.78	3.86	3.51	3.88	3.74	3.71	3.84	3.76
A_19_P00321839	3.97	3.55	3.93	4.03	3.79	3.87	3.86	3.76	4	4.02	3.74	3.87	4.07	3.83	3.98	3.66	3.98	3.81	3.81	3.82	3.79	3.59	4.01	3.74	3.94	3.85	3.94	3.78	3.93	3.84	3.67	3.76	3.77	3.85	3.82	3.77	3.82	3.67	3.84	3.78	3.82	3.79	3.85	3.96	3.76	3.82	3.86	3.73	3.78
A_19_P00321849	3.84	4.1	3.75	4.17	3.81	3.68	3.68	3.86	3.71	3.61	3.77	3.5	3.98	3.83	3.66	3.64	3.82	3.68	3.56	3.84	3.61	4.01	4.31	3.49	3.79	3.5	3.68	3.63	3.61	3.92	3.87	3.66	3.79	3.81	3.71	4.07	3.82	3.6	3.82	3.8	3.6	3.75	4.01	3.79	3.53	3.63	3.66	3.65	3.66
A_19_P00321851	4.85	4.78	5.13	4.98	4.87	4.34	5.21	4.96	5.21	4.5	4.87	4.93	5.14	4.88	5.18	5.12	5.82	4.95	5.27	5.16	5.11	4.9	5.14	6.11	5.32	5.09	4.9	4.97	4.88	5.17	5.08	4.75	5.14	5.18	5.11	4.96	4.76	5.11	5.38	5.17	5.29	5.53	5.41	5.03	5.08	4.81	4.38	4.91	4.96
A_19_P00321858	4.18	4.13	3.75	3.68	4.02	3.64	3.86	3.86	3.86	3.86	4.04	3.81	3.87	3.68	3.69	3.85	3.9	3.66	3.82	3.68	3.85	4.17	3.63	3.85	3.87	3.95	3.85	3.87	3.8	3.87	4.03	3.78	4.05	4.16	3.96	3.86	3.89	4	3.78	4.06	4.03	3.6	3.93	4.05	4.12	3.96	3.97	4.07	3.94
A_19_P00321872	4.6	4.59	4.74	4.51	4.37	4.68	4.51	4.66	4.42	4.39	4.29	4.6	4.69	4.48	4.58	4.59	4.47	4.51	4.35	4.66	4.43	4.65	4.28	4.56	4.62	4.5	4.67	4.78	4.62	4.58	4.42	4.57	4.64	4.69	4.35	4.49	4.44	4.7	4.67	4.76	4.67	4.7	4.68	4.59	4.44	4.67	4.61	4.69	4.39
A_19_P00321878	5.22	5.47	4.78	5.58	5.1	5.45	5.83	4.97	4.65	5.35	5.29	6.47	4.57	5.37	5.68	5.13	4.72	5.73	5.39	5.82	4.43	4.69	5.34	5.1	6.04	6.5	4.77	4.82	6.47	4.75	6.14	5.12	5.72	4.91	5.5	5.63	5.49	4.61	4.66	4.72	4.72	5.3	5.25	4.93	5.65	4.6	4.78	5.28	5.16
A_19_P00321885	6.88	6.55	6.24	6.84	6.68	6.5	7.62	6.76	6.2	6.6	6.73	6.2	6.66	6.45	6.27	7.48	6.1	6.71	6.35	6.61	6.83	6.46	6.4	6.67	6.51	6.36	8	6.9	6.46	6.96	6.2	6.62	5.98	6.52	6.37	6.12	6.33	6.5	7.67	7.12	6.41	7.24	7.72	6.31	6.34	6.45	6.85	6.7	6.21
A_19_P00321886	6.59	6.43	6.47	6.84	6.53	6.67	7.48	6.81	6.15	6.7	6.73	6.2	6.78	6.52	6.39	7.49	5.94	6.53	6.23	6.42	6.8	6.45	6.3	6.53	6.53	6.27	8.07	6.67	6.34	7.09	6.29	6.73	6.1	6.43	6.3	6.12	6.4	6.49	7.68	7.18	6.4	7.41	7.74	6.35	6.39	6.36	6.83	6.59	6.35
A_19_P00321890	4.49	4.45	4.36	4.55	4.39	4.58	4.47	4.42	4.41	4.42	4.39	4.46	4.41	4.62	4.61	4.6	4.39	4.56	4.2	4.31	4.55	4.34	4.51	4.26	4.51	4.26	4.56	4.39	4.39	4.4	4.62	4.48	4.54	4.48	4.53	4.28	4.65	4.44	4.47	4.24	4.48	4.52	4.43	4.41	4.52	4.59	4.51	4.52	4.53
A_19_P00321907	4.63	4.78	4.7	4.79	4.69	4.92	4.88	4.6	4.43	4.48	4.48	5.09	4.65	4.96	5.11	4.75	4.57	4.85	4.75	5.27	4.84	5.08	4.62	5.06	5.03	4.75	4.7	4.84	4.92	4.68	4.57	4.75	6.07	4.65	5.47	4.85	5.36	5.24	4.7	4.54	4.44	4.66	4.8	5.01	4.99	4.71	4.42	4.55	5.2
A_19_P00321911	4.99	4.53	4.86	5.82	5.23	4.61	5.16	5.79	5.49	5.15	4.79	4.6	5.1	4.56	4.97	5.39	5.08	4.91	5.04	4.93	5.07	4.57	4.81	4.86	5.05	5.39	5.51	5.27	4.61	5.18	4.64	4.5	4.17	5.16	4.91	4.62	4.69	4.63	5.73	4.99	4.74	5.13	5.32	4.89	4.69	5.2	4.97	4.87	4.7
A_19_P00321917	3.97	3.91	3.94	4.11	3.99	4.16	3.66	3.95	5.44	5.54	3.92	3.86	5.67	5.46	3.97	3.81	3.93	3.86	3.94	3.96	3.53	3.87	5.47	4.02	4.02	3.85	4.01	3.94	3.93	3.98	5.4	4.13	3.82	5.49	3.93	4.09	5.53	3.97	4.03	4.01	5.22	4.08	5.1	3.82	3.88	3.96	4.25	4.05	4.05
A_19_P00321941	3.77	3.64	3.95	3.77	3.87	4.33	3.91	3.88	3.92	3.71	3.89	4.11	3.78	4.03	4.03	3.75	4.2	4.11	4.03	4.31	3.99	4.41	4.02	4.29	4.23	3.93	4.01	4.01	3.97	4	3.76	4.03	3.84	4.12	4.11	5.09	4.18	4.08	3.7	3.89	4.17	4.13	3.83	4.42	4.05	4.45	4.14	3.61	4.3
A_19_P00321953	3.56	3.63	3.69	4.07	3.78	3.86	3.88	3.78	3.84	4.06	3.88	3.9	3.58	3.9	3.92	3.79	3.86	3.88	3.82	4	4.05	3.93	3.92	3.7	3.99	3.89	3.83	3.94	3.85	3.88	3.69	3.9	3.75	3.87	3.82	3.68	3.64	3.63	3.82	3.67	3.92	3.73	3.91	3.67	3.83	3.75	3.9	3.85	3.91
A_19_P00321962	4.79	3.96	3.98	4.25	4.03	3.69	4.22	4.1	3.76	4.08	4.34	4.04	4.1	3.85	3.73	4.43	4.12	4.03	4.1	3.87	4.39	3.78	4.34	4.06	4.03	3.73	4.08	4.13	3.98	3.89	4.66	4.72	3.6	3.98	4	3.87	3.83	3.77	4.32	4.04	3.58	4.05	4.29	4.15	3.65	3.9	4.06	4.33	3.79
A_19_P00321973	5.79	6.04	6.4	6.03	6.58	5.49	5.93	5.67	6.1	5.58	5.73	6.3	5.56	5.87	5.67	6.03	7.23	6.09	5.71	6.3	6.19	5.8	6.18	6.19	5.91	6.29	5.6	6.81	5.72	6.01	6.28	5.47	5.29	6.34	5.99	6.41	5.59	6.29	5.64	5.27	5.97	5.94	5.79	5.94	5.78	6.33	5.8	5.87	5.82
A_19_P00321977	5.56	5.51	5.82	5.76	5.81	6.92	5.51	6.14	5.67	5.56	5.36	6.21	5.61	5.55	5.86	5.77	5.55	5.73	5.9	5.46	5.49	5.54	5.23	6.03	5.74	5.47	5.51	6.14	5.46	5.56	5.37	5.38	5.31	5.99	5.55	5.58	5.5	5.34	5.5	5.54	5.64	5.88	5.32	5.53	5.45	5.39	5.31	5.9	5.67
A_19_P00321986	3.67	3.34	3.79	3.46	3.67	3.84	3.73	3.76	3.78	3.84	3.72	3.73	3.47	3.72	3.65	3.48	3.48	3.74	3.78	3.62	3.86	3.69	3.69	3.84	3.74	3.58	3.78	3.52	3.65	3.88	3.7	3.65	3.62	3.73	3.95	3.58	3.72	3.6	3.71	3.73	4.1	3.69	3.73	3.62	3.71	3.78	3.6	3.69	3.78
A_19_P00321998	3.71	3.56	3.87	3.8	3.97	3.91	3.92	3.99	3.85	3.75	3.69	3.77	3.81	4.13	3.96	3.76	3.99	3.85	3.85	4.16	3.73	4.02	4	4.17	4.01	4.16	3.85	3.89	4.02	3.73	3.9	3.98	4.16	4.06	3.96	4.14	4.14	3.89	3.82	3.82	4.24	3.92	3.91	4.29	4.03	3.92	3.85	3.74	4.18
A_19_P00322002	5.17	4.79	4.86	4.84	4.97	4.95	5.45	5.1	4.85	4.99	5.06	4.77	4.12	3.92	3.77	5.2	4.48	4.73	4.84	4.94	5.05	4.85	4.83	5.01	4.63	4.84	5.77	5.14	4.71	5.29	4.71	5	4.59	5.16	4.98	4.6	4.69	4.79	5.14	4.98	4.22	5.26	4.97	4.69	4.58	4.84	5.01	5.03	4.57
A_19_P00322017	3.97	3.62	3.76	3.62	3.58	3.69	3.83	3.81	3.74	3.75	3.57	3.8	3.86	3.78	3.87	3.9	3.67	3.65	3.71	3.91	3.95	3.83	3.67	3.57	3.81	3.72	3.78	3.62	3.62	3.63	3.75	3.74	3.72	3.72	3.51	3.68	3.45	3.93	3.82	3.73	3.68	3.73	3.72	3.78	3.45	3.82	3.72	3.69	3.77
A_19_P00322023	4.38	4.17	4.28	4.37	4.41	4.04	4.39	4.43	4.26	4.14	4.11	4.11	4.1	4.32	4.27	4.26	4.43	4.32	4.26	4.24	4	4.12	4.38	4.09	4.37	4.1	4.41	4.34	4.28	4.02	4.09	4.32	4.2	4.4	4.26	4.45	4.31	4.28	4.39	4.37	4.27	4.1	4.21	4.12	4.16	4.36	4.25	4.25	4.24
A_19_P00322024	4.05	3.9	4.11	4.05	4.08	4.1	3.86	4.09	3.96	3.95	3.98	4.09	3.99	3.84	4.16	4.09	4.08	4.02	4.05	4.16	4.23	3.74	4.08	4.05	3.79	3.89	4.16	4.05	3.74	4.06	3.94	3.89	3.77	4.18	4	3.96	3.82	4.08	4.15	4.06	3.91	4.19	3.98	3.85	3.84	3.96	3.84	4	3.79
A_19_P00322036	5.44	5.55	5.25	5.17	5.33	4.92	5.08	5.9	5.36	5.16	4.63	4.57	4.8	4.8	5.02	5.09	5.12	5.67	5.14	5.1	5.39	4.97	5.25	4.47	4.78	5.13	5.92	5.26	4.41	5.61	5	5.12	4.45	5.61	4.88	4.57	4.66	4.48	5.81	5.05	4.53	4.82	4.91	5.02	4.52	5.67	5.61	5.4	5.17
A_19_P00322058	4.3	4.55	4.45	4.11	4.41	5.68	4.38	4.37	4.04	4.07	5.31	5.59	4.16	5.34	5.23	4.23	4.16	4.53	4.39	5.35	5.16	4.78	4.64	5.15	5.92	4.92	4.19	4.04	4.98	4.82	4.92	5.09	5.2	3.96	5.76	7.33	5.17	4.9	4.4	4.69	5.11	4.38	4.56	5.2	5.07	6.22	5.44	5.14	4.62
A_19_P00322059	3.7	3.92	3.74	3.88	3.84	3.86	3.72	3.89	3.76	3.84	3.84	3.88	5.68	3.83	3.78	3.73	3.98	3.75	3.83	3.51	3.91	3.71	3.87	3.91	3.76	3.67	4.2	3.76	3.83	3.75	3.76	3.71	3.7	3.87	3.57	3.7	3.81	3.84	3.85	3.88	3.81	3.85	3.8	3.73	3.77	3.76	3.8	3.93	3.75
A_19_P00322080	4.93	5.26	4.66	5.51	5.11	5.41	5.11	4.97	4.8	5	4.82	5.88	5.48	5.49	5.45	4.91	4.93	5.46	5.25	5.17	5.44	5.78	5.68	5.29	5.66	5.48	4.6	5.03	5.42	5.07	5.66	4.72	5.69	4.61	5.51	5.36	5.62	5.88	4.73	4.87	5.58	4.85	4.91	5.41	5.44	5.35	5.7	5.24	5.67
A_19_P00322088	4.14	3.94	4.11	4.07	4.01	4.28	4.05	4.01	4.09	4.16	4.03	3.83	4.27	3.91	4.17	4.1	4.03	4.08	4.14	3.9	3.97	4.09	3.98	4.49	4.13	4.05	4.21	4.3	3.99	3.99	3.84	4.18	4.06	4.14	4	3.91	4.05	4.04	4.05	3.98	4.12	4.15	4.13	3.89	3.97	4.09	4.06	4.29	3.96
A_19_P00322096	5.64	5.64	5.39	5.5	5.55	6.46	5.94	5.7	5.54	5.5	5.61	6.37	5.66	5.77	5.83	5.55	5.72	5.64	5.83	5.71	5.51	5.87	5.77	5.96	5.85	6.06	5.66	5.7	5.76	5.86	5.65	5.68	5.58	5.53	5.67	5.48	5.7	5.79	5.75	5.65	5.73	5.83	5.69	5.8	5.8	5.8	5.4	6.01	5.85
A_19_P00322109	5.9	5.74	4.71	5.57	5.75	6.38	6.06	5.54	4.87	5.62	5.96	5.81	5.91	5.9	5.84	6.04	5.14	6.32	5.44	5.6	5.64	5.71	5.46	5.43	6.13	6.02	5.67	5.37	5.64	6.15	5.87	5.67	6.24	5.11	5.85	5.41	5.95	5.83	5.45	4.79	6.09	5.06	5.61	5.93	5.79	5.38	5.71	5.4	5.77
A_19_P00322111	4.93	5.11	4.86	5.09	4.94	4.63	5.1	5.15	4.77	4.9	5.28	4.85	4.79	4.83	4.92	4.96	4.84	5.04	5.09	4.82	5.49	4.97	5.19	5.23	4.97	5.26	5.02	5.11	4.95	5.15	5.19	4.76	4.91	4.91	4.82	5.12	4.95	4.97	4.89	4.92	5.05	5.1	5.16	4.9	4.87	4.77	4.7	5.12	4.72
A_19_P00322118	4.65	4.7	4.74	5.14	4.95	4.62	5.16	5.26	5.4	4.67	4.88	4.57	4.58	4.72	4.69	4.55	4.6	4.68	4.83	4.59	4.85	4.7	4.33	4.62	4.74	4.75	5.14	4.86	4.77	4.55	4.55	4.45	4.56	5.08	4.45	4.46	4.75	4.48	5.22	5.38	4.65	5.17	5.05	4.82	4.64	4.5	4.57	4.54	4.65
A_19_P00322119	3.51	4.1	3.61	3.81	3.77	3.67	3.62	3.65	3.65	3.67	3.53	3.7	3.72	3.68	3.56	3.67	3.73	3.6	3.79	3.62	3.82	3.72	3.46	4.02	3.62	3.73	3.42	3.67	3.7	3.8	3.64	3.7	3.96	3.78	3.6	3.5	3.67	3.62	3.86	3.6	3.9	3.86	3.79	3.84	3.86	3.57	3.82	3.76	3.61
A_19_P00322149	4.76	4.79	4.78	4.84	5.51	4.33	4.69	5.77	4.67	4.54	4.67	4.42	4.66	4.47	4.5	5.56	4.72	4.81	4.61	4.44	5.49	4.35	4.92	4.33	4.76	4.77	5.24	5.45	4.24	4.8	4.63	4.38	4.19	4.73	4.43	4.27	4.51	4.29	5.2	5.04	4.51	5.09	5.02	4.38	4.46	4.8	4.75	4.79	4.53
A_19_P00322152	4.09	4.13	4.27	4.42	4.24	4.75	4.81	4.22	4.17	4.13	4.11	4.66	5	4.89	5.41	4.31	5.45	4.84	4.88	5.02	4.94	4.73	4.47	4.46	5.02	4.99	4.73	4.22	4.98	4.38	4.32	4.41	4.63	4.26	4.85	6.02	4.56	4.81	4.09	4.17	4.5	4.51	4.54	5.56	4.77	5.01	4.58	4.88	4.82
A_19_P00322164	3.68	4.05	3.82	3.68	3.62	3.66	3.76	3.98	4.09	3.63	3.83	4.15	3.78	3.65	3.69	3.75	3.79	3.8	3.89	3.82	3.69	3.79	3.75	3.7	3.82	3.62	3.7	3.85	3.79	3.88	3.73	3.71	3.81	3.89	3.69	3.64	3.65	3.87	3.77	3.8	3.76	3.52	3.76	3.96	4.09	3.88	3.76	3.75	3.77
A_19_P00322166	3.92	3.84	4.02	3.75	3.91	4.16	3.71	3.83	3.82	4.18	3.88	4.04	3.83	3.74	3.98	3.84	3.77	3.75	3.85	3.9	3.89	3.74	3.83	3.98	4.14	3.89	3.75	4.14	4.1	3.72	3.97	4	4.14	3.98	3.82	3.83	3.86	3.9	3.85	3.77	4.05	4	4	3.78	3.94	3.93	3.9	3.88	4.02
A_19_P00322173	3.85	3.9	3.95	4.07	3.78	3.83	3.96	3.89	3.9	3.69	3.87	3.96	3.9	3.75	3.8	3.89	3.96	3.86	3.87	3.67	3.94	4.02	3.86	4.01	3.83	3.86	3.86	3.9	3.91	3.95	3.9	3.83	3.79	3.89	3.96	3.56	4.07	3.93	3.91	3.87	3.87	3.72	3.83	3.87	3.77	3.91	3.87	3.87	3.83
A_19_P00322181	4.12	4.45	4.18	3.97	4.09	4.17	4.06	4.07	4.1	4.27	4.03	4.11	4.09	4.04	4.19	4.08	4.06	4.07	4.02	4.13	4.19	4.33	3.95	3.9	4.23	3.99	4.03	4.11	4.16	4.3	4.34	4.19	4.59	4.2	4.18	4.29	4.13	3.85	4.05	3.98	4.11	4.1	4.09	4.35	4.24	4.12	4.12	3.94	4.33
A_19_P00322182	3.99	3.64	3.87	3.99	3.55	3.9	3.94	3.96	4.01	4.05	3.71	3.94	3.95	3.9	4.03	4.01	3.81	3.68	3.87	3.84	3.93	3.73	3.81	3.78	3.64	3.76	3.72	3.88	3.52	3.98	3.72	4.02	4.26	3.77	3.94	3.62	3.9	4.04	3.92	3.99	3.83	3.84	3.8	3.9	3.92	3.97	3.84	3.71	3.84
A_19_P00322183	3.95	3.78	3.89	4.06	4.03	3.96	4.08	3.98	3.87	4.13	3.82	4.06	4.06	4.09	3.85	4.01	4.09	3.96	3.96	3.87	4.09	3.93	3.98	4.05	3.88	3.86	4.04	4.1	3.88	3.73	4.02	4.03	4.38	3.97	3.93	3.89	3.75	4.07	3.97	4.11	3.92	3.91	3.94	3.98	3.95	3.97	3.84	3.77	4.12
A_19_P00322184	5.48	6.19	7.39	5.36	5.84	6.78	6.02	5.42	5.86	6.47	6.06	6.56	5.97	6.5	6.36	6.01	6.03	6.06	6.24	6.49	5.24	6.31	6.17	4.93	6.68	6.19	5.25	6.25	6.35	5.72	7.08	6.14	7.21	6.19	6.55	6.01	6.44	6.29	5.29	5.25	6.27	4.93	5.72	6.24	6.53	5.85	5.95	5.65	6.39
A_19_P00322188	3.75	4.15	3.68	3.93	3.71	3.81	3.7	3.69	3.79	3.82	3.85	3.76	3.68	3.7	3.71	3.86	3.72	3.74	3.92	3.93	3.72	3.93	3.69	3.7	3.91	3.46	3.82	3.62	3.67	3.89	4.23	3.79	3.83	3.71	3.78	3.69	3.51	3.81	3.76	3.75	3.63	3.95	3.93	3.73	3.82	4.06	4.17	3.5	3.74
A_19_P00322190	6.03	6.11	5.85	5.93	6.13	5.65	6.04	6.27	6.24	5.95	5.84	5.82	5.96	5.5	5.46	6.22	6.59	6.32	6.3	5.92	6.16	5.97	5.86	6.39	5.83	6.02	5.97	6.32	5.81	5.99	5.63	5.87	5.48	6.18	5.76	5.54	5.65	5.86	6.11	6.1	5.99	6.42	6.06	5.82	5.79	5.88	5.78	6.22	5.59
A_19_P00322191	4.78	4.71	4.34	5.23	5.03	4.66	4.93	4.76	4.72	5.13	4.68	4.46	4.63	4.8	4.96	4.78	4.59	5.03	4.58	4.58	5.2	4.62	4.73	4.49	4.99	4.94	5.08	4.92	4.72	5.11	4.74	4.68	4.3	4.74	4.69	4.39	4.71	4.82	5.29	4.44	4.77	4.37	4.96	4.85	4.51	4.73	5.11	4.8	4.67
A_19_P00322212	4.1	4.1	3.99	3.9	3.93	3.89	3.99	3.82	3.94	3.93	3.99	4.14	4.01	4.12	3.91	4.08	4.1	3.95	4.14	4.27	4.03	4.16	3.93	4.18	3.97	3.84	4.01	3.89	4.03	3.95	3.95	4.03	4.21	3.96	3.87	4.17	4.04	4	4.06	4.08	4.24	4.16	4.09	4.21	4.1	4.27	4.06	4.13	3.91
A_19_P00322220	6.45	6.26	6.24	5.66	6.05	5.81	6.06	6.38	6.38	6.57	5.83	5.65	6.38	6.31	5.58	6.69	6.92	6.18	5.89	5.58	5.67	5.68	5.79	6.99	5.69	5.59	6.22	6.87	6.31	6.06	5.75	6.3	5.71	6.41	5.71	6.38	5.78	5.78	6.09	6.18	5.74	6.11	6.04	6.68	6.28	6.24	5.75	6	6.21
A_19_P00322221	3.78	3.42	3.78	3.57	3.65	3.74	3.68	3.78	3.78	3.71	3.9	3.92	3.57	3.7	3.62	3.74	3.84	3.71	3.51	3.92	3.64	3.58	3.78	3.79	3.73	3.76	3.72	3.74	3.8	3.55	3.6	3.79	3.41	3.61	3.74	3.76	3.8	3.72	3.61	3.56	3.83	3.68	3.59	3.34	3.64	3.6	3.39	3.68	3.6
A_19_P00322222	3.88	3.69	3.76	4.06	3.8	3.7	3.83	3.81	3.79	3.89	3.8	3.75	3.89	3.62	3.85	3.81	3.65	3.61	3.67	3.65	3.68	3.75	3.86	3.66	3.85	3.67	3.82	3.78	3.88	3.86	3.8	3.93	3.78	3.57	3.84	4.04	4	3.7	3.83	3.85	3.63	3.76	3.86	3.81	3.71	3.77	3.88	3.93	3.7
A_19_P00322224	4.12	4.2	4.72	4.54	4.26	4.38	4.34	4.64	4.54	4.1	4.37	4.25	5.52	4.28	4.09	4.34	4.36	4.25	4.39	4.15	4.37	4.52	4.44	4.44	4.23	4.19	4.07	4.19	4.16	4.26	4.26	4.29	4.19	4.55	4.34	3.99	4.24	4.25	4.11	4.7	3.23	4.93	4.13	4.21	4.2	4.24	4.21	4.13	4.46
A_19_P00322225	5.43	5.09	5.32	5.48	5.15	4.73	5.42	5.88	4.84	5.01	5.13	5.33	5.25	5.2	5.28	5.31	5.31	5.1	5.7	5.36	5.27	5.18	5.06	6.12	5.43	6.01	5.38	5.14	5.19	5.26	5.19	4.93	4.88	5.24	5.33	5.46	5.34	5.39	5.86	5.65	5.32	6	5.46	5.6	5.29	5.62	4.73	5.92	5.03
A_19_P00322228	5.62	5.64	5.54	5.89	6.05	5.32	5.71	5.79	5.28	5.43	5.88	5.71	5.76	5.54	5.77	5.62	5.35	5.65	5.87	5.66	6.06	5.22	5.93	6.09	5.92	6.13	5.53	6.03	5.53	5.64	5.82	5.4	5.21	5.63	5.61	5.99	5.52	5.84	5.55	5.35	5.71	5.74	5.93	5.49	5.66	5.43	5.29	6.06	5.47
A_19_P00322236	4.2	4.49	4.16	4.29	4.33	4.79	4.52	4.04	4.46	4.29	4.58	4.46	4.36	4.73	4.7	4.1	4.38	4.09	4.37	4.65	4.35	4.98	4.28	4.3	4.67	4.4	4.34	4.2	4.62	4.21	4.56	4.36	5.34	4.29	4.78	4.42	5.05	4.1	4.38	4.17	4.4	4.37	4.03	4.75	4.46	4.39	4.23	4.53	4.59
A_19_P00322242	4.44	4.29	4.24	4.25	4.13	4.08	4.09	4.3	4.16	4.16	4.05	4.07	4.29	4.41	4.19	4.36	4.41	4.25	4.25	4.33	4.24	4.35	4.2	4.44	4.18	4.48	4.15	4.04	4.13	4.19	4.17	4.34	4.07	4.35	4.34	4.25	3.98	4.16	4.24	4.37	4.25	4.29	4.41	4.19	4.03	4.48	4.09	4.31	4.12
A_19_P00322245	4.33	4.08	4.5	4.32	4.26	4.04	4.03	4.26	4.41	4.28	4.46	4.15	4.37	4.29	4.54	4.18	4.5	4.27	4.35	4.41	4.11	4.29	4.19	4.3	4.17	4.23	4.32	4.43	4.32	4.09	4.07	4.14	4.21	4.31	4.14	4.42	4.25	4.24	4.27	4.3	4.21	4.33	4.09	4.03	4.46	4.31	4.01	4.28	4.12
A_19_P00322259	3.78	4.04	3.98	3.8	3.83	3.86	3.89	3.83	4.67	3.81	3.84	3.59	3.7	3.8	3.9	4.03	3.89	3.88	3.86	3.9	3.97	3.66	3.57	3.94	3.77	3.9	3.81	3.82	3.65	3.93	4.07	3.93	4.18	3.67	3.89	3.78	3.87	3.98	3.71	3.95	3.93	3.95	3.79	3.85	3.86	3.84	3.89	3.93	3.75
A_19_P00322260	5.11	4.91	4.91	5.3	5.27	4.79	5.14	4.98	4.9	4.85	5.03	5.02	4.81	5.07	5.14	5.26	4.83	5.12	5.1	5.02	5.17	4.93	4.99	4.86	5.12	5.27	5.08	5.16	5.1	5.08	5.06	5.08	4.94	5.05	5.06	4.93	5.15	5.06	5.09	5.16	5.12	5.24	5.18	4.8	5.05	5.07	4.81	5.22	4.72
A_19_P00322262	3.85	3.57	3.82	3.68	3.7	3.54	3.73	3.68	3.66	3.86	3.8	3.91	3.6	3.76	3.69	3.65	3.58	3.69	3.61	3.99	3.81	3.7	3.85	3.72	3.93	3.77	3.7	3.84	3.83	3.67	3.59	3.72	3.54	3.55	3.97	4.21	3.78	3.7	3.57	3.67	3.58	3.86	3.65	3.69	3.84	3.67	3.84	3.67	3.7
A_19_P00322264	3.6	3.83	3.92	3.68	4.11	3.89	3.9	3.99	3.93	3.95	3.94	3.93	3.9	3.94	3.81	3.68	3.82	3.69	4	4.07	3.86	3.78	3.57	3.73	3.69	3.6	3.7	3.92	3.83	3.66	3.93	3.84	3.9	3.88	3.69	3.75	3.96	3.92	3.82	3.94	3.77	3.99	3.97	3.77	3.96	3.67	3.8	3.8	3.82
A_19_P00322276	5.29	5.16	5.62	6.22	5.18	5.18	5.97	5.69	5.61	5.22	5.39	4.79	5.31	4.57	5.02	5.16	5.03	5.56	6.2	4.8	5.77	5.8	5.54	5.32	4.84	5.28	5.56	5.29	5.42	5.79	5.22	4.98	4.5	5.67	6.13	5.88	5.67	5.15	5.53	6.18	5.08	6.24	5.54	5.35	4.82	5.42	5.75	5.41	5.09
A_19_P00322291	3.65	3.67	3.82	3.8	3.96	3.89	3.87	3.79	4.15	3.82	3.73	3.81	3.73	3.7	3.72	3.88	3.68	3.74	3.81	3.96	3.82	3.87	3.63	3.79	3.76	3.76	3.79	3.86	3.85	3.91	3.81	3.49	3.95	3.6	3.91	3.74	3.7	3.9	3.87	3.84	3.83	4.01	3.87	4.12	3.8	3.9	3.83	3.67	3.73
A_19_P00322299	6.65	6.01	6.84	6.24	6.54	5.64	6.99	6.71	5.91	5.92	6.59	6.35	6.11	6.39	6.42	7.36	6.04	6	6.29	6.55	6.35	6.01	5.91	7.36	6.92	6.49	6.97	6.89	6.09	6.65	6.22	6.34	6.61	6.24	6.28	6.62	6.34	6.87	6.73	6	6.28	6.41	6.47	6.12	6.79	6.15	5.47	5.97	6.16
A_19_P00322310	4.74	6.34	5.37	4.57	5.11	7.51	5.45	4.54	4.46	5.15	5.59	7.37	5.88	7.19	7.24	4.66	5.07	6.27	5.88	7.18	5.35	6.88	5.76	5.37	6.75	5.86	4.44	4.46	6.89	6.03	5.86	6.44	8.29	4.67	7.26	6.21	7.14	6.92	4.34	4.65	7.04	4.55	4.64	6.8	7.28	6.31	6.04	4.97	7.32
A_19_P00322314	3.72	3.89	3.76	3.85	3.61	3.73	3.93	3.78	3.89	3.92	3.8	3.82	3.83	3.65	3.93	3.74	3.91	3.59	3.88	3.82	3.87	4.01	3.82	3.95	3.71	3.81	3.93	3.9	3.68	3.68	3.77	3.74	4.13	3.93	3.69	3.67	3.74	3.82	3.74	3.78	3.74	3.84	3.92	3.59	3.67	3.71	3.82	3.84	3.86
A_19_P00322315	3.8	3.96	3.88	3.64	4.09	3.76	3.69	3.74	3.82	3.84	3.8	3.83	3.75	3.53	3.68	3.85	3.83	3.8	3.93	3.79	3.97	3.8	3.71	3.91	3.83	3.91	3.94	3.75	3.81	3.94	3.77	3.69	4.05	3.87	3.89	3.73	3.82	3.71	3.85	3.95	3.82	3.88	3.65	3.7	3.79	3.69	3.72	3.8	3.78
A_19_P00322316	3.79	3.98	3.63	3.93	3.82	3.7	3.81	3.81	3.85	3.82	3.78	3.78	4.02	3.9	3.85	3.94	3.85	3.81	3.79	3.89	3.84	4.07	3.75	3.83	3.99	3.56	3.68	3.78	3.74	3.89	3.89	3.66	3.88	3.7	3.63	3.87	3.89	3.87	3.82	4.06	3.84	3.83	3.97	4.07	3.87	3.64	3.77	3.87	3.94
A_19_P00322317	3.67	3.74	3.79	3.77	3.76	3.59	3.58	3.71	3.79	3.72	3.78	3.71	3.76	3.56	3.65	3.81	3.61	3.76	3.58	3.6	3.79	3.67	4.04	3.63	3.86	3.72	3.8	3.61	3.62	3.73	3.55	3.87	3.6	3.76	3.6	3.79	3.61	3.83	3.77	3.56	3.52	3.77	3.88	3.69	3.63	3.79	3.67	3.73	3.55
A_19_P00322321	3.66	3.8	3.64	3.71	4.14	3.75	3.7	3.81	3.72	3.85	3.7	3.85	3.47	3.92	3.6	3.88	3.72	3.75	3.83	3.89	3.74	3.81	3.58	3.9	3.79	3.61	3.59	3.82	3.76	3.74	3.83	3.72	3.93	3.71	3.51	3.91	3.79	3.65	3.91	3.73	3.83	3.54	3.67	3.8	3.77	3.61	3.91	3.99	3.58
A_19_P00322330	4.26	3.95	4.44	4.22	4.38	4.33	4.44	4.23	4.37	4.4	4.12	4.41	4.16	4.27	4.32	4.22	4.66	4.44	4.51	4.33	4.44	4.28	4.44	4.26	4.25	4.22	4.43	4.43	4.12	4.06	4.07	4.23	4.24	4.36	4.14	4.4	3.9	4.28	4.33	4.28	4.01	4.35	4.29	4.33	4.05	4.56	4.19	4.1	4.29
A_19_P00322332	3.91	4.59	4.38	4.47	4.38	5.31	4.59	4.36	4.09	4.52	5.05	5.24	4.74	6.39	5.8	3.86	3.97	4.91	4.79	4.99	4.6	5.26	5.77	4.41	5.28	4.57	4.03	4.3	5.05	4.98	6.04	4.65	4.47	4.07	5.66	4.94	5.26	5.99	4.16	4	5.73	4.18	4.25	5.34	6.44	4.37	4.27	5	5.5
A_19_P00322333	4.02	4.41	4.19	4.03	3.91	4.58	4.22	3.96	3.89	4.33	4.64	4.4	4.38	5.65	5.2	3.96	4.04	4.38	4.3	4.46	4.03	4.71	5.07	4.12	4.72	4.01	3.83	4.09	4.5	4.43	5.14	4.18	4.18	3.92	4.96	4.43	4.89	5.2	3.97	3.88	4.97	3.94	4.07	4.62	5.56	4.27	4.31	4.47	5.04
A_19_P00322336	5.79	5.81	6.02	6.09	6.01	5.46	5.95	6.5	6.41	6.2	5.89	5.79	6.35	5.95	5.83	5.85	5.94	5.87	6.02	5.68	6.15	5.64	6.18	6.17	5.83	5.98	6	6.08	5.7	5.87	6.4	5.75	6.09	6.51	5.83	5.83	6.16	5.75	6.01	5.93	6.19	6.22	6.44	5.75	5.91	5.61	5.69	6.03	5.72
A_19_P00322337	5.38	4.97	5.67	5.03	5.67	4.65	5.08	5.91	4.91	4.96	5.15	5.31	4.93	5.15	5.38	5.58	5.73	5.5	6.08	5.82	5.6	4.85	5.09	5.52	5.31	5.64	5.19	5.61	5.02	5.09	4.68	4.8	4.52	5.32	4.94	5.13	4.91	5.37	5.18	5.02	5.02	5.31	5.42	5.09	5.42	5.1	4.69	5.54	5.14
A_19_P00322349	3.89	3.9	4.03	3.9	3.8	4.02	3.84	3.97	4.15	3.71	4.76	3.67	3.85	3.76	4.17	3.99	3.88	4.2	4.18	3.65	3.86	3.95	3.95	3.91	4.18	3.91	3.99	4.93	4.14	3.69	4.07	4.16	4.18	3.79	4.37	3.95	4.21	3.96	3.89	3.93	3.94	3.98	3.81	3.99	3.97	4.18	4.02	3.82	3.73
A_19_P00322354	4.54	4.44	4.39	4.43	4.76	3.94	4.41	4.57	4.67	4.58	4.44	4.17	4.51	4.23	4.33	4.6	4.46	4.49	4.18	4.5	4.72	4.39	4.78	4.15	4.37	4.49	4.57	4.97	4.27	4.5	4.57	4.35	3.92	4.75	4.57	4.25	4.2	4.24	4.63	4.83	4.36	4.45	4.86	4.45	4.27	4.54	4.71	4.3	4.04
A_19_P00322357	5.28	5.31	5.3	6.66	5.25	5.89	5.35	5.59	5.2	5.28	5.21	5.59	5.51	4.89	5.01	5.42	5.31	5.12	5.45	5.39	5.23	5.15	5.31	5.4	5.22	5.33	5.31	5.35	5.29	5.51	5.12	5.16	5.06	5.29	5.18	5.22	5.24	5.29	5.31	5.11	5.14	5.58	5.27	5.2	5.17	5.18	5.04	5.4	5.32
A_19_P00322371	7.6	7.7	7.02	7.45	7.92	7.91	7.46	7.36	7.63	7.89	7.66	7.9	7.75	7.74	8.04	7.38	7.24	7.61	7.65	7.73	7.8	7.7	7.52	7.58	7.83	7.89	7.52	8.03	7.91	7.52	7.65	7.73	7.97	7.87	7.98	7.62	7.83	7.8	7.6	6.9	7.71	6.91	7.46	7.83	8	7.37	7.74	7.5	7.92
A_19_P00322384	4.72	4.27	5.11	4.77	4.94	4.27	4.4	5	4.59	4.2	4.29	4.31	4.41	4.11	4.56	5.38	4.34	4.41	4.56	4.39	4.52	4.01	4.71	4.42	4.42	4.65	4.74	4.68	4.29	4.48	4.29	4.2	4.01	4.66	4.68	4.33	4.46	4.38	4.64	4.69	4.3	4.6	4.65	4.28	4.32	4.69	4.62	4.48	4.24
A_19_P00322397	3.79	3.84	3.72	3.84	3.83	3.78	3.63	3.76	3.84	3.71	3.87	3.75	3.69	3.78	3.83	3.77	3.92	3.9	3.78	3.78	3.72	3.84	3.81	3.79	3.84	3.87	3.97	3.97	3.84	3.51	3.64	4	3.51	3.86	3.75	3.69	3.9	4.04	3.77	3.85	3.77	3.7	3.71	3.72	3.79	4	3.92	3.76	4.36
A_19_P00322407	4.29	4.57	4.43	4.75	4.49	4.94	4.4	4.5	4.45	4.43	4.59	5.27	4.94	5.35	4.81	4.36	4.4	4.54	4.4	4.79	4.62	5	4.41	5.34	4.81	4.44	4.06	4.63	4.96	4.34	4.81	4.56	5.45	4.25	4.7	5.08	5.17	4.74	4.35	4.52	5	4.84	4.36	4.68	5.04	4.48	4.74	4.44	5.04
A_19_P00322409	4.36	4.37	4.49	4.76	4.66	5.13	4.52	4.36	4.23	4.48	4.63	5.31	4.9	5.31	4.92	4.3	4.35	4.34	4.57	4.84	4.48	5	4.46	5.47	4.82	4.46	4.17	4.49	5.13	4.33	4.8	4.83	5.38	4.43	5.02	5.2	5.29	4.65	4.12	4.55	5.17	4.85	4.3	4.79	5.15	4.47	4.8	4.51	5.06
A_19_P00322413	4.9	4.95	4.72	4.52	4.58	4.96	4.53	4.88	4.55	4.48	4.43	5.15	4.3	4.44	4.52	4.66	4.6	4.6	4.59	4.71	4.7	4.78	4.51	4.98	4.76	5.03	4.66	4.68	4.68	4.61	4.63	4.51	4.78	5.04	4.6	4.66	4.83	4.78	4.77	4.84	4.81	4.83	4.8	4.77	4.81	4.86	4.66	4.98	4.48
A_19_P00322416	5.66	5.76	5.64	5.76	6.24	5.3	5.6	6.18	5.49	5.44	5.59	5.96	5.53	5.6	5.51	5.81	5.8	6	6.16	5.92	5.79	5.56	5.8	6.4	5.81	5.71	5.55	6.25	5.5	5.68	5.47	5.67	5.41	6.08	5.87	5.48	5.74	5.78	5.78	5.57	5.75	6.21	5.96	5.51	5.69	5.7	5.28	5.85	5.65
A_19_P00322418	4.81	4.97	5.6	4.87	5.82	4.52	5.06	6.01	5.06	5.06	4.74	4.9	5	4.94	5.25	5.72	5.65	5.32	5.17	5.49	5.34	4.69	4.77	4.82	4.85	5.7	5.48	5.9	4.97	5.15	4.85	4.48	4.11	5.41	5.04	4.98	5.22	4.91	4.95	5	4.83	4.8	4.96	5.28	4.96	5.28	4.63	4.96	4.71
A_19_P00322420	4.38	4.33	4.27	4.83	4.25	4.24	4.15	4.86	4.57	4.12	4	4.4	4.58	4.36	4.34	4.42	4.58	4.45	4.49	4.44	4.01	4.41	4.08	4.14	4.29	4.42	4.3	4.42	4.31	4.07	4.29	4.19	4.73	4.43	4.02	4.07	4.52	4.37	4.54	4.45	4.33	5.18	4.29	4.28	4.31	4.51	4.06	4.43	4.52
A_19_P00322432	6.26	6.55	5.95	6.74	6.25	5.58	6.31	6.83	6.19	6.02	6.37	6.46	5.81	6.03	6.21	6.15	5.72	6.77	6.25	6.13	6.63	6.47	6.47	6.13	6.02	6.47	6.12	5.81	6.54	6.42	6.64	6.47	6.99	5.93	5.94	6.5	6.18	6.51	6	6.05	6.07	5.86	6.84	6.29	6.13	6.46	6.76	6.67	5.97
A_19_P00322435	3.74	3.75	3.88	4.09	3.92	4.16	4.12	3.97	4.11	3.78	4.03	4.15	3.93	4.06	3.61	3.88	4.18	4.08	4.25	3.87	4.28	3.9	3.99	3.95	3.78	3.8	3.82	4.11	3.74	3.75	4.04	3.99	3.66	3.95	3.98	4.2	3.87	3.78	3.87	3.86	3.82	3.92	3.9	4.26	3.88	3.93	3.86	3.73	3.9
A_19_P00322436	3.67	4.32	3.81	3.81	3.84	3.49	3.83	3.7	3.57	3.88	3.62	3.79	3.55	3.59	3.63	3.69	3.79	3.86	3.56	3.71	3.9	3.77	3.72	3.68	3.68	3.68	3.62	3.62	3.79	3.89	3.96	3.83	4	3.94	3.63	3.96	3.73	3.7	3.91	3.66	4.02	3.67	3.75	3.82	3.79	3.79	3.89	3.6	3.74
A_19_P00322440	3.77	3.95	3.82	3.98	3.74	3.73	3.95	3.82	3.86	3.81	3.67	3.78	4.06	3.86	3.57	3.59	3.64	3.85	3.94	3.68	3.52	4	3.85	3.77	3.82	3.9	3.62	3.73	3.76	3.87	3.83	3.84	3.63	3.87	3.84	3.95	3.8	3.95	3.74	3.82	3.7	3.85	3.94	3.72	3.77	3.77	3.9	3.57	3.87
A_19_P00322442	5.8	6.48	7.32	5.9	6.24	6.49	6.2	5.58	6.07	6.53	6.22	6.44	6.25	6.41	6.35	6.11	6.13	6.43	6.36	6.6	6.04	6.49	6.38	5.58	6.73	6.24	5.72	6.37	6.41	6.05	7.2	6.44	7.21	6.5	6.71	6.23	6.58	6.42	5.71	5.4	6.38	5.07	5.99	6.38	6.74	5.97	6.25	6.06	6.49
A_19_P00322453	3.88	3.63	3.92	3.88	3.98	3.76	3.71	3.73	3.77	3.84	3.79	3.77	3.74	4.02	3.91	3.6	4.02	3.85	3.85	4.03	3.91	3.9	4.01	3.87	3.91	3.57	3.94	3.94	3.74	3.54	3.93	3.62	3.96	4.02	3.64	3.83	3.95	3.9	3.77	3.73	3.79	3.97	3.87	3.9	3.83	3.93	3.93	3.61	4.07
A_19_P00322454	3.63	4.36	3.87	3.65	3.95	3.63	3.93	4.08	3.81	3.89	3.89	3.89	3.86	3.87	3.79	3.84	3.96	4.02	3.76	3.83	3.91	3.89	3.77	4.01	3.59	4.03	3.79	3.99	3.85	4.04	3.92	4.06	3.82	3.9	4.04	3.83	3.8	3.88	3.89	3.91	3.91	3.96	3.75	3.96	4.07	3.68	3.85	3.88	3.82
A_19_P00322479	3.76	3.75	3.69	3.83	3.73	3.83	3.96	3.98	3.99	3.62	3.91	3.91	3.8	3.85	3.67	3.59	3.93	3.99	3.85	3.7	3.89	3.71	3.78	3.6	3.8	3.86	3.76	3.82	3.94	3.57	3.84	3.86	3.77	3.81	3.73	4.26	3.67	3.86	3.82	3.67	3.98	3.84	3.83	3.79	3.76	3.75	3.93	3.89	4
A_19_P00322487	6.2	6.19	6.17	6.24	6.51	6.48	6.37	6.57	6.32	6.18	6.1	6.33	6.13	6.14	6.03	6.26	6.39	6.22	6.51	6.32	5.97	6.09	6.28	6.44	6.36	6.5	6.4	6.55	6.1	6.22	6.05	6.28	5.77	6.31	5.99	6.2	6.06	6.2	6.75	6.33	6.11	6.55	6.24	6.07	6.24	6.34	5.84	6.5	6.15
A_19_P00322495	5	5.5	4.72	5.81	5.7	4.67	5.26	5.32	5.48	5.36	5.2	5.25	5.07	5.34	5.25	4.85	4.86	5.66	5.37	5.6	6.02	5.07	5.5	4.87	5.31	5.46	5.49	5.32	5.18	4.97	5.73	4.93	5.06	5.22	5.2	5.49	5.2	5.42	5.47	5.27	5.39	4.8	5.8	5.49	5.33	5.14	5.25	5.11	5.24
A_19_P00322498	4.45	4.27	4.21	4.03	4.19	4.04	4.03	4.55	4.3	4.23	3.97	4.14	4.04	3.89	4.07	4.23	4.08	3.92	4.15	3.97	4.18	4.26	3.78	4.1	3.98	4.26	4.18	4.29	4.33	4.17	4.19	4.15	4.54	4.23	3.95	4.56	4.51	4.2	4.3	4.33	4.28	4.18	4.17	4.34	4.28	4.56	4.52	4.39	4.07
A_19_P00322523	3.93	3.81	3.92	3.53	3.97	3.8	3.88	3.78	3.79	3.8	4	3.72	3.63	3.98	3.99	3.72	3.88	4.31	3.71	3.88	4.36	3.86	3.88	3.9	4.48	4.39	4.16	3.73	3.96	3.88	3.92	3.9	3.73	3.69	3.82	3.99	3.74	3.89	3.78	3.78	3.91	3.78	3.87	3.75	3.72	4.15	4.79	3.99	3.88
A_19_P00322526	3.56	3.91	3.6	3.71	3.54	3.81	3.8	3.91	3.7	3.55	3.62	3.7	3.61	3.69	3.8	3.51	3.65	3.87	4.2	3.75	3.72	4.23	3.67	3.79	3.58	3.82	3.66	3.49	3.43	3.85	3.65	3.8	3.76	3.61	3.76	3.76	3.55	3.75	3.85	3.92	3.72	3.57	3.64	3.72	3.76	3.59	3.36	3.69	3.61
A_19_P00322528	4.27	4.15	4.12	4.44	4.1	4.06	4.11	4.16	4.17	3.96	4.18	4.18	4.05	4.32	4.28	4.28	4.27	4.17	4.15	4.26	4.31	4.09	4.22	4.04	4.08	4.24	4.22	4.15	4.17	3.84	4.09	4.22	4.03	4.18	4.06	4.29	4.06	4.29	3.99	4.12	4.05	4.12	4.2	4.02	4.25	4.2	3.98	4.24	4.07
A_19_P00322530	5.01	4.93	5.13	5.04	5	4.79	4.97	5.09	5.14	4.89	4.82	4.89	5.07	4.87	4.9	5.17	4.99	4.89	4.96	5.07	4.74	4.69	4.95	5.33	5.01	4.89	5.04	5.11	4.91	4.96	4.68	5.01	4.5	4.86	4.94	4.87	4.91	5.01	5.26	4.82	4.75	4.97	5.22	4.84	4.93	5.15	4.87	5.1	5.11
A_19_P00322531	7.32	7.22	7.16	7.52	7.52	6.21	7.22	8.25	7.78	7.55	6.95	6.77	7.15	6.98	7	7.43	7.27	7.47	6.95	7.01	7.34	7.05	7.12	6.41	6.96	7.26	7.78	7.65	6.79	7.56	6.79	6.99	6.58	7.2	6.89	7.16	6.75	6.7	7.87	7.81	7.16	7.3	7.22	7.04	6.44	7.26	7.57	7.53	6.86
A_19_P00322533	6.73	6.65	6.62	7.1	7.05	5.85	6.69	7.81	7.45	6.97	6.6	6.42	6.72	6.47	6.49	7.03	6.99	6.85	6.49	6.44	7.22	6.46	6.43	6.28	6.45	6.87	7.2	7.19	6.34	7.08	6.06	6.45	6.06	6.86	6.32	6.72	6.19	6.26	7.2	7.21	6.51	6.91	6.71	6.44	5.96	6.61	6.9	7.02	6.35
A_19_P00322544	4.59	4.49	4.69	4.65	4.69	4.72	4.51	4.68	4.57	4.49	4.55	4.44	4.63	4.4	4.58	4.68	4.61	4.52	4.5	4.63	4.62	4.44	4.57	4.7	4.61	4.34	4.44	4.41	4.38	4.65	4.45	4.61	4.43	4.74	4.57	4.33	4.39	4.46	4.68	4.71	4.43	4.43	4.58	4.66	4.53	4.39	4.19	4.5	4.53
A_19_P00322545	4.45	4.64	4.44	4.02	4.3	4.63	4.34	4.11	4.26	4.25	4.33	4.54	4.21	4.17	4.17	4.93	4.37	4.46	4.21	4.39	4.19	4.42	4.21	4.45	4.31	4.33	4.44	4.38	4.41	4.51	4.45	4.25	4.69	4.34	4.37	4.43	4.62	4.5	4.58	4.5	4.55	4.46	4.23	4.5	4.61	4.58	4.41	4.68	4.31
A_19_P00322569	5.78	5.75	5.59	5.94	5.83	5.58	5.98	6.31	5.53	5.62	5.63	6.17	5.51	5.57	5.75	5.94	5.53	5.81	5.84	5.84	5.92	5.71	5.69	6.41	6.21	6.57	5.76	5.7	5.85	5.82	5.79	5.58	5.55	5.67	5.81	6.06	5.92	6.14	6.12	5.73	5.84	6.21	5.83	5.89	6.07	6.12	5.26	6.22	5.74
A_19_P00322571	3.9	4.25	4.15	3.66	3.98	4.02	3.99	3.96	3.77	3.92	3.98	4.08	3.91	4.05	4.23	3.97	3.81	4.02	4.06	4.01	3.91	4.24	4.22	3.95	4.05	4.15	4.01	3.93	4.12	3.87	3.96	4.02	3.77	4.07	4.09	4.22	4.06	4.25	4	3.87	4.11	4.02	4.01	4.07	4.19	4.11	3.91	4.21	3.98
A_19_P00322573	4.94	5.05	4.45	5.45	5.03	5.2	5.12	5.25	4.6	5	4.85	5.25	5.17	5.08	5.05	4.89	4.62	5.35	5	4.98	5.04	5.36	5.15	5.34	5.1	5.36	5.07	4.79	4.79	5.01	5.38	5.12	5.3	4.58	5.22	4.84	5.02	5.09	5.43	5.05	5.24	4.6	5.49	5.1	5	12.55	5.32	4.73	5.3
A_19_P00322574	4.06	3.96	3.91	3.91	4.15	4.05	4.1	3.98	3.95	4.02	4.03	4.13	3.59	4.15	3.62	3.83	3.99	4.03	3.81	3.96	3.96	4.11	4.12	4.16	4.02	3.81	3.99	4.01	3.7	3.85	4.04	3.9	4	4.15	3.9	3.93	3.79	3.98	3.96	3.78	3.71	3.72	4.01	3.86	3.76	4.06	3.88	3.72	3.92
A_19_P00322576	3.67	4.05	3.82	3.97	3.92	3.85	3.76	3.7	3.68	3.89	3.98	3.72	3.66	3.83	3.55	3.86	3.72	3.9	4.06	3.87	3.75	3.89	3.51	3.84	3.99	3.84	3.74	3.8	3.79	3.98	4.09	3.81	3.55	3.84	3.96	3.7	3.8	4.07	3.84	3.96	3.89	3.83	3.93	3.9	3.96	3.77	3.86	3.89	3.66
A_19_P00322583	5.6	5.59	5.64	5.77	5.59	6.1	5.81	6.02	5.7	5.52	5.56	5.83	5.63	5.68	5.84	5.89	5.8	5.66	6.01	5.55	5.49	5.59	5.65	5.76	5.7	5.88	5.6	5.66	5.55	5.61	5.54	5.65	5.62	5.67	5.64	5.86	5.69	5.72	5.73	5.59	5.58	5.93	5.66	5.73	5.76	5.75	5.52	5.83	5.81
A_19_P00322592	4.72	4.75	4.63	5	4.47	4.9	4.51	4.86	4.64	4.51	4.35	4.92	4.18	3.95	4.32	4.58	4.4	4.45	4.49	4.31	4.43	4.69	4.4	4.66	4.61	4.56	5.08	4.61	4.81	4.56	4.6	4.45	4.76	4.77	4.7	4.71	4.66	4.68	4.77	4.89	4.69	4.77	4.54	4.74	4.62	4.72	4.42	4.84	4.55
A_19_P00322599	5.03	5.28	4.69	4.64	4.84	5.25	4.96	5.06	4.26	4.71	5.69	5.55	4.57	5.05	5.26	4.77	4.68	5.15	5.04	5.29	5.32	4.77	5.21	5.75	5.13	5.77	5.29	5.04	5.32	5.11	5.26	4.89	4.01	4.6	4.98	6.09	5.21	5.17	4.93	4.5	5.12	4.76	5.16	5.02	5	4.91	4.44	5.45	4.84
A_19_P00322605	3.85	3.92	3.79	3.7	3.98	4.28	3.66	3.59	3.75	3.76	4.41	4.22	4.24	4.17	4.14	3.95	3.82	3.67	4.02	4.4	4.01	3.84	3.89	3.72	4.48	3.66	3.79	3.81	3.96	3.99	4.06	4.36	3.89	3.87	4.46	5.91	4.36	4.02	3.86	3.86	3.84	3.95	3.7	3.99	3.97	4.7	4.13	3.95	3.88
A_19_P00322611	3.69	3.61	3.8	3.77	3.67	3.83	3.92	3.86	3.82	3.87	3.98	3.9	4.39	3.95	3.74	3.86	3.82	3.78	3.82	3.86	3.84	3.87	3.81	3.82	3.85	3.81	3.83	3.83	3.81	3.85	3.74	3.71	3.6	3.7	3.74	3.97	3.76	3.99	3.83	3.57	3.18	3.8	3.62	3.75	3.55	3.98	3.9	3.82	3.68
A_19_P00322614	5.65	5.7	5.43	6	6.11	5.63	5.15	5.82	6.17	5.71	5.76	5.69	5.84	5.46	5.82	5.56	5.68	5.79	5.94	5.62	5.9	5.85	5.77	5.51	5.6	5.58	5.45	5.77	5.79	5.26	5.68	5.44	5.87	5.97	5.76	5.68	5.59	5.6	5.72	5.85	5.67	6.24	5.28	5.8	5.62	5.67	5.82	5.93	5.59
A_19_P00322621	5.67	6.31	7.24	5.98	6.02	6.78	6.16	5.63	5.91	6.33	6.16	6.52	6.11	6.48	6.3	5.93	6.06	6.01	6.3	6.48	5.63	6.39	6.12	5.64	6.47	6.3	5.56	6.18	6.33	5.8	6.86	6.16	7.03	6.22	6.49	6.01	6.36	6.25	5.61	5.38	6.23	5.35	5.72	6.26	6.58	5.91	5.87	5.78	6.39
A_19_P00322624	4.22	3.86	4.2	4.01	4.15	3.95	4.01	3.96	4.08	4.13	3.9	3.96	4.11	4.17	4.09	3.98	4.07	3.92	4.14	4.21	4.12	3.95	3.99	3.96	3.93	3.81	4.07	3.92	4.05	4.2	3.82	4.04	4.09	4.18	4.02	4.06	3.9	4.1	4.08	4.04	3.86	4	3.99	4.17	4.06	4.12	3.84	4.03	4.1
A_19_P00322627	3.9	3.96	3.95	3.79	4.28	3.84	4.07	4.07	4.19	3.9	4.01	3.87	3.81	3.96	4.25	3.97	3.92	4.07	3.86	3.8	4.23	3.8	3.82	3.81	3.94	4.17	4.19	4.25	3.83	3.95	4.3	4.03	3.89	4.15	3.82	3.95	3.85	3.69	4.03	3.9	3.8	3.9	3.81	3.89	3.94	4.08	4.43	4.01	3.86
A_19_P00322629	3.88	4.29	4.1	3.84	4.5	3.95	4.1	4.29	4.72	4.1	4.37	3.78	4.16	4.18	4.24	4.12	4.13	4.01	3.78	3.62	4.35	3.76	3.73	3.86	3.77	4.27	4.37	4.63	3.97	4.12	4.55	4	4.21	4.62	4.17	3.87	3.92	3.85	4.36	4.14	4.03	4.4	3.78	4.12	4.05	4.16	4.67	4.14	4.01
A_19_P00322645	4.72	4.87	4.31	4.88	4.77	4.14	4.42	4.29	4.41	4.26	4.75	4.57	4.43	4.66	4.54	4.2	4.28	4.71	4.27	4.56	4.86	4.69	4.9	4.41	4.63	4.49	4.49	4.25	4.42	4.63	4.69	4.74	4.67	4.47	4.7	4.62	4.53	4.74	4.6	4.54	4.74	4.54	4.34	4.47	4.67	4.55	4.93	4.74	4.79
A_19_P00322653	4.37	4.01	4.32	4.36	4.3	4.26	4.5	4.35	4.26	4.28	4.24	4.22	4.19	4.22	4.39	4.36	4.46	4.31	4.23	4.39	4.64	4.04	4.53	4.35	4.3	4.26	4.4	4.33	4.28	4.25	4.38	4.36	4.16	4.62	4.14	4.37	4.18	4.34	4.3	4.2	4.05	4.38	4.34	4.33	4.33	4.34	4.13	4.32	4.36
A_19_P00322654	3.75	3.61	3.76	3.81	3.74	3.84	3.7	3.69	3.72	3.62	3.92	3.72	3.64	3.78	3.73	3.75	3.63	3.67	3.77	3.89	3.81	3.5	3.81	3.75	3.55	3.78	3.98	3.98	3.54	3.79	3.52	3.67	3.66	3.71	3.66	3.78	3.77	3.65	3.76	3.61	3.63	3.89	3.86	3.81	3.55	3.77	3.76	3.65	3.92
A_19_P00322655	4.02	3.88	4.09	3.87	4.07	3.95	3.91	3.91	3.84	3.81	3.86	3.93	3.57	3.7	4	3.87	3.89	3.91	3.74	3.83	4.1	3.82	3.81	3.96	4.09	3.97	4.14	4.02	3.97	3.71	3.68	3.91	4.02	3.87	4	4.03	3.76	3.94	3.96	3.85	3.95	3.83	3.73	3.79	3.92	4.03	3.96	3.97	4.09
A_19_P00322660	4.33	4.38	4.59	4.39	4.26	4.59	4.26	4.45	4.41	4.1	4.28	4.56	4.25	4.3	4.47	4.43	4.5	4.4	4.41	4.57	4.32	4.04	4.4	4.49	4.36	4.58	4.34	4.99	4.41	4.31	4.39	4.1	4.68	4.47	4.8	4.4	4.09	4.43	4.33	4.73	4.4	5.02	4.27	4.37	4.43	4.42	4.28	4.55	4.39
A_19_P00322662	3.86	3.61	3.96	3.8	3.81	3.75	3.78	3.57	3.84	3.7	3.84	3.83	3.69	3.92	4.09	4.14	3.9	3.88	3.75	3.8	3.84	3.69	3.77	4.05	3.92	4.02	3.68	3.92	3.83	3.66	3.64	3.73	3.91	3.93	3.72	3.9	3.68	3.78	3.95	3.74	3.6	3.71	3.76	3.64	4.33	3.92	3.64	3.75	4.05
A_19_P00322663	3.82	3.86	3.88	3.94	3.92	4	3.84	3.91	3.96	3.97	4.05	3.7	4.2	3.99	3.77	4.07	4.13	3.83	3.9	3.67	3.83	3.68	3.99	4.04	3.94	3.85	3.73	3.83	3.91	3.83	3.97	4.21	3.9	3.9	3.9	4.05	4.01	3.94	3.98	3.82	3.94	4.03	3.96	4.06	3.89	3.92	3.77	3.83	4.1
A_19_P00322666	8.6	8.11	9.5	9.81	8.89	8.42	9.31	8.95	8.72	8.72	8.06	8.26	8.98	8.85	8.82	8.76	8.78	8.83	9.52	8.95	9.14	8.51	8.19	9.2	8.93	9.06	8.84	9.05	8.37	8.46	8.7	8.56	7.18	8.66	8.89	7.2	8.73	7.54	9	9.73	8.34	9.43	9.12	8.51	7.35	8	8.55	9.01	7.89
A_19_P00322671	3.9	3.94	3.64	3.7	3.58	3.33	3.62	3.75	3.75	3.71	3.69	3.68	3.82	3.87	3.83	5.01	3.53	3.67	3.82	3.78	3.67	3.78	3.86	3.86	3.63	3.76	3.54	3.56	3.61	3.58	3.87	3.87	3.73	3.77	3.91	3.81	3.66	3.81	3.73	3.79	3.68	3.63	3.66	3.8	3.98	3.79	3.78	3.56	3.83
A_19_P00322673	4.19	3.72	4.18	4	4.02	3.86	3.89	4.1	3.95	4.08	4.18	3.95	3.87	3.92	3.78	4.02	4.09	4.08	4.11	4.11	3.97	4.03	4.02	4.11	4.08	3.98	4.14	4.16	3.67	4.3	3.83	3.92	4.05	4.15	3.87	4.07	3.91	4.1	3.9	4.04	3.66	4.21	4	4.1	3.94	4.09	3.74	4.02	3.97
A_19_P00322676	5.49	5.25	5.17	5.43	5.99	4.55	5.29	5.91	5.59	5.44	5.31	4.66	5.5	5.15	5.31	5.62	5.44	5.54	5.4	4.94	5.74	5.05	5.14	4.96	5.26	5.28	5.61	5.78	5.04	5.3	5.2	4.97	4.74	5.68	5.46	5.09	5.01	4.99	5.73	5.4	4.95	5.45	5.74	5.02	5.02	5.38	5.22	5.11	4.95
A_19_P00322686	5.44	5.27	4.84	5	4.44	5.75	4.81	4.62	3.91	4.78	5.61	5.42	4.75	5	4.86	4.61	4.21	5.16	5.05	5.01	5.24	5.21	4.82	4.88	5.3	5.48	4.85	4.41	4.93	5	5.08	5.33	5.77	4.08	4.83	5.08	5.34	5.12	4.78	4.89	5.37	5.58	4.92	4.89	4.93	4.78	5.34	5.26	5.07
A_19_P00322687	4.93	4.89	5.83	5.08	4.88	5.28	5.33	5.28	5.01	4.7	4.73	5.07	5.24	4.65	5.32	5.44	5.2	5.08	4.72	4.82	5.28	5.09	5.13	5.66	4.98	5.27	5.05	5.37	4.76	5.33	5.04	4.63	4.72	4.85	5.14	4.82	4.93	5.04	4.95	5.05	5.24	5.2	4.98	4.95	4.76	4.72	4.8	5.36	4.76
A_19_P00322702	10.01	9.34	10.74	10.92	10.39	9.83	10.43	10.01	9.96	10.06	9.33	9.81	10.27	10.23	10.34	10.09	10.12	9.91	10.48	10.32	10.14	9.78	9.48	10.54	10.24	10.32	10.11	10.42	9.84	9.79	9.97	9.91	8.78	9.94	10.44	8.85	10.29	8.93	10.26	10.86	9.9	10.68	10.3	9.81	8.88	9.31	9.84	10.45	9.15
A_19_P00322706	4.13	3.88	4	4.02	3.95	4.04	4.12	3.94	3.77	3.78	3.89	4.17	4.02	4.12	4.19	3.97	4.11	3.79	3.99	3.93	3.92	4.11	4.05	3.78	4.01	3.75	3.79	3.86	4.08	4.09	3.87	3.99	3.9	3.69	4.04	3.99	3.95	3.95	3.9	3.78	4.11	3.89	3.78	3.94	4.04	3.89	4.07	4.16	3.82
A_19_P00322711	5.7	5.29	5.11	5.08	5.94	5.25	5.24	5.13	5.84	5.64	4.99	5.39	5.13	5.05	5.52	5.28	5.18	5.44	5.23	5.59	5.3	5.25	5.3	5.37	5.5	5.33	5.15	5.93	5.44	5.14	5.81	4.96	5.41	5.65	6.14	5.87	5.44	5.63	5.13	4.92	5.44	5.42	5.41	6.1	5.66	5.35	5.2	5.16	5.23
A_19_P00322733	3.87	4	3.99	4.16	4.18	4.01	4.16	4.12	4.05	4.09	4.04	4.1	4.08	4.05	4.06	3.84	4.03	4.03	4.17	3.99	4.03	4.07	3.98	4.04	3.97	3.93	4.05	4.15	3.88	3.73	3.89	3.95	3.91	4.1	4.01	4.02	3.92	4.12	4.01	3.92	4.15	3.85	4.16	3.88	4.13	4.02	4.12	4.11	4.04
A_19_P00322743	4.19	4.14	3.99	4.07	3.82	4.2	4.06	3.99	3.95	4.14	4.07	4.2	4.18	4.15	4.09	3.74	4.16	3.89	3.87	4.16	4.25	3.97	4.31	4.11	4.3	3.99	3.83	3.99	4.04	4.25	4.64	4.13	4.07	4.09	4	4.17	4.08	4.03	4.25	3.94	4.22	3.85	4.08	4.18	4.22	4.17	4.17	4.08	4.03
A_19_P00322745	4.26	3.98	4.09	4.67	4.1	4.11	4.54	4.23	4.23	4.2	4.16	4.09	4.42	4.11	4.29	4.12	3.84	4.73	4.17	4.23	4.23	4.22	4.01	4.33	4.4	4.29	4.02	4	4.46	4.2	4.19	3.96	3.58	3.83	4.13	4.42	4.44	3.91	4.07	4.97	4.15	4.49	4.08	4.14	4.17	3.99	4.27	3.91	4
A_19_P00322746	4.06	4.21	4.29	4.66	4.29	4.1	4.56	4.39	4	4.08	4.16	4.07	4.33	4.21	4.05	4.09	3.93	4.38	4.27	4.06	4.1	4.24	4.07	4.26	4.16	4.19	3.97	4	4.28	4.18	4.23	4.48	4.08	3.95	4.02	4.2	4.32	4.15	4.18	4.7	4.32	4.23	4.22	4.19	4.22	3.94	3.88	4.05	3.98
A_19_P00322754	9.59	9.02	10.4	10.64	10.04	9.35	10.04	9.85	9.6	9.63	9.03	9.34	9.9	9.79	9.85	9.65	9.77	9.58	10.12	9.88	10.16	9.42	8.98	10.2	9.81	9.87	9.78	10.06	9.38	9.45	9.65	9.51	8.42	9.69	9.94	8.53	9.91	8.62	9.82	10.49	9.53	10.32	9.9	9.4	8.5	9.02	9.42	10.05	8.81
A_19_P00322757	4.28	4.16	3.92	3.77	3.87	3.93	4.12	4.09	4.01	4.06	3.93	4.14	3.83	4.07	4.27	3.88	4.15	3.99	4.14	4.19	3.8	3.75	3.85	3.8	3.9	4.02	4.01	4	3.8	3.86	3.95	4	4.06	3.77	4	4.1	4.04	3.87	3.81	3.81	3.99	3.73	3.93	3.95	3.91	4.1	4.09	3.98	3.97
A_19_P00322762	4.99	4.85	4.55	4.76	4.76	4.91	4.68	4.67	4.64	4.65	5.05	5.24	4.6	4.69	4.84	4.73	4.97	4.89	4.81	4.72	4.76	4.66	4.77	4.91	5.12	5.14	4.71	4.95	4.73	4.88	4.72	4.88	5.37	4.51	4.92	5.02	4.62	4.82	4.75	4.87	4.78	5.04	4.93	4.75	4.76	4.88	4.55	5.43	4.68
A_19_P00322763	4.23	3.78	4.08	3.74	4.04	5.31	4.15	3.89	3.87	3.66	4.07	4.15	4.73	4.27	4.62	3.85	4.06	3.99	4.26	3.96	3.9	4.46	4.16	3.89	4.28	3.97	3.9	3.8	4.83	4.07	3.7	3.84	3.94	3.87	4.54	3.94	5.11	4.26	3.89	3.7	4.71	4.04	3.86	5.11	4.26	3.98	4.04	3.9	4.63
A_19_P00322792	6.21	5.9	5.85	6.4	6.79	5.07	5.91	6.88	6.24	6.15	6.04	5.27	6.18	5.77	5.99	6.51	6.17	6.26	6.01	5.72	6.63	5.53	5.77	5.86	6.14	6.28	6.48	6.74	5.71	6.01	5.99	5.68	5.08	6.43	6.22	5.86	5.64	5.72	6.47	5.94	5.43	6.23	6.5	5.71	5.52	6.15	5.66	5.95	5.46
A_19_P00322793	7.41	7.42	6.62	7.05	7.56	7.72	7.36	6.99	7.59	7.75	7.47	7.62	7.45	7.54	7.59	7.2	7.08	7.48	7.27	7.53	7.56	7.49	7.02	7.15	7.55	7.65	7.23	7.68	7.7	7.3	7.34	7.52	7.61	7.54	7.59	7.19	7.55	7.6	7.38	6.75	7.45	6.53	7.26	7.63	7.67	7.15	7.47	7.2	7.76
A_19_P00322797	5.67	5.69	5.81	5.52	5.72	5.88	5.78	5.77	5.42	5.55	5.76	5.67	5.59	5.52	5.66	5.78	5.62	5.68	5.93	5.66	5.25	5.37	5.81	5.92	5.45	5.38	5.71	5.67	5.54	5.36	5.68	5.69	5.49	5.53	5.67	5.61	5.59	5.75	5.83	5.5	5.44	5.83	5.63	5.66	5.76	5.59	5.35	5.69	5.82
A_19_P00322809	4.17	3.74	3.75	3.87	3.96	4	3.72	4.03	3.77	4.14	4.01	4.14	4.08	4.06	4.13	3.72	4	4.16	3.78	3.91	3.94	3.69	3.89	3.98	4.26	3.99	3.82	3.99	3.91	4.01	3.79	3.83	4.24	3.92	3.96	3.89	4.05	3.74	3.95	3.83	4.11	3.83	3.77	3.78	4.07	3.77	3.92	3.86	4.05
A_19_P00322813	4.51	4.51	4.51	5.73	4.47	4.78	4.68	4.83	4.66	4.59	4.39	4.6	5.29	4.49	4.48	4.7	4.61	4.58	4.54	4.49	4.34	4.48	4.4	4.44	4.43	4.5	4.65	4.58	4.58	4.59	4.2	4.6	4.51	4.7	4.57	4.46	4.51	4.45	4.68	4.6	4.46	4.78	4.68	4.51	4.59	4.64	4.61	4.66	4.52
A_19_P00322815	3.73	4.18	3.87	3.81	3.87	4.03	3.96	4.07	3.66	3.62	4.07	4.1	3.73	4.02	4.3	3.77	3.85	4.2	4.19	3.94	3.91	4.35	4.08	3.9	4.27	4.09	4.05	4.09	4.01	4.16	4.27	4.05	4	3.6	4.1	4.24	4.3	4.12	3.76	4.01	4.17	3.94	3.98	4.26	4.08	3.96	4.35	3.9	4.27
A_19_P00322828	5.45	5.01	6.16	5.26	5.52	4.6	5.07	6.09	4.91	4.99	5.08	5.31	4.49	4.87	4.66	5.5	5.67	5.43	5.78	5.64	5.81	4.88	5.08	5.88	5.31	5.22	5.14	6.04	4.96	5.17	5.01	5.02	4.68	5.62	5.08	5.4	4.88	5.59	5.02	5.32	5.22	6.33	5.24	5.09	5.33	5.17	4.67	5.49	4.65
A_19_P00322835	3.86	3.85	3.82	3.99	3.8	3.86	3.9	3.77	3.88	3.8	3.85	3.76	3.93	4.06	3.96	3.74	3.8	4.07	3.89	3.87	3.97	3.85	3.84	3.75	3.76	3.82	3.84	3.79	3.76	3.73	3.52	3.7	3.79	3.82	3.76	3.94	3.95	4	3.68	3.64	3.89	3.95	3.9	3.8	3.73	3.84	3.79	3.99	3.92
A_19_P00322836	4.23	4.17	4.65	4.44	4.26	3.87	4.1	4.7	4.06	4.09	4.25	4.56	4.02	4.22	4.19	4.45	4.44	4.31	4.35	4.42	4.09	4.41	4.27	4.58	4.36	4.2	4.06	4.77	3.95	4.23	3.99	4.29	4.4	4.3	4.34	4.1	4.14	4.26	3.94	4.27	4.37	4.47	4.18	4.11	4.4	3.99	3.86	4.51	3.89
A_19_P00322837	3.58	4.12	3.69	3.78	3.73	3.71	3.73	3.8	3.89	3.43	3.7	4	3.55	3.54	3.7	3.78	3.58	3.66	3.51	3.73	3.74	3.82	3.71	3.78	3.77	3.63	3.55	3.67	3.59	3.74	3.91	3.53	3.88	3.49	3.86	3.58	3.93	3.82	3.71	3.97	3.81	3.7	3.76	3.9	3.84	3.62	3.41	3.57	3.7
A_19_P00322839	5.38	6.12	7.09	5.39	5.8	6.29	5.66	5.42	5.64	6.25	5.84	6.3	5.87	6.23	5.99	5.9	5.85	5.96	6	6.12	5.5	6.12	6.05	5.23	6.39	5.95	5.18	5.95	6.02	5.61	6.83	5.98	7	6.19	6.38	5.79	6.2	6.05	5.16	5.12	6.07	4.8	5.58	5.99	6.29	5.74	5.75	5.54	6.12
A_19_P00322847	3.77	3.93	3.97	5.43	3.82	4.17	4.09	4.09	4.09	4.02	4.04	3.67	4.63	4.24	4.01	4.85	4.05	4.02	4.01	3.98	4.05	3.88	4.13	3.93	4.03	4.03	4.01	4.08	4.38	4.11	4.04	3.85	3.96	3.74	4.05	4.06	4.02	3.89	3.98	3.86	4.15	3.92	4.06	3.94	4.14	3.9	3.85	3.86	4.09
A_19_P00322850	3.73	3.73	4.22	3.86	3.77	3.93	4.1	3.91	4.11	4.08	3.9	3.81	3.7	3.97	3.97	3.99	3.89	3.99	4.2	4.01	3.88	3.89	3.87	3.91	3.8	3.88	3.91	3.9	3.96	3.86	3.88	3.95	4.01	3.94	3.8	4.09	3.71	3.79	4.02	3.85	3.81	3.68	3.75	4.18	3.86	3.63	3.99	4.01	4.05
A_19_P00322856	7.95	7.96	8.29	8.22	7.75	7.98	7.85	8.64	7.59	7.62	7.96	8.03	8.11	7.91	7.85	7.98	7.43	7.88	7.89	7.86	7.51	7.87	7.84	7.69	7.99	7.89	7.96	7.86	7.91	8.09	8.16	8.02	8.32	7.55	7.87	7.88	7.84	7.89	7.74	8.55	7.94	8.42	8.11	7.91	8.06	7.73	8.02	7.88	7.95
A_19_P00322859	3.82	4.09	4.29	5.47	4.21	3.75	4.04	4.31	4.24	4.22	3.85	3.98	4.82	4.12	3.67	4.52	4.05	3.94	4.2	3.92	4.12	4.14	4.15	5.07	3.97	4.19	3.95	4.67	4.01	4.07	3.81	3.94	4.1	5.43	4.12	3.93	3.65	3.99	3.91	4.02	4.21	4.53	4.04	3.91	4.05	3.98	3.78	4.23	3.92
A_19_P00322886	4.93	4.92	4.79	5.78	5.13	4.43	4.82	5.24	5.52	5.2	4.61	4.35	4.89	4.43	4.76	5.22	5.02	4.75	5.13	4.89	5.23	4.98	4.74	4.69	4.64	5.27	5.25	4.85	4.61	4.77	4.75	4.39	4.45	5.05	4.89	4.7	4.8	4.5	5.43	5.01	4.77	4.65	5.24	4.83	4.53	4.95	4.81	4.85	4.79
A_19_P00322887	5.62	5.19	5.45	6.65	6.03	4.49	5.51	6.79	5.87	5.73	4.94	4.87	5.51	4.93	5.55	5.94	5.51	5.36	5.8	5.51	5.61	5.21	5.26	5.1	5.26	6.05	5.83	6.28	4.88	5.4	5.14	4.85	4.43	5.9	5.24	5.06	5.19	4.9	6.03	5.45	5.26	5.61	5.9	5.27	4.9	5.61	4.99	5.42	5.17
A_19_P00322890	3.85	3.77	3.89	3.89	3.96	3.61	3.92	3.83	3.72	4.01	3.95	3.78	3.79	3.85	3.96	3.68	3.64	3.69	3.82	3.83	3.93	3.73	3.98	3.82	3.72	3.84	3.6	3.81	3.85	3.88	3.65	3.98	3.57	3.93	3.66	3.9	3.76	3.9	3.66	3.58	3.74	3.73	3.72	3.72	3.94	3.92	3.65	3.97	3.82
A_19_P00322895	3.88	3.54	3.66	3.51	3.6	3.59	3.37	3.52	3.64	3.58	3.64	3.65	3.68	3.56	3.53	3.7	3.78	3.58	3.69	3.65	3.84	3.63	3.9	3.61	3.69	3.5	3.62	3.84	3.59	3.59	3.57	3.33	3.67	3.79	3.67	3.75	3.8	3.62	3.61	3.38	3.67	3.39	3.72	3.44	3.8	3.51	3.6	3.51	3.66
A_19_P00322896	5.47	5.42	5.48	5.38	5.2	6.02	5.49	5.4	5.4	5.4	5.44	5.89	5.37	5.33	5.64	5.52	5.62	5.53	5.55	5.55	5.22	5.48	5.59	5.64	5.59	5.64	5.35	5.43	5.35	5.44	5.34	5.62	5.25	5.46	5.32	5.39	5.23	5.51	5.57	5.38	5.54	5.48	5.33	5.56	5.6	5.54	5.24	5.91	5.57
A_19_P00322898	4.78	4.44	4.77	4.8	4.67	4.52	4.63	4.54	5.15	5.06	4.58	4.18	4.75	4.78	4.53	4.58	4.69	4.61	4.34	4.64	4.56	4.55	4.91	4.71	4.61	4.63	4.61	4.62	4.68	4.55	4.72	4.59	4.72	4.9	4.9	4.66	4.89	4.56	4.54	4.64	4.64	4.76	4.82	4.67	4.72	4.53	4.44	4.37	4.44
A_19_P00322900	4.59	5.02	4.12	4.65	4.86	5.39	6.09	4.53	3.93	4.85	5.17	6.34	5.04	6.15	5.96	4.22	4.03	5.33	5.32	5.3	5.01	6.3	6.05	4.93	6.01	5.22	4.66	4.33	6.35	6.08	5.57	5.61	5.22	4.1	5.92	5.53	5.54	6.46	4.88	4.13	6.29	4.39	4.33	5.41	6.29	5.21	5.62	5.32	5.72
A_19_P00322904	6.31	6.46	6.93	6.83	6.75	6.55	6.36	6.18	6.73	6.44	6.38	6.57	6.77	6.54	6.43	6.85	6.56	6.38	6.42	6.48	6.54	6.59	6.44	6.48	6.5	6.55	6.58	6.89	6.44	6.47	6.4	6.41	6.46	6.92	6.53	6.45	6.47	6.24	6.85	6.41	6.42	6.41	6.21	6.24	6.33	6.29	6.33	6.46	6.52
A_19_P00322906	5.14	5.03	5.43	5.95	4.93	5.15	5.18	5.24	5.05	5.04	5.01	5.25	5.52	4.94	5.08	5.26	5.35	4.85	4.98	5.05	5.07	5.02	5.16	5.11	5.27	5.08	5.2	5.23	5.28	5.22	5.08	4.9	4.96	4.9	5.14	5.31	4.93	5.15	5.29	5.16	5.16	5.44	5.18	5.16	5.04	5.16	5.08	5.29	5.29
A_19_P00322910	4.72	4.18	4.55	3.95	4.06	4.16	4.04	4.19	4.13	4.02	4.29	4.13	4	3.89	3.75	4.56	4.22	4	4.31	4.08	3.92	4.26	4.9	4.45	4.08	4.01	4.11	4.32	4.15	4.26	4.56	4.52	3.97	4.18	4.63	4.16	3.85	4.01	4.19	4.44	3.96	4.39	4.14	4.1	3.8	3.91	3.99	4	3.97
A_19_P00322911	4.89	4.04	4.44	3.94	3.92	4.21	4.07	3.85	4.11	4.08	4.29	3.97	4.23	3.94	3.88	4.31	4.08	3.88	4.03	3.82	3.91	3.87	3.96	3.93	3.97	3.85	4.01	3.74	3.99	3.99	4.41	4.49	3.67	4.09	3.76	3.97	3.93	3.91	3.96	4.17	3.79	4.16	4.11	3.97	3.86	3.79	3.9	3.98	3.93
A_19_P00322925	4.68	4.61	4.77	4.73	4.51	4.52	4.65	4.46	4.67	4.52	4.69	4.69	4.15	3.93	3.82	4.97	4.76	4.62	4.69	4.78	4.74	4.45	4.62	4.67	4.7	4.67	4.92	4.87	4.21	4.75	4.56	4.55	4.34	4.83	4.66	4.75	4.53	4.53	4.81	4.6	4.56	4.81	4.7	4.47	4.22	4.68	4.51	4.61	4.44
A_19_P00322929	4.61	5	5.33	4.69	4.35	5.26	4.57	5.05	4.5	4.4	4.57	4.42	4.75	4.57	4.75	4.68	4.14	4.46	4.79	4.49	4.42	4.88	4.82	4.56	4.64	4.74	4.21	4.47	4.89	4.63	4.64	4.9	5.4	4.48	5.14	4.29	5.03	4.05	4.5	5.46	4.59	5.32	4.86	4.59	4.7	4.75	5.06	4.88	4.8
A_19_P00322930	4.68	4.7	4.96	4.74	4.47	5.04	4.43	4.83	4.22	4.29	4.44	4.51	4.31	4.24	4.32	4.69	4.39	4.34	4.58	4.2	4.39	4.51	4.58	4.48	4.37	4.37	4.22	4.29	4.63	4.68	4.62	4.76	5.04	4.55	4.58	4.51	4.86	4.03	4.21	5.15	4.39	4.94	4.52	4.4	4.73	4.46	4.62	4.73	4.36
A_19_P00322932	5.45	5.53	5.11	5.46	5.67	5.38	5.39	5.8	5.92	5.8	5.54	5.41	5.48	5.73	5.47	5.3	5.32	5.3	5.55	5.52	5.36	5.52	5.39	5.38	5.37	5.44	5.45	5.61	5.59	5.5	5.09	5.73	5.63	5.7	5.83	5.53	5.53	5.51	5.43	5.25	5.47	5.19	4.97	5.45	5.57	5.35	5.34	5.52	5.72
A_19_P00322934	5.79	5.64	5.59	5.26	6	5.51	5.44	5.8	5.7	5.88	5.74	5.47	5.47	5.51	5.55	5.77	5.6	5.66	5.89	6.01	5.38	5.69	5.56	5.69	5.68	5.65	5.51	5.84	5.95	5.49	5.48	5.89	5.9	5.84	6.08	5.71	5.96	5.79	5.68	5.61	5.7	5.62	5.51	5.88	5.98	5.55	5.47	5.73	5.97
A_19_P00322936	3.87	3.86	3.72	3.61	3.64	3.84	3.8	3.71	3.72	3.93	3.83	3.61	3.82	3.62	3.96	3.82	3.69	4.02	3.73	3.78	3.51	3.94	3.77	3.82	3.88	3.79	3.78	3.91	3.7	3.62	3.79	3.87	3.68	3.77	3.67	3.88	3.93	3.87	3.72	3.77	3.7	3.76	3.83	3.64	3.76	3.84	3.6	3.91	3.75
A_19_P00322938	6.81	6.73	5.76	6.72	6.79	6.98	7.09	6.88	5.68	6.57	7.02	6.44	6.79	6.7	6.86	6.77	5.85	7.36	6.48	6.67	6.35	6.71	6.55	6.69	7.48	7.38	6.63	6.53	6.57	7.16	6.95	6.4	6.79	5.88	6.77	6.4	6.86	6.92	6.67	5.66	7.05	5.94	6.76	6.88	6.86	6.34	6.62	6.47	6.71
A_19_P00322939	5.99	5.95	5.6	5.86	5.5	7.87	6.25	5.91	5.35	5.69	5.86	7.09	6.08	6.57	6.82	5.68	6.04	6.17	6.4	6.32	5.72	6.77	5.91	6.06	6.52	6.74	5.58	5.55	6.58	5.81	5.65	6.11	6.19	5.46	6.53	5.89	6.5	6.83	5.81	5.57	6.45	5.73	5.8	6.73	6.57	6.47	5.81	5.98	6.89
A_19_P00322941	8.87	9.42	7.47	9.32	10.48	7.36	8.91	7.72	8.79	8.97	7.8	7.72	8.45	7.79	8.57	8.7	8.48	9.81	8.32	7.99	9.78	8.04	9.23	6.42	8.96	9.18	8.39	9.77	7.54	8.18	9.11	7.79	5.05	8.74	8.49	8.65	8.25	7.73	9.86	8.32	8.01	7.22	9.4	8.45	7.67	8.9	9.41	8.59	7.86
A_19_P00322942	8.51	8.78	7.06	8.81	9.93	6.92	8.46	7.32	8.22	8.49	7.33	7.41	7.97	7.42	8.22	8.35	8.15	9.36	8.02	7.48	9.56	7.7	8.81	6.25	8.61	8.68	7.95	9.36	7.14	7.87	8.82	7.32	4.73	8.33	8.08	8.36	7.93	7.21	9.39	7.9	7.59	6.74	8.87	8.1	7.3	8.4	8.94	8.16	7.45
A_19_P00322944	8.79	8.05	9.79	9.96	9.06	8.75	9.4	8.8	8.88	8.86	8.03	8.6	8.85	9.02	9.07	8.82	8.95	8.78	9.55	9.13	9.36	8.7	8.18	9.54	8.99	9.2	8.81	9.22	8.63	8.48	8.87	8.77	7.38	8.99	9.35	7.6	9.3	7.58	8.94	9.82	8.62	9.64	9.07	8.7	7.45	7.96	8.57	9.24	7.85
A_19_P00322946	3.94	3.38	3.78	3.68	3.79	3.69	3.78	3.8	3.86	3.78	3.7	3.82	3.75	3.73	3.71	3.69	3.86	3.7	3.64	3.65	3.69	3.72	3.94	3.75	3.65	3.76	3.66	3.74	3.57	3.85	3.51	3.67	3.64	3.55	3.63	3.84	3.74	3.72	3.74	3.86	3.83	3.71	3.82	3.9	3.9	3.82	3.71	3.65	3.82
A_19_P00322948	8.75	8.88	9.07	9.83	8.94	8.89	9.04	9.46	9.27	8.95	8.79	8.55	9.15	8.65	8.62	8.72	8.65	8.83	9.03	8.7	8.63	8.83	8.75	8.87	8.56	8.5	8.92	8.97	8.7	8.91	8.62	8.67	8.46	8.98	8.67	8.08	8.62	8.61	9.28	9.51	8.69	9.68	9.16	8.58	8.68	8.68	8.62	9.01	8.8
A_19_P00322953	4.14	4.02	4.08	3.93	3.96	3.97	3.8	4.01	4.09	3.93	3.88	4.06	4	4.1	3.92	3.93	4.11	4.03	4.13	4.1	4.2	4.23	3.92	3.99	4.13	4.02	3.99	3.95	4.07	3.84	4.12	3.82	3.97	4.05	3.84	4.15	4.06	4.09	3.93	3.86	4.09	4.12	4.11	4.05	4.08	4.05	4.01	4.15	3.97
A_19_P00322962	4.38	4.42	4.34	4.66	4.44	4.02	4.31	4.26	4.73	4.48	4.07	4.38	4.4	4.33	4.31	4.48	4.34	4.33	4.17	4.26	4.46	4.21	4.39	4.2	4.25	4.36	4.58	4.45	4.28	4.13	4.6	4.18	4.42	4.36	4.35	4.43	4.54	4.18	4.5	4.54	4.2	4.51	4.58	4.37	4.43	4.51	4.63	4.32	4.34
A_19_P00322967	6.51	6.34	6.18	5.67	6.16	5.72	6.17	6.52	6.36	6.66	5.91	5.82	6.3	6.29	5.69	6.74	6.89	6.21	5.96	5.62	5.81	5.73	5.98	7.04	5.69	5.53	6.18	6.79	6.22	6.16	5.78	6.46	5.79	6.47	5.85	6.4	5.88	5.71	6.09	6.13	5.67	6.19	6.05	6.65	6.19	6.29	5.64	5.9	6.27
A_19_P00322968	6.82	6.89	6.19	6.54	6.98	6.99	6.73	6.46	7.02	7.13	6.71	6.85	6.9	6.95	7.01	6.58	6.49	6.82	6.75	6.78	6.74	6.9	6.59	6.35	6.88	6.88	6.72	6.99	7.02	6.71	6.9	6.91	6.98	7.11	7.01	6.5	6.85	6.9	6.8	6.41	6.85	5.78	6.54	7.01	7	6.56	6.84	6.45	7.22
A_19_P00322977	8.06	7.33	6.57	7.32	7.69	7.96	7.9	7.28	6.61	7.31	8.23	7.2	7.42	7.25	7.57	7.93	6.71	7.33	7.31	7.38	7.72	7.07	7.29	7.24	7.57	7.24	8.04	7.7	7.3	8.27	7.04	8.07	7.04	7.11	7.08	6.99	7.06	7.42	7.71	6.71	7.26	7.37	7.73	7.19	7.44	6.87	7.28	7.59	7.26
A_19_P00322984	4.03	3.75	3.6	3.73	3.89	4.23	3.83	3.55	4.03	4.03	4.05	3.94	3.86	4.04	3.74	3.82	3.67	3.87	3.81	3.8	3.75	4.1	3.68	3.84	3.89	3.74	3.83	3.65	3.81	3.9	3.91	4.01	3.95	3.85	3.94	3.94	4.1	4.03	3.86	3.79	3.43	3.81	3.82	3.88	4.01	3.78	3.8	4	3.88
A_19_P00322992	4.58	5.03	5.87	4.64	5.46	4.96	5.08	4.53	4.73	4.97	4.83	5.12	4.33	4.96	4.97	5.29	5.51	4.9	4.71	5.19	5.06	4.6	5.03	5.67	4.91	5.14	4.89	5.9	4.86	4.89	5.17	4.51	5.07	4.92	4.92	6.1	4.78	5.38	4.63	4.3	5.33	4.42	4.66	5.03	5.12	4.89	4.78	4.59	4.74
A_19_P00322997	3.77	3.96	3.83	3.65	3.96	3.82	3.89	3.94	3.78	3.86	3.56	4.04	3.81	3.78	3.83	3.65	3.64	3.76	3.99	3.85	3.64	3.59	3.72	3.76	3.87	3.76	4.05	3.73	3.89	3.68	3.69	3.97	3.79	3.79	3.87	3.83	3.79	3.75	3.81	3.77	3.88	3.79	3.74	3.72	3.84	3.79	3.86	3.77	3.85
A_19_P00322998	4.25	4.46	4.41	6.64	4.32	4.76	4.5	4.78	4.42	4.52	4.39	4.68	5.51	4.05	4.15	5.26	4.31	4.21	4.27	4.09	4.28	4.38	4.6	4.72	4.49	4.38	4.77	4.43	4.37	4.79	4.28	4.38	4.76	4.71	4.23	4.44	4.46	4.54	4.49	4.59	4.54	4.86	4.74	4.3	4.45	4.26	4.32	4.45	4.09
A_19_P00323005	3.73	3.94	3.94	3.74	3.81	3.6	3.83	3.58	3.77	3.77	3.62	3.64	3.99	3.94	3.82	3.8	3.67	3.8	3.82	3.8	3.72	4.03	3.82	3.8	3.72	3.91	3.72	3.86	3.6	3.88	3.64	3.74	3.75	3.76	3.74	3.69	3.72	3.8	3.83	3.81	3.3	3.58	3.65	3.82	3.68	4.01	3.83	3.91	3.89
A_19_P00323022	5.2	5.11	4.8	4.8	5.26	5.2	5.09	5.1	5.65	5.51	5.43	4.99	5.26	5.42	5.29	4.87	5.03	5.21	5.2	5.35	4.73	5.37	4.99	5.17	5.22	5.14	5.19	5.24	5.4	5.25	4.79	5.46	5.57	5.53	5.51	5.23	5.43	5.13	5.05	5.07	5.12	4.87	4.8	5.29	5.31	5	5.11	5.33	5.51
A_19_P00323025	3.91	3.86	3.72	4.26	3.84	4.06	3.86	3.93	4.02	3.79	3.73	4.05	3.96	3.92	4	3.68	3.95	3.89	3.93	4.05	3.92	3.96	3.91	4.05	3.95	4.03	3.96	3.96	3.91	3.73	3.87	3.91	3.78	3.73	3.79	3.97	3.87	4.04	3.74	3.86	3.9	3.91	3.72	3.95	4.04	3.82	3.71	3.93	3.88
A_19_P00323028	4.81	4.36	4.92	5.22	5.23	4.42	4.77	5.15	5.35	5.02	4.35	4.22	5.14	4.49	4.48	4.74	4.93	4.48	4.84	4.72	4.77	4.49	4.36	4.39	4.5	4.69	5.03	5.11	4.53	4.56	4.33	4.35	4.61	5.13	4.55	4.48	4.62	4.4	5.03	4.68	4.41	4.69	4.69	4.45	4.44	4.65	4.74	4.64	4.56
A_19_P00323034	3.9	3.66	3.86	3.76	3.87	5.45	4.47	4.01	3.72	3.89	3.81	4.28	4.62	4.48	4.47	3.99	3.9	4.12	4.43	4.05	3.79	4.46	3.85	3.82	4.43	4.42	3.74	3.69	4.94	4.16	3.77	3.78	4.33	3.9	4.64	3.63	5.26	4.51	3.92	4.12	4.75	3.93	4.05	5.24	4.22	4.13	3.65	3.64	4.75
A_19_P00323040	4.5	4.29	3.98	3.77	3.84	3.62	3.8	3.89	4.09	3.8	3.79	3.73	3.88	3.92	3.63	3.85	3.56	3.79	3.78	3.48	3.79	3.96	3.54	3.82	3.72	3.75	3.94	3.78	3.6	4.06	3.92	3.86	3.96	3.71	4.41	3.88	3.79	3.91	3.85	3.9	3.89	3.69	3.6	3.82	3.89	3.96	3.78	4.72	3.63
A_19_P00323041	6.12	6.03	6.23	5.94	6.14	6.13	6.16	6.46	6.82	6.67	6.09	6.18	6.49	6.3	6.14	6.03	6.37	6.02	6.24	6.15	6.2	6.22	6.55	6.34	5.92	6.13	6.25	6.21	5.97	6.01	6.6	6.05	6.64	6.82	6.19	6.18	6.44	6.19	6.24	6.27	6.55	6.42	6.73	6.15	6.33	5.61	6.03	5.99	6.08
A_19_P00323082	8.59	7.55	7.04	7.16	7.13	6.38	7.3	5.29	6.86	7.32	7.9	6.8	6.73	7.14	6.61	7.23	7.71	6.3	7.69	6.45	7.12	5.65	7.75	8.52	8	5.76	7.77	6.71	6.51	6.97	8.38	8.36	5	7.36	5.44	8.04	5.73	7.02	7.32	6	7.02	8.54	7.06	6.09	6.93	5.77	6.73	7.26	6.51
A_19_P00323103	4.5	4.54	4.78	4.14	4.49	4.49	4.86	4.37	4.57	4.6	4.4	4.52	4.76	4.32	4.69	5.15	4.88	4.44	4.24	4.49	4.44	4.39	4.49	4.25	4.4	4.28	4.48	4.36	4.44	4.54	4.63	4.61	5.01	4.55	4.64	4.72	4.55	4.44	4.27	4.74	4.61	4.5	4.72	4.44	4.4	4.22	4.79	4.47	4.28
A_19_P00323375	4.4	4.4	4.33	4.57	4.51	4.26	4.79	4.5	4.3	4.49	4.51	4.45	4.37	4.56	4.63	4.66	4.18	4.49	4.49	4.4	4.83	4.63	4.34	4.33	4.4	4.3	5.03	4.24	4.32	4.47	4.37	4.47	4.79	4.41	4.61	4.42	4.62	4.6	4.72	5.03	4.66	4.82	5.28	4.43	4.29	4.5	4.87	4.39	4.74
A_19_P00323413	6.61	6.56	6.36	6.14	6.47	5.77	6.04	6.5	6.62	5.95	6.4	5.91	6.25	6.16	6.11	6.36	6.82	6.54	6.59	6.17	6.73	6.16	6.26	6.72	5.99	6.45	6.41	6.48	6.36	6.41	6.09	6.38	5.86	6.29	6.06	6.65	5.97	5.93	5.99	6.9	6.3	6.94	6.55	6.24	6.13	6.7	6.76	6.36	6.06
A_19_P00323454	6.69	5.62	7.05	7.48	6.63	7.44	5.48	6.17	6.53	5.27	6.05	6.97	5.65	5.71	6.93	6.8	5.39	6.12	6.32	6.17	7.11	6.98	5.52	6.06	5.69	5.69	6.58	6.52	5.71	5.7	7.36	7.43	6.39	6.62	5.92	5.44	6.18	5.87	6.56	7.28	5.71	7.59	5.92	7.32	5.72	6.06	6.19	5.55	5.79
A_19_P00323609	4.17	3.93	3.82	3.86	3.96	4.23	4.22	4.16	3.92	3.88	3.96	3.87	4.16	4.05	4.05	3.84	4.02	3.84	4.06	4.01	3.93	3.97	4.13	3.96	3.99	4.11	4.28	4.13	4.25	4.04	4.04	4.04	3.8	3.86	4.11	4.09	4.04	4.21	4.05	4.07	3.93	4.11	4.23	4.08	4.3	4.17	4.16	3.95	4.06
A_19_P00323692	3.98	3.76	3.9	4.07	3.85	3.9	4.25	3.99	8.99	9.21	4.18	5.58	9.15	9.21	4	4.07	3.75	3.92	3.93	3.85	3.89	3.77	9.07	4.06	4.57	4	3.97	3.82	4.14	4.72	9.13	3.98	3.81	8.83	3.97	3.81	9.25	4	3.98	3.91	8.91	4.05	9.16	4.01	3.88	3.91	3.85	4.04	3.99
A_19_P00323737	7.47	7.24	7.32	7.11	7.42	6.57	6.97	7.08	7.31	6.82	7.26	6.82	7	6.98	6.82	7.25	7.45	7.45	7.2	7.06	7.44	6.85	7.2	7.58	6.84	7.29	7.23	7.27	7.2	7.31	7	7.21	6.58	7.03	6.86	7.58	6.79	6.77	6.91	7.55	7.14	7.79	7.48	6.99	6.77	7.52	7.45	7.25	6.85
A_19_P00324286	5.87	5.75	6.48	5.8	5.63	6.29	5.77	6.09	6.22	6.12	5.69	5.85	6.1	5.67	5.76	5.9	6.05	5.52	5.66	5.74	5.51	5.8	5.68	5.85	5.45	5.59	5.79	5.79	5.8	5.74	5.61	5.88	6.38	5.97	6.01	5.85	5.8	5.5	5.8	6.16	5.64	6.47	5.52	5.75	5.57	5.73	5.83	5.8	6.04
A_19_P00324359	4.39	3.98	4.15	4.01	4.13	3.98	4.09	3.89	3.95	4.05	4.21	4.19	4.01	4.15	3.96	4.21	4.39	3.98	3.78	4.24	3.91	4.07	3.94	4.13	4.03	4.12	4.41	4.14	4.21	4.03	4.18	4.21	4.26	4.15	4.04	4.16	4.02	4.09	4.13	4.29	4.11	4.07	4.2	4.19	4.25	4.3	4.23	4.38	4.05
A_19_P00324399	5.48	5.83	5.26	6.08	6.58	5.51	6.46	6.76	5.87	5.94	5.37	5.95	6.3	5.94	5.91	5.9	5.92	6.13	6.06	6.16	5.85	6.19	6.01	5.5	6.34	5.5	6.63	6.51	5.89	5.15	6.03	5.58	5.99	5.91	6.04	5.93	5.89	5.96	6.7	5.49	6.19	5.81	6.66	5.81	6.12	5.91	6.46	5.72	5.89
A_19_P00324470	9.45	9.98	6.45	10.17	11.28	7.55	9.32	9.23	9.82	9.67	8.4	8.16	9.75	8.55	9.21	9.31	9.32	10.39	9.47	8.88	10.66	9.08	9.69	6.5	9.62	10.15	9.51	10.69	7.8	9.06	9.92	8.77	5.5	9.67	9.04	8.88	9.06	8.15	10.47	7.76	8.6	6.83	9.84	9.04	7.82	9.76	10.1	9.45	8.41
A_19_P00324550	3.91	4.22	3.85	3.82	3.79	3.99	3.71	4.09	4.04	4.07	3.81	4.05	3.78	4	3.74	3.83	3.78	4.18	3.73	3.92	3.92	3.9	4.03	3.86	3.9	3.89	4.01	3.94	3.94	4.01	3.76	3.82	3.72	3.75	3.86	3.75	3.96	3.97	3.9	3.97	3.89	3.72	3.95	3.82	3.81	4.03	3.95	3.75	3.82
A_19_P00324582	4.6	5.11	5.17	4.93	4.54	5.33	5.16	5.61	5.37	4.88	4.74	5.21	5.24	4.92	5.07	4.93	5.1	4.94	5.29	4.84	4.87	5.17	5.14	5.37	4.95	5.14	4.9	4.68	5.01	4.67	4.9	5.15	5.23	5.1	4.93	4.76	4.89	5.01	4.83	5.58	5.07	5.82	4.99	4.92	5.02	5.07	5.01	5.13	5.03
A_19_P00324604	4.13	4.65	4.27	4	4.13	4.06	4.34	4.11	4.83	4.13	4.03	4.17	4.09	4.21	4.25	4.05	4.47	4.03	4.22	4.03	4.35	4.17	4.27	4.33	4.29	4.34	4.28	4.09	4.52	4.28	4.54	4.02	4.48	4.02	4.3	4.32	4.7	4.26	4.27	4.48	4.33	4.24	4.25	4.44	4.27	4.2	4.15	4.3	4.44
A_19_P00324814	5.89	5.85	5.95	6.49	5.88	5.03	5.56	5.87	6.25	6.27	5.69	5.26	6.17	5.92	5.44	5.76	5.45	5.87	5.52	5.3	5.94	5.55	6.4	5.18	5.84	5.71	6	5.72	5.21	5.7	6.4	5.59	5.46	5.89	5.49	5.38	5.89	5.32	5.99	6.42	6.08	5.99	6.44	5.35	5.49	5.63	5.83	5.76	5.43
A_19_P00324839	9.3	8.68	8.39	9.4	9.31	8	9.31	8.99	8.87	8.82	9.1	8.14	9.05	8.42	8.96	9.21	9	8.81	9.29	9.02	9.52	8.4	8.6	9.29	8.7	8.57	9.55	9.3	8.74	9.07	8.82	8.91	8.6	9.2	8.52	9.14	8.21	8.83	9.02	8.37	8.53	8.48	9.3	8.4	8.06	8.52	8.39	8.84	8.25
A_19_P00325336	5.32	4.99	4.83	5.49	5.77	5.27	5.2	5.17	5.2	5.14	5.33	5.14	5.33	5.52	5.49	5.02	5.16	5.29	5.51	5.32	5.51	5.1	5.33	4.86	5.4	5.06	5.2	5.42	5.23	5.16	5.17	5.19	4.94	5.26	5.15	3.95	5.48	5.23	5.42	4.82	5.06	4.79	5.22	5.29	5.16	5.3	4.82	5.06	5.51
A_19_P00325498	3.62	3.7	3.71	3.71	3.68	3.66	3.58	3.69	3.93	3.86	3.68	3.83	3.9	3.53	3.83	3.51	3.61	3.98	3.58	3.61	3.66	3.85	3.59	3.83	3.8	3.63	3.69	3.72	3.63	3.83	3.61	3.81	3.81	3.88	3.63	3.64	3.64	3.67	3.76	3.93	3.75	3.65	3.68	3.61	3.56	3.81	3.73	3.87	3.68
A_19_P00325660	5.24	5.23	4.74	5.07	5.23	5.46	5.22	4.85	4.66	5.17	5.29	5.13	5.22	5.17	5.19	5	4.88	5.47	4.98	5.21	5.1	5.22	4.92	4.68	5.23	5.3	4.74	4.96	5	5.42	5.2	5.06	5.51	4.6	5.16	5.12	5.26	5.18	4.79	4.51	5.39	5.05	5.02	5.29	5.15	5.05	5.16	5.05	5.16
A_19_P00325768	8.85	8.83	8.81	8.96	8.99	8.71	8.63	9.5	8.88	8.8	8.65	8.44	8.73	8.84	8.78	8.82	8.64	9.01	8.89	8.76	8.41	8.81	8.68	7.59	8.64	8.81	8.92	8.74	8.82	8.72	8.63	8.59	8.51	8.59	8.79	8.29	8.91	8.58	8.9	9.21	8.79	9.05	8.99	8.8	8.58	8.87	8.92	8.66	8.7
A_19_P00325794	4.62	4.32	4.26	4.28	4.37	4.18	4.18	4.42	4.21	4.27	4.46	4.44	4.23	4.23	4.37	4.35	4.48	4.41	4.19	4.33	4.14	4.37	4.34	4.34	4.24	4.18	4.27	4.27	4.31	4.33	3.91	4.16	4.14	4.28	4.14	4.15	4.24	4.24	4.28	4.22	4.19	4.42	4.3	4.27	4.33	4.33	4.33	4.26	4.32
A_19_P00325810	5.05	4.9	5.19	5.42	5.07	4.4	5.16	5.47	5.16	5.23	4.89	4.71	5	5.02	4.89	5.19	5.22	5.11	5.54	5.22	4.28	4.74	5.05	4.7	4.9	5.05	5.26	4.82	4.74	4.33	4.48	4.96	4.35	4.97	5.02	5.11	4.96	5.18	5.49	4.92	4.7	5.09	5.37	5.16	5.12	5.2	4.88	5.2	4.86
A_19_P00325887	4.26	4.71	4.43	4.91	4.61	4.49	4.22	4.34	4.41	4.67	4.39	4.55	4.64	4.54	4.43	4.73	4.35	4.47	4.19	4.51	4.17	4.69	4.47	4.39	4.28	4.32	3.87	4.05	4.49	4.34	4.42	4.52	4.37	4.56	4.38	4.55	4.68	4.61	4.4	4.74	4.36	4.75	4.25	4.68	4.41	4.3	4.42	4.4	4.6
A_19_P00326132	3.85	3.58	3.98	3.87	3.75	3.7	3.74	3.69	4.42	4.37	3.93	3.87	4.52	4.3	3.83	3.8	3.88	3.81	3.81	3.83	3.81	3.69	4.28	3.87	3.91	3.86	3.94	3.73	3.94	3.75	4.44	3.71	3.64	4.09	3.82	3.59	4.23	3.88	3.54	3.73	4.26	3.79	4.21	3.84	3.77	3.75	4	3.78	4.01
A_19_P00326178	5.21	5.43	5.35	5.16	5.38	4.93	5.17	5.07	5.84	5.99	5.27	5.22	5.53	5.48	5.2	5.27	5.79	5.4	5.32	5.2	5.33	5.37	5.2	5.36	5.1	4.82	5.37	5.68	5.19	5.15	5.24	5.05	5.35	5.8	5.22	4.96	5.19	5.2	5.25	5.39	5.29	5.25	5.19	5.19	5.25	5.13	5.42	4.88	5.36
A_19_P00326179	4.64	4.84	4.41	4.84	4.7	4.07	4.31	4.43	4.73	4.14	4.52	4.39	4.3	4.41	4.42	4.34	4.16	4.53	4.31	4.5	4.59	4.71	4.32	4.37	4.39	4.38	4.63	4.55	4.23	4.5	4.72	4.69	4.63	4.64	4.45	4.51	4.5	4.36	4.77	5.2	4.59	4.86	4.66	4.55	4.53	4.26	4.56	4.62	4.81
A_19_P00326248	4.55	4.21	4.2	4.17	4.16	4.08	4.17	4.21	5.35	5.28	4.08	4.02	5.44	5.18	4.13	4.29	4.53	4.28	4.27	4.22	4.08	4.15	5.16	4.16	4.11	4.06	4.2	4.04	3.96	4.2	5.37	4.09	4.13	5.15	4.07	4.14	5.25	4.16	4.24	4.44	5.18	4.31	4.93	4.09	4.42	4.28	4.15	3.94	4.22
A_19_P00326514	5.63	5.96	5.12	6.34	6.42	5.22	5.76	5.83	5.95	5.51	5.62	5.69	5.47	5.54	5.6	5.46	5.5	6.1	5.73	5.63	6.1	5.76	5.64	5.77	5.96	6.28	6.01	5.94	5.37	5.76	6	5.7	5.51	5.95	5.68	5.77	5.58	5.79	6.17	5.52	5.61	5.59	5.78	5.4	5.63	5.93	6.02	6.02	5.71
A_19_P00326532	4.79	4.54	4.05	4.29	4.81	4.54	4.09	4.36	4.29	4.51	4.84	4.55	4.59	4.75	4.76	4.2	4.09	4.47	4.48	4.35	4.96	4.57	4.91	4.18	4.57	4.42	4.03	4.38	4.3	4.37	4.68	5.1	4.79	4.09	4.44	4.5	4.61	4.73	4.49	4.46	4.54	4.56	4.04	4.83	4.69	4.31	4.57	4.48	4.67
A_19_P00326558	5.08	4.58	5.04	4.74	5.01	4.56	4.85	5.36	4.78	4.51	4.83	4.9	4.42	4.74	4.85	4.84	5.11	4.87	5.17	5.14	3.97	4.7	4.85	5.2	4.86	5.17	4.66	4.73	4.66	4.66	4.71	4.72	4.61	4.8	4.77	5.22	4.71	4.79	4.88	4.84	4.93	5.09	4.84	4.87	4.91	5.11	4.89	5.11	4.74
A_19_P00326732	6.32	6.26	6.91	6.33	6.29	6.65	6.08	5.89	6.51	6.38	6.19	6.46	6.39	6.17	6.16	6.33	6.7	6.43	6.17	6.32	6.47	6.58	5.87	6.07	6.2	6.25	6.25	6.48	6.48	6	6.29	6.4	6.5	6.52	6.28	6.42	6.48	6.21	6.16	6.61	6.38	6.51	6.3	6.36	6.44	6.37	6.46	6.14	6.47
A_19_P00326808	4.56	4.64	4.53	4.8	4.45	4.64	4.44	5	4.66	4.39	4.22	4.56	4.46	4.18	4.12	4.64	4.64	4.7	4.52	4.52	4.44	4.5	4.48	5.13	4.61	4.39	4.55	5.11	4.25	4.6	4.59	4.59	4.31	5.7	4.21	4.41	4.42	4.47	4.48	4.68	4.51	5.13	4.42	4.42	4.29	4.64	4.32	4.9	4.43
A_19_P00326822	5	4.91	4.97	5.09	5.13	5.47	5.2	5.14	5.22	5.12	4.88	5.11	5.2	5.16	5.07	5.24	5.29	5.25	5.14	5.2	4.98	5.09	5.05	5.22	4.99	4.87	5.01	5	4.9	5.12	5.14	4.99	4.84	5.21	5.03	5	4.91	4.93	5.08	5.18	4.88	5.08	5.19	5.22	4.78	5.14	5.08	5.1	5.12
A_19_P00326865	4.27	4.25	4.34	4.6	4.54	4.18	4.61	4.41	4.6	4.73	4.14	4.5	4.68	4.28	4.4	4.37	4.57	4.44	4.31	4.27	4.26	4.22	4.37	3.98	4.26	4.42	4.55	4.38	4.34	4.25	4.4	4.1	4.21	4.53	4.29	4.51	4.23	4.3	4.69	4.25	4.31	4.23	4.53	4.4	4.2	4.45	4.66	4.32	4.48
A_19_P00327035	5.15	4.72	5.05	5.15	5.23	5.22	5.4	5.28	5.11	5.07	4.91	5.03	5.07	5.09	5.07	4.83	5.08	5.14	5.04	4.99	5.19	5.17	4.84	5.35	5.09	4.99	5.51	5.36	4.74	4.96	4.94	4.7	4.81	5.15	4.86	4.61	4.69	5.29	5.45	5.22	5.14	5.03	5.74	5.02	5.16	5.13	5.18	5.36	5.15
A_19_P00327081	4.44	4.56	4.11	3.95	4.1	4.29	4.04	4.19	4.11	4.01	4.18	3.96	4.07	4.15	4.22	4.22	4.19	3.97	4.28	4.17	4.08	4.24	4.14	4.37	4.14	4.29	4.2	4.24	4.08	3.93	4.06	4.03	3.95	3.97	4.12	4.11	4	4.21	4.29	4.13	4.31	4.26	4.31	4.11	4.16	4.24	4.17	4.28	3.87
A_19_P00327126	4.11	4.17	4.15	4.18	3.95	4.09	4.16	4.19	4.15	4.08	3.95	3.86	4.25	3.85	4.07	3.98	4	4.08	3.92	4.08	4.07	3.99	3.79	4.26	4.13	4.2	4.01	4.23	4.25	3.88	4.12	4.36	4.25	4.34	4	3.98	3.99	3.95	4.14	4.13	4.13	4.16	4.11	4.15	4.14	4.15	4.04	4.16	3.99
A_19_P00327297	3.75	3.94	4.07	3.88	4.12	3.84	4.04	4.08	7.11	6.96	3.91	4.35	7.23	6.81	3.9	4.61	4.03	3.66	4.2	3.92	3.9	3.81	6.54	4.11	3.93	4.07	3.83	4	4.05	4.16	6.98	3.83	4.55	6.61	3.91	4.15	6.85	4.05	4.17	3.99	6.82	3.97	6.2	3.84	3.99	3.81	3.91	4.15	3.81
A_19_P00327320	4.2	4.43	4.02	4.2	4.45	4	4.1	4.29	4.31	3.9	4.14	4.18	4.09	4.06	4.2	4.03	4.16	4.31	4.33	4.21	4	4.01	4.03	4.02	4.08	4.04	4.26	4.31	3.8	4.27	4.18	3.95	4.21	4.21	4	4.24	3.92	4.08	4.29	4.24	4.14	4.24	4.19	4.23	4.1	4.07	4.2	4.24	4.09
A_19_P00327406	5.59	4.96	4.25	4.54	5.76	5.14	4.77	4.7	5.13	5.28	5.86	4.88	5.32	5.03	4.89	5.45	5.3	5.81	4.81	4.44	5.42	5.23	4.82	4.28	4.89	4.69	5.99	5.8	5	5.52	5.33	5.3	3.58	4.88	4.99	4.32	5.54	5.1	5.33	5.5	4.76	6	5.61	4.94	4.82	4.8	5.23	5.01	5.18
A_19_P00327415	4.06	4.17	4.11	4.33	3.87	4	4.03	3.92	3.57	4.13	4.03	3.97	3.59	3.81	3.6	4.01	3.7	3.92	4.06	4.13	4	4.04	3.78	4.2	4.13	4.06	3.95	4.01	3.94	3.74	4.12	4.25	4.05	4	3.96	4.07	3.97	3.87	4.09	3.99	4.17	3.94	4	4.22	4.23	4.08	4.15	3.98	3.92
A_19_P00327772	4.97	5.03	5.13	5.16	5.3	4.94	4.71	4.82	5.08	4.95	4.9	5.12	5.33	4.83	5.08	5.06	5.25	5.01	5.03	5.17	5.18	5.01	4.88	4.99	4.83	4.74	5.19	5.29	4.92	4.87	5.05	5.05	4.68	5.23	4.82	4.96	5.03	4.87	5.2	5.55	4.98	5.06	5.2	5.03	4.93	4.86	5.03	5.21	5.06
A_19_P00328053	3.91	3.64	3.76	3.77	3.93	3.59	3.65	3.61	3.8	3.97	4.06	3.74	3.87	3.9	3.9	3.75	3.84	3.67	3.59	3.86	3.86	4.04	4.02	3.9	4.02	3.96	3.86	3.87	3.79	3.73	3.55	3.88	3.91	3.98	3.63	3.73	3.83	3.86	3.72	3.71	3.52	3.79	3.66	3.78	5.62	3.84	3.91	3.8	3.78
A_19_P00328190	5.01	4.89	4.93	4.87	4.69	5.35	4.81	4.81	4.72	4.87	4.77	4.93	4.99	4.89	4.77	5	5.04	4.95	5.04	4.99	4.61	4.91	4.94	4.77	4.95	4.65	4.7	4.37	4.66	4.83	4.76	5.02	4.75	4.67	4.77	4.39	4.55	4.88	5.08	5.07	4.81	4.99	4.84	4.82	4.71	4.98	4.73	4.7	5.06
A_19_P00328247	5.08	4.9	4.22	4.7	4.94	5.18	4.97	4.7	4.58	5.08	4.98	4.82	5.19	4.93	4.92	4.86	4.64	5.29	4.73	4.87	4.87	5.14	4.8	4.58	5.07	5.14	4.82	4.77	4.92	5.1	5.07	4.73	5.44	4.59	5	4.76	5.19	5.05	4.76	4.46	5.21	4.46	4.86	5.25	5	4.89	5.24	4.74	5.18
A_19_P00328579	4.13	3.82	3.83	3.83	3.94	4.24	3.96	4.03	4.06	4.16	3.95	3.86	3.79	4.06	4.06	3.93	4.17	3.98	3.86	3.96	4	3.9	3.79	3.78	3.86	3.85	3.91	3.88	4	3.78	3.94	4.09	3.95	3.85	3.76	3.89	3.86	3.91	3.81	3.94	3.83	3.87	3.92	4.03	3.94	3.7	3.95	3.96	4.02
A_19_P00328832	4.16	4.23	4.1	6.16	4.02	4.74	4.03	4.56	3.99	4.04	4.01	4.58	5.14	4.39	4.32	5.37	3.97	4.34	3.99	4.22	3.97	4.36	4.09	4.2	4.18	4.1	4.62	4.25	4.5	4.68	3.88	4.21	4.52	4.17	4.14	3.98	4.42	4.52	4.33	4.1	4.06	4.38	4.71	4.24	4.21	4.22	4.14	4.39	4.3
A_19_P00328886	5.23	5.27	5.04	5.26	5.87	4.76	5.07	5.24	5.39	5.23	5.02	4.71	5.26	4.74	4.83	5.35	4.99	5.26	4.98	4.89	5.53	5.03	5.16	4.59	4.82	4.78	5.47	5.77	4.78	5.07	5.23	5.16	4.76	5.27	5	5	4.74	4.71	5.24	5.58	4.84	4.98	5.4	4.82	4.72	5.15	5.47	5.11	4.71
A_19_P00328996	4.88	4.95	4.74	4.63	4.96	5.08	4.84	4.68	5.03	5.04	4.84	4.95	5	5.1	5.03	4.72	4.84	4.89	5.06	5.14	4.83	4.93	4.8	4.72	4.92	4.94	4.85	5.01	5.06	4.84	4.84	4.94	5.52	4.77	5.23	4.72	4.97	4.83	4.71	4.83	4.91	4.53	4.77	5.05	5.06	5.13	4.77	4.83	5.11
A_19_P00329048	3.98	3.87	4.05	3.93	4.43	4.21	4.02	4.17	4.03	4.15	4.14	3.84	4.21	4.29	4.3	3.88	4.24	4.17	3.93	4.02	4.07	4	4.05	3.87	4.05	4.19	3.99	4.07	3.9	3.93	4.18	3.93	3.84	4.04	3.94	3.86	3.98	4.13	4.28	4.01	4.13	4.15	3.99	4.1	4.17	4.05	4.11	4.18	4.47
A_19_P00329564	4.35	4.03	4.31	4.28	4.49	4.36	4.68	4.22	4.74	4.56	4.4	4.26	4.44	4.42	4.58	4.2	4.31	4.28	4.38	4.5	4.45	4.39	4.44	4.22	4.33	4.36	4.73	4.5	4.46	4.47	4.18	4.37	4.81	4.61	4.36	4.34	4.15	4.3	4.67	4.5	4.16	4.72	4.54	4.11	5.44	4.24	4.38	4.26	4.34
A_19_P00329711	7.21	7.28	6.49	7.2	7.37	7.31	6.99	6.69	7.14	7.15	7.26	7.22	7.13	6.93	6.89	6.85	7.06	7.37	7.23	7.26	7.38	7.19	7.3	7	7.31	7	7.02	6.91	7.23	7.25	7.52	7.22	6.97	6.94	7.2	7.38	7.24	7.37	7.2	7.14	7.39	6.27	7.22	7.28	7.31	7.12	7.29	7.43	7.44
A_19_P00329806	7.71	7.76	6.78	6.16	7.57	6.24	6.02	8.23	5.86	5.83	6.97	7.05	5.91	6.07	5.76	7.17	7.49	8.01	6.12	6.33	8.01	6.16	7.38	7.78	7.22	7.5	8.19	7.42	5.82	7.02	7.75	6.95	6.25	6.91	5.72	6.5	5.48	6.78	6.24	7.09	7.57	6.94	7.51	6.07	6.24	7.63	7.33	7.26	6.1
A_19_P00330048	4.48	4.22	4.31	5.23	4.74	4.34	4.22	4.43	4.34	4.07	4	4.77	4.04	4.06	3.83	4.55	4.29	4.31	4.24	4	4.31	4.45	4.01	4.17	3.9	4.14	4.28	4.67	3.94	4.18	4.3	4.09	4.22	4.2	4.31	4.16	4.32	4.25	4.39	4.32	4.1	4.36	4.33	4.18	4.17	3.95	4.22	4.29	4.08
A_19_P00330076	4.57	4.49	4.79	4.65	4.54	5.7	4.72	4.66	4.82	4.66	4.71	5.04	4.69	4.55	4.89	4.62	4.98	4.68	4.79	4.66	4.53	4.78	4.62	5	4.78	4.89	4.45	4.59	4.74	4.66	4.64	4.59	4.86	4.89	4.67	4.92	4.74	4.64	4.57	4.51	4.78	4.63	4.55	4.68	4.8	4.74	4.63	4.67	4.68
A_19_P00330464	6.89	6.63	5.87	4.03	6.52	4.06	4.18	7.2	3.93	4.04	6.11	3.96	4	3.73	3.87	6.26	6.64	7.05	4.22	4.21	7.02	4.18	6.29	4.62	5.96	6.24	7.42	6.5	3.84	5.98	6.97	5.87	4.94	6.08	4.04	5.64	3.79	4	4.27	6.38	4.05	5.58	6.48	4.05	4.12	6.71	6.85	5.95	3.93
A_19_P00330507	4.24	3.79	3.78	3.95	3.99	4.27	3.91	3.88	3.92	3.9	3.9	4.09	3.88	4.07	3.96	4.04	4.01	4.22	3.81	4.03	4.08	3.91	4.17	3.86	3.94	3.92	4.14	4.09	4.11	4.22	4.22	3.92	3.72	3.88	3.89	3.92	4.07	4.23	4.35	3.98	4.01	4.04	3.97	4.18	3.93	4.02	4.12	4.05	4.15
A_19_P00330549	3.95	4.28	4.28	4.28	4.47	4.07	4.33	4.43	4.21	4.51	4.2	3.98	4.25	4.13	4.12	4.18	4.36	4.05	4.13	4.34	4.12	3.91	4.33	4.23	4.37	4.12	4.54	4.36	4.19	4.16	4.08	4.26	4.02	4.47	4.22	4.21	4.15	4.16	4.6	4.28	3.96	4.39	4.45	4.28	4.25	4.25	4.27	4.1	4.06
A_19_P00330814	6.92	6.64	5.96	3.96	6.66	3.79	3.92	7.31	4	3.9	6.37	4	3.87	3.87	4.08	6.56	6.74	7.21	4.01	3.92	7.4	4.01	6.34	5	6.2	6.44	7.52	6.62	3.7	6.08	6.98	5.77	4.99	6.22	3.9	5.96	3.68	3.85	3.98	6.01	3.72	5.72	6.63	3.94	5.93	6.72	6.69	6.29	4.02
A_19_P00331618	5.97	5.99	6.39	6.43	6.66	7.06	6.23	7.46	5.82	6.22	6.12	7	5.77	6.13	6.41	6.59	6	6.34	6.66	6.48	5.99	5.78	6.03	7.1	6.37	6.44	6.26	7.01	5.94	6.06	5.97	5.76	5.24	6.52	6.03	6.14	6.02	6.34	6.38	5.94	6	6.9	6	5.99	6.3	5.78	5.37	6.58	6.1
A_19_P00331623	4.06	4.21	3.96	4.19	4.04	4.19	4.5	3.9	9.22	9.38	4.17	5.72	9.2	9.4	4.15	3.9	3.77	3.87	4.01	4.2	4	3.9	9.37	4.07	4.78	3.74	4.17	3.85	4.39	4.7	9.34	3.98	4.24	9.19	4.26	3.98	9.42	4.14	4.04	4.09	9.1	4.01	9.41	4.16	4.22	4.27	3.88	3.73	3.82
A_19_P00331839	4.75	4.33	4.47	4.32	4.41	4.33	4.45	4.28	4.36	4.5	4.44	4.45	4.47	4.27	4.35	4.52	4.65	4.39	4.51	4.35	3.91	4.1	4.38	4.37	4.38	4.15	4.26	4.39	4.25	4.21	4.4	4.57	4.22	4.48	4.35	4.47	4.4	4.26	4.35	4.24	4.28	4.43	4.44	4.34	4.36	4.33	4.36	4.36	4.45
A_19_P00331853	3.99	4.16	4.04	4.17	4.16	4.27	4.24	4.06	3.89	4.12	4.28	4.24	4.11	4.37	4.74	4.11	4.08	4.54	4.21	4.34	4.23	4.5	4.16	4.03	4.54	4.28	4.14	3.95	4.19	4.33	4.41	4.29	4.55	3.85	4.3	4.25	4.47	4.19	4.13	3.85	4.47	3.88	4.21	4.33	4.38	4.26	4.71	4.16	4.49
A_19_P00332068	4.42	4.71	4.31	4.58	4.44	4.62	4.34	4.55	4.29	4.66	4.39	4.82	4.42	4.36	4.35	4.44	4.29	4.59	4.34	4.6	4.8	4.61	4.51	4.62	4.59	4.6	4.5	4.57	4.56	4.4	4.82	4.15	4.99	4.71	4.46	4.55	4.7	4.72	4.75	4.46	4.78	4.52	4.55	4.48	4.75	4.62	4.75	4.54	4.55
A_19_P00332515	4.68	4.65	5.29	6.71	4.95	5.16	4.63	5.23	4.98	4.77	4.59	5.01	5.79	4.81	4.61	5.23	4.56	4.74	4.78	4.63	4.46	4.43	4.75	4.92	4.59	4.59	4.63	4.64	4.59	5.03	4.68	4.69	4.59	5.31	4.64	4.7	4.87	4.61	4.66	5.02	4.86	5.28	4.91	4.61	4.56	4.38	4.36	4.62	4.69
A_19_P00800061	4.43	5.25	4.34	4.5	4.21	4.67	4.05	4.21	4.09	4.01	5.11	5.68	4.46	4.99	4.86	4.01	3.89	4.95	3.96	4.53	5.43	4.26	4.41	4.43	5.5	4.9	4.3	4.41	5.31	4.88	4.65	4.71	4.46	4.14	4.05	5.14	4.44	5.2	4.45	4.15	4.54	4.61	4.43	4.46	4.81	5.16	6.03	5.27	4.35
A_19_P00800111	4.8	4.21	4.29	4.32	4.47	4.41	4.44	4.75	4.93	4.28	4.93	4.64	4.32	4.04	4.45	4.47	4.34	4.59	4.54	4.55	4.64	4.16	4.65	4.3	4.58	4.22	4.14	4.44	4.38	4.45	4.6	4.07	3.9	4.25	4.32	4.12	4.23	4.32	4.29	4.81	4.04	4.4	4.84	4.59	4.26	4.35	4.47	4.21	4.77
A_19_P00800114	6.33	6.1	7.21	6.58	6.3	6.11	5.88	7.05	6.96	6.4	5.98	5.54	6.53	6.18	5.92	6.02	6.9	5.93	6.59	5.84	5.81	6.17	5.99	5.93	5.43	5.69	6.49	6.46	6.24	5.63	5.88	6.26	6.27	6.91	6.13	5.89	6.01	5.72	6.28	7.14	5.91	7.64	6.32	6.07	6.02	6.28	6.09	5.59	6.16
A_19_P00800166	4.95	4.67	4.62	4.47	4.23	4.14	4.01	4.18	4.14	4.54	5.13	4.29	4.46	4.45	4.1	4.58	4.58	4.86	4.54	4.26	5.22	4.2	4.87	5.15	4.9	4.85	4.57	4.71	3.99	4.44	5.23	5.11	4.88	4.56	4.2	5.06	3.83	4.23	4.31	4.52	4.44	4.67	4.49	3.99	4.22	4.52	5.17	4.78	4.23
A_19_P00800195	5.42	5.24	5.35	5.04	6.09	4.47	5.12	5.9	4.91	4.81	5.23	4.89	4.83	5.19	4.99	5.84	5.19	5.48	5.14	5.2	5.67	4.64	5.5	4.99	5.5	5.65	5.9	6.16	5.19	5.41	4.87	5.24	4.61	6.22	5.12	6.03	4.98	5.17	4.75	5.17	4.73	5.31	5.73	4.85	5.09	5.28	5.04	5.45	4.84
A_19_P00800206	8.1	9.47	10.14	10.15	11.36	7.49	7.85	11.01	10.2	9.14	8.7	9.57	9.11	8.34	8.45	9.71	9.74	10.05	10.1	9.4	10.38	8.28	9.21	12.96	9.53	9.74	8.35	12.7	8.53	10.36	8.7	8.06	8.43	12.42	9.07	8.7	8.23	9.41	5.55	8.66	10.04	12.48	8.62	7.67	8.82	9.6	7.59	11.65	7.31
A_19_P00800229	4.36	4.02	4.19	4.13	4.29	4.12	4.15	4.25	4.46	4.47	4.14	4.15	4.64	4.17	4.22	4.37	4.46	4.28	3.96	4.2	4.42	4.15	4.29	4.34	4.1	4.03	4.31	4.34	4.15	4.13	4	4.21	3.92	4.16	4.05	4.04	3.99	4.1	4.36	4.46	4.11	4.13	4	4.09	3.76	4.42	4.21	4.37	4.16
A_19_P00800244	5.05	5	5.17	5.46	4.84	4.75	4.89	5.41	4.79	4.69	4.81	5	4.19	4.32	4.09	5.39	4.8	4.7	4.84	4.95	5.2	4.91	4.76	5.32	4.94	5.08	5.02	5.2	4.83	4.93	5.01	4.83	4.72	5.09	4.72	5.05	4.95	5.15	5.1	5.12	4.99	5.34	5.04	4.96	5.07	5.06	4.69	5.25	4.72
A_19_P00800264	5.55	5.88	6.8	6.35	5.48	5.79	5.71	6.01	5.72	5.49	6.13	5.93	5.69	5.5	5.31	6.43	5.57	6	5.88	5.64	5.68	6.33	6.35	5.65	5.89	5.85	5.87	5.64	5.93	6.09	6.5	5.94	6.49	5.53	6.51	6.28	6.1	6.25	5.72	6.46	5.57	6.15	5.9	6.25	6.01	6.07	6.06	5.45	5.94
A_19_P00800283	4.23	4.23	4.34	4.12	4.14	4.19	4.15	4.07	4.34	4.03	4.2	4.16	4.14	4.16	4.17	4.25	4.06	4.21	4.17	3.97	4.24	3.89	4.32	4.19	4.02	4.25	4.26	4.22	4.27	3.76	4.09	4.16	4.13	4.26	4.1	4.24	4.25	3.9	4.25	4.34	4	4.17	4.38	3.87	4.08	3.97	3.92	4.04	4.1
A_19_P00800316	4.06	4.22	3.74	4.04	3.86	3.82	3.9	3.87	3.99	3.89	3.92	3.96	3.56	3.78	3.77	4	3.57	3.65	3.6	3.76	3.94	3.83	3.78	4.1	3.88	3.91	3.55	3.94	4.02	4.17	4.16	3.82	4.28	3.94	4.12	4.06	3.97	3.76	3.85	3.9	4.06	3.99	3.92	4.11	3.93	3.86	3.86	3.86	3.72
A_19_P00800467	8.06	8.05	8.61	8.64	7.82	7.92	7.82	8.36	8.04	7.94	7.89	7.72	7.77	7.53	7.39	7.88	8.18	7.92	8.12	7.77	7.86	7.84	8.2	8.09	7.64	7.4	7.95	7.94	7.62	8.02	7.92	8.11	8.11	8.05	7.82	7.59	7.88	7.67	7.83	8.72	7.71	8.62	7.97	7.74	7.68	7.98	7.93	7.76	7.89
A_19_P00800522	3.63	3.59	3.84	3.96	3.76	3.72	3.78	3.57	3.86	3.62	3.8	3.8	4	3.98	4.02	3.72	3.65	3.78	3.64	3.98	3.86	3.69	3.81	3.81	3.72	3.73	3.65	3.75	3.85	3.74	3.67	3.58	3.88	3.59	3.88	3.69	4.02	3.72	3.62	3.83	4.05	3.67	3.64	3.86	3.94	3.82	3.61	3.71	4.33
A_19_P00800549	8.16	8.06	7.62	8.17	8.35	8.56	8.2	8	8.4	8.32	8.22	8.3	7.89	8.05	8.01	8.05	7.98	7.97	8	8.01	7.85	8.05	8.21	8.02	8.22	8.27	8.12	8.22	7.98	8.1	8.01	8.11	7.82	8.39	8.03	7.83	8.05	8.05	8.42	7.89	8.07	7.71	8.11	8.08	8.01	8.19	8.11	8.42	8.14
A_19_P00800555	6.97	7.15	6.17	7.48	7.26	7	6.59	6.36	6.92	7.14	6.93	7.26	7.4	7.42	7.76	6.48	6.62	7.65	7.19	7.3	7.88	7.56	7.59	6.44	7.7	7.7	6.38	7.25	7.49	6.83	7.31	6.63	6.81	6.71	7.27	7.28	7.31	7.64	6.54	6.52	7.4	6.27	7.18	7.44	7.32	7.3	7.56	7.01	7.48
A_19_P00800629	3.83	3.83	3.95	3.69	3.71	3.82	3.9	3.89	3.89	3.6	3.69	3.8	3.79	3.78	3.98	3.8	3.82	3.75	4.07	3.71	3.89	3.8	3.73	3.97	3.84	3.71	4.02	3.92	3.93	4.07	3.78	3.85	3.91	4.06	3.78	4.06	3.9	3.79	3.89	3.94	3.97	3.9	3.69	3.92	4	4.04	4.02	3.83	3.88
A_19_P00800638	7.6	7.58	7.1	6.78	6.13	7.52	7.76	7.46	6.96	7.01	7.23	6.61	6.28	6.7	5.25	7.43	7.65	7.63	7.99	7.05	6.7	7.36	7.39	7.91	7.59	7.07	7.11	6.95	6.67	7.49	7.13	7.27	5.5	6.33	6.1	6.08	5.23	7.47	7.65	8.28	6.24	7.68	7.93	7.39	6.4	7.54	6.71	6.75	7.56
A_19_P00800667	4.62	4.54	4.56	4.63	4.4	4.58	4.43	4.33	4.38	4.35	4.33	4.45	3.95	4.23	4.08	4.3	4.72	4.47	4.65	4.61	4.44	4.47	4.56	4.54	4.34	4.25	4.34	4.37	4.26	4.35	4.31	4.45	4.2	4.57	4.4	4.36	4.56	4.51	4.44	4.38	4.24	4.51	4.41	4.4	4.57	4.58	4.36	4.47	4.55
A_19_P00800681	6.33	6.07	5.13	6.96	6.86	5.52	5.98	6.32	7.24	6.62	5.77	5.53	6.69	5.85	6.33	5.83	6.08	6.38	6.63	6.11	6.02	6.26	5.99	4.96	5.68	6.02	6.39	6.5	5.79	5.86	5.97	5.57	5.4	6.62	6.22	5.94	6.03	5.58	6.73	5.91	5.94	6.4	6.28	6.2	5.78	6.36	6.32	5.84	6.13
A_19_P00800927	3.96	3.56	3.74	3.64	3.82	3.89	3.71	3.9	3.71	3.86	3.66	3.8	3.82	3.85	3.83	3.57	4	3.87	3.87	3.89	3.69	4.28	3.93	3.78	3.7	3.6	3.62	3.74	3.74	3.81	3.66	3.91	3.7	3.75	3.79	4	3.7	3.74	3.62	3.66	3.74	3.78	3.63	3.62	3.9	3.8	3.68	3.84	3.92
A_19_P00801041	4.39	4.72	4.29	4.21	4.57	4.42	4.56	4.48	4.39	4.33	4.39	4.37	4	4.02	3.91	4.53	4.13	4.57	4.42	4.51	4.73	4.72	4.65	4.88	4.63	4.36	4.62	4.77	4.58	4.42	4.78	4.32	4.43	4.91	4.74	4.82	4.43	4.65	4.61	4.72	4.65	4.89	4.52	4.53	4.63	4.64	5.09	4.63	4.5
A_19_P00801088	4.59	5.15	4.13	4.37	4.31	4.8	4.21	4.06	3.98	4.31	4.95	5.35	4.2	4.73	4.76	4.13	3.97	4.69	4.19	4.47	4.91	4.28	4.46	4.54	5.3	4.78	4.45	4.43	5.16	4.54	4.53	4.66	4.41	4.11	4.17	4.89	4.51	5	4.25	4.17	4.3	4.47	4.31	4.29	4.73	4.99	5.92	5.13	4.26
A_19_P00801213	3.86	3.96	3.56	3.8	3.92	3.37	3.72	3.83	3.78	3.75	3.96	3.73	3.74	3.69	3.83	3.85	3.61	3.72	3.82	3.72	3.81	3.75	3.69	3.67	3.55	3.66	3.97	3.68	3.8	3.49	3.8	4.02	3.76	3.81	3.66	3.76	3.48	3.66	3.6	4.06	3.6	3.75	4.01	3.79	3.72	3.41	3.96	3.95	3.65
A_19_P00801279	4.39	4.4	4.59	5.42	4.4	4.3	4.41	4.87	4.19	4.31	4.54	4.38	4.7	4.31	4.37	4.8	4.56	4.36	4.56	4.52	4.06	4.24	4.15	4.56	4.71	4.35	4.51	4.6	4.28	4.62	4.22	4.61	5.1	4.4	4.19	4.6	4.43	4.31	4.41	4.52	4.35	4.63	4.69	4.44	4.35	4.47	4.29	4.72	4.36
A_19_P00801324	4.84	4.74	4.39	4.82	5.21	4.01	5.01	5.02	4.66	4.48	4.47	4.59	4.35	4.72	4.58	4.73	4.48	4.63	4.67	4.58	5.25	4.74	5.03	4.52	4.89	4.86	4.82	5.25	4.36	4.38	5.11	4.43	4.57	4.8	4.54	4.93	4.66	4.84	4.96	4.51	4.74	4.85	5.05	4.62	4.61	4.76	4.53	4.44	4.7
A_19_P00801407	3.91	3.86	3.96	3.85	3.89	3.99	3.74	3.58	3.82	3.62	3.7	3.84	4	3.83	3.78	3.77	3.79	3.73	3.94	4.01	3.58	3.76	3.8	3.66	3.82	3.88	3.62	3.78	3.62	3.68	4.14	3.71	3.77	3.99	3.7	3.85	3.67	3.76	3.64	3.88	3.7	3.69	3.68	3.7	3.87	3.79	3.85	3.65	3.73
A_19_P00801412	4.04	3.38	3.59	3.82	3.88	3.86	3.98	3.94	4.01	3.88	3.82	3.89	4	3.9	3.9	3.58	3.89	3.74	3.76	3.93	3.71	3.98	4.11	3.61	3.93	3.75	3.81	3.71	3.83	4.1	3.69	3.87	3.86	3.84	4.06	3.68	4.06	3.84	3.67	3.87	3.91	3.76	3.73	3.81	4.08	3.89	3.55	3.85	3.86
A_19_P00801416	3.62	3.99	3.84	3.71	3.6	3.88	3.72	3.9	3.54	3.62	3.73	3.67	3.79	3.51	3.82	3.79	3.58	3.65	3.89	3.87	3.79	3.94	3.56	3.76	3.99	3.59	3.51	3.54	3.94	3.94	4.07	3.74	3.75	3.62	4.2	3.99	3.77	3.79	3.7	3.9	3.89	3.76	3.74	3.97	3.98	3.56	3.6	3.72	3.96
A_19_P00801490	3.53	4.05	3.58	3.69	3.74	3.72	3.87	3.68	3.61	3.64	3.8	3.7	3.54	3.82	3.7	3.64	3.79	3.87	3.88	3.7	3.65	3.93	3.61	3.81	3.86	3.59	3.59	3.77	3.72	3.88	4.14	3.72	3.92	3.89	3.6	3.59	3.67	3.88	3.76	3.88	3.89	3.84	3.82	4.08	3.65	3.63	3.54	3.93	3.78
A_19_P00801506	4.67	5.55	5.33	5.14	5.81	4.62	5.29	4.8	5.44	6.01	5.36	4.86	4.92	5.09	4.49	5.37	6.25	5.38	4.91	4.73	4.81	4.83	5.33	6.11	4.7	4.9	4.44	5.65	4.69	5.51	4.95	5.79	4.96	5.65	4.73	5.51	4.51	5.26	4.62	4.88	5.45	5.42	4.97	5.44	4.93	4.93	5.96	5.55	4.86
A_19_P00801576	7.88	7.67	7.44	7.35	7.71	7.37	7.46	6.89	7.45	7.41	7.91	7.92	7.88	7.61	7.71	7.77	7.93	7.63	7.51	7.56	7.59	7.63	7.98	8	7.77	7.56	7.68	7.69	7.52	7.96	7.67	7.6	7.71	7.54	7.57	7.65	7.89	7.67	7.49	7.46	8	7.37	7.61	7.55	7.59	7.61	7.55	7.92	7.86
A_19_P00801585	6.1	6.15	5.43	6.35	6.27	6.08	5.61	5.52	5.95	6.09	5.93	6.29	6.33	6.34	6.12	5.53	5.76	6.53	5.99	6.28	6.77	6.6	6.58	5.35	6.67	6.57	5.57	6.16	6.5	5.88	6.35	5.82	6	5.81	6.33	6.32	6.41	6.58	5.54	5.77	6.4	5.56	6.1	6.46	6.33	6.29	6.64	5.88	6.51
A_19_P00801597	3.77	3.66	3.86	3.8	3.78	3.8	3.68	3.69	3.78	4.12	3.89	4.02	3.77	3.75	3.84	3.84	3.72	3.82	3.63	3.74	3.76	3.83	3.69	3.79	3.94	3.68	3.78	3.69	3.94	3.75	3.71	3.77	3.39	4.03	3.91	3.98	4.09	3.87	3.9	3.82	3.85	3.9	3.75	3.88	3.75	3.93	3.96	3.84	3.64
A_19_P00801627	7.01	7.15	7.12	7.23	7.05	7.65	7.37	7.69	6.98	7.07	7.22	7.64	6.98	7.32	7.47	7.34	7.07	7.23	7.53	7.28	6.71	7.33	7.05	7.98	7.45	7.35	7.06	7.21	7.12	7.25	7.26	7.2	7.32	7.19	7.28	7.18	7.27	7.29	7.27	6.89	7.28	7.04	7.08	7.25	7.36	7.24	6.88	7.51	7.36
A_19_P00801634	5.63	5.48	5.41	5.21	5.32	5.33	4.42	4.68	4.76	4.75	4.32	6	6.27	4.63	6.04	5.87	4.98	5.51	4.66	4.56	4.57	6.07	4.59	4.67	4.52	4.57	4.46	5.69	5.88	5.61	4.44	5.49	4.57	4.92	5.46	5.21	4.24	4.24	4.51	4.53	4.38	4.55	5.06	4.62	4.5	4.36	4.55	4.67	5.57
A_19_P00801649	3.87	3.71	3.77	3.8	3.87	4.05	3.91	3.76	3.82	4.1	3.93	4.12	3.93	4.2	4.05	3.99	4.09	3.94	3.92	4	3.81	3.73	4.12	4.14	4.02	4.23	3.86	3.76	3.94	4.24	3.95	4.01	3.75	4.07	4.02	4.09	4.07	4.08	3.88	3.63	5.93	3.92	3.81	3.9	3.98	3.91	3.93	3.91	4.09
A_19_P00801735	7.53	7.39	7.67	7.69	7.36	6.43	7.9	8.5	7.45	7.37	7.42	7.11	7.36	7.56	7.48	7.9	7.6	7.4	8.17	7.86	7.04	7.38	7.57	7.66	7.71	7.57	7.63	7.38	7.38	7.39	7.17	7.55	6.44	7.32	7.42	7.64	7.38	7.66	7.76	7.29	7.42	7.6	7.73	7.52	7.73	7.5	6.77	7.61	7.57
A_19_P00801752	4.87	3.92	3.92	3.97	3.81	4.22	3.77	3.84	3.84	3.59	4.79	4.23	4.26	4.62	4.38	3.53	3.85	4.65	3.81	4.14	4.34	4	4.09	3.94	4.31	4.11	4.06	4.21	5	4.13	4.35	4.25	4.9	3.75	3.98	4.28	4.01	4.54	3.77	3.81	4.52	4.2	3.84	4.32	4.81	4.32	5.11	3.97	4.46
A_19_P00801776	3.85	4.4	3.91	3.85	3.93	3.88	3.88	4.09	3.99	3.89	3.79	3.8	3.78	3.88	3.73	4.09	3.9	3.85	3.68	3.8	3.9	3.85	3.49	3.97	4	3.99	3.75	3.93	4	4.06	4.06	3.81	4.12	3.98	3.98	3.97	3.9	3.8	4	3.69	4.09	4.04	4.06	4.04	4.07	3.93	3.95	4.13	3.78
A_19_P00801821	7.17	6.89	6.92	6.72	6.67	6.79	6.85	6.87	6.83	7.21	7.16	7.08	7.24	7.01	6.94	7.26	7.55	6.97	6.96	6.86	6.89	6.83	6.99	8.1	7.02	6.76	6.81	7.39	6.8	6.79	7.07	6.77	6.76	7.12	6.77	7.04	6.68	6.99	6.54	6.46	6.72	6.03	6.72	6.91	7.19	6.75	6.88	7.05	6.99
A_19_P00801823	4.5	4.37	4.78	5.01	4.59	4.52	4.57	4.73	4.32	4.59	4.48	4.48	4.78	4.62	4.6	4.74	4.63	4.58	5.02	4.65	4.83	4.61	4.67	4.46	4.47	4.29	4.32	4.68	4.3	4.43	4.44	4.47	4.27	4.4	4.54	4.41	4.26	4.96	4.23	4.51	4.62	4.97	4.25	4.36	4.46	4.32	4.33	4.72	4.59
A_19_P00801867	4.62	4.86	4.72	4.41	4.58	4.53	4.58	4.92	4.32	4.27	4.49	4.68	4.02	4.08	4.22	4.73	4.6	4.38	4.47	4.45	4.74	4.46	4.22	4.99	4.53	4.9	4.66	4.74	4.47	4.42	4.84	4.43	4.57	4.72	4.54	4.75	4.71	4.71	4.82	4.8	4.65	4.72	4.63	4.44	4.74	4.81	4.49	4.89	4.5
A_19_P00801885	4.93	4.59	5.36	4.06	4.59	4.83	4.48	4.6	4.87	4.77	5.24	4.64	4.91	4.52	4.46	4.89	4.99	4.76	4.56	4.39	4.36	4.48	4.52	5.15	4.85	4.55	4.92	4.86	4.51	4.6	5.4	4.71	4.59	6.1	4.42	4.57	4.37	4.36	4.32	5.46	4.42	5.2	5.11	4.8	4.48	4.62	5.22	4.23	4.4
A_19_P00801897	3.77	3.44	3.77	3.71	3.71	4.15	3.68	3.77	3.75	3.82	3.87	3.94	3.85	3.98	3.9	3.65	3.59	3.88	3.84	4.11	3.82	3.95	3.86	3.95	3.97	3.78	3.68	3.86	4.13	3.87	3.71	3.78	4.11	3.69	3.84	3.75	4.05	3.94	3.76	3.55	4.1	3.69	3.57	3.89	3.9	3.7	3.87	3.79	4.16
A_19_P00801917	5.68	6.05	5.66	5.7	5.72	6.57	5.98	6.1	6.37	6.15	5.62	6.42	5.62	6.21	6.46	5.93	6.44	6.11	5.97	6.13	5.65	6.21	6.35	6.64	5.99	6.24	5.83	5.64	5.97	5.89	5.84	5.82	6.18	6.2	5.83	6.03	5.85	6.07	6.22	5.74	5.74	6.21	5.87	6.11	5.76	6.31	5.74	5.93	6.29
A_19_P00801945	4.63	4.47	4.31	4.84	4.19	4.9	4.44	4.42	4.46	4.33	4.68	4.48	4.51	4.32	4.37	4.44	4.18	4.42	4.6	4.47	4.41	4.51	4.44	4.35	4.7	4.58	4.53	4.32	4.38	4.42	4.45	4.66	4.94	4.28	4.34	4.63	4.87	4.59	4.41	4.39	4.52	4.67	4.43	4.54	4.43	4.39	4.71	4.52	4.39
A_19_P00801960	5.08	5.02	5.13	5.47	4.98	5.5	5.16	5.15	5.04	5.07	5.05	5.22	4.93	5.04	5.06	4.84	5.21	5.2	5.29	5.13	4.63	4.85	5.21	4.81	4.9	5.17	5	5.1	4.91	4.94	4.9	5.22	4.93	5.22	5.12	4.91	5	5.03	5.21	4.9	4.93	5.25	4.95	5.12	5.08	5.17	4.85	5.03	5.08
A_19_P00802027	10.65	10.86	10.63	10.76	10.58	11.01	10.76	10.69	10.6	10.66	10.64	11.03	10.54	10.77	10.91	10.86	10.75	10.72	10.78	10.72	10.73	10.73	10.86	11.4	10.95	11.1	10.6	10.58	10.66	10.86	10.78	10.77	10.5	10.8	10.64	10.71	10.66	10.73	10.75	10.72	10.66	10.77	10.8	10.72	10.73	10.85	10.59	11.11	10.74
A_19_P00802098	5.39	5.74	5.3	5.76	5.51	5.09	5.51	6.03	5.55	5.47	5.54	5.7	5.32	5.26	5.52	5.59	5.02	5.96	5.36	5.44	5.97	5.69	5.63	5.59	5.45	5.79	5.55	5.23	5.79	5.64	5.79	5.53	6.27	5.36	5.38	5.7	5.32	5.76	5.36	5.38	5.38	5.23	6.02	5.54	5.49	5.85	5.96	5.89	5.25
A_19_P00802141	8.08	7.83	8.59	8.33	7.93	7.54	8	7.84	7.9	7.91	7.76	7.49	8.19	7.74	7.8	8.46	8.38	7.69	8.09	7.81	7.83	7.72	7.78	8.02	7.59	7.71	7.9	8.19	7.73	7.95	7.69	7.73	7.61	8	7.77	7.78	7.86	7.69	7.92	8.35	7.69	8.12	8.01	7.86	7.71	7.73	7.59	7.56	7.5
A_19_P00802154	5.51	5.77	6.43	7.14	5.44	5.26	5.58	5.91	5.02	5.36	5.53	5.74	5.88	5.32	5.13	6.69	5.62	5.16	4.98	5.92	5.26	4.83	6.02	6.92	5.83	6.13	6	6.28	5.39	6.04	5.7	5.32	5.18	6.28	4.91	6.29	5.01	5.81	5.31	4.92	5.43	5.82	6.25	5.02	5.55	5.26	5.06	5.71	4.68
A_19_P00802168	4.3	3.77	4.06	4.09	3.8	4.21	4.06	3.97	4.01	3.9	3.93	3.97	4.09	4.07	4.21	4.02	4.06	3.89	4.12	3.95	4.1	4.1	3.92	3.76	4.16	3.94	3.88	3.74	3.87	3.91	3.85	4.03	4	3.92	3.85	4.1	4	4.12	3.82	3.95	4.03	3.94	3.98	3.93	4.15	3.94	3.98	3.85	4.05
A_19_P00802201	4.06	4.58	4.77	4.11	4.29	5.5	4.38	4.26	4.12	4.69	4.2	5.23	4.69	5.03	5.01	3.85	4.77	4.67	4.4	4.99	4.29	5.26	4.18	5.68	4.62	4.59	3.99	4.18	5.07	4.41	4.82	4.99	4.89	4.2	5.17	5.44	5.4	5.05	4.05	4.46	5.19	4.34	4.22	5.15	4.86	4.92	4.9	4.47	5.25
A_19_P00802238	4.21	3.73	4.28	4.14	4.6	4.07	4.42	3.95	4.67	4.04	4.14	3.81	4.18	3.89	4.15	4.55	4.31	4.02	4.09	3.86	4.32	3.87	4.14	3.94	4.04	4.2	4.35	4.53	3.87	4.32	4.02	4.1	3.82	4.38	4.14	3.88	3.83	3.89	4.45	4.06	4.05	4.03	4.4	4.14	3.89	4.01	3.88	3.9	3.81
A_19_P00802257	6.24	5.9	5.84	6.31	6.12	6.34	6.56	7.72	6.42	6.59	6.1	6.28	6.06	6.37	6.47	6.02	5.99	6.11	5.91	6.4	6.14	6.49	5.73	6.4	6.3	6.61	6.57	6.02	6.45	6.13	6.08	5.83	5.86	6.19	6.38	6.62	6.43	5.98	6.61	5.96	6.21	5.99	6.05	6.28	6.57	6.2	6.36	5.92	6.45
A_19_P00802297	3.85	4.15	3.94	3.78	3.86	3.82	3.86	4	3.85	3.78	3.9	4	3.89	3.68	3.76	4.06	3.82	3.77	4.09	4.59	3.7	3.79	3.98	3.87	3.93	3.71	3.83	3.81	3.82	3.91	3.82	3.79	3.84	3.8	3.91	4.01	3.98	3.9	3.9	3.98	3.77	3.82	4.01	3.88	3.83	3.6	3.88	3.88	3.97
A_19_P00802390	4.19	4.43	4.43	4.45	4.56	4.83	4.47	4.14	4.58	4.37	4.19	4.5	4.25	4.38	4.1	4.39	4.44	4.49	4.4	4.49	4.33	4.53	4.47	4.44	4.4	3.91	4.52	4.51	4.42	4.25	4.41	4.32	4.34	4.38	4.77	4.43	4.51	4.26	4.64	4.72	4.36	4.71	4.46	4.44	4.29	4.33	4.48	4.46	4.44
A_19_P00802413	10.03	10.21	9.71	10.05	10.19	10.48	10.17	10.01	10.1	10.05	10.1	10.41	9.5	10.09	10.03	10.04	10.13	10.16	10.26	10.18	10.18	10.17	10.23	10.58	9.94	10.5	9.9	10.14	10.1	10.08	9.98	10.14	9.9	10.21	9.97	9.96	10.07	10.23	10.07	9.54	10.12	10.17	10.14	9.98	10.14	10.2	9.95	10.39	10.24
A_19_P00802417	4.23	4.14	3.85	4.35	4.34	4.11	4.13	4.19	4.21	4.29	4.16	4.26	4.19	4.25	4.49	4.03	3.74	4.33	4	4.15	4.63	4.25	4.21	3.91	4.3	4.38	4	4.1	4.19	4.24	4.52	3.86	4.53	4.08	4.35	4.29	4.41	4.38	4.15	3.95	4.27	3.96	3.95	4.3	4.53	4.01	3.95	4.08	4.45
A_19_P00802420	4.17	4.05	3.97	4.05	4.17	4.6	4.17	3.87	4.18	4.15	4.01	4.47	4.15	4.29	3.98	3.82	4.28	4.03	4.04	4.18	3.96	4.33	4.13	4.03	4.1	4.26	4.3	4.06	4.11	3.95	3.9	3.94	4.35	4.08	4.39	4.1	4.13	4.14	4.16	4.45	4.08	3.79	3.95	4.47	4.22	4.09	4.34	3.77	4.23
A_19_P00802433	5.44	7.27	7.96	7.28	8.97	5.43	5.48	9.33	8.07	6.5	6.17	7.62	6.39	6.03	5.8	7.27	7.37	7.62	7.89	6.79	7.42	6.03	6.45	11.73	6.99	7.46	5.82	10.84	5.96	7.95	5.99	5.68	5.89	10.88	6.4	5.82	5.46	7.12	4.45	6.26	7.94	10.89	5.78	5.29	6.49	7.37	5.29	9.63	4.96
A_19_P00802448	3.8	4.07	3.8	4.46	3.48	3.81	3.84	3.94	3.84	3.88	3.88	3.79	3.83	3.85	3.49	3.82	3.99	3.72	4.02	4.08	3.71	3.88	3.86	3.7	3.87	3.75	3.62	3.72	3.81	3.82	4.08	3.94	3.78	3.8	3.69	3.84	3.82	3.88	3.87	3.98	3.83	3.91	3.78	3.75	3.91	3.79	4.08	3.77	3.9
A_19_P00802450	5.04	5	4.44	5.13	5.21	4.81	4.73	4.88	5.05	5.19	4.73	4.93	4.96	4.81	4.81	4.89	4.85	5.16	4.82	4.84	4.95	4.71	4.74	4.86	4.88	4.95	4.8	5.26	4.87	5.11	4.91	5.01	5.12	5.26	4.82	4.58	4.66	4.87	5.15	4.54	4.79	4.55	4.94	4.7	4.83	4.77	4.87	4.88	5.01
A_19_P00802464	4.67	4.33	4.49	4.43	4.58	5.12	4.54	4.43	4.69	4.34	4.57	4.62	4.45	4.49	4.54	4.68	4.63	4.68	4.6	4.55	4.11	4.46	4.55	4.65	4.53	4.44	4.4	4.63	4.51	4.59	4.54	4.69	4.44	4.58	4.62	4.45	4.43	4.73	4.69	4.58	4.52	4.82	4.48	4.56	4.65	4.77	4.43	4.56	4.49
A_19_P00802546	4.38	3.92	4.66	4.37	4.3	4.6	4.45	4.54	4.85	4.37	4.28	4.36	4.49	4.48	4.17	4.55	4.66	4.51	4.46	4.32	4.39	4.53	4.24	4.3	4.24	4.43	4.6	4.44	4.36	4.38	3.98	4.46	4.64	4.58	4.15	4.36	4.25	4.05	4.67	4.84	4.31	5	4.6	4.47	4.25	3.9	3.91	4.31	4.48
A_19_P00802550	4.66	4.66	4.63	4.59	4.76	4.57	4.45	4.95	4.5	4.47	4.22	4.44	4.32	4.35	4.54	4.62	4.62	4.68	4.19	4.47	4.91	4.56	4.47	4.31	4.46	4.65	4.82	4.64	4.17	4.61	4.38	4.6	4.48	4.6	4.38	4.47	4.54	4.36	4.8	4.54	4.24	4.35	4.26	4.66	4.33	4.88	4.81	4.63	4.61
A_19_P00802587	4.17	3.99	3.84	4.31	4.04	4.22	3.99	3.86	3.97	3.87	4.07	4.12	4.23	3.76	3.85	3.88	4.05	3.87	3.78	4.02	3.83	4.15	3.94	3.86	3.89	3.94	3.97	3.86	3.96	4.03	3.9	4.07	3.89	3.9	3.9	3.76	3.82	3.95	3.97	3.97	3.99	3.94	4.17	4.1	3.88	4.13	3.8	4.05	4.09
A_19_P00802607	3.73	3.7	3.85	3.71	3.75	3.57	3.62	3.92	3.71	3.88	3.58	3.46	3.7	3.78	3.59	3.72	3.83	3.74	3.42	3.75	3.89	3.58	3.65	3.88	3.59	3.77	3.72	3.89	3.72	3.58	3.48	3.61	3.46	3.75	3.74	3.68	3.77	3.63	3.63	3.67	3.75	3.79	3.78	3.72	3.67	3.76	3.73	3.63	3.72
A_19_P00802614	5.21	4.9	5.03	5.35	4.99	5.36	5.3	5.28	5.05	5.13	5.05	5.05	5.06	4.96	5.03	5.44	5.14	5.09	5.12	5.02	4.92	5.02	5.14	5.29	5.09	5	5.28	4.97	4.95	5.07	5.04	5.27	4.69	5.22	4.98	5.27	4.76	4.99	5.21	4.87	4.97	5.26	5.29	5.09	4.86	5.18	5.01	5.23	5.07
A_19_P00802615	4.05	4.36	4.02	4.02	3.92	4.34	3.97	4.06	3.87	3.96	4.1	4.18	3.76	4.3	4.44	4.01	4.05	4.33	4.13	4.3	4.2	4.27	4.06	4.28	4.46	4.24	4.08	3.87	4.34	4.31	4.33	4.12	4.72	3.79	4.34	4.2	4.32	4.32	3.98	3.89	4.34	3.81	4.2	4.34	4.36	4.11	4.36	4.27	4.37
A_19_P00802654	6.74	6.72	7.09	6.71	6.91	6.98	6.62	6.66	6.91	6.74	6.7	6.62	6.48	6.73	6.54	6.95	6.96	6.68	6.67	6.62	6.47	6.86	6.64	6.05	6.37	6.32	6.81	6.9	6.63	6.59	6.61	6.6	6.76	6.93	6.88	6.45	6.86	6.61	6.74	7.46	6.65	6.93	6.64	6.84	6.69	6.66	6.7	6.75	7
A_19_P00802679	5.04	5.01	5.81	5.93	5.35	4.31	4.73	6.13	5.09	4.97	5.21	4.55	5.22	4.75	4.83	5	4.7	4.99	5.21	4.85	5.19	4.6	5.12	5.03	5	4.93	5.27	5.22	4.82	5.39	5.18	5.19	4.73	5.24	5.05	4.92	5	4.87	5.15	5.65	5.09	5.66	5.24	4.78	4.87	5.18	4.8	5.07	4.82
A_19_P00802713	4.4	4.46	4.49	4.94	4.57	5.07	4.65	4.51	4.16	4.42	4.84	4.6	4.64	4.8	4.81	4.28	4.12	4.55	4.58	4.72	4.74	4.54	4.82	4.56	5.09	4.8	4.26	4.47	4.79	4.71	4.81	4.5	4.9	4.25	4.77	4.88	4.68	4.95	4.36	4.25	5.04	4.31	4.47	4.65	4.82	4.72	4.64	4.64	4.43
A_19_P00802759	6.54	6.69	6.61	6.83	6.79	6.65	6.48	6.7	6.84	6.61	6.6	6.55	6.44	6.69	6.73	6.55	6.71	6.67	6.47	6.62	6.39	6.7	6.54	6.75	6.68	6.64	6.58	6.53	6.62	6.65	6.41	6.47	6.42	6.69	6.76	6.33	6.67	6.74	6.67	6.73	6.57	6.77	6.25	6.51	6.67	6.61	6.51	6.76	6.8
A_19_P00802794	4.25	4.14	4.08	4.81	4.07	4	4.32	3.93	4.3	4.3	4.08	3.86	4.83	3.95	4.11	4.21	4.18	3.94	4.36	3.85	4.04	3.93	3.86	4.26	3.9	3.95	4.34	4	4.05	4.02	3.82	3.97	3.93	4.12	4.13	4.07	3.89	3.96	4.46	3.82	4.1	4.17	4.39	4.12	4	3.94	3.72	4	3.75
A_19_P00802814	3.59	3.96	3.85	3.77	3.82	4.01	3.93	4.04	3.91	4.02	3.85	4.17	4.06	4.3	4.39	3.99	3.89	4.05	3.99	4.53	3.69	4.15	4.08	3.87	4.36	3.88	3.77	3.78	4.01	4.14	3.87	4.07	4.55	3.8	4.06	3.99	4.13	4.13	3.97	3.96	4.28	3.77	3.85	4.16	4.26	3.97	4.15	3.72	4.22
A_19_P00802872	4.09	3.61	3.83	3.85	3.77	3.93	4.01	3.79	8.28	7.89	3.77	4.79	8.35	8.16	3.89	3.75	3.83	3.71	3.8	3.78	3.94	3.7	8.21	3.94	4.2	3.91	4.03	3.86	3.83	4.2	8.09	3.86	3.86	8.19	3.88	3.79	8.28	3.94	4.01	3.86	8.01	4.21	7.86	3.88	3.9	3.82	3.7	3.87	3.93
A_19_P00802936	9.9	9.79	9.89	9.93	9.89	9.89	9.83	10.28	10	9.9	9.86	9.95	9.68	9.71	9.67	9.89	9.83	9.96	9.79	9.99	10.04	10	9.99	9.94	9.76	9.81	9.94	9.89	9.96	9.83	9.87	9.91	10.06	9.97	9.92	9.92	9.97	9.89	9.81	10.27	9.97	10.18	10.05	9.95	9.92	9.94	9.83	9.93	9.94
A_19_P00802954	4.36	3.98	3.89	3.87	4.19	3.9	3.96	4.2	3.97	3.83	4.12	4.06	3.9	3.96	4.04	4.06	4.35	4.01	4.22	4.11	3.95	4.16	3.98	4.13	4.02	3.91	4.19	3.98	3.98	3.88	3.95	4.07	3.95	4.18	3.74	4.09	4.04	4.27	4	3.91	3.78	4.24	3.99	3.96	4.11	4.09	4.08	4.38	4.39
A_19_P00803039	3.93	3.56	3.83	3.67	3.71	3.89	4.26	3.71	3.66	3.93	4.07	3.83	4.13	3.86	4.06	3.71	3.67	4.03	3.92	3.78	3.73	3.73	3.77	3.85	4.01	3.72	3.8	3.65	3.96	3.96	3.77	4.03	3.7	3.65	4	4.01	3.79	3.81	3.92	3.61	4.04	3.76	3.94	3.87	3.88	3.86	3.75	3.74	3.88
A_19_P00803086	5.94	5.88	5.56	6.17	6.12	5.26	6.05	5.92	5.61	5.85	5.99	5.93	6.02	5.87	6.14	5.89	5.46	6.1	5.95	6.24	6.12	5.77	5.95	5.98	6.28	7.01	6.09	5.93	5.85	6.19	5.98	5.41	6.24	5.52	5.92	6.19	5.8	6.02	6.04	5.92	5.84	5.72	6.12	5.99	5.95	5.98	5.41	6.23	5.55
A_19_P00803093	3.85	4.06	3.86	3.55	3.94	3.84	3.81	3.95	3.82	3.88	3.89	3.93	3.6	3.65	3.73	3.74	3.96	3.76	4.02	3.96	3.82	4.13	3.78	3.75	3.97	3.63	3.88	3.95	3.87	4.06	3.96	3.93	3.98	3.86	3.96	4.06	4.03	3.58	3.79	3.95	3.72	3.73	3.85	3.74	3.76	3.78	3.86	3.55	3.97
A_19_P00803124	3.66	4.07	3.93	4.01	3.66	3.88	4	3.81	3.86	3.82	3.72	3.89	3.78	3.67	3.64	3.82	3.89	3.99	3.96	3.87	3.88	3.91	3.66	3.87	3.82	3.86	3.71	3.99	3.9	3.96	4.16	4.29	4.11	3.67	3.72	3.7	3.74	3.9	3.78	3.85	4.03	3.89	3.9	3.94	4	3.72	3.8	3.91	4.06
A_19_P00803151	5.57	6.27	7.39	5.29	5.8	6.72	6	5.51	5.81	6.44	5.98	6.54	6.06	6.52	6.39	6.03	6.04	6.1	6.21	6.43	5.1	6.41	6.05	5.14	6.57	6.14	5.29	6.19	6.37	5.73	7.16	6.14	7.27	6.34	6.58	6.04	6.52	6.25	5.13	5.15	6.17	4.84	5.75	6.22	6.52	5.8	5.98	5.55	6.37
A_19_P00803201	3.7	3.89	3.81	3.95	3.93	3.73	3.78	3.98	3.87	3.99	3.75	3.83	3.8	3.8	3.76	3.68	3.79	3.79	3.64	3.76	3.84	3.73	3.69	3.67	3.59	3.68	3.81	3.88	3.85	3.61	3.72	3.94	3.75	3.85	3.82	3.75	3.71	3.92	3.9	4.13	3.79	4.13	3.68	3.77	3.59	3.61	3.8	3.8	4.05
A_19_P00803209	3.55	3.85	3.59	3.81	3.78	3.95	3.85	3.94	3.77	3.64	3.65	3.88	3.78	3.78	3.56	3.78	3.86	3.65	3.9	3.65	3.74	3.89	3.75	4.02	3.76	3.58	3.65	3.84	3.74	4.01	4.1	3.79	3.71	3.92	3.71	3.83	3.72	3.91	4	3.86	3.63	3.63	3.91	3.71	3.59	3.56	3.78	3.59	3.76
A_19_P00803226	6.37	6.43	6.34	6.8	6.32	6.05	6.36	6.84	6.14	6.61	6.26	6.53	6.22	6.41	6.38	6.38	6.14	6.77	6.68	6.37	6.01	6.44	6.68	6.28	6.81	6.85	6.46	6.33	6.26	6.2	6.84	6.18	6.46	6.49	6.48	6.49	6.3	5.95	6.34	6.84	6.59	6.42	6.87	6.31	6.51	6.17	6.6	6.58	6.45
A_19_P00803334	4.62	4.14	4.31	4.31	4.25	4.16	4.07	4.48	4.14	4.2	4.47	4.22	4.44	4.3	4.38	4.27	4.33	4.32	4.55	4.41	4.13	4.03	4.08	4.17	4.06	4.26	4.29	4.31	4.24	4.02	3.93	4.14	4.04	4.29	4.29	4.3	3.97	4.13	4.38	4.13	4.03	4.33	4.21	4.1	4.2	4.39	4.14	4.22	4.13
A_19_P00803342	5.05	5.21	4.87	5.53	5.7	5.17	5.54	5.41	5.42	5.21	5.31	5.22	5.29	5.07	5.14	5.15	4.96	5.33	4.94	5.22	5.56	5.24	5.25	5.34	5.44	5.2	5.44	5.47	5.16	5.21	5.41	5.11	5.26	5.23	5.31	5.33	5.11	5.42	5.53	5.83	5.34	5.45	5.65	5.27	5.26	5.28	5.39	5.46	5.26
[truncated: 46,113 more rows]
[truncated: 55 more columns]
