# Supplementary material for: Contribution of FBLN5 to Unstable Plaques in Carotid Atherosclerosis via mir128 and mir532–3p Based on Bioinformatics Prediction and Validation
Source: Front Genet. 2022 Mar 9;13:821650. doi: 10.3389/fgene.2022.821650 (PMC8959633; doi:10.3389/fgene.2022.821650)
Supplement: Supplementary file 6 [file Table4.XLSX]

## Sheet: GSE28829_series_matrix
!Series_title	Gene Expression in early and advanced atherosclerotic plaque from human carotid
!Series_geo_accession	GSE28829
!Series_status	Public on Apr 25 2011
!Series_submission_date	Apr 25 2011
!Series_last_update_date	Mar 25 2019
!Series_pubmed_id	22388324
!Series_summary	The objective of this study is to identify genes and pathways involved in the progression of atherosclerotic plaques from early to advanced stage in humans.
!Series_overall_design	Samples from atherosclerotic carotid artery segments, from early ((pathological) intimal thickening and intimal xanthoma) and from advanced (thin or thick fibrous cap atheroma) lesions, have been retrieved from the Maastricht Pathology Tissue Collection (MPTC).
!Series_overall_design	Tissue was obtained during autopsy (Dept of Pathology, Maastricht University Medical Centre). Collection, storage in the Maastricht Pathology Tissue Collection (MPTC) and use of tissue and patient data were performed in agreement with the "Code for Proper Secondary Use of Human Tissue"
!Series_type	Expression profiling by array
!Series_contributor	Marco,,Manca
!Series_contributor	Erik,,Biessen
!Series_contributor	Mat,,Daemen
!Series_sample_id	GSM714070 GSM714071 GSM714072 GSM714073 GSM714074 GSM714075 GSM714076 GSM714077 GSM714078 GSM714079 GSM714080 GSM714081 GSM714082 GSM714083 GSM714084 GSM714085 GSM714086 GSM714087 GSM714088 GSM714089 GSM714090 GSM714091 GSM714092 GSM714093 GSM714094 GSM714095 GSM714096 GSM714097 GSM714098
!Series_contact_name	Marco,,Manca
!Series_contact_email	marco.manca@cern.ch
!Series_contact_laboratory	Experimental Vascular Pathology
!Series_contact_department	CARIM
!Series_contact_institute	University of Maastricht
!Series_contact_address	P. Debyelaan 25
!Series_contact_city	Maastricht
!Series_contact_state	Limburg
!Series_contact_zip/postal_code	6229 HX
!Series_contact_country	Netherlands
!Series_supplementary_file	ftp://ftp.ncbi.nlm.nih.gov/geo/series/GSE28nnn/GSE28829/suppl/GSE28829_RAW.tar
!Series_platform_id	GPL570
!Series_platform_taxid	9606
!Series_sample_taxid	9606
!Series_relation	BioProject: https://www.ncbi.nlm.nih.gov/bioproject/PRJNA138791
!Sample_title	advanced atherosclerotic plaque1	advanced atherosclerotic plaque2	advanced atherosclerotic plaque3	advanced atherosclerotic plaque4	advanced atherosclerotic plaque5	advanced atherosclerotic plaque6	advanced atherosclerotic plaque7	advanced atherosclerotic plaque8	advanced atherosclerotic plaque9	advanced atherosclerotic plaque10	advanced atherosclerotic plaque11	advanced atherosclerotic plaque12	advanced atherosclerotic plaque13	advanced atherosclerotic plaque14	advanced atherosclerotic plaque15	advanced atherosclerotic plaque16	early atherosclerotic plaque1	early atherosclerotic plaque2	early atherosclerotic plaque3	early atherosclerotic plaque4	early atherosclerotic plaque5	early atherosclerotic plaque6	early atherosclerotic plaque7	early atherosclerotic plaque8	early atherosclerotic plaque9	early atherosclerotic plaque10	early atherosclerotic plaque11	early atherosclerotic plaque12	early atherosclerotic plaque13
!Sample_geo_accession	GSM714070	GSM714071	GSM714072	GSM714073	GSM714074	GSM714075	GSM714076	GSM714077	GSM714078	GSM714079	GSM714080	GSM714081	GSM714082	GSM714083	GSM714084	GSM714085	GSM714086	GSM714087	GSM714088	GSM714089	GSM714090	GSM714091	GSM714092	GSM714093	GSM714094	GSM714095	GSM714096	GSM714097	GSM714098
!Sample_status	Public on Apr 25 2011	Public on Apr 25 2011	Public on Apr 25 2011	Public on Apr 25 2011	Public on Apr 25 2011	Public on Apr 25 2011	Public on Apr 25 2011	Public on Apr 25 2011	Public on Apr 25 2011	Public on Apr 25 2011	Public on Apr 25 2011	Public on Apr 25 2011	Public on Apr 25 2011	Public on Apr 25 2011	Public on Apr 25 2011	Public on Apr 25 2011	Public on Apr 25 2011	Public on Apr 25 2011	Public on Apr 25 2011	Public on Apr 25 2011	Public on Apr 25 2011	Public on Apr 25 2011	Public on Apr 25 2011	Public on Apr 25 2011	Public on Apr 25 2011	Public on Apr 25 2011	Public on Apr 25 2011	Public on Apr 25 2011	Public on Apr 25 2011
!Sample_submission_date	Apr 25 2011	Apr 25 2011	Apr 25 2011	Apr 25 2011	Apr 25 2011	Apr 25 2011	Apr 25 2011	Apr 25 2011	Apr 25 2011	Apr 25 2011	Apr 25 2011	Apr 25 2011	Apr 25 2011	Apr 25 2011	Apr 25 2011	Apr 25 2011	Apr 25 2011	Apr 25 2011	Apr 25 2011	Apr 25 2011	Apr 25 2011	Apr 25 2011	Apr 25 2011	Apr 25 2011	Apr 25 2011	Apr 25 2011	Apr 25 2011	Apr 25 2011	Apr 25 2011
!Sample_last_update_date	Apr 25 2011	Apr 25 2011	Apr 25 2011	Apr 25 2011	Apr 25 2011	Apr 25 2011	Apr 25 2011	Apr 25 2011	Apr 25 2011	Apr 25 2011	Apr 25 2011	Apr 25 2011	Apr 25 2011	Apr 25 2011	Apr 25 2011	Apr 25 2011	Apr 25 2011	Apr 25 2011	Apr 25 2011	Apr 25 2011	Apr 25 2011	Apr 25 2011	Apr 25 2011	Apr 25 2011	Apr 25 2011	Apr 25 2011	Apr 25 2011	Apr 25 2011	Apr 25 2011
!Sample_type	RNA	RNA	RNA	RNA	RNA	RNA	RNA	RNA	RNA	RNA	RNA	RNA	RNA	RNA	RNA	RNA	RNA	RNA	RNA	RNA	RNA	RNA	RNA	RNA	RNA	RNA	RNA	RNA	RNA
!Sample_channel_count	1	1	1	1	1	1	1	1	1	1	1	1	1	1	1	1	1	1	1	1	1	1	1	1	1	1	1	1	1
!Sample_source_name_ch1	postmortem plaque	postmortem plaque	postmortem plaque	postmortem plaque	postmortem plaque	postmortem plaque	postmortem plaque	postmortem plaque	postmortem plaque	postmortem plaque	postmortem plaque	postmortem plaque	postmortem plaque	postmortem plaque	postmortem plaque	postmortem plaque	postmortem plaque	postmortem plaque	postmortem plaque	postmortem plaque	postmortem plaque	postmortem plaque	postmortem plaque	postmortem plaque	postmortem plaque	postmortem plaque	postmortem plaque	postmortem plaque	postmortem plaque
!Sample_organism_ch1	Homo sapiens	Homo sapiens	Homo sapiens	Homo sapiens	Homo sapiens	Homo sapiens	Homo sapiens	Homo sapiens	Homo sapiens	Homo sapiens	Homo sapiens	Homo sapiens	Homo sapiens	Homo sapiens	Homo sapiens	Homo sapiens	Homo sapiens	Homo sapiens	Homo sapiens	Homo sapiens	Homo sapiens	Homo sapiens	Homo sapiens	Homo sapiens	Homo sapiens	Homo sapiens	Homo sapiens	Homo sapiens	Homo sapiens
!Sample_characteristics_ch1	tissue: carotid artery	tissue: carotid artery	tissue: carotid artery	tissue: carotid artery	tissue: carotid artery	tissue: carotid artery	tissue: carotid artery	tissue: carotid artery	tissue: carotid artery	tissue: carotid artery	tissue: carotid artery	tissue: carotid artery	tissue: carotid artery	tissue: carotid artery	tissue: carotid artery	tissue: carotid artery	tissue: carotid artery	tissue: carotid artery	tissue: carotid artery	tissue: carotid artery	tissue: carotid artery	tissue: carotid artery	tissue: carotid artery	tissue: carotid artery	tissue: carotid artery	tissue: carotid artery	tissue: carotid artery	tissue: carotid artery	tissue: carotid artery
!Sample_characteristics_ch1	phenotype: advanced atherosclerotic plaque	phenotype: advanced atherosclerotic plaque	phenotype: advanced atherosclerotic plaque	phenotype: advanced atherosclerotic plaque	phenotype: advanced atherosclerotic plaque	phenotype: advanced atherosclerotic plaque	phenotype: advanced atherosclerotic plaque	phenotype: advanced atherosclerotic plaque	phenotype: advanced atherosclerotic plaque	phenotype: advanced atherosclerotic plaque	phenotype: advanced atherosclerotic plaque	phenotype: advanced atherosclerotic plaque	phenotype: advanced atherosclerotic plaque	phenotype: advanced atherosclerotic plaque	phenotype: advanced atherosclerotic plaque	phenotype: advanced atherosclerotic plaque	phenotype: early atherosclerotic plaque	phenotype: early atherosclerotic plaque	phenotype: early atherosclerotic plaque	phenotype: early atherosclerotic plaque	phenotype: early atherosclerotic plaque	phenotype: early atherosclerotic plaque	phenotype: early atherosclerotic plaque	phenotype: early atherosclerotic plaque	phenotype: early atherosclerotic plaque	phenotype: early atherosclerotic plaque	phenotype: early atherosclerotic plaque	phenotype: early atherosclerotic plaque	phenotype: early atherosclerotic plaque
!Sample_molecule_ch1	total RNA	total RNA	total RNA	total RNA	total RNA	total RNA	total RNA	total RNA	total RNA	total RNA	total RNA	total RNA	total RNA	total RNA	total RNA	total RNA	total RNA	total RNA	total RNA	total RNA	total RNA	total RNA	total RNA	total RNA	total RNA	total RNA	total RNA	total RNA	total RNA
!Sample_extract_protocol_ch1	Guanidine isothiocyanate/CsCl method followed by further purification and concentration using RNease mini columns (Qiagenm Hilden, Germany)	Guanidine isothiocyanate/CsCl method followed by further purification and concentration using RNease mini columns (Qiagenm Hilden, Germany)	Guanidine isothiocyanate/CsCl method followed by further purification and concentration using RNease mini columns (Qiagenm Hilden, Germany)	Guanidine isothiocyanate/CsCl method followed by further purification and concentration using RNease mini columns (Qiagenm Hilden, Germany)	Guanidine isothiocyanate/CsCl method followed by further purification and concentration using RNease mini columns (Qiagenm Hilden, Germany)	Guanidine isothiocyanate/CsCl method followed by further purification and concentration using RNease mini columns (Qiagenm Hilden, Germany)	Guanidine isothiocyanate/CsCl method followed by further purification and concentration using RNease mini columns (Qiagenm Hilden, Germany)	Guanidine isothiocyanate/CsCl method followed by further purification and concentration using RNease mini columns (Qiagenm Hilden, Germany)	Guanidine isothiocyanate/CsCl method followed by further purification and concentration using RNease mini columns (Qiagenm Hilden, Germany)	Guanidine isothiocyanate/CsCl method followed by further purification and concentration using RNease mini columns (Qiagenm Hilden, Germany)	Guanidine isothiocyanate/CsCl method followed by further purification and concentration using RNease mini columns (Qiagenm Hilden, Germany)	Guanidine isothiocyanate/CsCl method followed by further purification and concentration using RNease mini columns (Qiagenm Hilden, Germany)	Guanidine isothiocyanate/CsCl method followed by further purification and concentration using RNease mini columns (Qiagenm Hilden, Germany)	Guanidine isothiocyanate/CsCl method followed by further purification and concentration using RNease mini columns (Qiagenm Hilden, Germany)	Guanidine isothiocyanate/CsCl method followed by further purification and concentration using RNease mini columns (Qiagenm Hilden, Germany)	Guanidine isothiocyanate/CsCl method followed by further purification and concentration using RNease mini columns (Qiagenm Hilden, Germany)	Guanidine isothiocyanate/CsCl method followed by further purification and concentration using RNease mini columns (Qiagenm Hilden, Germany)	Guanidine isothiocyanate/CsCl method followed by further purification and concentration using RNease mini columns (Qiagenm Hilden, Germany)	Guanidine isothiocyanate/CsCl method followed by further purification and concentration using RNease mini columns (Qiagenm Hilden, Germany)	Guanidine isothiocyanate/CsCl method followed by further purification and concentration using RNease mini columns (Qiagenm Hilden, Germany)	Guanidine isothiocyanate/CsCl method followed by further purification and concentration using RNease mini columns (Qiagenm Hilden, Germany)	Guanidine isothiocyanate/CsCl method followed by further purification and concentration using RNease mini columns (Qiagenm Hilden, Germany)	Guanidine isothiocyanate/CsCl method followed by further purification and concentration using RNease mini columns (Qiagenm Hilden, Germany)	Guanidine isothiocyanate/CsCl method followed by further purification and concentration using RNease mini columns (Qiagenm Hilden, Germany)	Guanidine isothiocyanate/CsCl method followed by further purification and concentration using RNease mini columns (Qiagenm Hilden, Germany)	Guanidine isothiocyanate/CsCl method followed by further purification and concentration using RNease mini columns (Qiagenm Hilden, Germany)	Guanidine isothiocyanate/CsCl method followed by further purification and concentration using RNease mini columns (Qiagenm Hilden, Germany)	Guanidine isothiocyanate/CsCl method followed by further purification and concentration using RNease mini columns (Qiagenm Hilden, Germany)	Guanidine isothiocyanate/CsCl method followed by further purification and concentration using RNease mini columns (Qiagenm Hilden, Germany)
!Sample_label_ch1	Biotin	Biotin	Biotin	Biotin	Biotin	Biotin	Biotin	Biotin	Biotin	Biotin	Biotin	Biotin	Biotin	Biotin	Biotin	Biotin	Biotin	Biotin	Biotin	Biotin	Biotin	Biotin	Biotin	Biotin	Biotin	Biotin	Biotin	Biotin	Biotin
!Sample_label_protocol_ch1	GeneChip IVT Labeling Kit (Affymetrix, Santa Clara, USA, CA)	GeneChip IVT Labeling Kit (Affymetrix, Santa Clara, USA, CA)	GeneChip IVT Labeling Kit (Affymetrix, Santa Clara, USA, CA)	GeneChip IVT Labeling Kit (Affymetrix, Santa Clara, USA, CA)	GeneChip IVT Labeling Kit (Affymetrix, Santa Clara, USA, CA)	GeneChip IVT Labeling Kit (Affymetrix, Santa Clara, USA, CA)	GeneChip IVT Labeling Kit (Affymetrix, Santa Clara, USA, CA)	GeneChip IVT Labeling Kit (Affymetrix, Santa Clara, USA, CA)	GeneChip IVT Labeling Kit (Affymetrix, Santa Clara, USA, CA)	GeneChip IVT Labeling Kit (Affymetrix, Santa Clara, USA, CA)	GeneChip IVT Labeling Kit (Affymetrix, Santa Clara, USA, CA)	GeneChip IVT Labeling Kit (Affymetrix, Santa Clara, USA, CA)	GeneChip IVT Labeling Kit (Affymetrix, Santa Clara, USA, CA)	GeneChip IVT Labeling Kit (Affymetrix, Santa Clara, USA, CA)	GeneChip IVT Labeling Kit (Affymetrix, Santa Clara, USA, CA)	GeneChip IVT Labeling Kit (Affymetrix, Santa Clara, USA, CA)	GeneChip IVT Labeling Kit (Affymetrix, Santa Clara, USA, CA)	GeneChip IVT Labeling Kit (Affymetrix, Santa Clara, USA, CA)	GeneChip IVT Labeling Kit (Affymetrix, Santa Clara, USA, CA)	GeneChip IVT Labeling Kit (Affymetrix, Santa Clara, USA, CA)	GeneChip IVT Labeling Kit (Affymetrix, Santa Clara, USA, CA)	GeneChip IVT Labeling Kit (Affymetrix, Santa Clara, USA, CA)	GeneChip IVT Labeling Kit (Affymetrix, Santa Clara, USA, CA)	GeneChip IVT Labeling Kit (Affymetrix, Santa Clara, USA, CA)	GeneChip IVT Labeling Kit (Affymetrix, Santa Clara, USA, CA)	GeneChip IVT Labeling Kit (Affymetrix, Santa Clara, USA, CA)	GeneChip IVT Labeling Kit (Affymetrix, Santa Clara, USA, CA)	GeneChip IVT Labeling Kit (Affymetrix, Santa Clara, USA, CA)	GeneChip IVT Labeling Kit (Affymetrix, Santa Clara, USA, CA)
!Sample_taxid_ch1	9606	9606	9606	9606	9606	9606	9606	9606	9606	9606	9606	9606	9606	9606	9606	9606	9606	9606	9606	9606	9606	9606	9606	9606	9606	9606	9606	9606	9606
!Sample_hyb_protocol	Affymetrix Eukaryotic Target Hybridization protocol (GeneChip Expression Analysis Technical Manual)	Affymetrix Eukaryotic Target Hybridization protocol (GeneChip Expression Analysis Technical Manual)	Affymetrix Eukaryotic Target Hybridization protocol (GeneChip Expression Analysis Technical Manual)	Affymetrix Eukaryotic Target Hybridization protocol (GeneChip Expression Analysis Technical Manual)	Affymetrix Eukaryotic Target Hybridization protocol (GeneChip Expression Analysis Technical Manual)	Affymetrix Eukaryotic Target Hybridization protocol (GeneChip Expression Analysis Technical Manual)	Affymetrix Eukaryotic Target Hybridization protocol (GeneChip Expression Analysis Technical Manual)	Affymetrix Eukaryotic Target Hybridization protocol (GeneChip Expression Analysis Technical Manual)	Affymetrix Eukaryotic Target Hybridization protocol (GeneChip Expression Analysis Technical Manual)	Affymetrix Eukaryotic Target Hybridization protocol (GeneChip Expression Analysis Technical Manual)	Affymetrix Eukaryotic Target Hybridization protocol (GeneChip Expression Analysis Technical Manual)	Affymetrix Eukaryotic Target Hybridization protocol (GeneChip Expression Analysis Technical Manual)	Affymetrix Eukaryotic Target Hybridization protocol (GeneChip Expression Analysis Technical Manual)	Affymetrix Eukaryotic Target Hybridization protocol (GeneChip Expression Analysis Technical Manual)	Affymetrix Eukaryotic Target Hybridization protocol (GeneChip Expression Analysis Technical Manual)	Affymetrix Eukaryotic Target Hybridization protocol (GeneChip Expression Analysis Technical Manual)	Affymetrix Eukaryotic Target Hybridization protocol (GeneChip Expression Analysis Technical Manual)	Affymetrix Eukaryotic Target Hybridization protocol (GeneChip Expression Analysis Technical Manual)	Affymetrix Eukaryotic Target Hybridization protocol (GeneChip Expression Analysis Technical Manual)	Affymetrix Eukaryotic Target Hybridization protocol (GeneChip Expression Analysis Technical Manual)	Affymetrix Eukaryotic Target Hybridization protocol (GeneChip Expression Analysis Technical Manual)	Affymetrix Eukaryotic Target Hybridization protocol (GeneChip Expression Analysis Technical Manual)	Affymetrix Eukaryotic Target Hybridization protocol (GeneChip Expression Analysis Technical Manual)	Affymetrix Eukaryotic Target Hybridization protocol (GeneChip Expression Analysis Technical Manual)	Affymetrix Eukaryotic Target Hybridization protocol (GeneChip Expression Analysis Technical Manual)	Affymetrix Eukaryotic Target Hybridization protocol (GeneChip Expression Analysis Technical Manual)	Affymetrix Eukaryotic Target Hybridization protocol (GeneChip Expression Analysis Technical Manual)	Affymetrix Eukaryotic Target Hybridization protocol (GeneChip Expression Analysis Technical Manual)	Affymetrix Eukaryotic Target Hybridization protocol (GeneChip Expression Analysis Technical Manual)
!Sample_scan_protocol	GeneChip Scanner 3000 (Affymetrix, Santa Clara, USA, CA)	GeneChip Scanner 3000 (Affymetrix, Santa Clara, USA, CA)	GeneChip Scanner 3000 (Affymetrix, Santa Clara, USA, CA)	GeneChip Scanner 3000 (Affymetrix, Santa Clara, USA, CA)	GeneChip Scanner 3000 (Affymetrix, Santa Clara, USA, CA)	GeneChip Scanner 3000 (Affymetrix, Santa Clara, USA, CA)	GeneChip Scanner 3000 (Affymetrix, Santa Clara, USA, CA)	GeneChip Scanner 3000 (Affymetrix, Santa Clara, USA, CA)	GeneChip Scanner 3000 (Affymetrix, Santa Clara, USA, CA)	GeneChip Scanner 3000 (Affymetrix, Santa Clara, USA, CA)	GeneChip Scanner 3000 (Affymetrix, Santa Clara, USA, CA)	GeneChip Scanner 3000 (Affymetrix, Santa Clara, USA, CA)	GeneChip Scanner 3000 (Affymetrix, Santa Clara, USA, CA)	GeneChip Scanner 3000 (Affymetrix, Santa Clara, USA, CA)	GeneChip Scanner 3000 (Affymetrix, Santa Clara, USA, CA)	GeneChip Scanner 3000 (Affymetrix, Santa Clara, USA, CA)	GeneChip Scanner 3000 (Affymetrix, Santa Clara, USA, CA)	GeneChip Scanner 3000 (Affymetrix, Santa Clara, USA, CA)	GeneChip Scanner 3000 (Affymetrix, Santa Clara, USA, CA)	GeneChip Scanner 3000 (Affymetrix, Santa Clara, USA, CA)	GeneChip Scanner 3000 (Affymetrix, Santa Clara, USA, CA)	GeneChip Scanner 3000 (Affymetrix, Santa Clara, USA, CA)	GeneChip Scanner 3000 (Affymetrix, Santa Clara, USA, CA)	GeneChip Scanner 3000 (Affymetrix, Santa Clara, USA, CA)	GeneChip Scanner 3000 (Affymetrix, Santa Clara, USA, CA)	GeneChip Scanner 3000 (Affymetrix, Santa Clara, USA, CA)	GeneChip Scanner 3000 (Affymetrix, Santa Clara, USA, CA)	GeneChip Scanner 3000 (Affymetrix, Santa Clara, USA, CA)	GeneChip Scanner 3000 (Affymetrix, Santa Clara, USA, CA)
!Sample_description	Advanced atherosclerotic plaque from human carotid (autopsy)	Advanced atherosclerotic plaque from human carotid (autopsy)	Advanced atherosclerotic plaque from human carotid (autopsy)	Advanced atherosclerotic plaque from human carotid (autopsy)	Advanced atherosclerotic plaque from human carotid (autopsy)	Advanced atherosclerotic plaque from human carotid (autopsy)	Advanced atherosclerotic plaque from human carotid (autopsy)	Advanced atherosclerotic plaque from human carotid (autopsy)	Advanced atherosclerotic plaque from human carotid (autopsy)	Advanced atherosclerotic plaque from human carotid (autopsy)	Advanced atherosclerotic plaque from human carotid (autopsy)	Advanced atherosclerotic plaque from human carotid (autopsy)	Advanced atherosclerotic plaque from human carotid (autopsy)	Advanced atherosclerotic plaque from human carotid (autopsy)	Advanced atherosclerotic plaque from human carotid (autopsy)	Advanced atherosclerotic plaque from human carotid (autopsy)	Early atherosclerotic plaque from human carotid (autopsy)	Early atherosclerotic plaque from human carotid (autopsy)	Early atherosclerotic plaque from human carotid (autopsy)	Early atherosclerotic plaque from human carotid (autopsy)	Early atherosclerotic plaque from human carotid (autopsy)	Early atherosclerotic plaque from human carotid (autopsy)	Early atherosclerotic plaque from human carotid (autopsy)	Early atherosclerotic plaque from human carotid (autopsy)	Early atherosclerotic plaque from human carotid (autopsy)	Early atherosclerotic plaque from human carotid (autopsy)	Early atherosclerotic plaque from human carotid (autopsy)	Early atherosclerotic plaque from human carotid (autopsy)	Early atherosclerotic plaque from human carotid (autopsy)
!Sample_data_processing	Probe set summarization and normalization was performed by robust multi-array averaging (RMA, including background subtraction, summarization by median polish and quantile normalization) using the R/Bioconductor package affy.	Probe set summarization and normalization was performed by robust multi-array averaging (RMA, including background subtraction, summarization by median polish and quantile normalization) using the R/Bioconductor package affy.	Probe set summarization and normalization was performed by robust multi-array averaging (RMA, including background subtraction, summarization by median polish and quantile normalization) using the R/Bioconductor package affy.	Probe set summarization and normalization was performed by robust multi-array averaging (RMA, including background subtraction, summarization by median polish and quantile normalization) using the R/Bioconductor package affy.	Probe set summarization and normalization was performed by robust multi-array averaging (RMA, including background subtraction, summarization by median polish and quantile normalization) using the R/Bioconductor package affy.	Probe set summarization and normalization was performed by robust multi-array averaging (RMA, including background subtraction, summarization by median polish and quantile normalization) using the R/Bioconductor package affy.	Probe set summarization and normalization was performed by robust multi-array averaging (RMA, including background subtraction, summarization by median polish and quantile normalization) using the R/Bioconductor package affy.	Probe set summarization and normalization was performed by robust multi-array averaging (RMA, including background subtraction, summarization by median polish and quantile normalization) using the R/Bioconductor package affy.	Probe set summarization and normalization was performed by robust multi-array averaging (RMA, including background subtraction, summarization by median polish and quantile normalization) using the R/Bioconductor package affy.	Probe set summarization and normalization was performed by robust multi-array averaging (RMA, including background subtraction, summarization by median polish and quantile normalization) using the R/Bioconductor package affy.	Probe set summarization and normalization was performed by robust multi-array averaging (RMA, including background subtraction, summarization by median polish and quantile normalization) using the R/Bioconductor package affy.	Probe set summarization and normalization was performed by robust multi-array averaging (RMA, including background subtraction, summarization by median polish and quantile normalization) using the R/Bioconductor package affy.	Probe set summarization and normalization was performed by robust multi-array averaging (RMA, including background subtraction, summarization by median polish and quantile normalization) using the R/Bioconductor package affy.	Probe set summarization and normalization was performed by robust multi-array averaging (RMA, including background subtraction, summarization by median polish and quantile normalization) using the R/Bioconductor package affy.	Probe set summarization and normalization was performed by robust multi-array averaging (RMA, including background subtraction, summarization by median polish and quantile normalization) using the R/Bioconductor package affy.	Probe set summarization and normalization was performed by robust multi-array averaging (RMA, including background subtraction, summarization by median polish and quantile normalization) using the R/Bioconductor package affy.	Probe set summarization and normalization was performed by robust multi-array averaging (RMA, including background subtraction, summarization by median polish and quantile normalization) using the R/Bioconductor package affy.	Probe set summarization and normalization was performed by robust multi-array averaging (RMA, including background subtraction, summarization by median polish and quantile normalization) using the R/Bioconductor package affy.	Probe set summarization and normalization was performed by robust multi-array averaging (RMA, including background subtraction, summarization by median polish and quantile normalization) using the R/Bioconductor package affy.	Probe set summarization and normalization was performed by robust multi-array averaging (RMA, including background subtraction, summarization by median polish and quantile normalization) using the R/Bioconductor package affy.	Probe set summarization and normalization was performed by robust multi-array averaging (RMA, including background subtraction, summarization by median polish and quantile normalization) using the R/Bioconductor package affy.	Probe set summarization and normalization was performed by robust multi-array averaging (RMA, including background subtraction, summarization by median polish and quantile normalization) using the R/Bioconductor package affy.	Probe set summarization and normalization was performed by robust multi-array averaging (RMA, including background subtraction, summarization by median polish and quantile normalization) using the R/Bioconductor package affy.	Probe set summarization and normalization was performed by robust multi-array averaging (RMA, including background subtraction, summarization by median polish and quantile normalization) using the R/Bioconductor package affy.	Probe set summarization and normalization was performed by robust multi-array averaging (RMA, including background subtraction, summarization by median polish and quantile normalization) using the R/Bioconductor package affy.	Probe set summarization and normalization was performed by robust multi-array averaging (RMA, including background subtraction, summarization by median polish and quantile normalization) using the R/Bioconductor package affy.	Probe set summarization and normalization was performed by robust multi-array averaging (RMA, including background subtraction, summarization by median polish and quantile normalization) using the R/Bioconductor package affy.	Probe set summarization and normalization was performed by robust multi-array averaging (RMA, including background subtraction, summarization by median polish and quantile normalization) using the R/Bioconductor package affy.	Probe set summarization and normalization was performed by robust multi-array averaging (RMA, including background subtraction, summarization by median polish and quantile normalization) using the R/Bioconductor package affy.
!Sample_platform_id	GPL570	GPL570	GPL570	GPL570	GPL570	GPL570	GPL570	GPL570	GPL570	GPL570	GPL570	GPL570	GPL570	GPL570	GPL570	GPL570	GPL570	GPL570	GPL570	GPL570	GPL570	GPL570	GPL570	GPL570	GPL570	GPL570	GPL570	GPL570	GPL570
!Sample_contact_name	Marco,,Manca	Marco,,Manca	Marco,,Manca	Marco,,Manca	Marco,,Manca	Marco,,Manca	Marco,,Manca	Marco,,Manca	Marco,,Manca	Marco,,Manca	Marco,,Manca	Marco,,Manca	Marco,,Manca	Marco,,Manca	Marco,,Manca	Marco,,Manca	Marco,,Manca	Marco,,Manca	Marco,,Manca	Marco,,Manca	Marco,,Manca	Marco,,Manca	Marco,,Manca	Marco,,Manca	Marco,,Manca	Marco,,Manca	Marco,,Manca	Marco,,Manca	Marco,,Manca
!Sample_contact_email	marco.manca@cern.ch	marco.manca@cern.ch	marco.manca@cern.ch	marco.manca@cern.ch	marco.manca@cern.ch	marco.manca@cern.ch	marco.manca@cern.ch	marco.manca@cern.ch	marco.manca@cern.ch	marco.manca@cern.ch	marco.manca@cern.ch	marco.manca@cern.ch	marco.manca@cern.ch	marco.manca@cern.ch	marco.manca@cern.ch	marco.manca@cern.ch	marco.manca@cern.ch	marco.manca@cern.ch	marco.manca@cern.ch	marco.manca@cern.ch	marco.manca@cern.ch	marco.manca@cern.ch	marco.manca@cern.ch	marco.manca@cern.ch	marco.manca@cern.ch	marco.manca@cern.ch	marco.manca@cern.ch	marco.manca@cern.ch	marco.manca@cern.ch
!Sample_contact_laboratory	Experimental Vascular Pathology	Experimental Vascular Pathology	Experimental Vascular Pathology	Experimental Vascular Pathology	Experimental Vascular Pathology	Experimental Vascular Pathology	Experimental Vascular Pathology	Experimental Vascular Pathology	Experimental Vascular Pathology	Experimental Vascular Pathology	Experimental Vascular Pathology	Experimental Vascular Pathology	Experimental Vascular Pathology	Experimental Vascular Pathology	Experimental Vascular Pathology	Experimental Vascular Pathology	Experimental Vascular Pathology	Experimental Vascular Pathology	Experimental Vascular Pathology	Experimental Vascular Pathology	Experimental Vascular Pathology	Experimental Vascular Pathology	Experimental Vascular Pathology	Experimental Vascular Pathology	Experimental Vascular Pathology	Experimental Vascular Pathology	Experimental Vascular Pathology	Experimental Vascular Pathology	Experimental Vascular Pathology
!Sample_contact_department	CARIM	CARIM	CARIM	CARIM	CARIM	CARIM	CARIM	CARIM	CARIM	CARIM	CARIM	CARIM	CARIM	CARIM	CARIM	CARIM	CARIM	CARIM	CARIM	CARIM	CARIM	CARIM	CARIM	CARIM	CARIM	CARIM	CARIM	CARIM	CARIM
!Sample_contact_institute	University of Maastricht	University of Maastricht	University of Maastricht	University of Maastricht	University of Maastricht	University of Maastricht	University of Maastricht	University of Maastricht	University of Maastricht	University of Maastricht	University of Maastricht	University of Maastricht	University of Maastricht	University of Maastricht	University of Maastricht	University of Maastricht	University of Maastricht	University of Maastricht	University of Maastricht	University of Maastricht	University of Maastricht	University of Maastricht	University of Maastricht	University of Maastricht	University of Maastricht	University of Maastricht	University of Maastricht	University of Maastricht	University of Maastricht
!Sample_contact_address	P. Debyelaan 25	P. Debyelaan 25	P. Debyelaan 25	P. Debyelaan 25	P. Debyelaan 25	P. Debyelaan 25	P. Debyelaan 25	P. Debyelaan 25	P. Debyelaan 25	P. Debyelaan 25	P. Debyelaan 25	P. Debyelaan 25	P. Debyelaan 25	P. Debyelaan 25	P. Debyelaan 25	P. Debyelaan 25	P. Debyelaan 25	P. Debyelaan 25	P. Debyelaan 25	P. Debyelaan 25	P. Debyelaan 25	P. Debyelaan 25	P. Debyelaan 25	P. Debyelaan 25	P. Debyelaan 25	P. Debyelaan 25	P. Debyelaan 25	P. Debyelaan 25	P. Debyelaan 25
!Sample_contact_city	Maastricht	Maastricht	Maastricht	Maastricht	Maastricht	Maastricht	Maastricht	Maastricht	Maastricht	Maastricht	Maastricht	Maastricht	Maastricht	Maastricht	Maastricht	Maastricht	Maastricht	Maastricht	Maastricht	Maastricht	Maastricht	Maastricht	Maastricht	Maastricht	Maastricht	Maastricht	Maastricht	Maastricht	Maastricht
!Sample_contact_state	Limburg	Limburg	Limburg	Limburg	Limburg	Limburg	Limburg	Limburg	Limburg	Limburg	Limburg	Limburg	Limburg	Limburg	Limburg	Limburg	Limburg	Limburg	Limburg	Limburg	Limburg	Limburg	Limburg	Limburg	Limburg	Limburg	Limburg	Limburg	Limburg
!Sample_contact_zip/postal_code	6229 HX	6229 HX	6229 HX	6229 HX	6229 HX	6229 HX	6229 HX	6229 HX	6229 HX	6229 HX	6229 HX	6229 HX	6229 HX	6229 HX	6229 HX	6229 HX	6229 HX	6229 HX	6229 HX	6229 HX	6229 HX	6229 HX	6229 HX	6229 HX	6229 HX	6229 HX	6229 HX	6229 HX	6229 HX
!Sample_contact_country	Netherlands	Netherlands	Netherlands	Netherlands	Netherlands	Netherlands	Netherlands	Netherlands	Netherlands	Netherlands	Netherlands	Netherlands	Netherlands	Netherlands	Netherlands	Netherlands	Netherlands	Netherlands	Netherlands	Netherlands	Netherlands	Netherlands	Netherlands	Netherlands	Netherlands	Netherlands	Netherlands	Netherlands	Netherlands
!Sample_supplementary_file	ftp://ftp.ncbi.nlm.nih.gov/geo/samples/GSM714nnn/GSM714070/suppl/GSM714070_ADV1.CEL.gz	ftp://ftp.ncbi.nlm.nih.gov/geo/samples/GSM714nnn/GSM714071/suppl/GSM714071_ADV2.CEL.gz	ftp://ftp.ncbi.nlm.nih.gov/geo/samples/GSM714nnn/GSM714072/suppl/GSM714072_ADV3.CEL.gz	ftp://ftp.ncbi.nlm.nih.gov/geo/samples/GSM714nnn/GSM714073/suppl/GSM714073_ADV4.CEL.gz	ftp://ftp.ncbi.nlm.nih.gov/geo/samples/GSM714nnn/GSM714074/suppl/GSM714074_ADV5.CEL.gz	ftp://ftp.ncbi.nlm.nih.gov/geo/samples/GSM714nnn/GSM714075/suppl/GSM714075_ADV6.CEL.gz	ftp://ftp.ncbi.nlm.nih.gov/geo/samples/GSM714nnn/GSM714076/suppl/GSM714076_ADV7.CEL.gz	ftp://ftp.ncbi.nlm.nih.gov/geo/samples/GSM714nnn/GSM714077/suppl/GSM714077_ADV8.CEL.gz	ftp://ftp.ncbi.nlm.nih.gov/geo/samples/GSM714nnn/GSM714078/suppl/GSM714078_ADV9.CEL.gz	ftp://ftp.ncbi.nlm.nih.gov/geo/samples/GSM714nnn/GSM714079/suppl/GSM714079_ADV10.CEL.gz	ftp://ftp.ncbi.nlm.nih.gov/geo/samples/GSM714nnn/GSM714080/suppl/GSM714080_ADV11.CEL.gz	ftp://ftp.ncbi.nlm.nih.gov/geo/samples/GSM714nnn/GSM714081/suppl/GSM714081_ADV12.CEL.gz	ftp://ftp.ncbi.nlm.nih.gov/geo/samples/GSM714nnn/GSM714082/suppl/GSM714082_ADV13.CEL.gz	ftp://ftp.ncbi.nlm.nih.gov/geo/samples/GSM714nnn/GSM714083/suppl/GSM714083_ADV14.CEL.gz	ftp://ftp.ncbi.nlm.nih.gov/geo/samples/GSM714nnn/GSM714084/suppl/GSM714084_ADV15.CEL.gz	ftp://ftp.ncbi.nlm.nih.gov/geo/samples/GSM714nnn/GSM714085/suppl/GSM714085_ADV16.CEL.gz	ftp://ftp.ncbi.nlm.nih.gov/geo/samples/GSM714nnn/GSM714086/suppl/GSM714086_EAR1.CEL.gz	ftp://ftp.ncbi.nlm.nih.gov/geo/samples/GSM714nnn/GSM714087/suppl/GSM714087_EAR2.CEL.gz	ftp://ftp.ncbi.nlm.nih.gov/geo/samples/GSM714nnn/GSM714088/suppl/GSM714088_EAR3.CEL.gz	ftp://ftp.ncbi.nlm.nih.gov/geo/samples/GSM714nnn/GSM714089/suppl/GSM714089_EAR4.CEL.gz	ftp://ftp.ncbi.nlm.nih.gov/geo/samples/GSM714nnn/GSM714090/suppl/GSM714090_EAR5.CEL.gz	ftp://ftp.ncbi.nlm.nih.gov/geo/samples/GSM714nnn/GSM714091/suppl/GSM714091_EAR6.CEL.gz	ftp://ftp.ncbi.nlm.nih.gov/geo/samples/GSM714nnn/GSM714092/suppl/GSM714092_EAR7.CEL.gz	ftp://ftp.ncbi.nlm.nih.gov/geo/samples/GSM714nnn/GSM714093/suppl/GSM714093_EAR8.CEL.gz	ftp://ftp.ncbi.nlm.nih.gov/geo/samples/GSM714nnn/GSM714094/suppl/GSM714094_EAR9.CEL.gz	ftp://ftp.ncbi.nlm.nih.gov/geo/samples/GSM714nnn/GSM714095/suppl/GSM714095_EAR10.CEL.gz	ftp://ftp.ncbi.nlm.nih.gov/geo/samples/GSM714nnn/GSM714096/suppl/GSM714096_EAR11.CEL.gz	ftp://ftp.ncbi.nlm.nih.gov/geo/samples/GSM714nnn/GSM714097/suppl/GSM714097_EAR12.CEL.gz	ftp://ftp.ncbi.nlm.nih.gov/geo/samples/GSM714nnn/GSM714098/suppl/GSM714098_EAR13.CEL.gz
!Sample_data_row_count	54675	54675	54675	54675	54675	54675	54675	54675	54675	54675	54675	54675	54675	54675	54675	54675	54675	54675	54675	54675	54675	54675	54675	54675	54675	54675	54675	54675	54675
!series_matrix_table_begin
ID_REF	GSM714070	GSM714071	GSM714072	GSM714073	GSM714074	GSM714075	GSM714076	GSM714077	GSM714078	GSM714079	GSM714080	GSM714081	GSM714082	GSM714083	GSM714084	GSM714085	GSM714086	GSM714087	GSM714088	GSM714089	GSM714090	GSM714091	GSM714092	GSM714093	GSM714094	GSM714095	GSM714096	GSM714097	GSM714098
1007_s_at	7.47673	7.56047	7.5451	7.13702	7.3131	7.32008	6.75767	7.37979	7.54556	7.49186	7.38732	7.30903	6.98168	6.7659	6.41138	6.47132	6.91668	7.27209	7.29063	7.51573	7.42727	7.04669	7.36238	7.5372	7.46739	7.28199	7.34064	7.31184	7.0666
1053_at	5.23171	5.57128	5.50234	5.40686	5.96153	5.7195	5.46437	5.68782	5.46536	5.27581	5.40041	5.49607	5.6617	5.25989	5.36049	5.42332	5.2155	5.38783	6.11104	5.32576	5.66299	5.80327	5.40618	5.71388	5.38951	5.17139	5.76844	5.73563	5.61739
117_at	6.40755	6.45631	5.91284	6.13868	6.43183	6.27427	5.65774	5.84604	5.71049	6.05361	5.97261	5.6917	5.86391	5.92794	6.34746	6.16328	5.91334	5.95713	5.63436	5.84557	5.86093	6.43522	5.53645	6.08699	5.4585	5.75189	5.86315	4.88263	5.73878
121_at	8.08602	8.05679	7.7156	7.42365	7.74792	7.8338	7.6337	7.56292	7.98564	7.75389	7.78387	7.63898	7.46036	7.61935	7.37673	7.46363	7.49656	7.56299	7.38078	7.67168	7.66025	7.20092	8.06217	7.59673	7.43565	7.38284	7.49392	7.4926	7.10653
1255_g_at	3.33445	3.17458	3.15623	3.27789	3.19737	3.19521	3.26866	3.44281	3.26949	3.12798	3.24706	3.23343	3.35529	3.4319	3.15041	3.29931	3.24442	3.29023	3.29486	3.26384	3.26948	3.36817	3.33761	3.24972	3.26898	3.36307	3.18122	3.22811	3.36093
1294_at	7.72704	7.57369	7.45702	7.62676	7.6162	7.70645	7.27474	7.54004	7.49585	7.5371	7.62846	7.41281	7.67333	7.28209	7.32479	6.9848	7.27145	7.24962	7.16276	7.58516	7.43905	7.48654	8.11303	7.56903	7.27537	7.25019	7.37696	7.08612	7.02248
1316_at	5.92276	5.5317	5.61473	5.44509	5.66955	5.67325	5.56656	5.60916	5.89096	5.764	5.83894	5.58819	5.56581	5.66685	5.44643	5.7171	5.86376	5.81475	5.52567	5.7255	5.71821	5.65908	5.73243	5.76892	5.72305	5.83386	5.42407	5.50971	5.55026
1320_at	4.92559	4.77956	4.75942	4.76101	4.82182	4.69213	4.89001	4.87459	4.66892	4.72595	4.8091	4.63746	4.6662	4.37439	4.69552	4.8526	5.01364	4.88672	4.8667	5.19528	5.68276	5.11019	5.16504	5.05046	5.06566	4.93737	5.00715	4.86181	4.89481
1405_i_at	6.2268	6.56861	6.47412	6.18414	6.35544	6.34588	5.33977	7.34365	6.9418	6.27478	6.38444	7.52227	7.25786	6.29834	7.04686	6.63286	6.19875	6.12325	4.77567	5.37703	5.20646	5.16686	5.77077	6.23302	4.75024	5.03603	7.6935	4.44643	4.70924
1431_at	3.39314	3.40495	3.48878	3.37928	3.41905	3.40725	3.38584	3.39941	3.52962	3.46059	3.53554	3.39065	3.21584	3.39207	3.32284	3.1314	3.58237	3.35446	3.40496	3.37413	3.49095	3.59295	3.49102	3.39071	3.50092	3.47005	3.29153	3.33301	3.44077
1438_at	5.38263	5.21023	5.13525	5.06995	5.40065	5.39706	5.33361	5.08832	5.21575	5.40513	5.18808	4.98019	5.18321	5.17142	5.01152	4.889	5.15954	5.24824	5.06114	5.2761	5.08914	5.23283	5.53651	5.33421	5.17082	5.03301	5.21884	5.1593	5.14869
1487_at	6.25322	6.43928	6.42013	6.5622	6.47033	6.48606	6.10934	6.47723	6.50812	6.4868	6.5064	6.43962	6.44189	6.44869	6.24395	6.268	6.42181	6.50543	6.61365	6.4427	6.3299	6.49392	6.07051	6.522	6.32211	6.29205	6.30157	6.33703	6.62977
1494_f_at	5.31267	5.3432	5.25348	5.10306	5.00433	5.26196	5.21881	5.23614	5.50646	5.29209	5.47195	4.97762	4.95165	5.42649	4.86679	5.0104	5.07883	5.39054	4.98607	5.3747	5.07537	5.32856	6.1389	5.17373	5.30071	5.14271	5.02093	5.12451	5.25488
1552256_a_at	7.67697	7.70452	7.83108	7.64763	7.6174	7.34864	7.11922	7.37246	7.25646	7.02072	6.98969	6.84937	6.95972	6.80653	7.59429	7.46907	6.55362	6.4927	6.31191	7.07798	6.80533	6.45825	6.87078	7.50305	7.06667	6.19075	7.36687	6.59646	6.84937
1552257_a_at	6.09018	6.08334	6.60115	6.49841	6.17025	6.16918	6.31143	6.07874	6.31909	6.16918	6.15326	5.97166	6.13245	6.12297	6.00611	6.13901	6.32879	6.57559	6.14361	6.06317	6.12187	6.07765	6.93985	5.9854	6.49719	6.13856	5.85182	6.18793	6.38487
1552258_at	3.65846	3.77118	3.75093	3.80627	3.85249	3.52873	3.66389	3.781	3.62438	3.55808	3.99173	3.70084	3.57885	4.34374	3.54167	3.62358	3.75093	3.72467	3.60886	3.88173	3.87706	3.82266	4.41507	3.75093	3.72719	3.80097	3.75093	3.84958	3.72892
1552261_at	4.8718	4.46121	4.50894	4.75465	4.52903	4.39776	4.97693	4.85908	4.94691	5.05426	4.71586	4.83972	4.73466	4.64595	4.4872	4.67719	5.40724	5.02784	4.64785	4.85501	4.6471	5.51246	4.8573	4.65815	4.29773	4.62525	4.24304	4.71808	4.89102
1552263_at	5.06608	5.83962	5.37339	5.03053	5.31258	5.32324	4.59626	4.75884	5.04768	4.85437	5.23019	5.18696	4.85326	4.70769	4.92583	5.36593	5.04641	5.29168	4.70379	5.12359	5.2901	4.07475	4.87581	5.4241	5.08503	4.98459	5.44404	4.56067	4.47874
1552264_a_at	6.82075	6.89746	7.05913	6.92357	6.90653	6.94261	6.24999	6.69553	6.86064	6.77874	6.66308	6.65042	6.70857	6.5529	6.60278	6.72515	6.83559	6.59421	7.05888	6.90697	7.03406	7.03664	7.15177	7.2239	6.36762	6.44921	7.19811	6.64357	7.12796
1552266_at	3.80895	3.93817	3.56603	4.06921	3.9077	4.03566	3.90561	3.9025	3.98078	3.90978	3.61527	3.84202	3.96693	3.96988	3.67158	3.59275	3.6324	3.74773	3.88173	3.84723	3.58911	4.21131	3.93582	3.89431	4.2129	3.91125	4.03373	3.76552	4.02533
1552269_at	3.31522	3.3519	3.34306	3.17628	3.44059	3.2797	3.26477	3.28941	3.42663	3.50056	3.27118	3.26477	3.37284	3.54526	3.15392	3.46018	3.27208	3.38447	3.3152	3.16959	3.32838	3.39393	3.38486	3.46647	3.43924	3.48347	3.52219	3.29578	3.43778
1552271_at	4.99851	5.02186	4.69874	4.66311	5.04007	5.04151	4.78088	4.86796	5.18566	4.98276	5.28972	4.9079	4.94733	4.99851	5.1447	4.82492	5.07209	5.01711	4.71962	4.99851	4.77104	5.65188	5.21245	4.99851	5.16907	5.11975	4.84063	4.67578	5.07454
1552272_a_at	4.50237	4.51414	4.39683	4.59495	4.51414	4.70506	4.4715	4.51414	4.5416	4.71224	4.55854	4.46215	4.23246	4.87469	4.40677	4.56556	4.31127	4.56633	4.20207	4.42537	4.32992	5.10725	5.21545	4.49011	4.85113	4.27687	4.38318	4.51414	4.58743
1552274_at	6.70697	6.96216	6.89657	7.13405	6.93609	6.94523	6.66396	6.4699	6.82658	6.49385	6.2333	6.59398	6.94758	6.52892	6.53423	6.46845	6.67961	6.90985	6.36882	6.34787	6.80533	5.46723	5.84955	6.76123	6.94815	6.21057	7.23924	6.68164	6.24638
1552275_s_at	5.52524	5.72975	5.87811	5.7039	5.67297	5.45981	5.36231	5.74509	5.88065	4.8428	4.99549	5.26723	5.49498	5.46734	5.55734	5.75315	5.42414	5.59077	5.70382	5.34143	5.74851	4.89691	5.31598	6.46911	5.50211	5.34965	6.32867	5.62989	5.30535
1552276_a_at	5.26226	4.79657	4.82001	4.9888	4.65372	4.84815	4.81638	5.05671	4.99764	5.13679	4.97172	4.97743	4.89388	4.69406	4.66219	4.76604	5.08928	4.89921	4.77846	4.89337	4.67081	5.23767	5.55148	4.79371	4.65216	4.94314	4.6617	5.14486	5.0613
1552277_a_at	7.10996	7.09657	7.00454	6.62903	7.09669	6.93956	6.14717	7.1955	7.0173	6.95173	6.87774	6.95663	6.97004	6.79486	6.50358	6.57546	6.5064	6.78375	7.05779	6.85582	7.04934	5.98907	6.60832	7.32564	6.57777	6.27665	6.98004	6.55444	6.4961
1552278_a_at	3.97709	4.3255	4.12975	4.08925	4.40247	4.29967	3.99826	4.19822	4.47894	4.35811	4.51358	4.25089	4.08797	4.51251	4.02005	4.23839	4.27779	3.91897	3.92877	4.37727	4.07313	4.56932	4.61216	4.2125	3.98584	4.13767	4.19822	3.97245	3.86126
1552279_a_at	6.00113	6.2397	6.36706	6.06282	6.38055	6.31785	5.93509	6.2274	6.44218	6.72279	6.44218	6.08431	5.95143	6.65181	5.73003	6.0205	5.96721	6.35048	6.23154	6.51276	6.23154	6.1875	6.7777	6.28939	6.14634	5.86633	5.97651	6.02787	6.44572
1552280_at	3.73103	3.62308	3.69362	3.71802	4.61673	4.41091	3.89949	3.68534	3.69764	3.62308	3.64885	3.97719	4.26499	3.97958	3.94827	4.37315	3.61962	3.96382	3.5793	3.75315	3.53651	3.77725	3.5324	3.61035	3.75093	3.94311	3.45328	3.89696	3.74869
1552281_at	7.2059	7.04682	6.95024	6.82396	7.18143	7.01597	6.74166	6.83287	7.40172	7.29948	7.11702	6.90399	6.64915	7.11311	6.77648	6.85367	6.64969	6.94614	6.87651	6.94387	6.94614	7.20789	7.34755	6.87719	7.16059	6.68218	6.7302	6.90653	7.18705
1552283_s_at	4.51028	4.77523	4.97875	4.61621	4.59173	4.71379	4.3041	4.51021	4.34035	4.63437	4.83902	4.35623	4.45776	4.55519	4.55322	4.37184	4.82298	4.76738	4.55519	4.67026	4.78725	4.30716	4.46801	4.30946	4.5568	4.13158	4.85828	4.50034	4.47306
1552286_at	4.72329	4.87093	4.76209	4.75913	4.76641	4.92247	5.00185	4.30613	4.72109	4.6802	4.75913	4.75913	4.65362	4.81558	4.65721	4.35204	4.63586	4.95238	4.92071	4.70246	5.11712	4.59985	4.61805	4.92795	4.77461	4.6446	4.5468	4.76474	4.90232
1552287_s_at	4.79214	5.31839	5.9778	5.86768	5.5001	5.26315	5.03148	5.13898	5.18473	5.08645	5.24532	4.82505	4.75617	5.35372	5.67537	5.87109	5.41796	5.84134	5.87334	5.18473	5.30792	4.5806	4.64499	5.15809	5.68098	5.87805	5.20498	5.23784	5.60789
1552288_at	4.25576	4.40873	4.28978	4.23303	3.88069	4.07039	4.51527	4.31591	4.29572	4.16263	4.04778	4.06032	4.51159	4.55067	4.06123	4.00581	3.99562	4.02428	4.09088	4.19575	4.09315	5.24179	4.19575	4.41349	4.06123	3.97636	4.10836	4.15912	4.41352
1552289_a_at	4.42109	4.60685	4.4216	3.93683	4.07938	4.19572	4.60935	4.0471	4.54058	4.35934	4.36302	4.04559	4.08842	4.36924	4.174	4.15079	4.25699	4.15404	4.05765	4.35304	4.47854	4.36552	4.18913	4.41722	4.14592	4.16372	4.14755	4.11568	4.29449
1552291_at	4.12639	4.23884	4.4833	4.22235	4.61767	4.13869	3.94824	3.98839	3.97428	4.24515	4.18973	4.19465	3.99941	4.06954	4.2595	4.01796	4.0883	4.3807	5.33168	4.1849	5.01022	4.15379	4.10735	4.80666	4.86898	4.24515	4.24515	4.36165	4.09171
1552293_at	4.33207	4.34963	4.15128	4.17909	4.1723	4.1523	4.2265	4.44277	4.65053	3.95423	4.10319	4.16705	4.11628	4.63736	4.02008	3.90744	4.18567	4.22884	4.1948	4.19965	4.20873	4.27571	4.6293	4.18567	4.12249	4.10373	4.03594	4.34718	3.84919
1552295_a_at	6.68696	6.60633	6.91244	6.97785	6.49484	6.70618	6.73473	6.60997	6.59137	7.01328	7.01113	6.67568	6.59268	6.60891	6.13341	5.97098	6.85007	6.96061	7.13397	7.03904	6.72391	7.25315	6.79164	7.10532	6.39339	6.70992	6.64123	6.32054	7.56514
1552296_at	3.23873	3.29774	3.41933	3.37679	3.40228	3.4076	3.25991	3.60394	3.36206	3.39046	3.44796	3.47156	3.30299	3.4852	3.17798	2.98092	3.39504	3.27081	3.3805	3.38917	3.27712	3.5068	3.49615	3.41085	3.27234	3.39425	3.28209	3.35349	3.37679
1552299_at	4.59915	4.09727	4.2322	4.1514	4.07178	4.0466	4.11215	4.3924	4.0675	4.30887	4.47018	4.31825	4.18587	4.4603	4.13507	3.98586	4.9753	4.59302	4.79811	4.81398	4.97436	4.76709	4.69542	4.9753	4.30774	4.49002	4.22622	4.1847	4.5878
1552301_a_at	4.86012	4.39992	4.99774	4.82832	4.79618	4.76947	5.37613	5.02332	5.08426	5.00683	5.08426	4.81147	4.80306	5.11551	5.71396	5.3914	6.09791	6.03263	5.20525	4.9607	4.78809	4.56516	5.28991	5.05169	6.02995	5.11337	5.18154	5.08426	5.33706
1552302_at	3.83532	3.71748	3.87846	3.64156	4.86414	4.47558	3.19948	3.39823	3.28574	3.61744	3.73632	3.93536	3.57611	3.21099	3.58327	3.39118	3.18024	3.31899	3.36556	3.41211	3.55535	3.22339	3.3876	3.48439	3.52359	3.48221	3.52359	3.12864	3.15037
1552303_a_at	4.8445	4.92525	4.96947	4.83137	5.13022	4.94061	4.75529	4.44408	4.46621	4.67782	4.67539	5.10155	4.95993	4.86624	4.69727	5.02425	4.797	4.53409	4.65086	4.79959	4.60052	4.64251	4.66444	4.54511	4.69322	4.46041	4.64799	4.64738	4.78426
1552304_at	3.37184	3.39202	3.43233	3.38938	3.50928	3.40205	3.39583	3.45126	3.41803	3.36221	3.79278	3.45869	3.50598	3.61548	3.31757	3.62995	3.31423	3.44868	3.39463	3.3073	3.43233	3.43808	3.46569	3.43954	3.5388	3.30157	3.37374	3.3097	3.58324
1552306_at	3.62124	3.49099	3.40103	3.27173	3.40887	3.5098	3.26537	3.22637	3.34886	3.2071	3.49157	3.41401	3.24592	3.21315	3.54681	3.54475	3.3805	3.4814	3.3805	3.53962	3.41574	3.31109	3.30472	3.41942	3.25096	3.28231	3.52175	3.37871	3.31657
1552307_a_at	4.55918	4.79785	4.81577	4.95591	4.65093	4.99561	4.39452	4.55366	4.99071	4.50499	4.29999	4.55621	4.59137	4.70321	4.45691	4.65093	4.30434	4.65093	4.58814	4.42686	4.26837	4.51769	4.66444	4.73467	5.08799	4.65093	4.98439	4.61512	4.59306
1552309_a_at	9.32976	9.42876	8.70462	8.34794	9.18532	9.09547	9.15025	9.42701	9.55961	9.76183	9.72451	9.76277	9.63308	9.65668	8.34097	8.62024	10.81	10.7334	10.3302	10.6023	10.5193	10.529	10.9244	9.01202	10.6368	10.1183	8.93606	10.1302	10.0963
1552310_at	5.41418	5.80129	5.94783	5.47694	6.70199	6.35512	5.25956	5.66194	5.26813	5.10221	5.19881	6.31934	5.74867	4.73605	5.57962	5.60761	5.26299	5.90108	6.64078	5.66133	5.80672	5.18334	5.25154	6.87597	5.79871	6.29812	6.00185	5.6494	5.9967
1552311_a_at	5.93221	6.21166	6.11352	5.7794	6.05142	6.09279	6.02796	6.07585	6.26039	6.48173	6.36429	6.13684	6.0915	6.37868	6.06963	6.05396	6.2284	6.14579	6.07333	6.25701	6.15164	6.52195	6.45349	6.11744	6.21051	6.3466	5.89358	6.0341	6.30141
1552312_a_at	5.07662	5.40536	6.04293	5.09854	6.02213	5.46152	4.35199	4.89556	4.67144	4.56309	5.09393	5.22827	4.83805	4.41488	4.26219	4.54885	4.55768	4.47754	4.52421	4.82779	5.48937	4.12531	4.39463	5.49041	4.47786	4.28167	6.15256	4.94336	4.7861
1552314_a_at	4.05165	3.93251	4.03392	3.96217	4.00288	4.05521	4.40569	4.11449	4.04195	4.27465	4.20706	4.089	4.21809	4.14827	4.01366	4.40352	3.95097	4.10101	4.23082	4.04397	4.49647	4.3436	4.65533	4.2088	4.14827	4.27795	4.24633	3.96129	4.16521
1552315_at	6.23503	6.11341	7.1638	6.90954	6.65849	6.95336	7.00416	6.99806	7.03609	6.5022	6.10718	6.59973	6.80197	6.23133	6.64637	6.40127	5.92781	5.57663	5.97407	5.53453	5.89171	5.95351	5.7724	6.10481	5.39582	5.47558	6.60718	6.2456	6.44092
1552316_a_at	6.40289	6.83995	7.66233	7.59635	7.42861	7.434	7.01794	7.1995	7.08567	6.48226	6.55517	7.11828	6.98992	6.01157	6.69479	6.75776	5.8027	5.75386	6.30843	5.69892	5.95729	4.5622	4.94518	6.42593	5.70386	4.82474	6.95787	6.52393	5.95952
1552318_at	5.21086	5.70829	6.32997	6.15514	5.88434	5.91926	5.36186	5.69386	5.60922	5.43375	5.52641	5.93008	5.46804	5.08395	6.08745	5.66779	4.75376	5.08368	5.47892	4.70543	4.8836	4.58489	3.84195	5.6003	4.75574	4.79264	5.77675	5.55478	5.16055
1552319_a_at	3.75136	3.64164	3.6992	3.79354	3.44705	3.64124	3.92107	3.68939	4.00556	3.94828	3.73363	3.73363	3.91417	3.78051	3.50565	3.70741	3.7437	4.00429	3.70188	3.74005	3.66254	4.78741	3.8662	3.68537	3.41571	3.6822	3.63713	3.71031	3.85667
1552320_a_at	3.25957	3.19807	3.17488	3.0555	3.20828	3.1269	3.26878	3.13527	3.3222	3.39387	3.02614	3.05332	3.09413	3.00993	2.87797	2.95851	3.21308	3.31928	3.06671	3.17108	3.08924	3.21939	3.2785	3.03823	3.36755	3.07257	2.98379	3.22811	3.08363
1552321_a_at	3.18297	3.20013	3.27716	3.28377	3.26044	3.29638	3.22995	3.27246	3.35146	3.33811	3.21697	3.44543	3.31204	3.14862	3.54857	3.04722	3.45198	3.24253	3.28399	3.14659	3.13761	3.65225	3.47398	3.08907	3.26686	3.6784	3.06778	3.20898	3.27641
1552322_at	3.1035	3.25308	2.96648	3.01435	3.13422	3.20614	3.18651	3.08335	3.09996	3.14342	2.89552	3.0905	3.07021	3.00467	3.19575	3.15174	3.19912	3.04296	3.0112	3.11077	3.0364	3.07671	3.09683	3.03312	3.1621	2.98379	3.28535	2.94924	3.10519
1552323_s_at	3.80495	3.82067	3.53888	3.58924	3.94815	3.68109	3.50475	3.658	3.5785	3.66971	3.54956	3.66187	3.69141	3.9672	3.66187	3.48763	3.56595	3.85947	3.79992	3.84464	3.66187	3.42094	3.66187	3.77589	3.90449	3.6218	3.65716	3.70586	3.61078
1552325_at	3.18547	3.2005	3.16782	3.14543	3.16677	3.00221	3.51177	3.2013	3.14479	3.12828	3.13901	3.18169	3.33415	3.3736	3.42588	3.16032	3.18024	3.04003	3.22601	3.01745	2.95219	3.43828	3.17464	3.23719	3.14302	3.02323	3.16991	3.1391	3.28395
1552326_a_at	4.59558	4.47582	4.48476	4.42631	4.7077	4.67391	4.47582	4.67494	4.82081	4.59971	4.31658	4.45463	4.25927	4.26579	4.46388	3.91465	4.47582	4.45809	4.40175	4.41728	4.46912	4.5792	4.69167	4.42202	4.38185	4.54083	4.73934	5.12154	4.51604
1552327_at	3.99598	3.89501	3.96208	3.88085	4.1862	4.02018	3.87535	3.86519	3.79774	3.58513	4.0373	4.00758	3.63399	4.28507	3.98814	4.24347	4.53734	4.18507	4.77619	3.95021	4.2924	3.83512	4.74926	4.15492	4.79814	4.5278	4.29529	4.15132	4.01907
1552329_at	4.90966	5.50639	5.10804	4.95148	5.55028	5.48002	4.83031	4.36097	4.13302	4.44531	4.36963	5.21686	5.15588	4.30056	4.32922	4.34527	5.31791	5.62165	5.79903	5.73876	6.05246	4.70341	4.40032	5.48492	6.26326	5.76409	5.31504	4.56304	4.62668
1552330_at	3.94381	4.0225	4.22862	3.83755	4.16014	4.26366	3.61366	4.18048	4.05994	3.99752	3.87588	4.08352	4.02472	3.9567	3.97777	3.87663	3.92049	3.98648	4.43589	3.81589	3.69144	3.6925	4.01652	4.25568	4.52784	3.38636	4.07784	3.69371	3.8807
1552332_at	6.94423	6.58075	6.63425	6.31745	6.6585	6.73541	6.61777	6.43687	6.7226	6.88026	6.78693	6.56517	6.57379	6.98579	6.52009	6.34471	6.6585	6.71262	6.53521	6.88201	6.71581	6.89898	7.41507	6.81059	6.9071	6.64397	6.51206	6.44454	6.58415
1552334_at	4.35388	4.34527	4.36595	4.37213	4.8699	4.5712	4.08714	3.93506	3.8336	4.14448	4.17858	4.36456	4.45077	4.39085	4.49999	4.32355	4.70841	4.42318	4.36595	4.36595	4.65079	4.19906	4.31681	4.59205	4.71081	4.47924	4.36595	4.06264	4.28131
1552335_at	4.6998	4.51468	4.29038	4.47113	4.31051	4.28243	4.78205	4.45841	4.70054	4.72852	4.71784	4.42882	4.54662	4.47113	4.12342	4.28819	4.33705	4.5972	4.36254	4.34946	4.44721	4.72336	4.47113	4.51468	4.42869	4.41218	4.58661	3.94809	4.37982
1552337_s_at	4.077	4.30232	4.64861	4.80994	4.25313	4.03055	4.22742	4.15356	4.25346	4.50539	3.9663	3.9389	4.14216	4.07506	4.19207	4.17268	4.20163	4.26135	4.02441	4.22517	4.01786	4.53978	4.60451	4.0424	4.1412	4.4249	4.26899	4.05289	4.29166
1552338_at	4.37557	4.39697	3.95501	4.13737	4.31679	4.3387	4.8085	4.16953	4.52123	4.46235	4.24458	3.95924	4.26869	4.34907	4.12591	4.08581	4.3651	4.19684	4.15212	4.33053	4.00384	5.01642	4.49468	4.15287	4.22226	4.23928	4.3408	4.12844	4.66113
1552340_at	4.1282	4.13443	4.07547	3.8906	3.76763	3.94986	3.73296	4.10523	3.96859	3.96208	3.94986	4.02031	3.87413	4.3526	3.87148	3.88746	3.77641	4.02449	3.95024	3.9614	3.72364	4.0578	4.33299	3.97728	3.7758	3.97578	3.98053	3.90005	3.91175
1552343_s_at	3.79116	4.17213	3.83741	3.56561	4.23736	3.89948	3.91803	3.5846	3.7273	3.68357	3.86842	3.89847	3.6395	3.86842	4.32466	4.22135	4.06903	3.95012	3.88319	3.86842	3.81272	4.02544	3.87477	3.74907	3.87663	4.23376	3.82225	3.64021	3.65719
1552344_s_at	4.74505	4.75297	4.51062	4.42715	5.2013	4.55184	4.20984	4.40373	4.27521	4.52653	4.34761	4.65677	4.52489	4.25528	3.96075	3.95568	4.51062	4.48671	5.01188	4.90015	5.19882	4.25503	4.83992	5.42406	4.36778	4.04817	4.94372	5.06312	4.71744
1552347_at	6.92226	7.59035	7.4611	7.25264	7.74167	7.43925	7.78385	7.42667	7.00386	7.19342	7.39657	7.76867	7.51134	7.45133	7.7829	8.08425	8.12044	8.32914	8.10482	7.4762	7.83965	7.05222	7.52806	7.59949	7.84852	8.30453	7.83473	7.46588	7.16534
1552348_at	6.17833	5.75976	5.83302	5.45919	5.59751	5.89888	5.58015	5.71627	6.19195	6.27055	5.76071	5.72429	5.3589	6.0597	5.67673	5.6174	5.6249	5.74517	5.47815	6.00406	5.91249	5.76071	6.20135	5.88247	5.91554	5.80456	5.57492	5.72357	5.34149
1552349_a_at	4.28425	4.11098	4.09354	4.02118	4.05776	4.15319	4.01389	4.1693	4.12793	4.23402	4.25089	3.89484	3.91009	4.11129	4.11656	3.84766	4.09354	4.22517	3.99927	4.09354	3.8893	4.64034	4.21151	4.19575	4.43609	3.86923	4.03277	4.06302	4.09354
1552354_at	4.78586	4.69007	4.71855	4.89879	4.41489	4.99515	5.1222	4.86585	5.2351	4.89699	5.13096	4.62775	4.70816	5.11949	4.81109	4.6351	4.83587	5.03008	4.54877	4.79618	4.70312	5.68575	5.17892	4.46915	4.87013	4.79066	4.69369	4.7834	4.91021
1552355_s_at	5.58003	5.40433	5.18695	5.31297	5.11142	5.2822	5.32169	5.15296	5.34244	5.74113	5.4163	4.99649	5.12651	5.34314	5.34017	5.25582	5.03646	5.29174	5.18605	5.52663	5.2572	5.07302	5.72283	5.24404	5.57149	5.18253	5.05932	5.3481	5.38013
1552359_at	3.21722	3.04392	3.14098	3.25942	3.13839	3.18504	3.11103	3.14692	3.32902	3.26599	3.06405	3.03148	3.12095	3.04632	3.20362	3.14908	3.09432	3.11314	3.01764	3.1349	3.28805	3.24596	3.18617	3.14375	3.22812	2.94263	2.90774	3.17825	3.02571
1552360_a_at	4.21419	4.37697	4.56431	4.38251	4.4719	4.30153	4.03489	4.42799	4.43428	4.36519	4.19822	4.40668	4.32375	4.50653	4.02426	4.10948	4.04577	4.23829	4.73853	4.03902	4.13766	3.97543	4.43142	4.62031	4.35751	4.41452	4.53901	4.66986	4.51812
1552362_a_at	4.22686	4.15311	4.17354	4.05278	4.13883	4.31196	4.25874	3.9447	3.98013	3.93984	4.41879	4.02223	3.90356	4.31232	4.12709	4.14609	3.97719	4.28373	3.85947	4.09388	4.05813	4.19622	4.03392	4.12624	4.19234	4.38444	3.86805	3.84435	4.12709
1552364_s_at	4.0115	3.9379	4.11883	4.078	4.0186	4.18103	3.99526	4.10494	4.07353	4.19011	4.36836	4.14313	4.09398	4.20254	4.01997	4.05198	3.95533	4.11883	3.8902	4.17845	4.0895	4.48472	4.18597	4.10051	4.22613	4.08905	4.39463	4.47582	4.66973
1552365_at	3.61581	4.14123	4.81282	4.24353	4.06522	3.70912	3.20122	4.64779	3.84262	3.27164	3.82929	3.73212	3.5724	3.48858	3.75567	3.53177	3.14756	3.22302	3.04685	3.28141	3.31403	3.07699	3.26332	3.35011	3.09776	3.25165	4.07562	3.2132	3.11087
1552367_a_at	3.65514	3.49081	3.77541	3.53631	3.63907	3.61977	3.24227	3.68935	3.66222	3.49658	3.4309	3.52069	3.44431	3.67903	3.18074	3.53773	3.09589	3.36533	3.28598	3.2354	3.18399	3.47645	3.37255	3.47151	3.1056	3.29848	3.61735	3.36642	3.52192
1552368_at	3.51023	3.61294	3.38038	3.41188	3.46624	3.3903	3.36715	3.5891	3.55488	3.45588	3.66751	3.47156	3.51584	3.23746	3.38038	3.51427	3.48562	3.51503	3.5778	3.48562	3.4543	3.50139	3.62959	3.45075	3.61786	3.45464	3.36951	3.42668	3.46799
1552370_at	4.81049	4.49118	4.61609	4.83914	5.42412	5.32738	4.30804	4.27903	4.22517	4.40088	4.4584	4.96192	5.07042	4.2568	4.61694	4.75122	4.83248	4.44751	5.07777	4.66449	4.63796	4.53704	4.61805	5.52034	4.94673	4.41549	4.76452	4.17808	4.55876
1552372_at	2.73091	2.86985	2.94433	2.88731	2.89638	2.88545	2.9699	2.88766	2.88766	2.87356	2.8431	2.80502	2.88892	2.99275	2.99313	2.93132	2.95831	2.82326	2.92022	2.87969	2.88731	2.85559	2.90987	2.88731	2.81201	2.86272	2.78882	2.96295	2.95361
1552373_s_at	3.08206	3.08531	2.96211	2.91078	2.87987	3.00467	3.05079	3.05079	3.01002	2.99963	3.10507	2.9048	3.09451	3.00467	2.91428	3.09819	3.04978	2.96911	3.03096	3.02095	2.95842	3.02785	3.04405	3.02093	2.98563	3.00995	3.00251	2.88085	2.93659
1552375_at	4.1957	4.19089	4.39649	4.24312	4.30456	4.31093	4.20788	4.6016	4.35642	4.31093	4.47001	4.29624	4.31439	4.0903	4.21112	4.72398	4.22747	4.43889	4.35416	4.25284	4.55775	4.04958	4.42504	4.49211	4.96267	4.1646	4.34061	4.38293	4.16796
1552377_s_at	6.45755	6.21564	6.12579	5.77888	5.88766	5.92444	5.81626	5.65698	6.23043	6.26739	6.00077	5.8528	5.79845	6.44615	5.85713	5.99108	5.80866	6.40218	5.92151	6.20716	6.01969	5.9788	6.57057	5.97569	6.06898	5.97378	5.82476	5.63723	5.79917
1552378_s_at	3.98054	4.16708	3.75327	3.97255	4.34938	3.97255	3.97255	4.01068	3.96087	3.90554	3.66439	3.9794	3.94792	3.94381	4.18774	4.11628	3.8877	3.82334	3.91651	4.18066	4.05666	3.78442	3.91493	3.98533	4.19712	3.45871	4.50513	4.13225	3.96073
1552379_at	2.89897	2.82887	2.80442	2.85262	2.85867	2.79261	2.93004	2.95701	2.77365	2.89264	2.75607	2.86549	2.90519	2.93004	3.01717	2.83899	3.14123	2.85745	2.94186	2.80139	2.89525	3.08384	2.86725	2.84084	2.82138	3.11388	2.88919	2.93013	2.96577
1552381_at	3.39213	3.25627	3.16818	3.25901	3.16667	3.53174	3.32847	3.32644	3.33586	3.19174	3.43904	3.0856	3.36059	3.25901	3.19478	3.25901	3.21368	3.16032	3.30772	3.14392	3.28203	3.3895	3.49628	3.25901	3.17936	3.42591	3.20114	3.38107	3.63894
1552383_at	6.56983	6.78991	6.58418	6.38965	6.51768	6.62447	6.64265	6.74547	6.85755	6.83869	6.68362	6.47002	6.75973	6.65037	6.43389	6.29501	6.50375	6.55965	6.62421	6.64885	6.56041	7.69233	7.18121	6.74065	6.74777	6.68348	6.83218	6.46835	6.46462
1552384_a_at	4.81485	4.60145	4.61785	4.51722	4.86616	4.50251	4.8216	4.82601	4.84589	4.79767	4.65293	4.59249	4.39848	4.79407	4.57806	4.48843	4.52957	4.69421	4.92396	4.75183	4.48704	5.03795	4.90241	4.87216	4.76146	4.91092	4.549	5.05007	4.76074
1552386_at	3.42263	3.59264	3.35759	3.36878	3.34268	3.40879	3.0946	3.05925	2.93514	3.55086	3.1831	3.78841	3.34563	3.40779	3.49993	3.61501	3.2182	3.07322	2.99624	3.16886	3.05851	2.91513	3.49404	3.66845	3.27366	3.04183	3.26604	3.03043	3.00726
1552388_at	5.94526	5.35923	5.6127	5.74949	5.53055	5.80776	6.144	5.07741	5.58377	5.37647	5.45903	5.00538	5.18114	5.47892	5.35241	5.59202	6.38223	6.04754	6.03678	5.66815	5.46323	6.01441	6.15419	5.70239	5.17939	6.48882	5.66305	5.53727	5.84102
1552389_at	2.88759	3.07174	3.23408	3.31571	3.17569	3.10256	3.21742	3.50259	3.06847	3.26622	3.34112	3.21151	3.31679	3.2593	3.58777	3.1342	3.39159	3.21742	3.08054	3.21096	3.1597	3.5065	3.35098	3.15451	3.09526	3.26339	3.11905	3.1624	3.40554
1552390_a_at	3.0539	3.09494	3.03537	3.065	3.01284	3.06853	3.10351	3.17927	3.11294	3.17333	3.11294	3.01455	3.18024	3.42733	3.04683	3.18617	3.11294	3.10351	2.90189	3.0602	3.17927	3.22314	3.25002	3.11294	3.1393	3.10188	3.1672	3.17042	3.13812
1552391_at	3.94515	3.59861	3.67484	3.86749	3.54103	3.61677	4.14495	4.19723	3.816	3.84258	3.59295	4.04392	4.21979	3.84752	4.16557	3.87161	4.0208	3.73408	3.65288	3.75567	3.69899	4.89913	3.81186	3.72515	3.70909	3.84258	3.64665	3.98276	4.01907
1552393_at	2.95758	2.93514	2.95991	2.99892	2.77512	2.89812	2.89812	2.99873	2.78292	2.85058	3.00072	2.84272	2.89812	3.21274	3.08977	2.98721	3.18997	2.78114	2.86079	2.70371	2.89812	2.89812	3.00206	2.82223	2.71412	2.85352	2.82859	2.96208	3.02186
1552394_a_at	3.25457	3.37332	3.33161	3.33793	3.03577	3.31657	3.25457	3.23087	3.39752	3.25457	3.18324	3.23748	3.25771	3.23651	3.29139	3.28915	3.2635	3.16176	3.32298	3.35939	3.25036	3.25457	3.18617	3.02883	3.05535	3.41967	3.19314	3.0975	3.32066
1552395_at	6.35452	6.24896	6.15301	5.85223	6.2052	6.24938	6.06844	5.8038	6.62025	6.346	6.4335	5.87817	5.90524	6.27265	5.97802	5.79587	6.10608	6.23619	5.98967	6.14761	6.08838	6.31238	6.64412	6.16686	6.2086	6.21809	5.84523	5.84224	5.95927
1552396_at	3.83027	3.82491	3.89689	3.73696	3.83027	3.84174	3.66246	3.71283	4.00877	4.07038	3.91466	3.86623	3.71716	4.48469	3.72838	3.78266	3.73139	3.86836	3.80168	3.6872	3.75135	4.15688	4.0664	3.83027	3.83258	3.73746	3.51178	3.68432	3.78393
1552398_a_at	3.12151	3.31415	3.12606	3.26086	3.27842	3.24198	3.19234	3.1514	3.17681	3.19694	3.02444	3.06749	3.20933	3.82952	3.15822	3.18392	3.18969	3.11386	3.14676	3.26381	3.15886	3.42793	3.25955	3.63626	3.2911	3.295	3.10843	3.23557	3.12572
1552399_a_at	3.94786	4.13736	3.95201	4.35777	4.25236	4.25168	4.64669	4.26022	4.04592	4.44631	4.22126	4.14034	4.49719	3.92464	4.29934	3.95039	4.5103	4.29397	4.18963	4.40379	3.94006	5.09575	3.90933	4.16696	3.77642	4.27556	4.18772	3.99217	4.14034
1552400_a_at	3.88019	3.95022	3.97974	3.98938	3.75328	3.77612	4.27297	3.76559	3.79956	3.92324	3.92324	3.82476	3.82272	4.32011	3.92324	4.23368	3.95045	3.82826	3.89168	3.77583	3.93011	4.20467	4.28794	3.7936	3.91723	3.91564	3.73363	4.0408	3.93573
1552401_a_at	3.64983	3.53903	3.79448	3.50895	3.5251	3.64133	3.55521	3.63519	3.99856	3.90848	3.78181	3.69933	3.6444	3.45631	3.65407	3.70998	3.56271	3.71319	3.61044	3.47018	3.51692	3.8082	3.69092	3.65134	3.52245	3.34286	3.50132	3.5154	3.61044
1552402_at	3.96039	3.94545	3.60031	3.76852	3.53702	3.80157	3.76972	3.674	3.86419	3.69562	3.9113	3.74574	3.7137	3.80323	3.57748	3.85701	3.838	3.63096	3.67937	3.93605	3.78384	4.09551	3.90992	3.77285	3.61144	3.53678	3.70703	3.71422	3.88275
1552405_at	4.22701	4.16924	4.21381	4.04053	3.94381	4.39873	4.07721	4.10687	4.38362	4.46069	4.30639	4.07974	3.94489	4.12095	4.15875	4.0152	3.93056	4.24174	4.09189	4.17233	3.90396	4.46387	4.58209	4.09409	4.16435	4.20426	4.07721	4.2895	4.12709
1552408_at	3.57226	3.24913	3.52108	3.35583	3.29583	3.37303	3.84993	3.59424	3.6192	3.64866	3.4631	3.3796	3.54811	4.27074	3.44511	3.57783	3.41585	3.52037	3.34781	3.22215	3.56816	3.54145	3.45248	3.47417	3.38721	3.54203	3.21152	3.47702	3.58025
1552409_a_at	5.24152	5.37072	5.08781	5.0118	4.97482	5.14416	4.74152	5.0345	4.99723	5.07203	4.88	5.10007	5.02404	5.3198	5.02148	4.8543	4.76347	4.80119	5.0569	5.21686	5.00004	5.08522	5.13235	5.25349	5.31788	5.07655	5.154	4.75218	4.80606
1552410_at	4.3382	3.96982	4.02118	3.98608	4.09715	4.04409	3.98163	4.02291	4.20159	4.42108	4.15712	3.92391	4.14191	4.14191	3.62693	4.14947	4.20189	4.61455	4.20111	4.13494	4.11825	4.14191	4.35736	4.1489	4.26005	3.97174	4.20189	4.13494	4.14112
1552411_at	6.49707	6.16487	5.91723	5.73275	5.92525	5.77629	5.43854	5.42867	6.30578	5.80881	5.75937	5.8778	5.28971	6.25335	5.40578	5.81853	5.18801	6.2808	5.76928	6.10286	6.0433	4.94305	6.39478	6.24363	6.36673	5.61201	5.91276	5.78923	6.07978
1552412_a_at	3.46788	3.44774	3.34879	3.32501	3.35349	3.52162	3.58604	3.53619	3.66385	3.5761	3.47342	3.44708	3.1327	3.55337	3.53656	3.44924	3.38938	3.4505	3.3712	3.19739	3.4453	3.57001	3.84822	3.50182	3.3314	3.56722	3.2938	3.44077	3.44447
1552414_at	4.25738	4.07884	3.99152	3.95491	3.85962	4.05673	4.00774	4.1119	4.29126	4.40708	4.20447	4.02762	4.07825	3.86352	4.07825	3.9326	4.08829	4.21772	3.97822	4.07825	4.14653	4.11913	4.60654	4.24939	4.07825	3.98827	3.87213	3.93812	4.04192
1552415_a_at	4.2892	4.14447	4.03224	3.97719	4.00709	4.15126	4.45282	4.10735	4.24294	4.17438	4.09393	4.25638	4.17112	4.36014	4.31018	4.17438	4.22909	4.09927	3.94468	4.28357	4.01446	4.25196	4.51671	4.28203	4.21639	4.12059	4.14987	4.30602	4.58055
1552417_a_at	3.8312	4.01327	4.11801	3.8662	4.09727	3.82138	3.64413	3.89304	3.88179	3.94034	3.88179	3.90341	3.77583	3.41741	3.49363	3.54626	3.69282	3.81463	4.19849	4.14198	4.06934	3.63601	4.29246	4.54982	3.40844	3.88179	4.37273	3.898	3.87075
1552418_at	4.19181	4.35602	4.27465	4.07671	4.08042	4.30606	4.35067	4.21466	4.50619	4.26069	4.3018	4.24596	4.02495	4.56874	4.41106	4.90492	4.02578	3.9707	4.06575	4.31089	4.18108	4.22545	4.64819	4.27465	4.33555	4.526	4.39463	4.27465	4.34024
1552419_s_at	5.25941	5.31839	5.11233	5.25987	5.02493	4.99898	5.40796	5.21008	5.58367	5.36324	5.24601	5.16414	5.09446	5.77024	5.42923	5.30521	5.02096	5.19997	4.99058	5.29742	5.21686	5.04321	5.48422	5.03693	5.33536	5.20826	4.91277	5.01318	5.21686
1552421_a_at	3.29445	3.26063	3.24198	3.43898	3.35493	3.08681	3.61287	3.58272	3.60627	3.30008	3.61059	3.42507	3.36808	3.54244	3.31205	3.25102	3.48585	3.18776	3.18024	3.3291	3.39535	3.61852	3.42486	3.31684	3.36808	3.21654	3.46234	3.06869	3.45844
1552422_at	4.74505	4.52415	4.5195	5.04872	4.20689	4.28832	5.22833	4.66637	4.8449	4.82934	4.25305	4.72618	4.90661	4.91014	4.86302	4.80593	4.55003	4.44702	4.41482	4.55744	4.27972	5.12885	4.21613	4.64884	4.6383	4.64884	4.61805	4.64919	4.78046
1552423_at	5.28648	5.23615	5.20367	5.31606	4.95424	5.42886	4.89824	5.13455	5.26198	5.5302	5.2057	4.87457	4.98411	5.36138	5.21977	5.08911	4.8999	5.3183	5.05972	5.25389	5.08761	5.17798	5.55964	5.22779	5.18236	4.9988	4.88792	5.17798	5.04224
1552424_at	3.21833	3.4069	3.40769	3.55574	3.3284	3.37041	3.90807	3.79984	3.33276	3.55574	3.37679	3.54063	3.74312	3.68034	3.56355	3.41578	3.79451	3.41729	3.36409	3.39321	3.26474	3.95948	3.52298	3.38622	3.16855	3.36059	3.24854	3.87806	3.55602
1552425_a_at	4.41099	3.95433	4.19999	4.03311	3.9034	4.06261	4.13609	4.3947	3.97937	4.24288	4.06261	3.92898	3.9925	4.08923	4.23089	4.06261	4.00118	4.19694	4.11317	3.99431	3.91792	3.99829	4.25099	4.03931	4.01999	4.09247	3.73416	4.15962	4.38076
1552426_a_at	8.1896	8.47597	8.67233	8.58139	9.07115	8.5855	7.72663	8.41647	8.17548	7.83212	8.28323	8.50243	8.01912	7.53504	7.89597	7.83467	7.99895	8.3994	8.81764	8.65576	8.83706	7.22779	6.25333	8.88054	8.65681	7.73727	8.66782	8.5647	7.98364
1552427_at	2.92967	3.19354	3.27185	3.07682	3.39111	3.3749	3.02091	3.20453	3.03692	2.97298	3.086	3.25318	3.16996	3.40418	3.30557	3.09041	3.08704	3.07841	3.35987	2.96446	3.12513	3.03462	2.94914	3.13716	3.32998	3.14468	3.07566	3.12865	2.98569
1552430_at	3.15898	3.14756	3.07384	3.04766	3.3464	2.95901	3.16242	3.07068	3.22459	3.08273	2.77676	3.04054	3.1276	3.29187	3.08315	3.13314	3.07483	3.05649	3.10221	2.92328	3.07556	3.25947	2.99895	2.96617	3.13312	3.12453	3.17445	2.999	3.07483
1552432_at	4.35047	4.21705	4.18035	4.41991	4.28535	4.47571	4.40021	4.40214	4.5369	4.62846	4.71391	3.9717	4.01708	4.48722	4.36595	4.29384	4.33062	4.51125	4.19953	4.26113	4.36782	4.55191	4.36595	4.36595	4.37233	4.27515	4.2337	4.38836	4.46066
1552436_a_at	4.18681	4.29571	4.19575	3.91487	3.97719	4.20211	4.36375	4.253	4.22728	4.40947	4.36654	4.09779	4.17844	4.19575	4.22655	4.24961	4.16158	3.94895	4.30221	4.17741	4.17405	4.73128	4.45901	4.04879	4.13517	4.16032	4.11848	3.994	4.14102
1552438_a_at	3.48726	3.3823	3.31288	3.17351	3.15586	3.15214	3.11478	3.02089	3.44909	3.11069	3.22819	3.18716	3.12912	3.20702	3.07156	3.30813	2.98878	3.21969	3.23212	3.11155	3.32856	3.12604	3.3057	3.30155	3.31279	3.02171	3.36923	3.24395	2.95809
1552439_s_at	3.29564	3.21455	3.24426	3.22156	3.12057	3.14261	3.51379	3.23699	3.18129	3.07197	3.21455	3.29	3.37417	3.33675	3.41724	3.15428	3.09548	3.29152	3.11238	3.21455	3.11195	3.29071	3.21455	3.11944	3.08366	3.05326	3.03786	3.12006	3.32365
1552440_at	4.23203	3.88719	4.27161	3.78587	4.21723	4.22746	4.54423	4.3965	4.0522	4.34715	4.03563	4.22089	4.14191	4.14191	4.14792	4.13508	3.96552	4.1141	4.44849	4.2887	3.92263	4.22408	4.1422	4.2713	4.04083	4.08403	4.14191	4.14191	4.10889
1552445_a_at	3.77641	3.50905	3.47392	3.5023	3.4634	3.53027	3.41922	3.38546	3.75093	3.54984	3.55808	3.35391	3.52565	3.58041	3.60296	3.5023	3.54984	3.79366	3.5023	3.5904	3.46738	3.35053	3.75343	3.49827	3.53329	3.2546	3.659	3.39204	3.57014
1552448_a_at	3.64962	3.38403	3.19845	3.52175	3.2012	3.34014	3.5098	3.62426	3.46523	3.60704	3.41282	3.22147	3.42125	3.48056	3.46523	3.57022	3.44304	3.55458	3.43122	3.45582	3.36901	3.44864	3.59502	3.31853	3.37625	3.53906	3.4583	3.52511	3.50387
1552449_a_at	3.57226	3.82421	3.60959	3.74496	3.68672	3.75856	3.75109	3.74496	3.90343	3.74496	3.68193	3.70047	3.93295	3.67482	3.75295	3.45899	3.74409	3.74496	3.74496	3.78145	3.70909	4.45695	3.78044	3.6323	3.67468	3.836	3.58722	3.62219	3.80024
1552450_a_at	5.59913	5.22865	5.25194	4.86855	5.10232	5.21086	5.35142	5.01656	5.2883	5.35785	5.30029	5.18923	5.02391	5.58896	5.10714	5.06687	5.03163	5.26395	5.03045	5.30099	5.31619	5.40508	5.74664	5.17065	5.55209	4.98234	5.0593	5.25349	5.17884
1552452_at	3.54485	3.37649	3.48617	3.48308	3.36481	3.3956	3.47757	3.61624	3.52849	3.50706	3.37679	3.27318	3.39222	3.33656	3.31158	3.58676	3.43636	3.42268	3.51272	3.43636	3.39635	3.40714	3.35764	3.43279	3.58328	3.43636	3.60622	3.20075	3.38655
1552453_a_at	3.71329	3.68692	3.74398	3.66395	3.67119	3.61156	3.59683	3.69192	3.66549	3.74398	3.93021	3.67816	3.7556	3.94922	3.69913	3.48983	3.74398	3.75371	3.81269	3.74398	3.67051	3.88456	4.30343	3.87711	3.84478	3.73816	3.6014	3.83624	3.78247
1552455_at	6.69611	7.0184	6.90306	6.70504	7.10935	7.00585	8.4247	6.9081	6.7094	7.92497	7.9221	7.56175	7.63297	8.11073	6.90187	6.90129	8.66777	8.71866	7.96837	8.27061	8.3985	8.41287	7.28587	6.63851	9.72952	8.82966	6.71158	7.43471	8.38073
1552456_a_at	3.81582	3.50371	3.72545	3.63781	3.63177	3.69211	3.75929	3.61222	3.95425	3.97701	3.71419	3.71419	3.76169	3.71419	3.48008	3.8108	3.88455	3.63267	3.47451	3.8288	3.63321	4.05084	3.71419	3.61225	3.84698	3.83027	3.41391	3.65197	3.77341
1552457_a_at	3.83532	3.94892	3.72931	3.64937	3.97192	3.9668	3.80576	3.67266	3.73004	3.75323	3.71667	3.83499	3.82011	3.99593	3.80519	3.95549	3.74239	3.71667	3.79498	3.98482	3.99512	3.6343	3.89061	4.25967	4.20165	3.90221	3.8517	3.62868	3.72389
1552458_at	3.57208	3.39583	3.31296	3.43058	3.24211	3.43257	3.2975	3.42792	3.58128	3.52935	3.81442	3.28091	3.33315	3.75946	3.33278	3.07466	3.14828	3.62892	3.1911	3.27196	3.36643	3.9026	3.6694	3.26081	3.54778	3.1527	3.38136	3.39583	3.3818
1552459_a_at	3.81965	4.2118	4.02545	4.03888	3.77234	3.87019	4.79346	3.84378	4.16189	4.18037	3.83755	3.82094	4.19257	4.36014	4.15697	3.67628	4.0739	3.99942	4.04156	4.21424	3.74426	4.69819	4.03514	4.03155	3.77138	4.18449	3.81057	3.91937	4.2465
1552461_at	3.19665	3.108	3.01346	2.94704	3.06025	3.05539	3.11317	3.1342	3.3378	3.24976	3.27429	2.95881	3.12109	3.44205	3.27064	2.98235	3.11317	3.273	2.9688	3.25729	3.13573	3.07322	3.14256	3.19858	3.13852	3.11317	3.12007	2.98895	3.30414
1552463_at	3.44543	3.36044	3.44418	3.48173	3.39637	3.25602	3.58979	3.4241	3.45016	3.74541	3.17235	3.40198	3.59065	3.59533	3.26064	3.25387	3.40198	3.43466	3.02174	3.38187	3.25355	3.52519	3.77393	3.46467	3.36399	3.57154	3.05744	3.31457	3.38271
1552466_x_at	3.3632	3.23015	3.00212	3.09529	3.05579	2.97539	3.16148	3.23048	3.29535	3.07546	3.21186	3.13474	3.0716	2.98129	3.0924	3.02948	3.0924	3.17952	3.03043	3.16204	3.05361	3.55761	3.24614	2.96802	3.27963	3.03928	2.97	3.09177	3.09406
1552467_at	7.13983	7.04084	7.05304	6.94302	6.7884	6.94155	6.91279	6.91597	6.8242	7.17637	7.02595	6.88165	6.94768	6.85072	7.19516	6.63601	6.72177	6.94155	6.77379	7.11239	6.86546	7.12328	7.16142	6.90144	7.03327	6.68452	6.71644	6.79305	7.06917
1552468_a_at	3.94829	3.81899	3.75951	3.34456	3.63438	3.64958	3.71531	3.70188	3.805	3.73696	3.69057	3.53846	3.55359	3.91787	3.91091	3.72098	3.51923	3.81572	3.70918	3.89543	3.73246	3.57082	3.96728	3.77972	3.71087	3.56001	3.56559	3.54412	3.80595
1552470_a_at	3.46609	3.33743	3.25788	3.24377	3.41293	3.11293	3.52398	3.35904	3.45847	3.49726	3.14277	3.28842	3.44529	3.08317	3.42782	3.57099	3.41707	3.53536	3.48923	3.42662	3.49176	4.25059	3.47122	3.51051	3.37679	3.55893	3.20484	3.3389	3.44486
1552472_a_at	4.40565	4.43317	4.46288	4.38784	4.85121	4.51323	4.25704	4.23241	4.07923	4.1	4.16941	4.53087	4.21681	4.08289	4.43617	4.26058	4.08447	4.56477	4.21681	4.28003	4.18249	4.0641	4.03847	4.25951	4.18678	4.36449	5.18245	4.16116	4.31672
1552473_at	7.45953	6.94622	7.19367	6.75494	6.6797	6.99906	6.69652	6.97921	7.29282	7.4459	7.38869	6.70984	6.61588	7.14337	6.65681	6.73143	6.81824	6.95958	6.83449	7.1743	6.98248	6.97388	7.74256	7.07405	6.75978	6.94845	6.68138	6.94845	6.7265
1552474_a_at	7.73147	7.39827	7.24241	7.50855	7.44192	7.38965	7.43214	7.50616	7.58126	7.79558	7.61888	7.64825	7.78563	7.68299	7.30801	7.26236	7.48067	7.29848	7.1092	7.90663	7.51733	8.13691	8.28764	7.71896	7.03227	7.36974	7.2482	7.40812	7.67362
1552476_s_at	5.83535	5.98261	6.21444	6.07802	5.78319	5.96426	5.62568	6.07586	6.12963	6.26107	5.7157	5.62768	5.88855	5.4186	5.16794	5.36808	5.91437	5.96772	6.34285	5.91784	5.95608	6.32423	6.01245	6.08369	5.93155	5.50626	5.21086	5.93155	6.72515
1552477_a_at	3.76421	3.81497	4.61287	3.92593	4.01235	3.8652	3.97277	3.75364	3.92459	4.28892	4.1772	3.59608	3.61729	3.38018	3.46339	3.86183	4.01969	3.8406	3.7492	4.03909	3.89471	3.71734	3.66034	3.87739	3.81581	3.8406	3.75977	3.72653	3.70111
1552478_a_at	3.57226	3.33088	3.55145	3.25821	3.41283	3.4685	3.69629	3.77014	3.29381	3.51761	3.64365	3.2998	3.47365	3.3821	3.468	3.4827	3.31169	3.34293	3.44236	3.4413	3.42223	3.52459	3.38803	3.44441	3.33352	3.49874	3.27753	3.44502	3.47399
1552480_s_at	2.95857	3.0546	3.07754	2.85238	3.07655	2.88379	2.97114	2.97944	2.97225	2.94711	2.92387	3.0097	3.0146	3.11745	3.1621	2.90235	3.09083	2.90179	2.9144	2.92069	3.03043	2.97631	2.88047	2.7987	2.91809	3.06388	3.10241	3.16413	2.9839
1552481_s_at	3.83532	3.78135	3.9532	4.08291	3.91686	3.91367	4.12254	3.97868	3.95021	4.07609	3.81062	3.81365	3.85363	3.57232	3.52745	3.75432	3.80051	3.81074	3.89271	3.64486	3.88309	3.79844	3.79327	4.14833	4.11145	3.70676	4.13904	4.04965	3.73296
1552482_at	4.05029	4.11628	3.58502	3.92406	3.9543	3.77994	3.90982	3.7432	3.58398	3.95539	3.8662	3.93813	3.91196	3.75002	4.05962	4.13235	3.94635	3.81919	3.37784	4.04056	3.8662	3.68241	3.8662	3.23608	3.87335	3.29009	3.68951	4.01145	3.83341
1552484_at	5.5692	5.53227	5.59626	5.33757	5.34379	5.57102	5.41325	5.36613	5.93343	5.77708	5.76411	5.38305	5.16828	5.44961	5.24302	5.1851	5.17521	5.513	5.41447	5.60265	5.37462	5.82196	5.67286	5.49487	5.62765	5.50144	5.2223	4.92153	5.26695
1552485_at	4.23889	4.56335	4.77633	4.82376	4.80608	4.61783	3.74233	4.04606	4.30119	3.81653	4.22992	4.24641	3.83941	4.30065	4.09639	4.15979	4.06074	4.68369	4.93194	4.31721	4.5227	3.26622	4.14281	4.73848	3.94155	4.33446	4.86736	3.98063	4.11049
1552486_s_at	3.99198	4.25262	4.90017	4.39692	4.81893	4.27644	3.723	4.16833	3.98078	3.65988	4.10833	4.01507	3.98025	3.81044	3.97644	4.15004	4.12894	3.95107	4.36254	3.76229	4.08642	3.51969	3.39173	4.1718	3.3115	3.7975	4.35407	3.76028	3.74695
1552487_a_at	2.79098	3.04907	2.77547	2.97	2.86498	3.11533	2.96376	2.97589	2.87775	2.92401	3.00226	2.96788	2.97	3.11699	3.07882	2.88386	3.08927	2.96788	2.90824	2.89227	3.00502	2.96788	3.12362	3.00785	3.21629	2.90873	2.98469	2.94848	3.1455
1552489_s_at	3.15034	3.06062	3.05412	3.09385	3.12716	3.17768	3.15059	3.03421	3.01982	3.18716	2.99954	3.00874	3.0311	3.33585	3.13858	3.07677	3.18618	3.0924	3.13712	3.02968	3.13858	3.1549	3.02835	3.11647	3.04388	3.01093	3.1035	3.13312	3.37881
1552490_at	3.70579	3.69135	3.73939	3.73774	3.66379	3.61557	3.56931	3.59846	3.92398	3.86495	4.01316	3.5672	3.66379	3.64751	3.62609	3.79826	3.64952	3.85007	3.50224	3.66379	3.61087	3.80124	3.74264	3.8461	3.65096	3.58097	3.46884	3.85114	3.60158
1552491_at	4.64237	4.75002	4.49363	4.61953	4.60288	4.54885	4.77467	4.67331	5.01918	4.93375	4.81531	4.56973	4.42564	4.98186	4.78477	4.71038	4.75791	4.61507	4.72073	4.8397	4.47047	4.67598	5.09025	4.77629	4.70769	4.89336	4.73881	4.5878	4.62724
1552493_s_at	4.05091	4.05737	3.88103	3.7731	4.0227	3.96631	4.22253	4.02781	4.34826	4.11152	4.13031	3.82083	4.0634	4.14665	3.96713	4.09161	4.12794	3.93419	4.04406	4.13265	3.96411	4.43486	4.59488	4.03324	4.20185	4.04406	3.95522	3.84975	4.1679
1552494_at	4.30436	4.62171	4.28659	4.10245	4.36194	4.50667	4.76269	4.64796	4.65353	4.61079	4.66193	4.31155	4.20213	4.44587	4.24167	4.2148	4.44587	4.49222	4.42084	4.52959	4.35018	5.14938	4.65636	4.44587	4.55842	4.49915	4.16691	4.42591	4.77071
1552496_a_at	3.39699	3.58511	3.21568	3.35749	3.40298	3.53782	3.83309	3.28773	3.63337	3.58347	3.32317	3.68826	3.50365	3.57521	3.39032	3.28536	3.49088	3.51663	3.33337	3.47923	3.49214	3.77416	3.40396	3.42849	3.49088	3.47096	3.32526	3.58144	3.49088
1552497_a_at	5.11219	5.25603	5.02426	5.30249	4.66851	5.01629	5.21885	5.31186	5.42726	5.1749	4.71784	5.02638	5.05036	5.30268	5.42804	5.1681	4.40373	5.03281	4.4908	4.81021	4.72087	4.49975	5.70322	4.63663	5.15339	4.89186	5.16935	4.56165	4.43549
1552498_at	4.32437	3.97257	4.08964	3.78922	3.8743	4.05392	4.17545	4.10896	4.21829	4.07261	4.05733	4.03969	3.95665	4.1973	3.63343	3.97323	4.11883	4.26877	4.14462	4.24215	4.13482	4.04152	4.59075	4.07816	4.23534	3.91368	3.72998	4.02139	4.09776
1552499_a_at	3.64478	3.60745	3.69508	3.607	3.65829	3.51658	3.59072	3.51181	3.68276	3.58398	3.70495	3.4156	3.45706	3.72327	3.49615	3.83561	3.74373	3.83561	3.30376	3.70592	3.607	3.29497	3.54188	3.40913	3.80533	3.607	3.50345	3.44135	3.72413
1552501_a_at	5.91806	5.93934	5.87587	5.57358	5.68141	5.56143	5.77237	5.77573	6.1279	5.9906	5.5984	5.7847	5.73542	5.63561	5.41822	5.53574	6.03792	6.01171	5.6757	6.03012	5.67881	5.8074	6.0457	5.46271	6.26613	5.22046	5.4269	5.68157	6.01343
1552502_s_at	3.2013	3.18844	3.36874	3.31288	3.28841	3.29206	3.00874	3.243	3.33897	3.55821	3.31916	3.29842	3.50551	3.71419	3.12001	3.18211	3.21813	3.36803	3.37406	3.27645	3.36387	3.37191	3.30293	3.28684	3.3403	3.41052	3.29405	3.16475	3.34652
1552503_at	4.19064	4.11883	3.75806	3.81053	4.09733	3.76159	4.11883	3.93506	4.30219	4.28223	4.12834	4.0099	4.17179	3.95299	4.06712	4.14787	3.85519	4.11883	4.09743	4.27102	4.20208	4.43832	4.11883	4.26704	4.33563	3.79378	4.02161	4.26414	4.34302
1552504_a_at	6.40852	6.19466	6.07287	6.29902	5.95272	5.856	6.3209	6.2726	6.26928	6.55185	6.002	6.03569	6.29513	6.31454	6.87438	6.68018	6.27741	6.14785	5.70931	6.0744	5.7023	6.48885	5.86435	5.63346	5.87282	6.31226	5.42073	6.05817	6.26208
1552506_at	3.93025	3.68405	3.60569	3.79691	3.64171	3.6562	3.79996	3.7729	4.13927	4.14957	3.67953	3.75093	3.52493	4.19826	3.59775	3.60724	3.672	3.79791	3.57928	3.77259	3.74037	4.07316	3.70257	3.61596	3.81646	3.40966	3.72058	3.97789	3.68742
1552507_at	5.41375	5.06277	6.63822	6.30866	5.83916	5.30864	5.25451	6.2689	5.71177	5.70837	5.39842	5.48767	5.51123	5.16158	4.24774	4.6883	4.92416	4.66802	4.36091	4.86443	4.9394	5.48947	5.31886	6.01983	4.27175	5.51902	5.54064	6.58024	4.81924
1552508_at	6.15937	5.40188	7.34493	7.01658	6.42231	5.81486	6.34438	7.38842	6.17368	6.31902	6.28901	6.40847	6.20719	5.75094	5.17488	5.12118	5.96097	5.609	5.30622	5.86356	5.28431	6.78544	6.71148	6.76347	5.09917	6.44423	5.89299	7.46025	5.63973
1552509_a_at	4.83261	4.9809	5.13297	4.55648	4.98963	4.99116	5.26956	4.67475	4.96651	4.41761	4.50874	4.53588	4.5583	4.80453	4.74777	4.5265	5.21557	5.53748	4.86692	4.93448	4.88915	4.87076	5.32197	5.16307	4.91228	4.64318	6.18085	4.51735	4.63842
1552510_at	7.37851	7.37726	7.39888	7.23596	7.33124	7.44567	7.0313	7.12915	7.56013	7.2654	7.42776	7.16626	6.99082	7.11663	7.07553	7.02654	7.23781	7.3651	7.1631	7.54939	7.15715	7.56981	7.62752	7.34376	7.3439	7.22936	7.28893	7.17918	7.2393
1552511_a_at	3.23161	3.04479	3.29748	3.07322	3.14633	2.99737	3.80264	3.49399	3.35789	3.30235	3.21466	3.29748	3.24719	3.32262	3.21138	3.27588	3.42735	3.25884	3.29303	3.17328	3.19776	3.61103	3.28912	3.0415	3.25884	3.23001	3.05079	3.13973	3.42922
1552514_at	3.15456	3.36288	3.35934	3.09098	3.44648	3.25895	3.37007	3.21545	3.2715	3.16202	3.3795	3.31584	3.32079	3.31434	3.18153	3.18617	3.28825	3.2457	3.10274	3.29815	3.10931	3.53895	3.36909	3.31584	3.20835	3.23063	3.22104	3.32304	3.10387
1552515_at	3.837	3.56061	3.37865	3.48173	3.47599	3.51617	3.39735	3.43087	3.71654	3.62234	3.61793	3.4463	3.47613	3.55561	3.28034	3.32234	3.64443	3.62975	3.46816	3.65929	3.40915	3.61679	3.60098	3.51418	3.62053	3.36149	3.3545	3.5323	3.50386
1552516_a_at	5.41617	5.82141	5.69931	5.39871	5.25097	5.34435	4.9279	5.44782	5.08088	5.44782	5.43234	5.37599	5.66221	4.76747	5.11893	4.90295	5.67605	5.01633	5.28272	5.74443	5.73017	5.52315	6.02586	5.38269	5.44782	5.0394	5.60404	5.93683	5.71723
1552518_s_at	3.51438	3.42735	3.48254	3.27794	3.47242	3.49215	3.79691	3.42735	3.49374	3.24828	3.26366	3.29902	3.42735	3.47884	3.44552	3.46931	3.46661	3.41056	3.22294	3.44442	3.35878	3.40504	3.38054	3.30995	3.22959	3.44915	3.30464	3.50057	3.67353
1552519_at	3.5888	3.76725	4.10076	3.78145	3.83902	3.84283	3.8208	3.5428	3.702	3.69934	3.96265	3.78145	3.53903	4.17932	3.8807	3.85906	3.41286	3.87621	3.71574	3.78358	3.63632	3.21531	3.78145	3.82827	3.81619	3.97578	4.99986	3.64044	3.61156
1552520_at	3.94366	3.64366	3.42571	3.35312	3.3414	3.58398	3.65486	3.26506	3.49459	3.49726	3.47985	3.28659	3.32737	3.6914	3.43133	3.68028	3.27251	3.62393	3.71504	3.59664	3.65264	3.18967	3.61679	3.60602	3.55041	3.40013	3.5938	3.59778	3.49726
1552521_a_at	3.05368	3.32402	3.146	3.05002	3.25778	3.26154	3.11388	3.08522	3.01251	3.13966	3.21635	3.07115	3.10405	3.08855	3.04657	2.97087	3.22912	3.24077	3.42922	3.20642	3.30293	3.08242	3.32144	3.62043	3.16034	3.04914	3.07476	3.19617	3.14418
1552522_at	2.89977	2.94064	3.04219	2.95969	2.68984	2.84462	3.11745	3.11385	3.03027	2.92639	2.80616	2.94116	3.06738	2.92466	3.11969	2.94064	2.92254	2.89564	2.87438	2.76992	2.80776	3.08351	3.03573	2.83789	2.91494	2.77945	2.83324	3.12425	3.0336
1552523_a_at	3.81304	3.60365	3.53791	3.7692	3.63881	3.50137	4.1945	3.66245	3.57968	3.79856	3.64503	3.7771	3.8602	3.71419	3.95782	3.67713	3.62378	3.70037	3.75258	3.7718	3.57961	3.9243	3.7169	3.72688	3.6618	3.65488	3.73363	3.98767	3.85416
1552524_at	6.06634	5.7398	5.75622	5.53541	5.51464	5.7239	5.86697	5.73821	5.96299	6.1136	6.20545	5.73304	5.66934	6.04927	5.73619	5.65049	5.75144	5.99466	5.73396	6.11304	5.70317	6.21782	6.12855	5.98029	5.87116	5.95685	5.49121	5.57041	5.97284
1552526_at	4.21863	3.87009	3.55098	4.03514	3.67268	3.96711	3.88762	4.12679	3.98646	4.19221	3.64875	4.04491	4.25161	3.86842	3.86985	3.90896	3.69689	3.96613	3.77091	4.01404	4.1727	4.09095	3.80381	4.13527	3.9974	4.09551	3.75651	3.79914	4.22785
1552528_at	6.13808	6.16958	5.91023	5.54953	6.11494	5.82172	5.9648	5.9123	6.18036	6.43056	6.46422	5.99987	5.96323	6.15942	5.92397	6.05303	6.3349	5.85662	5.67488	5.99898	5.6465	6.00397	6.8423	5.72634	5.93293	5.82313	5.95933	6.08072	6.13009
1552531_a_at	3.82531	3.24953	3.4535	3.3081	3.40554	3.64287	3.36715	3.14901	3.66876	3.53701	3.40666	3.46115	3.21572	3.67032	3.07818	3.31624	3.37978	3.38447	3.31419	3.40693	3.38091	3.277	3.33657	3.40606	3.50111	3.45497	3.17463	3.55911	3.3135
1552532_a_at	3.47303	3.57419	3.4571	3.34456	3.23347	3.55222	3.53998	3.40043	3.47369	3.38873	3.48282	3.37393	3.44812	3.49576	3.4571	3.37985	3.54188	3.4571	3.38384	3.4564	3.52385	3.55957	3.37447	3.35575	3.46472	3.50911	3.33749	3.52162	3.59741
1552535_at	5.3465	5.28297	4.63247	4.79738	4.6227	5.15262	4.78735	5.06026	5.32642	5.17869	4.96225	5.08193	5.00519	5.43834	4.9754	5.08766	5.07789	5.13953	5.2399	5.17728	4.89237	5.05962	5.50551	4.98922	5.12299	5.01664	5.23169	5.08043	5.34467
1552536_at	4.45008	4.6536	4.3527	4.55768	4.39494	4.52248	4.32302	4.29372	4.3791	4.82738	4.66216	4.52539	4.49819	4.60549	5.0716	4.9797	4.797	4.28091	4.07782	4.39638	4.51643	4.58677	4.26746	4.05311	5.07966	4.68308	4.27479	4.15912	4.14926
1552538_a_at	3.61581	3.30432	3.34514	3.30042	3.47157	3.42633	3.50298	3.8433	3.57729	3.49471	3.24397	3.58925	3.69575	3.67884	3.58856	3.43979	3.75093	3.53049	3.53451	3.62132	3.49905	4.12014	3.51582	3.37419	3.3497	3.54312	3.21429	3.67305	3.74522
1552540_s_at	4.24856	4.22215	3.84099	4.19321	4.25019	4.17986	4.14586	4.80565	4.39612	4.41124	4.50585	4.39612	4.40525	4.61988	4.12861	4.52439	4.88704	4.23478	4.06554	4.54632	4.34629	5.27582	4.39463	4.32073	4.04369	4.60335	4.47155	4.3475	4.44484
1552541_at	6.42227	6.699	6.59819	5.96924	6.37475	6.47276	6.44843	6.24252	6.56718	6.63511	6.71176	6.15996	5.91153	6.56655	5.92027	6.24573	6.17976	6.54918	6.09892	6.42325	6.52073	5.67143	6.66043	6.44279	6.49479	6.45457	6.42832	6.41643	6.07837
1552542_s_at	3.6384	3.88008	3.7204	3.63032	3.90833	3.50402	3.83532	3.45512	3.61033	3.7378	3.70281	3.65067	3.60455	4.11066	3.94807	4.04287	4.04364	4.10139	3.47457	3.59284	3.48355	3.5201	3.76767	3.72511	3.70909	3.53589	3.45214	3.56779	3.635
1552543_a_at	3.90475	3.93349	3.83499	3.90676	3.68594	4.00161	3.85143	3.8935	3.8083	4.01265	4.16525	3.60271	3.89288	3.86459	3.71699	3.6975	3.88455	3.84358	3.67615	3.83499	3.63102	4.28338	4.36863	3.77596	3.79926	3.80714	3.77056	3.81117	3.70909
1552544_at	4.72296	4.43076	4.20279	4.06132	4.36951	4.28795	4.15884	4.28795	4.68107	4.51602	4.26799	4.05916	4.34938	4.43199	4.18788	4.40616	4.09945	4.23004	4.23444	4.34887	4.18492	4.2552	4.8612	4.2777	4.34944	4.27327	4.12919	3.91272	4.5986
1552546_a_at	3.7752	3.65113	3.63142	3.38938	3.7174	3.58398	3.56942	3.49439	3.63065	3.52967	3.69786	3.79317	3.45235	3.5608	3.44934	3.4939	3.17128	3.58398	3.56895	3.64238	3.58398	3.57938	4.04321	3.77155	3.7093	3.52317	3.66265	3.51022	3.53238
1552548_at	3.95478	4.09763	3.72461	3.89337	3.80463	3.89828	3.87362	3.95335	4.16173	3.82731	3.80169	3.83086	3.6592	3.70028	3.60023	3.65397	3.90258	3.95135	3.70188	3.93586	4.04898	4.25825	4.34755	3.9705	3.98238	3.70533	3.72843	3.94986	4.16504
1552549_a_at	5.02633	4.90284	4.96838	4.74082	4.81167	4.97135	4.79202	5.05885	5.40894	5.14834	5.27839	4.82643	4.96648	5.2613	4.69799	4.95354	5.04863	4.84867	5.0569	4.90817	4.86321	5.97948	5.32893	5.22083	5.01686	5.2043	4.61805	4.81465	4.9282
1552552_s_at	3.13722	3.21461	3.19943	3.10735	3.20903	3.13807	3.40495	3.21322	3.2029	3.18716	3.24767	3.22721	3.14195	3.63721	3.12645	2.89656	3.42885	3.10349	3.16639	3.27377	3.19943	3.43128	3.17571	3.1986	3.37679	3.18661	3.1692	3.26798	3.30772
1552553_a_at	4.12297	4.67667	4.3581	4.19465	4.12321	4.12818	3.7753	4.44436	4.50619	3.90231	4.06851	3.96624	4.22143	4.53771	4.00517	4.51735	3.9314	3.88661	3.75628	3.86774	3.68791	3.7364	3.86161	3.79097	3.85296	3.98482	3.92612	3.6183	3.65703
1552554_a_at	3.81807	3.78139	3.62624	3.77612	3.64331	3.74416	3.77237	3.8022	3.8014	3.94951	3.76984	3.73736	3.73998	3.78806	4.01803	3.95092	3.99085	3.7482	4.09058	3.68422	3.51037	4.02132	3.62034	3.82031	3.54219	3.8002	3.76121	3.66063	3.68387
1552555_at	5.61982	5.78248	5.6631	5.46849	5.52125	5.68352	5.4825	5.61665	5.91047	5.69854	5.94968	5.48725	5.62923	5.34738	5.43404	5.50179	5.33316	5.52502	5.39281	5.37586	5.44904	5.46312	5.55614	5.79547	5.53269	5.26273	5.5455	5.5267	5.40949
1552557_a_at	3.6359	3.96007	3.85712	3.39301	4.37971	3.94138	3.36898	3.55944	3.79801	3.47361	3.2706	3.86434	3.5767	3.69571	3.72083	3.65547	3.51432	3.45533	3.85947	3.77144	3.70262	3.36391	3.69065	4.29416	3.94155	3.61257	3.8791	3.68725	3.452
1552558_a_at	6.18465	5.86051	5.89017	5.9824	5.77779	5.84764	5.7927	5.93079	6.28103	6.28205	5.8262	5.88581	6.16126	5.9479	6.05713	5.96388	5.93079	5.92756	5.82443	5.79821	5.76866	6.73923	6.31823	5.82725	5.77057	6.036	5.68239	5.74252	5.93235
1552559_a_at	4.72481	4.51984	4.55045	4.54663	4.58909	4.58909	5.01226	4.68603	5.0497	4.98412	4.87428	4.88474	4.72883	4.72883	4.70346	4.87076	4.75662	4.751	4.68198	4.68671	4.5227	5.10459	5.15241	4.70519	4.88129	4.88642	4.63939	4.72883	4.81979
1552562_at	4.71986	4.36951	4.15678	4.2914	4.4531	4.37242	4.03415	4.2882	4.24362	4.05402	4.17015	4.32698	4.14601	4.20184	3.93513	4.09842	4.22715	4.37324	4.39645	4.10953	4.13492	3.76453	4.10798	4.84191	4.25169	4.14338	4.33639	3.98937	4.31988
1552563_a_at	3.70647	3.65437	3.50531	3.50311	3.49461	3.61133	3.19679	3.20453	3.23206	3.82968	3.72656	3.32317	3.35402	3.92967	3.84374	3.79653	3.66766	3.53338	3.12601	3.42447	3.55257	3.37598	3.50033	3.17801	3.479	3.79615	3.49132	3.31457	3.51021
1552564_at	3.53027	3.56412	3.73238	3.58932	3.57913	3.61058	3.54029	3.48516	3.85922	3.83665	3.42274	3.78569	3.7249	3.87848	3.49448	3.58724	3.66379	3.52775	3.8428	3.65268	3.52642	3.70563	3.66379	3.55332	3.67446	4.17684	3.64264	3.73862	3.55245
1552566_at	3.68232	3.81979	3.50005	3.62521	3.56617	3.61156	3.49668	3.36578	3.60702	3.5814	3.57592	3.56686	3.7252	3.99944	3.55566	3.52378	3.61156	3.82469	3.56773	3.77682	3.75272	4.20682	4.15656	3.46494	3.53426	3.61156	3.35954	3.69583	3.66361
1552568_at	4.32882	4.12743	3.93685	4.1514	4.01975	4.03728	3.96086	3.97003	4.17523	4.00728	4.17682	3.96078	3.82125	4.16798	3.84803	4.01492	3.92329	4.29483	3.88859	4.07683	4.24295	4.46243	4.37643	4.12204	4.34448	3.95743	4.02485	4.05828	4.01448
1552569_a_at	3.66277	3.85671	3.72908	3.78225	3.76604	3.68133	3.68381	3.88872	4.06393	3.89925	3.83755	3.72517	3.83755	4.28155	3.8684	3.78122	3.78775	3.86809	3.7215	3.8989	3.78807	3.91978	4.27941	4.02984	3.76614	3.86683	3.66265	4.00513	4.02077
1552570_at	3.54346	3.5016	3.62923	3.21917	3.46517	3.45412	3.34571	3.50068	3.66938	3.54283	3.46083	3.39952	3.34695	3.85832	3.3414	3.39583	3.54935	3.61165	3.4297	3.44067	3.3519	3.62756	3.76352	3.62923	3.62167	3.49012	3.3365	3.60913	3.39622
1552572_a_at	2.99495	3.08777	3.0685	3.08525	3.16586	3.08777	2.96451	3.06189	3.12025	3.03123	3.04284	3.0553	3.11093	3.15516	3.06773	3.04545	3.18692	2.87532	3.32087	2.99412	3.03031	3.01382	3.26022	3.2773	3.17754	3.08777	3.22694	3.00037	2.93701
1552573_s_at	3.8807	3.93635	4.13987	4.00536	4.05151	4.11951	4.06748	3.92167	4.00536	3.77277	3.77208	4.05443	3.81689	4.00035	3.87064	3.68634	4.16649	4.04647	4.13742	3.80218	3.96426	4.24436	4.02826	4.0432	4.00102	4.22314	4.20483	3.90172	4.03567
1552575_a_at	5.13451	5.04463	5.97057	6.10821	6.05516	5.78833	5.19796	4.96466	5.18037	5.20279	5.3742	5.26897	5.15245	4.80743	5.05976	5.13777	5.04151	4.89015	4.84495	4.75901	4.96651	4.78374	5.09841	5.3279	5.0845	4.7233	4.84495	5.09977	4.45034
1552576_at	4.91071	4.47931	4.56057	4.55721	4.6442	4.77261	5.08412	4.47052	4.97766	5.14921	4.67314	4.59096	5.2362	4.84963	4.87322	4.59175	5.16413	4.69308	4.76177	4.72438	4.76177	5.50537	5.09438	4.70747	4.6958	4.69934	4.64316	4.64592	4.74503
1552578_a_at	3.35654	3.22947	3.30133	3.37646	3.21718	3.20472	3.4842	3.31156	3.34322	3.43645	3.28041	3.3311	3.38062	3.65227	3.33675	3.22584	3.51858	3.3081	3.32196	3.31556	3.29098	3.75188	3.32144	3.37235	3.33675	3.40666	3.21829	3.18055	3.4513
1552579_a_at	3.79317	3.41263	3.68712	3.8116	3.59531	3.91297	3.93092	3.82258	3.58405	3.77999	3.81397	3.61262	3.68498	3.86696	3.89134	3.56068	3.84274	3.92396	3.52733	3.89376	3.94609	3.99446	3.86571	3.87593	3.71123	3.89824	3.45259	3.6353	3.99988
1552580_at	4.58377	4.47891	4.55982	4.43967	4.16138	4.53328	4.70286	4.58841	4.47099	4.75485	4.84442	4.82865	4.89247	4.46179	5.3819	4.9265	5.13201	4.45916	4.48042	4.74782	4.51905	5.23206	4.47318	4.44294	4.11288	4.54319	4.29263	4.56946	4.56345
1552582_at	3.61667	3.27674	3.44327	3.75413	3.45233	3.5249	4.047	3.49581	3.51163	3.54929	3.36775	3.55064	3.59915	3.83963	3.42586	3.47654	3.70909	3.5909	3.53634	3.39396	3.39639	4.21098	3.60582	3.41605	3.69011	3.40272	3.60285	3.16031	3.79487
1552583_s_at	3.98566	3.52155	3.61978	3.65929	3.63958	3.53186	3.81989	3.50572	3.89277	3.7726	3.79822	3.7027	3.47041	3.68152	3.65929	3.62833	3.53912	3.58336	3.71158	3.57872	3.60771	3.62156	3.94986	3.65929	3.77742	3.65929	3.44235	3.55041	3.67468
1552584_at	4.20388	4.5593	4.0741	4.01073	4.83586	4.39007	3.34113	4.09321	4.20702	3.99512	4.1827	4.196	4.20317	3.94381	4.32568	4.38182	3.8854	3.91008	3.93608	3.90299	3.74073	3.94155	3.94986	4.20318	3.85282	3.9619	3.87099	3.94986	3.83666
1552585_s_at	3.33526	3.19999	3.0041	2.97888	3.14195	3.28008	3.0905	3.01902	3.24393	2.98586	2.94915	2.92923	3.11521	3.07293	3.11111	2.87103	3.08078	3.15961	2.98635	3.13787	3.06221	3.00515	3.13828	3.18728	3.34591	3.43499	2.87217	3.03043	3.09849
1552586_at	5.23118	5.00083	4.9666	5.22415	4.56046	4.7654	5.52104	5.31011	5.2575	5.06168	5.15144	4.88039	5.23845	5.08516	5.24129	5.11268	5.09026	4.9575	4.8567	5.0887	4.67854	5.84816	5.56791	5.1315	5.11268	5.115	4.96714	5.43531	5.5327
1552587_at	3.37091	3.27269	3.53908	3.48223	3.1616	3.37614	3.60755	3.33448	3.40233	3.2104	3.48958	3.19657	3.37676	3.64516	3.57748	3.66835	3.64194	3.22495	3.28711	3.27026	3.28035	3.29711	3.53075	3.37676	3.39493	3.43763	3.33062	3.314	3.54254
1552588_a_at	3.15135	3.2706	3.2283	3.16773	3.25108	3.30633	3.37093	3.19363	3.25204	3.2706	3.55278	3.36633	3.2496	3.36646	3.15167	3.29713	3.13798	3.35385	3.36767	3.29325	3.31814	3.41007	3.47286	3.24137	3.22743	3.32801	3.13726	3.3231	3.20628
1552590_a_at	3.49796	3.33374	3.26593	3.3846	3.21744	3.33675	3.32493	3.25917	3.31688	3.32631	3.29316	3.28969	3.29002	3.32967	3.23679	3.41784	3.41181	3.21835	3.3805	3.38827	3.48318	3.23771	3.72812	3.31676	3.49124	3.2706	3.32964	3.25978	3.56142
1552592_at	3.3608	3.00874	2.9774	3.05327	2.98089	2.93662	3.19729	3.06962	3.01834	3.09346	3.13025	2.93399	2.8328	3.00467	3.0844	3.01906	3.19671	3.0255	3.06962	3.20227	3.14883	3.15343	3.28633	3.21938	3.04742	3.18364	2.95681	3.27402	3.06379
1552594_at	4.94292	5.17346	4.97793	4.85157	4.69653	5.06802	4.67701	5.36209	5.19322	5.25118	5.05042	4.76076	5.19916	5.42397	4.55322	4.71973	5.0752	5.18387	4.57785	5.00988	5.06221	5.66343	5.32893	4.88353	4.97006	5.04994	4.70899	4.98403	4.9659
1552596_at	6.2189	5.95373	6.09809	5.61008	5.88154	6.23363	5.96434	5.97811	6.34278	6.14169	6.08927	6.01638	6.06908	5.98941	6.25561	6.06908	5.84686	5.94775	6.01194	6.36674	5.9943	6.19341	6.63071	6.08464	5.91314	6.08196	5.88849	5.88876	6.0303
1552598_at	4.09474	3.83157	3.98821	3.92158	3.77224	3.86549	3.77453	3.86021	4.20837	4.32966	4.00062	3.95046	3.77124	4.58828	3.83499	4.00062	4.00062	4.14809	3.97035	4.27091	4.02637	4.08204	4.48539	3.85023	4.6877	3.73271	3.66979	4.02922	4.1679
1552599_at	3.7898	3.53553	3.28204	3.30278	3.31833	3.48704	3.31138	3.15991	3.49405	3.58398	3.39583	3.30212	3.3468	3.47794	3.3805	3.30309	3.33439	3.53692	3.39462	3.46877	3.4306	3.21368	3.58122	3.46248	3.27329	3.44504	3.27573	3.28989	3.63053
1552602_at	5.17619	5.11129	5.04988	5.17733	4.92358	5.0297	5.09989	5.04567	5.18636	4.9369	4.98366	4.83386	5.02503	5.38995	4.74418	4.93754	4.98062	4.85438	4.81353	4.93055	4.67626	5.22843	5.10203	4.81731	4.83992	5.02221	4.86719	4.91083	4.83956
1552604_at	4.5989	4.27794	4.08808	4.07311	4.0986	4.08766	4.34338	4.41423	4.24125	4.62168	4.32191	4.22248	4.00522	4.50001	4.09156	4.59506	4.06634	4.20616	4.14221	4.29865	4.23623	4.16442	4.56189	4.23385	4.14883	4.17842	4.22248	4.2616	4.78416
1552605_s_at	3.84041	3.72427	3.79493	3.74358	3.76509	3.68427	3.77751	3.70943	3.89702	3.99302	4.03129	3.64462	3.77462	4.08695	3.72858	3.69368	3.83755	3.70551	3.64789	3.85784	3.74712	3.94926	4.06215	3.73706	3.76629	3.91261	3.73124	3.92804	3.7293
1552607_at	4.15133	4.00804	4.44141	4.2264	4.37709	4.21937	3.95618	4.00384	4.33599	4.13152	4.24896	4.27406	4.08273	4.15111	4.40654	3.86097	4.21268	4.40598	4.35641	4.08754	4.14665	4.23672	4.29256	4.32073	4.38379	4.25882	4.11391	4.16844	4.25419
1552608_at	4.32298	4.31105	4.37763	4.32877	4.15758	4.09176	4.30277	4.35594	4.48116	4.52419	4.35594	4.23451	4.46422	4.29599	4.26144	4.31487	4.25323	4.52595	4.43248	4.35375	4.19246	4.797	4.35594	4.35594	4.35471	4.44247	4.20082	4.48615	4.70936
1552609_s_at	4.16517	3.87045	3.9831	3.6642	3.86165	4.05488	3.9831	3.90465	4.12144	4.35168	4.10898	3.86918	3.86711	4.15414	3.96984	3.8615	4.32738	3.9831	3.85848	4.06618	4.09668	4.13107	4.13884	3.72364	3.96151	3.80207	3.96984	4.07576	4.12112
1552610_a_at	7.9219	8.05707	8.35498	8.79788	8.17826	8.02578	8.36969	8.46055	8.21853	7.81006	7.80475	7.99331	8.24849	7.47176	7.86059	8.40871	7.836	8.07495	8.57558	7.78493	8.15339	8.23985	7.44462	8.25828	7.88847	7.96704	8.64814	8.5244	8.63437
1552611_a_at	6.53887	6.50378	6.59051	6.82428	6.61806	6.44032	6.26884	6.35614	6.55958	6.43077	6.35614	6.36039	6.35614	5.84501	6.21124	6.18148	5.69302	5.67748	6.29872	6.3622	6.34412	6.05669	6.16327	6.15148	6.27878	5.62847	6.95157	6.71927	6.35614
1552612_at	5.84298	5.09731	5.73346	5.1085	5.91581	5.37241	4.69623	5.1748	5.171	5.59908	5.48124	5.48125	4.93495	5.68351	5.09498	5.44458	5.33894	5.169	5.13207	5.53035	5.33894	4.62668	5.46837	5.99503	5.08272	5.45463	5.45049	5.14129	5.54894
1552613_s_at	4.12772	4.3308	4.38469	4.19395	4.92804	4.4392	4.04236	4.15888	3.97123	4.08605	4.03024	4.42889	4.55078	4.22956	3.92391	4.11628	3.95105	3.76565	4.00013	3.88073	4.30174	4.02607	4.05541	4.64769	3.76878	4.09061	4.73277	4.10654	4.12312
1552615_at	7.41751	7.25629	7.44934	7.29101	6.97005	7.31504	7.46387	7.32082	7.40116	7.52815	7.51129	7.30415	7.04636	7.38737	7.45931	7.31687	7.31283	7.21766	7.09666	7.36078	7.19145	7.50242	7.98643	7.22598	7.12705	7.21826	7.17605	7.26531	7.30065
1552616_a_at	4.698	4.29247	5.09203	5.00622	4.48856	4.43457	4.74152	4.59488	4.57044	4.58886	4.77327	4.27113	4.573	4.7484	4.64247	4.78937	4.68689	4.33785	4.13833	4.57099	4.55354	4.57044	4.75082	4.30345	4.49749	4.256	4.91096	4.47582	4.6882
1552617_a_at	6.29165	6.37855	6.55688	6.17553	6.7443	6.15864	5.73717	6.33086	5.94082	5.76975	5.77891	6.00864	5.76506	5.61438	6.26342	6.18113	5.40051	5.65304	6.50375	6.43901	6.54981	6.03281	6.17553	6.7854	5.93262	5.65379	6.61551	6.33093	6.70939
1552618_at	6.52511	6.36535	6.64007	6.42119	6.67842	6.54761	6.32718	6.82064	6.33988	6.34656	6.61498	6.29943	6.19961	5.75255	6.17851	5.90228	6.06871	5.92075	6.31972	6.29303	6.51815	6.33271	6.88797	6.71659	6.33791	6.00425	6.50311	5.96413	6.32718
1552619_a_at	3.54756	3.61429	4.2941	4.06393	3.51727	3.82684	3.47547	3.29315	3.6483	3.65978	3.77088	3.46907	3.50837	3.51568	3.44316	3.69845	3.26465	3.49251	3.28047	3.48248	3.3929	3.7225	3.62301	3.51727	3.51727	3.35463	3.42365	3.49716	3.36257
1552620_at	7.06	6.99443	6.76228	6.20218	6.51898	6.53282	6.22918	6.22287	6.96569	6.78718	6.82176	6.2247	6.09631	7.02433	6.0341	5.98201	6.49294	6.85199	6.58063	6.98406	6.783	6.12931	7.71973	6.81213	6.93405	6.58591	6.44375	6.37753	6.43456
1552621_at	6.23388	6.47004	6.14563	5.9299	7.29923	6.76744	6.24347	5.6236	5.46308	6.04293	6.13676	6.83483	6.39802	5.80565	6.21403	6.15026	6.01091	5.78232	6.06497	6.26521	6.29395	6.28667	5.71479	5.63383	6.70853	6.66183	6.25504	5.82168	6.0711
1552622_s_at	5.53882	5.71694	5.25149	5.32943	6.58968	6.04527	5.59573	4.94195	4.77763	5.55862	5.22051	5.70472	5.75331	4.91024	5.37366	5.28516	5.17832	4.91161	5.07309	5.64753	5.36613	5.43148	5.16901	4.94323	5.74729	5.86203	5.24481	5.11146	5.25573
1552623_at	3.89303	3.94715	3.83938	4.0249	3.94715	3.94715	3.96569	3.8973	4.00692	3.93177	3.98773	4.10698	4.24001	4.27842	4.35623	4.07265	4.03269	3.75816	4.02431	3.94715	3.91296	4.29324	3.8792	3.59953	3.85297	3.94977	3.90759	3.6549	3.83027
1552625_a_at	4.7455	4.75268	5.12024	5.00757	5.22869	5.08541	4.86719	4.82789	4.78501	4.79364	4.70548	4.93584	5.07484	4.93497	4.71853	4.63315	4.98519	4.8289	5.47351	4.91159	5.07638	4.83472	4.86224	5.41875	5.28998	4.797	5.28604	4.9542	4.93584
1552626_a_at	4.33897	4.20033	4.1791	3.99343	4.05325	4.13633	3.9831	4.02508	4.212	3.92061	3.79895	4.11268	4.13657	4.14347	4.16281	4.19917	3.97234	3.85107	4.27168	3.9616	4.17247	4.47137	4.03514	4.15576	3.91801	4.04525	3.79941	3.81316	3.91501
1552627_a_at	4.28284	4.84869	4.62742	4.22278	4.94453	4.55519	4.58529	4.79146	4.32915	3.98078	4.35347	4.46747	4.32433	4.71423	4.08642	4.23	4.34896	4.36178	5.04361	4.7083	5.11302	4.46723	4.9732	5.29657	4.46749	4.6947	5.23947	5.3577	4.88719
1552628_a_at	7.62763	8.34976	7.81626	7.74229	8.33251	8.16099	7.97254	7.90215	7.8365	7.47285	7.67223	8.07444	8.02019	7.61933	7.85251	8.36496	7.74775	8.22045	8.44151	7.83589	8.19534	7.7378	8.40641	8.12414	8.43547	7.49278	8.53352	8.06264	7.76716
1552629_a_at	3.89819	3.56514	3.56427	3.54335	3.36947	3.48516	3.74353	3.49908	3.57463	3.7395	3.46763	3.54095	3.65613	3.60332	3.66124	3.74385	3.45958	3.43568	3.33951	3.57463	3.57463	3.74718	3.96671	3.51743	3.59486	3.43383	3.5132	3.57872	3.85325
1552630_a_at	4.4523	3.99312	4.22116	4.05239	4.23404	4.14593	4.00452	4.21177	4.20739	4.27465	4.38403	4.22252	4.07893	4.49191	3.78101	4.0487	4.49185	4.2872	4.08929	4.24841	4.29281	4.66923	4.47629	4.23308	4.1514	4.301	4.25294	4.08433	4.32058
1552631_a_at	4.44775	4.42134	4.77585	4.72798	4.41916	4.30344	4.08424	4.95103	5.17151	4.74766	4.73785	4.33106	4.62042	4.46784	4.72296	4.62042	5.00726	4.51208	4.63989	4.57253	4.55562	5.62987	4.46491	4.55049	4.9003	4.35223	4.36785	4.97119	5.06728
1552632_a_at	4.57572	4.89116	4.92664	4.68008	4.67497	4.70512	4.57656	4.65018	4.91865	4.87422	4.40953	4.81505	4.44068	3.94381	4.64861	4.41484	4.39762	4.45576	4.42953	4.80498	4.57726	4.63125	5.20111	4.90142	4.67936	4.86749	4.59874	4.46307	4.35623
1552633_at	3.95237	3.71351	3.70909	3.83499	3.99066	3.83085	3.73177	3.81463	3.91402	3.72257	3.96077	3.82248	3.88498	3.83499	4.01803	3.94113	3.73338	3.66046	3.94674	3.83499	3.84268	3.90308	3.78272	3.90087	3.71316	3.8712	3.7314	4.06621	3.77155
1552634_a_at	4.03088	3.95169	4.05601	4.0176	4.38665	4.11239	4.13524	4.38572	4.11818	4.06522	3.9518	4.33032	4.31988	3.86568	4.24624	4.09446	3.68343	4.08003	4.08413	3.56065	3.52275	3.91875	3.78103	4.0176	3.7695	3.68249	4.06316	3.77603	3.80447
1552637_at	3.99907	3.716	3.60757	3.35277	3.32825	3.40666	3.28758	3.34744	3.69001	3.56521	3.52829	3.42436	3.26794	3.58051	3.25796	3.67628	3.28806	3.34417	3.40289	3.58736	3.42093	3.66772	3.70954	3.47349	3.55906	3.45497	3.20101	3.18824	3.40753
1552639_at	5.13409	5.3082	5.09124	4.81743	5.06151	5.20246	4.88398	5.17842	5.23919	4.98171	5.28963	5.06346	4.95678	5.36879	4.63063	4.7064	4.92018	4.87398	4.67929	5.05406	5.05007	5.19869	5.44439	4.87139	4.84066	4.73521	4.8372	4.82463	5.13431
1552641_s_at	5.52502	5.38597	5.36417	5.49563	5.65552	5.36498	6.10383	5.62891	5.32719	5.84898	5.72829	5.55998	5.61407	5.59282	5.54142	5.75057	5.76239	5.58759	5.58177	5.57913	5.46178	6.32599	5.58177	5.2565	5.55511	5.31606	5.36613	5.72573	5.74798
1552643_at	4.72033	4.8062	4.5938	4.70056	5.34364	5.17886	4.47439	4.668	4.75098	4.27669	4.44729	4.92321	4.67562	4.41628	4.91813	4.77289	4.78077	4.60401	4.63441	4.75623	4.63621	4.84172	5.07761	5.28339	4.738	4.7536	5.19719	4.32381	4.72376
1552644_a_at	4.21402	4.58053	4.26492	4.22683	4.46273	4.31233	4.42296	4.1258	3.91484	4.06207	4.01614	4.32106	4.27957	4.25567	4.1941	4.19869	4.32235	4.22843	4.27957	4.28718	4.37312	3.86565	4.57074	4.31805	4.46279	4.11561	4.31782	4.42884	4.15086
1552646_at	5.70139	5.48492	5.44961	5.7549	5.63766	5.84169	6.00664	5.38895	5.79597	5.57332	5.69931	5.88429	5.78651	5.59916	5.32088	5.09286	5.47694	5.94017	5.56623	5.71443	5.53949	5.94934	5.77714	5.72403	5.95856	5.41986	5.1991	5.63766	5.82699
1552648_a_at	4.98049	5.3254	5.59817	5.19102	5.39975	5.15968	4.9507	5.14287	4.97598	5.09789	5.19181	5.32672	5.3095	4.93965	5.00775	4.87776	5.28124	4.73856	4.70414	5.11688	4.9388	5.69927	4.79618	4.98823	4.77345	4.83511	5.3838	4.79	5.03968
1552649_a_at	3.92213	3.83199	3.78942	3.62022	3.78	3.75355	3.87395	3.97666	3.69434	3.86575	3.85669	3.7761	3.76902	3.69004	3.76124	3.63897	3.85599	3.83199	3.79007	3.88733	3.74504	4.475	3.83199	4.15005	3.77224	3.61098	3.6564	3.80092	4.42237
1552651_a_at	3.97388	3.68498	3.7439	3.93641	3.81869	4.06935	3.71134	3.70848	4.09824	4.17954	3.98832	3.93817	3.69983	3.73218	3.51133	3.71011	3.7666	3.99898	3.76622	4.18899	3.83651	4.25346	4.32936	3.99869	3.92503	3.83651	3.74386	3.69559	3.91592
1552652_at	5.86816	5.76516	5.71786	5.81953	5.79478	5.72356	5.92619	5.86945	6.08025	5.72032	6.06374	5.87441	5.81038	5.76417	5.69235	5.67135	5.70512	5.98896	5.60717	5.46652	5.61588	5.82217	6.03004	5.64951	5.86029	5.88877	5.65983	5.69389	5.52516
1552656_s_at	5.05383	4.71726	4.57472	4.81671	4.46982	4.57475	5.23356	4.5719	4.6515	4.75819	4.69909	4.76389	4.77574	4.76596	4.15891	4.45962	4.55269	4.86101	4.46304	4.62716	4.74795	4.77384	4.63495	4.5636	4.55046	4.28804	4.74691	4.58673	4.5706
1552657_a_at	5.03661	5.35005	5.03707	5.37075	4.93441	5.11687	4.98243	5.33238	5.77888	5.43554	5.35708	5.10988	5.10555	5.80026	4.90993	5.41461	5.4802	5.31606	4.90143	5.23325	4.89432	5.2036	6.02009	5.00981	5.11668	5.11054	4.70188	5.31651	5.2036
1552658_a_at	4.04228	4.19323	4.26337	4.33417	4.4102	4.58169	3.9719	4.07431	3.99245	3.6749	3.89231	4.08625	4.10596	4.85448	4.21556	4.35051	3.81812	3.54117	4.09244	3.75093	4.21891	3.80184	3.80886	4.08284	4.52132	4.04137	5.47122	4.00192	4.09385
1552660_a_at	4.54184	4.36724	4.95159	4.05398	4.73319	4.1446	4.1457	4.38173	4.17651	4.55785	4.2685	4.4127	4.14657	3.8622	4.08942	3.95509	4.20581	4.35439	4.54913	4.49699	4.65768	4.22625	4.30467	4.84713	4.00033	4.24532	5.14776	4.91968	5.14347
1552661_at	2.91613	2.81878	2.83339	2.83538	2.81479	2.76443	2.79841	2.86429	2.82349	2.71069	2.90752	2.81202	2.79493	2.85174	2.9032	2.82469	2.93299	2.76183	2.83585	2.97944	2.79319	2.80915	2.91222	2.83724	2.86046	2.83046	2.83091	2.79871	2.86953
1552662_a_at	4.538	4.10464	4.03159	4.06284	4.22685	4.12671	4.22677	3.96767	4.17417	4.18062	4.0597	4.07426	3.78599	4.27465	3.87003	3.68315	3.89146	4.20888	3.81403	4.32254	4.15367	4.09913	4.65117	4.31681	4.21052	4.0204	4.084	4.09128	4.08845
1552663_a_at	6.38747	6.20246	6.51389	6.01649	6.30536	6.30536	5.70632	5.89269	6.59595	6.38671	6.26844	6.01219	5.68612	6.03067	5.39255	5.52112	5.85926	6.37666	6.87234	6.31381	6.4624	6.20246	6.82197	6.72952	6.52278	6.55623	5.95642	6.70541	6.7283
1552664_at	5.66455	5.87326	5.86473	5.15763	6.54807	6.53149	5.71519	5.98782	5.92338	6.0689	5.98762	6.33452	5.75047	5.55949	5.41887	5.72717	6.12211	6.32867	5.77287	5.67707	5.84618	5.3823	5.73385	6.25644	6.04365	5.8614	5.70965	6.54928	4.75513
1552665_at	4.34769	4.72279	4.65527	4.7395	4.71323	4.7957	4.40056	4.6051	4.82868	4.52051	4.90607	4.51447	4.56243	4.46567	4.19032	4.49233	4.58963	4.61569	4.64946	4.69196	4.59212	4.72279	5.25126	4.59664	4.89383	4.45629	4.56015	4.5796	4.53916
1552666_a_at	3.29406	3.06357	2.96947	2.99117	2.98869	2.98138	3.24213	3.18319	3.13446	3.11716	3.23675	3.24316	3.17247	3.22661	2.99738	3.07181	3.1242	3.20348	3.04412	3.0387	3.12238	3.45027	3.15874	3.19807	2.95708	3.28917	3.16943	3.36723	3.1242
1552667_a_at	5.77629	6.13536	6.28903	5.8964	5.73048	5.90336	5.38991	5.7074	5.61546	5.73927	5.44782	5.36431	5.30704	4.7098	5.38312	5.50368	5.42069	4.87868	5.04068	5.56422	5.28132	4.87356	5.65218	5.21492	4.95817	4.7064	6.06591	5.1756	5.34816
1552669_at	4.35035	4.26366	4.31457	4.05044	4.13388	4.24589	4.25433	4.2175	4.20814	4.49421	4.20376	4.12486	4.22393	4.27964	4.30952	4.20815	4.39143	4.32363	4.00235	4.01667	4.37978	4.37488	4.52876	4.21501	4.19009	4.25748	4.33167	4.2112	4.28223
1552670_a_at	6.32475	6.00781	7.92329	7.46018	7.56848	7.09216	7.15778	7.26564	6.85181	7.13326	7.38565	7.67801	7.83195	5.98051	6.34871	5.94379	7.01642	6.99394	7.15603	6.67944	6.77915	7.63778	8.08922	7.93064	6.87106	7.7635	6.65849	7.65741	7.45823
1552671_a_at	3.83532	3.66034	4.06393	3.72269	3.81156	3.79472	3.93515	4.2256	3.7413	3.87441	3.96848	3.67325	3.90048	3.78748	4.11628	3.86179	3.77739	3.77808	3.72127	3.82837	3.84478	4.65892	4.30834	3.88288	3.86465	3.86618	3.84478	3.57434	3.82681
1552672_a_at	4.17272	4.21473	4.2417	4.2417	3.9243	4.26295	4.31574	4.05503	4.26554	4.346	4.5134	4.05916	4.24862	4.38277	4.01022	4.2417	3.85852	4.26086	4.23285	4.36842	4.36882	4.05937	4.56666	4.14819	4.32737	4.31026	4.28156	4.05892	4.31554
1552673_at	3.47584	3.225	3.10163	3.17378	3.09681	3.24354	3.32382	3.24016	3.37534	3.40126	3.25052	3.03989	3.26543	3.44125	3.1613	3.35074	3.24016	3.26768	3.15855	3.20653	3.19157	3.43959	3.09212	3.03568	3.19979	3.28067	3.40198	3.33722	3.12242
1552674_at	3.07954	2.99197	2.93066	3.0112	3.0112	2.95901	3.05079	2.92836	3.17155	3.11596	3.14277	2.92708	2.8677	3.15365	3.00144	3.0948	2.75579	3.03566	2.82421	3.03739	3.08751	3.15557	3.06728	3.0112	2.9532	2.9692	2.89654	3.02869	2.80195
1552675_at	2.88319	2.9159	3.04739	3.08725	2.89678	2.88285	3.03862	3.07896	2.95299	3.02791	3.14536	3.02075	3.16753	3.07583	3.09802	2.99337	3.04535	2.89855	2.90903	3.06514	3.14075	3.33081	3.05707	2.96433	3.0492	2.9908	3.02545	3.09895	3.09573
1552676_at	4.9241	4.99396	5.09482	4.95591	4.98751	5.23056	5.20436	4.84036	5.40361	5.23983	4.91281	5.00172	5.12283	5.26329	4.93894	4.92008	4.75659	4.83078	4.86743	4.97433	4.94815	5.87312	5.07895	5.06394	4.75978	5.14527	4.76509	5.23208	5.00172
1552677_a_at	5.18746	5.16272	5.1862	5.01286	5.12032	4.93315	5.22145	5.12032	5.14063	4.93452	4.99515	5.11122	5.28407	5.13079	5.0825	5.22361	4.94701	5.15405	5.21091	5.14356	5.11468	5.08661	5.23411	4.99542	4.93457	5.54314	5.13881	5.09219	5.2518
1552678_a_at	5.49945	5.41152	5.40554	5.40258	5.17713	5.13661	5.57977	5.20615	5.38295	4.99882	5.06475	5.01558	5.06534	5.25349	5.05328	5.07559	4.93931	5.1648	5.49833	5.455	5.55003	5.1964	5.70742	5.62469	5.56154	5.25349	5.11154	5.03921	5.06313
1552680_a_at	3.39871	3.38395	3.53969	3.41387	3.0742	3.36993	3.30312	3.25447	3.24095	3.34322	3.34322	3.23222	3.30277	3.18024	3.4961	3.26686	3.15404	3.4571	3.14477	3.19402	3.20385	3.56258	3.35764	3.211	3.51992	3.3522	3.4388	3.31457	3.12524
1552682_a_at	3.62347	3.56328	3.55521	3.55234	3.53027	3.58398	3.19096	3.64302	3.61662	3.58852	3.49226	3.41422	3.31672	3.53531	3.46339	3.54254	3.47883	3.48173	3.36948	3.53027	3.72841	3.47498	3.6831	3.48173	3.5255	3.78122	3.45248	3.30081	3.49088
1552684_a_at	3.70188	3.53913	3.63607	3.66717	3.51485	3.79815	3.63337	3.61231	3.68229	3.64795	3.72582	3.68594	3.97484	3.82565	3.58548	3.67899	3.70909	3.60497	3.78502	3.83006	3.46569	3.98132	3.61679	3.8306	3.84011	3.53348	3.45858	3.60014	3.74251
1552685_a_at	4.23317	4.01874	3.96208	3.81695	4.07565	3.98711	4.10139	4.25102	4.25681	4.54359	4.20048	3.95594	3.78599	4.17298	4.15326	3.91795	4.16575	4.03558	4.07971	4.33144	4.18529	4.15438	4.16388	3.92233	3.92548	4.09401	3.96242	3.92233	4.28633
1552686_at	4.73452	4.70148	4.75694	4.26812	4.44653	4.72275	5.08543	4.68066	4.91468	4.99312	4.81131	4.64528	4.64293	5.1484	4.55322	4.90979	4.50822	4.7622	4.72275	4.83851	4.86715	5.06457	5.47204	4.67843	4.63728	4.72275	4.59026	4.74326	4.49286
1552687_a_at	4.53561	4.2251	4.23303	4.32288	3.96968	4.18764	4.34605	4.10774	4.46711	4.23303	4.0969	4.05867	4.36818	4.37598	4.13546	4.01884	4.06903	4.23425	4.07897	4.25057	4.03514	4.55573	4.39939	4.23303	4.34452	4.27118	4.0618	3.9935	4.26305
1552689_at	4.69937	4.92321	4.78035	5.10033	4.71507	4.80786	4.99385	4.69904	5.26316	4.97083	4.88344	4.88986	4.95762	4.79407	4.60804	5.12875	4.8644	5.10845	4.92321	4.79666	5.0107	4.70969	5.03195	5.20127	4.81433	4.88128	4.87949	4.66625	5.00128
1552690_a_at	4.86618	4.76641	4.39666	4.64779	4.62216	4.52488	4.42561	4.61107	4.67743	4.50194	4.44757	4.56257	4.61269	4.34065	4.50784	4.51504	4.4111	4.4472	4.33173	4.43926	4.43902	4.91503	4.69489	4.42202	4.59662	4.118	4.53353	4.3526	4.45293
1552691_at	3.63749	3.80501	3.82466	3.42574	4.62568	3.82407	2.87974	3.50331	3.69612	3.17653	3.27812	3.61227	3.17928	3.27812	3.45661	3.22584	3.275	3.23203	3.15891	3.10366	2.94342	3.13609	2.97485	3.33995	3.01569	3.17532	3.50044	2.94533	3.19907
1552693_at	3.17613	3.17512	3.10649	3.10733	3.08583	3.06213	3.31389	3.22821	3.16494	3.18512	3.09499	3.20912	3.07771	3.18293	3.07874	3.27276	3.29337	3.18841	3.13104	2.97539	3.07582	3.23871	3.26497	3.13265	3.01916	3.06928	3.1035	3.19943	3.16643
1552694_at	3.02379	2.98576	3.11703	3.17364	3.16299	3.20218	3.49041	3.35302	3.14604	3.14604	2.89726	3.05507	3.25824	2.9924	3.13137	3.14604	3.34926	2.9729	3.10186	3.02514	3.14604	3.42027	3.21305	3.14604	3.06989	3.14468	3.06137	3.29501	3.21058
1552695_a_at	3.97181	3.89187	3.71236	3.92851	3.89981	3.83208	3.72084	3.56902	3.60896	3.66597	3.93837	3.51815	3.73763	3.76061	3.77612	3.55613	4.04408	3.82683	3.64177	4.03163	4.18981	3.5529	4.17409	3.76958	3.86882	3.59624	3.81261	4.21188	3.64714
1552696_at	3.66292	3.331	3.47265	3.60094	3.44502	3.39283	3.55978	3.59344	3.26154	3.54223	3.1753	3.30404	3.44812	3.95889	3.44502	3.41683	3.42975	3.43233	3.61893	3.54738	3.36813	3.87318	3.32069	3.47579	3.2585	3.33279	3.17418	3.40134	3.94663
1552698_at	5.64447	5.38131	5.48802	5.62185	5.41621	5.40873	5.41171	5.35306	5.49788	5.40873	5.5339	5.42549	5.05036	5.80428	5.25567	5.1438	5.14633	5.22539	5.30157	5.55933	5.26829	5.19129	5.41108	5.45364	5.44171	5.31827	5.33734	5.21663	5.25708
1552701_a_at	7.43333	8.08108	7.32207	7.08171	6.77586	7.08906	5.72921	6.9081	7.35357	6.1774	6.20854	6.66835	6.81826	6.85853	7.03262	7.25109	5.36493	5.22151	5.22306	6.61435	6.67001	4.04468	5.53973	6.9695	5.82271	6.19056	7.63086	5.2112	4.91066
1552703_s_at	6.3694	6.74191	6.23441	6.06242	6.55513	6.34089	5.66165	6.06955	6.19282	5.41048	5.55882	6.14992	5.80869	5.70924	6.11391	6.16825	4.43684	4.39492	5.32729	5.74159	5.97445	4.14336	3.78199	6.54495	4.78869	5.45215	6.58229	4.76709	4.66244
1552705_at	3.21425	3.52258	4.00146	3.36128	3.80232	3.49428	2.99	3.41866	3.43048	3.49549	3.58086	3.64531	3.42658	3.50183	3.42565	3.37207	3.56664	3.77126	4.31816	3.58414	3.7531	3.24648	3.3389	4.1679	3.77224	3.72278	3.63212	3.48565	3.43766
1552708_a_at	3.48964	3.0655	3.35215	3.36028	3.35314	3.34405	3.58287	3.3066	3.20225	3.2811	3.65523	3.49831	3.41879	3.39583	3.16378	3.5497	3.39583	3.4571	3.35765	3.39919	3.63545	3.38243	3.82664	3.4107	4.01099	3.33323	3.14622	3.50112	3.53664
1552711_a_at	6.19508	6.38116	6.49376	6.38116	6.40782	6.351	6.31017	6.2554	6.20236	6.1349	6.34268	6.42652	6.47587	6.17475	6.30955	6.41692	6.40566	6.53391	6.27994	6.22995	6.36513	5.70271	6.48491	6.50724	6.44801	6.43493	6.72835	6.71416	6.36257
1552712_a_at	4.82102	4.66872	4.51225	4.51225	4.51008	4.51225	4.68981	4.47847	4.73591	4.60285	4.58649	4.55922	4.36414	4.34234	4.71213	4.58925	4.39356	4.59945	4.24036	4.77469	4.5081	4.51225	4.29472	4.57116	4.62638	4.07701	4.57475	4.5266	4.2762
1552713_a_at	4.07556	3.82642	3.75988	3.92372	4.02276	3.84596	4.11537	3.78395	3.91855	3.99704	4.03801	3.76881	3.92372	4.47789	4.0342	3.89962	3.85375	3.90452	3.59181	3.61178	3.75176	4.14835	3.98052	3.70662	3.82444	4.14835	3.85666	3.70661	3.92407
1552714_at	3.36112	3.39287	3.56124	3.41362	3.20504	3.11501	3.70433	3.31156	3.42806	3.32146	3.40678	3.29319	3.38617	3.4401	3.23189	3.22839	3.39572	3.37897	3.37035	3.32334	3.31544	3.33367	3.44697	3.27992	3.41901	3.35764	3.44031	3.3213	3.39455
1552715_a_at	3.69973	3.35666	3.52629	3.48638	3.35349	3.38281	3.42395	3.462	3.67908	3.40922	3.42498	3.27987	3.24797	3.40059	3.24047	3.40059	3.42508	3.38898	3.30718	3.41744	3.53338	3.23283	3.61307	3.50087	3.2676	3.38539	3.59942	3.13316	3.34342
1552716_at	3.88936	4.30135	4.14353	4.37716	4.35273	4.50563	4.1857	4.16002	4.09857	4.0731	4.23167	4.32717	4.34929	4.11331	4.3456	4.0871	4.28549	4.39814	4.15102	4.22289	4.27651	4.25414	4.12054	4.47791	4.34151	4.26951	4.52216	3.93579	4.31988
1552717_s_at	4.47014	4.3299	4.431	4.00485	4.31113	4.14446	3.83344	4.20393	4.14446	4.22296	4.06411	4.2873	4.14191	4.31853	3.75093	4.02259	3.83755	3.78865	3.87552	4.22962	4.15812	4.18181	4.22232	4.31616	3.80326	4.03894	4.44402	4.22463	4.00062
1552718_at	4.34923	4.34011	4.0689	3.97197	4.05215	4.32358	3.88003	4.01817	4.53359	4.02511	4.12163	3.71217	4.02847	4.23985	4.01803	3.82978	4.09515	3.99794	4.00466	4.09515	4.44396	4.12837	5.01499	4.47169	4.00994	4.0968	4.41433	3.93324	4.12709
1552719_at	4.46243	4.32846	4.35738	4.43613	4.35914	4.29518	4.61772	4.44901	4.05156	4.64309	4.633	4.60196	4.85365	4.53771	4.66868	4.35738	4.28276	4.54579	4.4316	4.65581	4.46243	4.62225	4.49106	4.26808	4.48677	4.28211	4.3303	4.01629	4.45256
1552721_a_at	4.89242	5.56518	4.82449	4.06758	5.26355	5.19816	4.26374	4.2715	4.27645	5.94808	5.94548	5.43965	5.42981	4.34279	3.98708	3.92979	5.08704	5.38645	6.23169	6.2344	6.94042	4.12517	4.91144	7.22186	3.90504	4.95383	5.63196	4.86921	5.59047
1552722_at	3.09723	3.08544	3.10885	2.98301	3.14442	3.04466	3.15197	3.09	3.04993	2.93099	3.05079	3.02732	3.00018	3.12715	3.00655	2.85137	3.0852	3.09378	2.97771	3.18368	3.05874	3.0515	3.20032	2.88187	2.97913	3.02662	2.96817	3.05591	3.25202
1552724_at	4.84871	5.07601	4.82703	4.76474	4.77007	5.14573	4.93267	4.68254	5.066	4.90033	5.23599	4.71718	4.7514	4.98003	4.67642	4.55513	5.0845	4.77317	4.8118	4.95482	4.90053	5.17979	4.93438	5.00449	4.93633	4.68066	4.707	4.88149	4.8118
1552725_s_at	4.06261	3.82239	3.84419	4.00357	3.94834	4.06561	3.97762	4.12152	4.35	4.05915	4.32213	3.98845	4.2541	4.11129	3.85124	4.06261	4.1814	4.08247	4.0362	4.0558	3.92158	4.63578	4.14347	4.08054	4.0962	4.03426	3.74307	4.00581	4.02119
1552726_at	3.54029	3.78955	3.67428	3.66654	3.52373	3.51685	4.11985	3.55752	3.76253	3.69111	3.58556	3.69111	3.69111	3.47551	3.69111	3.67628	3.90026	3.6399	3.58624	3.73508	3.89625	3.98459	4.1679	3.59021	3.72911	3.64009	3.69111	3.84351	3.55245
1552727_s_at	3.57226	3.51777	3.44355	3.44355	3.49254	3.61005	3.2255	3.51384	3.29748	3.24851	3.12297	3.40258	3.44066	3.27703	3.4363	3.305	3.41707	3.62389	3.40365	3.50018	3.44355	3.57709	3.45212	3.68146	3.60442	3.58258	3.32749	3.29803	3.44355
1552729_at	4.93616	4.79407	4.8802	4.69708	4.61904	4.89132	5.1068	4.80859	4.65916	5.28275	4.8514	4.70415	5.09195	5.08982	5.12242	5.07245	5.08015	4.98003	4.8802	4.9565	4.76786	5.21858	5.41114	5.00504	4.78509	4.8802	4.67644	4.79505	5.06758
1552730_at	4.56228	4.33278	4.38457	4.39611	4.15659	4.15282	4.25837	4.38998	4.2866	4.27465	4.38523	4.27465	4.41893	4.04465	4.17327	4.52407	4.37244	4.33647	4.09801	4.13225	3.95192	4.37774	4.11519	4.1097	4.10918	3.84319	4.52739	4.45658	4.20639
1552731_at	3.62058	3.82834	3.46184	3.60896	3.4634	3.29113	3.36391	3.53962	3.50069	3.53451	3.81717	3.53451	3.6066	3.40844	3.43791	3.24498	3.50311	3.53451	3.31144	3.91823	3.76592	3.90408	3.74534	3.36391	3.57566	3.52927	3.66067	3.42774	3.59337
1552732_at	3.61555	3.67639	3.41736	3.21766	3.27565	3.24285	3.10787	3.29405	3.38821	3.19054	3.42567	3.09039	3.08497	3.10046	3.10194	3.04189	3.11647	3.1729	3.27565	3.96702	4.26255	3.30222	3.27565	3.1406	3.5286	3.34344	3.66563	3.34047	3.00726
1552733_at	5.39858	5.81657	6.05819	5.56655	6.64806	6.23358	5.37739	5.57876	5.82682	5.4191	5.44158	5.73518	5.36253	5.69028	5.96506	5.59833	5.65514	6.1033	6.61279	5.39367	5.83198	5.24789	5.27068	6.63914	6.4952	6.2715	5.84467	5.85906	5.38826
1552734_at	3.2138	3.21086	3.34924	3.30954	3.27323	3.53338	3.29136	3.48687	3.3938	3.17269	3.76486	3.25291	3.34947	3.80047	3.45323	3.48062	3.66072	3.34833	3.43502	3.38756	3.69314	3.47266	3.40772	3.46244	3.54803	3.56909	3.43502	3.51384	3.4009
1552735_at	4.69472	4.65064	4.37036	4.44977	5.13678	4.9999	5.08004	4.41467	4.54574	4.82107	4.94318	5.04213	4.90331	4.98701	4.76012	4.95486	5.14483	5.18681	4.84407	5.24906	5.56388	4.92668	4.62769	4.66293	5.63203	5.70535	4.27102	4.63838	4.57066
1552736_a_at	3.55656	3.60323	3.50201	3.49177	3.44558	3.53338	3.53338	3.51165	3.53274	3.65698	3.68529	3.44105	3.5433	3.53338	3.5417	3.60493	3.37342	3.39752	3.53338	3.5594	3.6533	3.37779	3.58795	3.62001	3.50962	3.40145	3.56266	3.5041	3.50704
1552737_s_at	4.70949	4.77664	4.90286	4.82098	5.74479	5.34191	5.18108	5.11323	4.73662	5.13416	5.13419	5.97716	6.15363	3.64853	3.88223	4.16057	5.58177	5.82822	5.78298	5.38781	5.39315	6.16551	6.59217	6.54839	5.0888	5.09556	4.68041	5.17951	5.98244
1552738_a_at	3.52626	3.59319	3.47806	3.46041	3.40554	3.52539	3.74118	3.33564	3.79262	3.49894	3.6954	3.26934	3.34187	3.74049	3.38561	3.49894	3.48399	3.50832	3.5313	3.42702	3.43882	3.26622	3.36515	3.78409	3.87885	3.68188	3.59175	3.37064	3.39365
1552739_s_at	4.6998	4.64947	4.69034	4.40327	4.55704	4.63582	4.66463	4.6998	4.74247	4.19437	4.33313	4.67983	4.42665	4.57439	4.87868	4.78667	4.63653	4.7064	5.35606	4.6998	4.77871	4.06673	4.58239	5.18751	5.2696	5.12954	5.34443	4.74035	4.51192
1552740_at	3.07814	3.06637	2.92157	2.97669	2.91513	2.90878	3.08924	3.02379	2.94513	3.03273	2.99991	2.85931	3.02838	3.11398	3.08347	3.10589	2.94281	3.15621	3.01945	2.93362	3.00537	3.25488	3.20496	2.93465	2.80287	3.02379	2.84921	3.14586	3.13906
1552742_at	3.23938	3.18476	3.00719	3.26785	3.20319	3.15718	3.29851	3.10126	3.22147	3.33287	3.22147	3.22597	3.50897	3.76997	3.31723	3.21591	3.2985	3.21821	3.14423	3.18716	3.23681	3.43785	3.20311	3.0616	3.14202	3.0644	3.23897	3.05392	3.27202
1552743_at	3.5918	3.51568	3.46887	3.11072	3.39313	3.36288	3.31103	3.25759	3.53824	3.37639	3.27812	3.25851	2.99958	3.61223	3.15016	3.31618	3.15611	3.52767	3.23262	3.64112	3.38585	3.3512	3.69998	3.52923	3.55837	3.15982	3.37713	3.32169	3.03706
1552745_at	4.00129	3.65185	3.53047	3.68498	3.46343	3.54228	3.89868	3.65356	3.4271	3.48069	3.58398	3.54791	3.62427	3.94845	3.31498	3.5591	3.38982	3.76039	3.65648	3.56528	3.58398	3.37085	3.62185	3.44533	3.74489	3.91592	3.53006	3.40855	3.59601
1552747_a_at	2.97172	3.05079	2.9784	2.96163	2.92829	2.9482	2.91004	3.02724	3.02089	3.00365	3.03349	2.9393	3.1848	3.17015	3.10842	2.9429	3.02089	3.02089	2.9144	2.90927	3.05426	3.267	3.04411	3.05101	3.03492	3.22193	2.95768	3.12867	3.1382
1552749_a_at	7.56518	7.01975	6.78884	6.80603	6.61933	6.88411	7.27117	6.96459	7.50665	7.55799	7.47414	6.99913	6.89634	7.71061	7.02048	7.20001	7.20344	7.08333	6.70769	7.07889	6.91769	7.33384	7.91963	6.76612	7.02262	6.96331	6.50908	7.12064	6.84686
1552750_at	3.29479	3.28916	3.40666	3.34679	3.3848	3.28821	3.47757	3.51083	3.47331	3.40666	3.47807	3.45082	3.47331	3.42401	3.38443	3.32996	3.56896	3.36859	3.44226	3.46957	3.35255	3.91671	3.71743	3.32575	3.43233	3.46785	3.30479	3.51639	3.2957
1552751_a_at	5.47527	5.1897	5.19654	5.25136	4.8726	5.10418	5.4178	5.39749	5.65306	5.47365	5.2171	5.21901	5.43465	5.54251	5.51001	5.25797	5.6211	5.53544	5.42112	5.34491	5.30434	5.80498	5.61058	5.30243	5.18743	5.5734	4.91021	5.22998	5.3264
1552752_a_at	3.35537	3.30523	3.26886	3.00886	3.30699	3.26886	3.29352	3.11688	3.26886	3.28917	3.22092	3.13592	3.08706	3.24187	3.23291	3.35274	3.18224	3.23815	3.26776	3.20758	3.46769	3.22654	3.7452	3.34524	3.14834	3.01166	3.53472	3.43456	3.35069
1552754_a_at	3.39302	3.43475	3.12158	3.24782	3.27621	3.30306	3.50749	3.24543	3.39651	3.12208	3.29332	3.35049	3.49443	3.32898	4.02385	3.78865	3.27616	3.34	3.32029	3.41012	3.28764	3.44146	3.30165	3.57943	3.34915	3.35398	4.6066	3.70121	3.4564
1552755_at	3.47204	3.6329	3.52461	3.26793	3.56693	3.76501	3.86714	3.48462	3.59284	3.41815	3.74876	3.3263	3.53903	3.72823	3.29523	3.46279	3.50311	3.4623	3.35296	3.37435	3.41807	3.59807	3.55891	3.78	4.02939	3.51723	3.53903	3.35349	3.48998
1552757_s_at	3.71211	3.74269	3.69672	3.55574	3.76485	3.87721	3.70245	3.61781	3.67513	3.63933	3.98583	3.49601	3.8858	3.90708	3.70284	3.70881	3.44425	3.61083	3.63147	3.45236	3.68661	3.68661	4.12238	3.68661	3.53541	3.68661	3.63601	3.83136	3.45624
1552758_at	3.65929	3.48914	3.56996	3.3252	3.5098	3.53659	3.44481	3.39779	3.81087	3.46523	3.8318	3.45148	3.53903	3.45496	3.20204	3.36975	3.51444	3.52432	3.34622	3.53494	3.48742	3.91121	4.02967	3.68596	3.56274	3.45641	3.33809	3.53883	3.55245
1552760_at	3.72375	3.62843	3.8499	3.83585	3.8196	3.52764	3.65521	3.8229	3.67194	3.79297	3.75063	3.8196	3.97484	3.76149	3.56671	3.8013	3.48572	3.63519	3.97325	3.66742	4.02082	4.05352	4.10411	4.4443	3.75989	4.01343	3.7033	4.29395	3.90049
1552761_at	5.77467	5.84924	5.96575	5.92151	5.65747	5.62682	5.92151	5.92151	6.32637	6.04371	5.95541	6.20032	5.79294	6.14099	5.68942	5.71027	5.96041	5.76864	5.82945	5.84543	5.82427	6.43863	6.14523	6.11266	5.63039	5.68603	5.98809	5.92151	6.12206
1552763_at	3.08926	3.04109	3.04763	3.08222	2.91641	3.01219	3.14995	3.31156	3.04933	3.01286	2.92541	2.90271	3.05871	3.12717	3.41273	3.09344	3.07074	3.02935	3.13086	2.95048	3.04872	3.04109	3.08845	2.87332	3.08036	2.87341	3.05871	3.37387	3.04109
1552765_x_at	3.28176	3.34102	3.16555	3.37417	3.46082	3.35942	3.42833	3.32907	3.26799	3.15547	3.49868	3.33721	3.28538	3.2744	3.23492	3.50078	3.28877	3.34225	3.40289	3.41091	3.33525	3.3013	3.32144	3.56565	3.57686	3.17128	3.53664	3.34797	3.49921
1552766_at	2.92229	3.00874	3.00848	2.95969	3.05079	2.88077	3.13931	3.05269	2.97151	3.05356	3.19015	3.05079	3.05644	3.2092	2.93049	2.97884	2.98457	3.06081	2.9735	3.06861	3.12385	3.08316	3.11669	2.92501	3.10882	3.10677	3.10086	3.16177	3.05079
1552767_a_at	3.40476	3.1558	3.23838	3.34667	3.39395	3.36679	3.29487	3.25516	3.14443	3.28717	3.47484	3.21277	3.21909	3.28717	3.42189	3.45237	3.30031	3.28244	3.22221	3.39551	3.53655	3.20948	3.25002	3.12259	3.21274	3.27656	3.29207	3.32118	3.36206
1552768_at	5.29067	5.25801	5.09049	4.95789	5.00296	5.26944	5.23617	5.35419	5.25675	5.25349	5.34992	5.09438	4.91965	5.2688	5.17067	5.34237	5.52836	5.32613	5.08426	5.39466	5.42526	6.13399	5.27472	4.97362	5.40049	5.16803	5.27641	5.39163	5.14101
1552769_at	3.61533	3.89094	3.91884	3.58051	3.93568	3.86038	3.68497	3.7443	4.03324	3.91235	3.73696	3.83204	3.69032	3.8078	3.9294	3.70266	3.72901	3.71966	3.8359	3.59691	3.59691	3.87711	4.11817	4.01907	3.94875	3.78938	3.7868	3.84975	3.62677
1552770_s_at	3.9513	3.79971	3.93241	3.71	4.02047	3.75073	4.053	3.72683	3.75996	3.77564	4.11129	3.98282	3.99677	4.43738	3.74037	3.84363	3.94031	3.93602	3.61938	3.86655	3.78388	3.67708	4.23578	3.74223	4.04212	4.15726	3.65109	3.92893	3.9625
1552771_a_at	3.39558	3.42031	3.31352	3.45943	3.27691	3.45929	3.63838	3.5219	3.53824	3.49726	3.35356	3.44247	3.70766	3.59378	3.5638	3.53813	3.45929	3.37507	3.44254	3.35852	3.29819	4.28076	3.55185	3.33766	3.52221	3.39292	3.50156	3.80329	3.54632
1552772_at	3.88618	4.01284	3.79221	3.92776	3.74585	3.73048	3.97916	4.21613	4.18916	3.93504	3.81981	3.82478	3.86495	4.16896	3.92939	3.62995	3.94988	3.86495	3.63186	3.82478	3.76184	3.8715	4.2572	3.90473	3.94115	4.08485	3.7552	3.5997	3.62937
1552773_at	3.73778	4.04906	4.06134	3.48897	3.80057	3.80326	3.77314	3.87138	3.9862	3.52519	4.01402	3.87757	3.63511	4.13419	3.69439	3.66719	3.89778	3.9889	3.83645	3.87595	3.80326	3.70526	4.65011	3.78893	3.84799	3.6539	3.80326	3.66927	3.57535
1552774_a_at	3.8807	3.98072	4.2859	4.59767	4.37709	4.14457	4.47628	4.26652	4.00877	4.33422	4.03628	4.1679	3.98441	4.2258	4.54511	4.39876	4.35692	4.82662	4.43989	4.18984	4.28884	4.18768	4.10346	4.02233	4.70848	4.69192	4.30661	4.42202	4.12131
1552775_at	4.36052	4.41635	4.34827	4.29029	4.40548	4.37852	3.88529	4.03198	4.40399	4.22309	4.14041	4.14735	4.11012	4.64966	3.89079	3.9569	4.28166	4.40236	4.22293	4.49766	4.38086	4.31238	4.88824	4.56697	4.81402	4.75711	4.2913	4.37414	4.14833
1552777_a_at	3.78442	3.73363	3.70167	3.90627	3.60384	3.88324	4.21303	3.85429	3.83347	3.87438	3.79242	3.80423	3.69593	4.11277	3.66389	3.83027	3.76999	3.91028	3.78695	3.84306	3.94802	3.74633	4.25044	3.70086	4.01014	3.82505	3.78939	3.58513	3.64197
1552779_a_at	3.48851	3.27428	3.24162	3.43351	3.18961	3.33764	3.28818	3.36779	3.49405	3.33131	3.24016	3.28237	3.28159	3.27875	3.61177	3.26878	3.31542	3.37737	3.27362	3.36779	3.47145	3.47636	3.40684	3.34409	3.39003	3.44306	3.27224	3.36309	3.35272
1552782_at	3.36189	3.21679	3.01667	3.04322	2.96551	3.10013	3.0647	3.10973	2.96822	2.95265	3.28481	3.18096	3.16034	3.10973	3.11365	3.11294	3.08517	3.18559	3.13195	3.05535	3.11409	3.14084	3.03043	3.16124	3.10973	3.18644	3.14892	2.89635	2.98644
1552783_at	2.8136	2.89847	2.88509	3.00985	2.77961	3.07396	2.94506	2.82217	3.00251	2.94193	3.02444	2.9341	2.82123	3.04677	2.94069	3.01044	3.12157	2.89097	2.82361	2.999	2.72439	2.92881	2.9472	2.85952	2.87315	3.1008	2.92802	2.946	2.94066
1552785_at	3.65359	3.43652	3.40957	3.48948	3.38427	3.50614	3.37645	3.38249	3.43762	3.2473	3.26712	3.35069	3.38495	3.45376	3.15788	3.24046	3.43874	3.47757	3.19883	3.42627	3.34574	3.50667	3.57196	3.62572	3.40662	3.38447	3.33341	3.31302	3.0653
1552787_at	3.0881	3.33723	3.15604	3.10755	3.01287	3.18191	3.14284	2.94148	3.20176	2.89834	3.16027	2.9221	2.86806	3.19069	2.91317	2.99065	3.18676	2.97075	3.20093	3.04748	3.10426	3.0614	3.46935	3.44088	3.17917	3.03817	3.49726	3.10426	2.96752
1552788_a_at	4.26938	4.29773	4.14403	3.95119	4.01114	4.07966	3.83183	3.81157	4.24617	4.16967	4.30081	4.06522	3.98857	4.12068	3.75075	3.92793	3.9238	4.07378	3.87552	4.06522	3.89112	4.19814	4.44519	4.17276	4.19248	4.0156	3.91356	3.90755	3.96131
1552789_at	4.47841	4.73393	4.65759	4.73466	4.95195	4.73466	4.65458	4.88829	4.51677	3.74194	3.91804	4.81358	4.73466	4.70781	4.85336	4.60676	4.69304	4.97469	5.2533	4.63459	4.78464	4.15539	3.16941	5.15352	4.77137	4.76406	5.94569	5.0597	4.54302
1552790_a_at	7.28785	7.79316	7.55204	7.4346	7.5622	7.55544	7.68893	7.63352	7.59103	6.90639	7.06233	7.52005	7.4988	7.60512	7.45883	7.51062	7.51762	7.89075	8.16036	7.54146	7.86002	6.88449	6.35032	8.04529	7.65622	7.66666	8.32712	8.15927	7.53617
1552791_a_at	3.007	2.99672	2.90816	3.01418	2.95765	2.97372	3.10973	3.12569	3.11917	2.9179	3.09886	2.97474	2.98094	2.89335	3.10835	3.11294	3.06762	3.02625	3.09254	3.19532	3.03282	3.16715	3.087	3.15425	2.97372	3.03978	2.97576	3.05117	3.10574
1552792_at	3.43456	3.3615	3.54728	3.40165	3.46615	3.43456	3.33764	3.39318	3.39332	3.38001	3.4468	3.48564	3.31105	3.58514	3.3805	3.4276	3.43402	3.31457	3.62473	3.3521	3.45089	3.33731	3.47001	3.7327	3.63168	3.33616	3.56282	3.58993	3.63429
1552793_at	4.16024	4.15613	3.93799	4.0358	4.28469	4.1416	3.97579	3.86157	4.16497	4.10355	4.06992	4.06343	3.92187	4.30199	4.17841	3.98863	4.02217	4.18198	4.16482	4.22653	4.05507	4.06898	4.03995	4.28116	4.36243	3.93026	3.96543	3.73182	3.93084
1552794_a_at	3.03544	3.22956	3.17303	3.24232	3.10466	3.19345	3.14756	3.03737	3.19583	3.45477	3.1569	3.1955	3.14756	3.30316	3.14756	3.21299	3.19734	3.12271	2.95089	3.22686	3.1261	3.11916	3.05891	3.11253	3.11891	2.98492	2.98448	3.09248	2.97447
1552796_a_at	3.89431	3.62001	3.6795	3.73691	3.55889	3.77612	3.79113	3.70336	3.82619	3.97935	3.82875	3.74768	3.86413	4.09258	3.89814	3.74254	3.50311	3.79845	3.63539	3.77315	3.6544	3.87045	3.77612	3.80915	4.0563	3.75215	3.72928	3.75862	3.82455
1552797_s_at	3.37091	3.62103	3.58432	3.61264	3.48737	3.3905	3.49882	3.56807	3.56675	3.47676	3.65083	3.56427	3.63718	3.59481	3.66187	3.62995	3.46569	3.53124	3.52339	3.4413	3.55351	3.66926	3.7326	3.4978	3.70909	3.68661	3.52508	3.67598	3.67845
1552798_a_at	6.53521	6.65948	6.82794	6.75974	6.7857	6.35872	6.08494	6.46782	6.17107	6.14169	6.28133	5.85442	5.88952	5.85577	6.41735	6.33959	5.56654	5.50627	5.90101	6.53568	6.79073	5.14068	5.90532	7.1575	5.93759	5.24005	7.1951	6.00008	6.09914
1552799_at	4.29992	4.12427	4.29943	3.93476	4.03696	4.16441	3.80931	3.83499	4.25346	4.30121	4.20381	4.05885	3.97554	4.2618	4.00551	3.96631	3.98306	3.97089	4.25231	4.18242	4.14793	4.47842	4.35653	4.086	4.29764	4.53543	4.13228	3.80241	4.20019
1552800_at	7.27867	6.88907	6.865	6.58676	6.79383	6.94776	7.00137	6.95951	7.2536	7.32892	7.25056	6.95331	6.84965	7.08257	6.66857	6.71399	6.69311	7.17196	6.77447	7.04076	6.96909	7.36138	7.59812	6.87946	7.14682	7.0597	6.65088	6.75765	6.83977
1552801_at	3.93579	3.95863	3.71114	4.04099	3.5445	3.7985	3.97681	3.98883	3.97673	4.33337	4.16087	3.87526	4.06261	4.00233	3.9629	4.10774	4.00069	3.95194	3.87075	3.93579	3.82911	4.80081	4.0961	3.82872	3.78102	3.92713	3.89711	4.06725	3.8442
1552803_a_at	3.65375	3.37904	3.57316	3.56616	3.54133	3.58398	3.52865	3.59851	3.58398	3.79874	3.47222	3.34211	3.90933	3.73133	3.57748	3.73375	3.56853	3.54693	3.58398	3.47234	3.35161	3.88011	3.56948	3.6589	3.71544	3.59787	3.43233	3.56586	3.76284
1552804_a_at	4.68148	4.38572	4.67025	4.44447	4.61315	4.70268	4.51971	4.63365	4.56465	4.59501	4.51169	4.69131	4.58473	4.34606	4.33822	4.04335	4.64447	4.71224	4.5205	4.54269	4.53309	4.89104	4.6628	4.77595	4.50566	4.3148	4.39203	4.36715	4.9959
1552806_a_at	3.89682	4.07918	4.11112	4.26808	4.07439	4.17865	4.41954	4.1605	4.42356	4.34424	4.04729	4.29805	4.14726	4.30473	4.38548	4.11887	4.37794	3.97966	4.1679	4.12054	3.93469	4.63666	4.3123	3.9788	3.93737	4.11624	3.9984	4.29999	4.33866
1552807_a_at	5.33683	5.01909	5.17268	5.31788	4.80004	5.08695	4.67863	5.22074	4.98947	5.32397	5.46589	5.40427	5.28526	5.5042	6.07152	6.33139	5.05338	4.58357	4.75002	4.68521	4.71699	4.41123	4.57757	4.73605	4.78843	4.95626	4.82576	4.58802	4.82541
1552808_at	3.28568	3.15119	3.14088	3.01351	3.04709	3.18248	3.09862	3.1514	3.25126	2.95597	3.31315	3.18786	3.17349	3.28191	3.03683	3.13006	3.09007	3.19928	3.18341	3.04777	3.30293	3.2965	2.97099	3.13006	3.08563	3.36295	3.28003	3.01556	3.08291
1552809_at	3.1091	3.50493	3.26338	3.17975	3.18236	3.20202	3.08777	3.1505	3.22186	3.36556	3.24016	3.1453	3.06716	3.42163	3.1247	3.4645	3.07149	3.33675	3.07529	3.38447	3.30203	3.33143	3.22883	3.21285	3.4158	3.31861	3.04012	3.37134	3.22513
1552811_at	5.33474	5.46037	5.36483	5.42574	5.3015	5.30779	5.52362	5.46585	5.56174	5.70327	5.75593	5.36688	5.41907	5.62176	5.42656	5.46421	5.51873	5.61664	5.32317	5.68657	5.28773	5.8862	5.81316	5.46421	5.36148	5.31965	5.10357	5.43814	5.40992
1552812_a_at	4.9876	5.02356	5.11931	5.15806	5.11481	4.97645	5.18964	5.27011	5.01629	4.94878	5.18187	4.90856	5.13214	4.77769	4.99504	4.84026	5.19919	5.18359	4.94291	4.99477	5.05075	5.01531	5.08276	5.40234	4.99343	4.76865	5.41357	5.24576	5.41893
1552813_at	5.02378	4.96825	4.80543	4.46843	4.85592	4.98569	4.56926	4.47135	5.34145	5.10196	4.53048	4.59133	4.33404	4.83758	4.51971	4.35195	4.65147	4.491	4.8587	4.77059	4.83758	5.18106	5.19472	4.72275	4.93677	4.99033	4.72134	4.34958	4.99658
1552814_a_at	3.83532	3.99653	3.98526	3.89818	3.92632	3.96523	3.96658	3.92891	4.26686	4.03823	4.00182	3.88421	3.97328	4.54637	4.07666	3.90728	3.82322	3.9509	4.00182	4.09211	3.9221	4.02808	4.40017	4.01257	4.06363	4.38154	3.92591	3.99563	4.17123
1552816_at	3.01373	2.93358	3.12357	2.85134	2.89394	2.94706	3.10316	3.00507	3.10001	2.99185	2.9254	2.76782	2.92847	3.18388	3.01469	3.03017	2.93662	3.03742	2.98533	2.90875	2.89893	3.36173	2.88518	2.91787	3.08506	3.15477	2.71321	2.97114	3.09849
1552818_a_at	3.8067	3.46824	3.44828	3.58621	3.3088	3.41763	3.27224	3.4348	3.6599	3.39471	3.52118	3.33134	3.44828	4.00292	3.52518	3.68188	3.42529	3.50303	3.28722	3.51761	3.31867	3.85973	3.95181	3.41696	3.44828	3.2905	3.317	3.43456	3.40616
1552819_at	4.0746	3.89666	3.93866	3.94756	3.63208	3.89353	4.1326	3.97633	3.93056	4.24139	3.8542	4.02675	3.80552	3.76048	3.85257	3.79854	3.99912	3.98362	3.78426	4.01404	3.83802	4.60127	4.49953	3.68404	3.97395	3.81067	3.79994	3.90757	4.08729
1552822_at	3.09377	3.17908	3.09936	3.22188	3.06581	3.05817	3.32419	3.19937	3.01405	3.09346	3.38938	3.08258	3.11502	3.1514	3.11545	3.23802	3.07946	3.29152	3.17841	3.18111	3.32995	3.00159	3.12417	3.21606	3.26041	3.16436	3.2636	3.10497	3.00726
1552825_at	3.22037	3.65053	3.57181	3.41211	3.44964	3.31156	3.42372	3.33315	3.34304	3.28086	3.60086	3.52211	3.3091	3.42538	3.39819	3.48166	3.62403	3.51002	3.55656	3.24124	3.49656	3.44473	3.40949	3.59361	3.42372	3.42372	3.5959	3.23842	3.46537
1552826_at	3.09012	2.91954	2.94721	2.86656	3.01723	2.85573	2.77329	2.95347	3.07251	2.96136	3.10995	2.85535	2.87223	3.05777	3.00256	2.81614	3.03292	3.05245	2.8915	2.83397	2.88435	3.06645	2.88815	2.90386	2.95636	3.00175	2.95778	2.95347	2.95347
1552827_s_at	3.61581	3.7568	3.56416	3.57772	3.73954	3.71419	3.43947	3.34198	3.62397	3.47564	3.60896	3.5606	3.60896	3.86842	3.58587	3.5036	3.60814	3.80326	3.57463	3.6968	3.48799	3.60896	3.67508	3.6788	3.64931	3.77544	3.59194	3.4544	3.33318
1552828_at	5.37723	5.40438	5.19639	5.23892	5.51414	5.62183	5.24279	5.20734	5.21867	5.4954	5.43843	5.32442	5.37378	5.7935	4.77324	4.93801	5.64173	5.4678	5.40739	5.61317	5.48255	5.4027	5.60542	5.4027	5.46946	5.60835	5.37723	5.31595	5.4281
1552829_at	4.48389	4.57926	4.31545	4.44999	4.27603	4.18849	4.56318	4.27612	4.38242	4.23902	4.43209	4.11106	4.4411	4.89078	4.67314	4.741	4.29701	4.2961	3.96736	4.24073	4.41756	4.49832	4.38957	4.00414	4.43683	4.39762	4.13253	4.18316	4.20756
1552830_at	3.85354	3.76664	3.92283	3.99323	3.83199	3.83128	4.04455	3.86842	3.98078	4.05929	3.7479	3.69291	4.00268	3.8885	3.51331	3.86842	3.73553	3.86842	3.86562	4.01404	3.89743	3.86033	3.82664	3.76821	3.78374	3.86842	3.81234	3.90109	3.93915
1552833_at	4.23403	4.14123	3.98163	4.1063	4.04758	4.09245	4.0009	4.15625	4.24375	4.13504	4.25657	4.08229	4.14369	4.10886	4.02051	3.83433	4.25302	4.10924	4.13238	4.17541	4.07908	4.99817	4.29011	4.07389	4.42243	4.34456	3.85055	4.22309	4.10153
1552834_at	5.11014	5.11119	5.02212	4.78045	4.6551	4.91088	5.28383	5.14579	5.16791	5.27411	5.17758	5.26699	5.00331	5.05091	4.94369	5.09249	5.32981	5.1738	4.98417	5.23971	4.92963	5.89588	5.293	5.11651	4.94893	5.34016	4.71682	5.27755	5.11014
1552835_at	3.47527	3.70641	3.4465	3.39215	3.20279	3.42039	3.45376	3.5267	3.29099	3.3181	3.46896	3.5672	3.42401	3.61122	3.40612	3.49571	3.32741	3.53338	3.39894	3.45376	3.45376	3.36963	3.73177	3.45949	3.55041	3.38202	3.33749	3.45376	3.58566
1552836_at	5.29204	5.14559	5.03552	4.87297	4.94142	5.18632	4.81877	4.68066	5.28682	4.97253	4.88444	4.99528	4.75251	5.21604	4.64818	5.20297	4.7334	4.81149	5.30944	4.93303	4.62911	4.45258	5.42558	5.55042	5.14	4.85322	5.02991	4.67861	4.89168
1552837_at	3.00731	2.7987	2.8614	2.90171	2.79421	2.93888	3.05757	2.86063	2.93914	2.89229	3.02655	2.87083	2.85102	2.9179	3.07094	3.19997	2.96663	2.83735	2.95544	2.94676	2.9952	3.02167	2.98748	2.90358	2.9179	2.89583	2.92751	2.92885	2.93396
1552839_at	4.02163	3.88173	3.73098	3.77014	3.76814	3.65283	3.66582	3.65523	4.05426	3.89895	3.7521	3.64178	3.87989	4.02924	3.68916	3.82311	3.63907	3.9477	3.64543	3.94715	3.70909	3.67069	3.82664	3.95672	3.91617	3.75991	3.60621	3.75093	3.73303
1552841_s_at	3.53027	3.58519	3.39179	3.40721	3.29034	3.49945	3.5098	3.44095	3.7729	3.73687	3.62142	3.30141	3.38941	3.68222	3.43215	3.53027	3.41811	3.54735	3.31156	3.56182	3.41715	3.53177	3.80462	3.43436	3.52038	3.53295	3.45413	3.66705	3.49788
1552842_at	3.85916	3.73199	3.6854	4.21562	3.57825	3.85887	4.09892	3.89533	3.87686	3.88558	3.85508	3.87942	4.00522	4.11157	4.18523	4.36936	3.87686	3.84013	3.83195	3.95021	3.87071	3.96832	4.16293	3.83371	3.79695	3.79373	3.87103	3.74565	4.11762
1552843_at	3.53553	3.48234	3.23108	3.49905	3.39928	3.35925	3.51147	3.49905	3.796	3.52935	3.28172	3.469	3.56446	3.33914	3.57914	3.30856	3.88981	3.66451	3.40395	3.44769	3.49905	3.77739	3.15304	3.44441	3.32354	3.60896	3.2808	3.50974	3.89317
1552845_at	4.41108	4.41503	4.43815	4.43365	4.33948	4.45934	4.54867	4.34578	4.55785	4.46999	4.56812	4.32257	4.23513	4.84743	4.61867	4.37859	4.69914	4.56507	4.41942	4.63061	4.55573	4.4418	5.09978	4.30923	4.57468	4.38154	4.32142	4.25169	4.20049
1552846_s_at	6.08647	5.98593	6.06862	6.36846	6.17786	6.18843	5.62496	6.42755	6.62425	6.29278	6.33245	6.07243	5.77339	6.08342	6.01622	6.12584	5.83278	5.57905	5.61071	5.88582	5.60741	5.79115	6.03674	5.92836	5.87927	5.82762	5.77368	5.76836	5.50246
1552848_a_at	3.7376	3.87627	3.68299	3.66741	3.92592	4.0294	3.79377	3.73237	3.71534	3.92295	3.89152	3.88374	3.83755	3.86328	3.72751	3.62995	3.92806	4.03288	3.68545	3.96021	4.03514	3.83559	3.79643	3.89631	3.7686	4.1107	3.93944	4.96705	3.71073
1552849_at	3.19805	3.40499	3.2775	3.28722	3.32931	3.36913	3.39583	3.27262	3.3222	3.53539	3.25876	3.14902	3.22749	3.19084	3.34538	3.28629	3.35362	3.2116	3.32437	3.27099	3.20725	3.37442	3.48447	3.14941	3.16669	3.42975	3.28986	3.28296	3.18765
1552851_at	3.229	3.4087	3.30354	3.26271	3.16398	3.05487	3.53083	3.14218	3.19155	3.09346	3.19604	3.20993	3.14705	3.46407	3.19604	3.1367	3.03514	3.29727	3.00666	3.34983	3.24508	3.24099	3.39393	3.1145	3.24052	3.24913	3.22706	3.23933	3.10907
1552852_a_at	3.29476	3.3336	3.4715	3.17351	3.34028	3.17362	3.30106	3.22821	3.25616	3.2179	3.54142	3.26886	3.00343	3.49216	3.09364	3.03127	3.10789	3.26886	3.17153	3.49113	3.19511	3.53416	3.51335	3.27554	3.36906	3.29111	3.22209	3.26886	3.26886
1552853_at	4.14819	4.19566	3.96365	4.27079	3.8375	4.22307	4.0568	4.33547	4.41477	4.13692	3.82905	3.71234	4.17578	4.48891	3.85754	3.9557	3.92092	4.07638	4.06915	3.8118	4.06934	4.78573	4.14752	3.98449	4.06541	4.01559	4.05928	3.92608	3.82829
1552854_a_at	4.22715	4.04663	3.97356	3.97808	3.84771	3.98627	3.89152	4.08187	3.91486	4.1	4.22369	3.95253	4.06784	3.99631	3.87322	4.06119	4.26144	4.02251	3.93268	3.89297	3.90027	4.25488	4.00461	3.70938	3.95178	3.89029	3.78444	4.12276	4.30125
1552856_at	3.607	3.45741	3.49088	3.70909	3.44165	3.6038	3.61873	3.49846	3.56626	4.13474	3.60866	3.16034	3.67242	3.94411	3.48041	3.54131	3.57926	3.65222	3.53106	3.76161	3.40471	4.10527	3.82213	3.46244	3.55563	3.8048	3.57763	3.63351	3.57926
1552857_a_at	3.96061	4.05397	4.06433	3.79521	3.71477	3.87089	3.98066	4.12011	4.35057	3.95876	4.06393	3.90176	4.01739	4.1989	4.08568	3.95075	4.11979	4.07621	3.95208	4.17131	3.90843	4.15471	4.26242	4.00062	3.94155	4.00062	4.00062	3.79795	3.95094
1552858_at	2.92967	2.81169	2.8532	2.79342	2.81599	2.9047	2.79334	2.98233	2.977	2.85334	2.98872	2.79897	2.90118	3.02618	2.92262	2.85638	2.89839	2.76426	2.74767	2.76103	2.8241	2.85445	2.76748	2.82408	2.90161	2.88506	2.87344	2.9286	2.77569
1552860_at	4.13523	3.94917	4.27925	3.95369	3.93327	3.97798	4.35986	3.95	4.08416	4.25558	3.91029	3.74037	4.29327	4.11603	4.00236	3.9887	3.66973	4.02885	4.00636	3.69464	3.83017	4.68221	4.11089	3.83618	4.04976	4.06809	3.78463	3.7774	4.06201
1552862_at	4.16517	4.57138	4.47386	4.1514	4.39663	4.49232	4.30741	3.91774	4.25839	4.41106	4.02034	4.20619	4.05979	4.34229	4.10782	4.03121	4.31127	4.13249	4.25839	4.0515	4.25839	4.46748	4.84528	4.35099	4.92661	4.32805	4.16354	3.86377	3.99833
1552863_a_at	7.19545	6.85481	6.85456	6.63464	6.53854	6.63952	6.96841	6.55253	7.24142	6.8244	6.81688	6.72107	6.30292	7.00986	6.52108	6.71458	6.60963	6.89946	6.44585	6.8826	6.66282	6.40651	7.50428	6.79505	6.90756	6.54632	6.42846	6.41052	6.47857
1552865_a_at	5.31828	5.23005	5.1527	4.9596	4.993	4.94161	4.76707	4.64046	5.28776	5.13589	4.75821	4.77322	4.61321	4.8949	4.52923	4.76262	4.966	4.95741	4.82529	4.94161	4.84357	5.11401	5.75872	5.10488	5.31583	4.74981	4.72127	4.96153	4.66956
1552867_at	3.53027	3.27266	3.2457	3.20491	3.16709	3.329	3.47757	3.02489	3.23713	3.13221	3.24016	3.05083	3.09675	3.35411	3.39666	3.33606	3.26636	3.1631	3.06531	3.45834	3.46411	3.316	3.2457	3.19456	3.31131	3.59109	3.21171	2.98876	3.19981
1552868_at	6.55789	6.47004	6.1623	6.26895	6.11332	6.56378	6.12541	5.86946	6.38381	6.28398	6.51524	6.53206	5.82455	6.38007	6.21734	6.4734	5.95739	6.21893	6.16507	6.56238	6.35574	6.26427	7.02641	6.23649	6.28544	6.29353	6.04489	6.07984	6.28544
1552870_s_at	3.20536	3.05079	3.05923	2.98544	2.98176	3.03401	3.07879	2.93762	3.03936	3.03043	3.13064	3.07197	2.97689	3.01371	2.93782	2.94721	2.91234	3.03981	2.89682	3.14169	2.96671	3.06567	3.04326	2.96335	3.03043	3.2669	2.9639	3.0351	3.00797
1552872_at	5.21518	4.85498	4.93035	4.94016	4.5857	4.86071	5.32896	5.17963	5.22869	5.25302	4.88717	4.89214	5.09268	4.82136	4.96153	4.88719	4.93675	4.92669	4.70407	4.96153	4.5655	6.31201	5.22155	4.76939	4.95826	5.41799	4.41745	4.96153	4.98728
1552873_s_at	5.97881	6.04242	5.9853	5.41939	6.0686	5.75269	5.89684	5.7867	6.09874	6.17606	5.79044	5.72407	5.76365	5.75708	5.7459	5.6677	5.57725	5.70677	5.65871	5.92014	5.84691	6.16323	6.43012	6.02635	5.99953	5.82011	5.77469	5.65614	5.94124
1552875_a_at	3.42818	3.0877	3.09014	3.2007	3.30298	3.43233	3.48671	3.29882	3.24198	3.61682	3.17987	3.27874	3.29743	3.31825	3.33159	3.22633	3.03198	3.37653	3.04704	3.32765	3.3291	3.74432	3.36195	3.08723	3.0877	3.10205	3.16764	3.08707	3.24198
1552876_at	3.38974	3.35392	3.30233	3.41211	3.4363	3.47154	3.37155	3.39749	3.58398	3.6051	3.29191	3.5672	3.59515	3.62476	3.53208	3.41763	3.48602	3.49762	3.3646	3.45376	3.27191	3.49039	3.82511	3.46655	3.43435	3.42703	3.37155	3.48489	3.44649
1552877_s_at	4.42029	4.17817	4.21617	4.11033	3.9834	4.135	4.74423	4.20138	4.4307	4.36243	4.3087	4.01025	4.3042	4.82102	4.13173	3.99864	4.05795	4.10356	4.23514	4.52194	4.21997	4.80856	4.39594	4.29585	4.18377	4.38253	3.86355	4.12772	4.16383
1552878_at	2.95901	3.065	3.04106	3.12939	3.14043	3.04106	3.04106	2.9735	2.97396	3.03743	3.00455	3.05616	3.05697	3.19026	3.03903	2.94721	2.91558	3.15526	3.04106	3.02874	3.01887	3.44344	3.10889	2.92952	3.03742	2.91353	3.04106	3.14633	3.02357
1552879_a_at	3.68808	3.53903	3.47206	3.52622	3.3164	3.48186	3.83438	3.48451	3.55289	3.59652	3.62517	3.53027	3.54978	3.46128	3.66002	3.53027	3.57632	3.54059	3.49262	3.60628	3.37545	3.49346	3.58126	3.43814	3.54444	3.53424	3.70112	3.50632	3.42209
1552880_at	3.65221	3.63879	3.70909	3.51512	4.08195	3.83405	3.90205	3.53492	3.38584	3.68648	3.87425	3.87108	3.85676	3.60193	3.69462	3.93423	3.82644	3.79517	3.73609	3.63626	3.88703	3.88173	3.65664	3.73469	3.73815	3.62088	3.73815	3.75093	3.8807
1552882_a_at	4.57316	3.9831	3.86247	4.57703	4.05506	3.85578	4.20592	5.09537	4.57459	4.47634	4.62149	4.47844	5.11737	4.8263	4.92711	4.78974	5.23954	4.17385	4.34929	4.18649	4.02688	4.7099	4.32045	4.06104	4.13514	3.9538	4.04661	4.86761	4.90451
1552884_at	5.16037	4.55635	4.39196	4.46381	4.52902	4.45244	4.74023	4.55879	4.69369	4.99312	4.70136	4.57867	4.39761	4.70771	4.32602	4.21736	4.18472	4.53588	4.34337	4.54392	4.38795	5.11029	4.78279	4.4546	4.15461	4.52902	4.00715	4.61764	4.52902
1552885_a_at	6.6232	6.42917	6.5144	6.23308	6.20233	6.27241	6.16512	6.31266	6.53036	6.68132	6.49224	6.22276	6.11383	6.59571	6.21116	6.26167	6.29693	6.25801	6.16394	6.41712	6.32281	6.6787	6.76648	6.3198	6.30303	6.15264	6.10659	6.31266	6.28301
1552887_at	5.33136	5.00714	4.85352	5.08109	4.71003	4.90063	5.03168	5.01438	4.96289	5.14882	5.08979	4.70913	5.00259	4.86779	4.94548	4.92149	4.87644	4.95741	4.55173	5.08046	4.89111	5.12598	5.36737	4.97547	5.15045	4.72591	4.78353	4.99425	4.78959
1552889_a_at	7.98218	7.75424	7.74994	7.77401	7.31812	7.54859	7.46018	7.49372	7.79493	7.73631	7.95765	7.47025	7.34919	7.85707	7.21777	7.40537	7.36677	7.36465	6.82328	7.70627	7.14047	7.4805	8.21403	7.34081	7.32554	7.41141	7.29339	7.19337	7.25799
1552890_a_at	4.3497	4.12391	4.21083	4.39836	4.25236	3.97337	4.4874	4.68307	4.28546	4.46284	4.23494	4.2182	4.40619	3.84127	4.30961	4.29384	4.83101	4.29384	4.11412	3.97952	4.31332	5.46918	4.66444	4.44339	4.17701	4.23159	4.18666	4.19748	4.55125
1552892_at	6.19613	5.4027	5.59836	5.39647	5.56254	5.61379	6.18628	5.45208	6.04102	5.98761	5.79255	5.61606	5.5415	6.08074	5.3662	5.6418	5.65012	6.02645	5.41088	5.9012	5.71597	5.72006	6.24621	5.9114	6.13736	5.2841	5.52863	5.72302	5.86925
1552893_at	4.93616	4.61552	4.81614	4.27197	4.48036	4.62852	4.77228	4.21512	4.74226	4.95859	4.47598	4.39553	4.57371	4.94156	4.48844	4.19127	4.58062	4.67048	4.63622	4.7515	4.69756	4.91138	5.28962	4.54233	4.8464	4.65866	4.3238	4.40355	4.47306
1552895_a_at	3.15301	3.36158	3.44327	3.03046	3.2937	3.09483	2.87946	3.03903	3.10169	3.28093	3.19857	3.10469	3.09221	3.17986	3.24777	3.16716	3.06801	3.27647	3.14642	3.30191	3.1993	3.21325	3.34983	3.22546	3.20432	3.27647	3.2754	3.22991	3.23842
1552897_a_at	3.28657	3.33588	3.23291	3.19253	3.10739	3.22588	3.27143	3.20982	3.13358	3.40413	3.31674	3.23291	3.2928	3.33857	3.18938	3.59976	3.11235	3.36485	3.12147	3.21706	3.27132	3.29807	3.37642	3.16494	3.40228	3.03987	3.30856	3.13578	3.35747
1552898_a_at	3.68324	3.66034	3.63572	3.73811	3.70458	3.81642	3.76568	3.58883	3.73497	3.82637	3.71072	3.62022	3.59461	3.77923	3.60639	3.68011	3.76034	3.84937	3.67762	3.68661	3.67736	3.92619	3.80959	3.69084	3.51208	3.73279	3.54511	3.52192	3.55322
1552899_at	3.3263	3.33561	3.13683	3.16734	3.12693	3.15214	2.95906	3.28475	3.35847	3.07219	3.36333	3.30172	3.15556	3.53757	3.3865	3.34712	2.99458	2.93514	2.7826	3.2155	3.08924	3.00288	3.29271	3.19029	3.11217	3.02936	3.0871	2.91013	3.05414
1552900_a_at	3.05726	3.08083	3.43569	3.01148	2.93888	3.23401	3.56816	3.00159	3.1454	3.22322	3.14277	3.07197	3.11404	3.35253	3.03529	3.10868	2.84274	3.19341	3.2436	3.12868	3.15699	3.08817	3.38193	3.2457	3.13977	3.05043	2.95014	3.00097	3.22
1552902_a_at	4.35329	4.11321	4.14662	3.87996	4.48573	4.20218	3.73296	3.95489	4.167	4.45229	4.2819	4.15481	4.15842	4.49638	3.97139	4.03832	4.32811	4.1556	4.14179	4.4242	4.33563	3.99538	4.52941	4.51624	4.20082	4.34497	4.20082	4.20085	4.31983
1552903_at	4.05513	3.92158	3.75428	3.63764	3.83624	3.73754	3.94051	3.82166	3.94639	3.99726	4.15465	3.91073	3.9096	4.07923	3.73996	3.83884	3.82814	4.0216	3.76655	3.96482	3.80575	4.29978	4.12054	3.97089	3.92158	4.25346	3.68479	3.8022	4.00665
1552904_at	2.83747	2.9033	2.91438	2.86052	2.9127	2.90484	2.98117	2.99193	2.9967	3.00315	3.01585	2.91516	2.94981	2.95186	3.06773	2.93509	2.9267	2.81882	2.96854	2.95374	2.97438	2.97076	2.99301	2.91232	3.09151	3.23586	2.98674	2.9267	3.09597
1552906_at	3.11857	2.99383	2.91643	3.15555	2.97787	2.94598	3.08693	3.19622	3.084	3.07197	3.09415	3.06265	3.17493	3.13328	3.09588	3.17914	3.05317	3.07483	2.96354	3.08849	2.97693	3.43457	2.90482	2.86884	3.13393	3.09841	2.97195	3.16413	3.07483
1552908_at	3.38669	3.49018	3.35349	3.22985	3.26272	3.38919	3.41175	3.45376	3.43811	3.34558	3.40666	3.41287	3.38669	3.46848	3.35849	3.35124	3.41516	3.41283	3.34207	3.39668	3.24798	3.87317	3.50665	3.54538	3.27933	3.67224	3.53704	3.36391	3.30046
1552910_at	3.47185	3.49726	3.55255	3.48241	3.63952	3.81356	3.46109	3.42501	3.37448	3.30464	3.40506	3.60847	3.78599	3.51568	3.51932	3.65853	3.40122	3.38447	3.35841	3.55292	3.25887	3.66382	3.24284	3.37805	3.73285	3.44035	3.49726	3.48228	3.2706
1552911_at	4.66499	4.21694	4.41014	4.26695	4.39539	4.24038	4.72326	4.68066	4.80784	4.25246	4.39816	4.47516	4.82049	4.46064	4.51604	4.52174	4.83704	4.58008	4.78355	4.43964	4.37394	5.0865	4.63054	4.4786	4.1206	5.13422	4.2789	4.33512	4.55488
1552912_a_at	3.32534	3.1681	3.21015	3.31039	3.10215	3.10534	3.40134	3.26686	3.26686	3.28368	3.40904	3.36318	3.32494	3.21669	3.12851	3.21081	3.23702	3.17275	3.19258	3.14625	3.07932	3.47757	3.46569	3.26886	3.31744	3.55185	3.28796	3.12688	3.29859
1552913_at	2.92135	2.86338	2.8316	2.7796	2.74922	2.92135	3.01745	2.88202	2.90091	2.95944	2.96895	2.75094	2.93162	3.06268	2.98309	2.96791	2.93992	2.95752	2.84184	2.76426	2.94621	2.9899	2.92403	2.83505	2.77881	2.9179	2.91296	2.89978	2.9208
1552914_a_at	4.967	4.62063	4.82838	4.65225	4.78437	4.70018	4.30149	5.09124	4.74037	4.89417	5.37627	4.5887	4.87258	4.19575	4.6262	4.56566	4.65439	4.43702	4.27893	4.55474	4.70265	5.05298	4.98786	4.80645	4.47618	4.30149	4.49606	4.53897	5.01814
1552915_at	4.60474	4.25739	4.12644	4.20742	4.01407	4.05236	4.02312	4.17443	4.62042	4.41682	4.5616	4.14817	4.03089	4.45842	4.18686	4.12782	4.1988	4.35594	4.09287	4.20955	4.01269	4.16254	4.69439	3.96242	4.22852	4.25645	3.83473	4.43825	3.83519
1552917_at	4.4463	4.18083	4.49744	4.26927	4.17132	4.19131	4.26927	4.28392	4.87537	4.53542	4.38281	4.3076	4.17436	4.79413	3.94875	4.16924	4.39099	4.09844	4.03516	4.27178	4.21997	4.51044	4.41385	4.16349	4.27803	4.03024	4.16427	4.29984	4.07229
1552919_at	3.60074	3.3034	3.4531	3.4704	3.63177	3.31928	3.78422	3.61944	3.48713	3.40601	3.12299	3.32277	3.45204	3.51659	3.39483	3.51167	3.54896	3.28154	3.72753	3.44465	3.20677	3.67133	3.45062	3.49008	3.36666	3.97744	3.41294	3.49277	3.33757
1552921_a_at	3.68919	3.98512	3.64966	3.96906	3.95799	3.7454	3.53824	3.91031	3.70909	3.7715	3.64295	3.71454	3.70727	3.51344	3.7898	3.77568	3.67305	3.51301	3.72768	3.70909	3.93579	3.50199	3.56452	4.24952	3.33864	3.80928	3.74047	3.78169	3.70049
1552922_at	3.11816	3.12749	3.07578	3.12749	3.03978	3.03268	3.40326	2.97602	3.04846	3.12749	3.43092	3.331	3.28071	3.06159	3.12749	3.20077	3.1428	3.12749	3.12135	3.09439	3.11834	3.18002	3.06846	3.17301	3.10394	3.23251	3.08435	3.11827	3.23316
1552923_a_at	4.42584	4.10489	4.19792	3.96976	4.29505	4.09983	3.87685	4.09804	4.19497	4.30875	4.56016	3.80131	3.97182	4.14712	4.0034	4.07834	3.99329	4.03643	4.07921	4.4361	4.22221	4.09866	4.42827	4.08916	4.34663	3.74251	3.66265	4.0381	4.07085
1552924_a_at	4.9852	5.09319	5.08656	4.76882	4.70004	5.01211	4.45151	4.71704	5.15762	4.80035	4.76882	4.76882	4.69028	4.93538	4.68495	4.62688	4.87801	4.66962	4.91826	4.61044	4.68207	4.75991	5.16413	4.79618	4.93983	4.76882	4.49784	4.58991	4.74468
1552925_at	5.08177	4.79186	4.85338	4.89876	4.67527	4.98284	4.94744	4.74746	4.97083	4.94867	4.95971	4.93495	4.89238	5.30432	5.05385	5.11218	4.87512	5.06141	4.62382	5.1654	4.93495	4.97689	5.40164	4.8931	4.93495	4.78354	4.7447	4.75456	4.98217
1552927_at	3.30145	3.44502	3.28376	3.36025	3.32092	3.31156	3.44	3.77225	3.44188	3.38584	3.33485	3.42245	3.56907	4.12923	3.59318	3.29157	3.79741	3.39214	3.21513	3.36196	3.47716	3.37953	3.4557	3.28153	3.21573	3.25438	3.24528	3.38584	3.24797
1552928_s_at	3.3188	3.23314	3.43083	3.38453	3.54221	3.41815	3.21156	3.26079	3.14604	3.21619	3.23171	3.2659	3.3291	3.09976	3.34063	3.16304	3.26176	3.2457	3.35932	3.35128	3.39168	3.47545	3.30299	3.46244	3.32651	3.50427	3.41901	3.58453	3.32723
1552929_at	3.75996	3.34132	3.2573	3.38322	3.17552	3.35349	3.35349	3.42353	3.3738	3.44767	3.50695	3.15552	3.27678	3.56155	3.23803	3.2477	3.40572	3.22366	3.25963	3.40408	3.38022	3.35349	3.55405	3.35349	3.47611	3.13563	3.27979	3.1614	3.26385
1552930_at	4.87945	4.87945	5.04597	4.89659	5.0337	4.99773	4.99817	4.80344	4.56625	5.18092	4.9033	4.75553	4.80193	4.97019	4.49831	4.67717	4.7278	4.5881	4.82567	5.1104	4.8965	5.333	4.87945	4.74162	4.43556	4.87945	4.75766	4.64594	4.90218
1552931_a_at	5.69418	6.04283	5.83839	6.0325	5.50488	5.60844	5.87495	5.94557	5.87495	5.95667	5.55203	5.26992	5.44136	5.60745	6.04505	6.12037	5.61842	5.38153	5.94034	5.87495	6.14365	6.03543	6.20136	5.67685	5.83325	6.23067	6.02582	6.07002	5.74593
1552932_at	3.87632	3.72974	3.67831	3.81812	3.69759	3.66156	3.49339	4.04529	3.83908	3.92956	3.7156	3.74037	3.83755	3.61648	3.7898	3.66077	4.10132	3.73605	3.4601	3.60923	3.58982	4.85593	3.82391	3.80674	3.67454	3.85008	3.59667	3.80816	3.94116
1552933_at	3.43634	3.39302	3.17623	3.30042	3.35581	3.27368	3.14728	3.09018	3.42689	3.57458	3.31502	3.27368	3.09698	3.38513	3.07743	3.07795	3.05841	3.26705	3.20825	3.3503	3.22603	3.11916	3.50665	3.37266	3.49088	3.14192	3.35727	3.3558	3.24704
1552935_at	5.83565	5.7565	5.32528	4.96631	5.58013	5.52819	5.28346	5.48755	5.63562	5.72357	5.64714	5.83291	5.72833	5.43316	5.095	5.59376	6.2879	6.56641	5.32036	6.10556	6.18686	5.69806	5.62919	5.58013	5.17227	5.31288	5.48175	5.31331	5.47559
1552937_s_at	5.03897	4.84439	5.23201	5.13195	5.07768	5.03511	5.21201	5.12643	5.27534	4.91142	5.03001	5.05036	5.00132	4.85506	5.10815	4.87122	5.28684	4.75995	4.79778	4.96267	4.98128	5.56092	5.0768	5.02417	5.01507	5.03511	5.09278	5.20111	5.03897
1552938_at	4.36509	4.29518	4.25236	4.17241	4.20035	4.17095	3.96605	4.4436	4.34427	4.3489	4.35336	4.23428	4.19859	4.40511	4.26387	4.18803	4.25628	4.43531	4.29518	4.41817	4.12522	4.52429	4.60307	4.42202	4.25351	4.29682	4.17428	4.23555	4.08089
1552939_at	2.91391	2.93514	3.10228	3.03725	3.01704	2.97199	3.06833	3.0877	2.92115	2.92041	3.02244	2.95862	2.87776	3.23958	3.02848	3.16437	2.93888	2.99061	3.12365	2.80201	3.01101	3.06039	3.1086	2.86744	2.93988	3.12584	2.99372	2.91776	3.05104
1552940_at	3.73653	3.56662	3.37329	3.28219	3.25472	3.31997	3.4466	3.33953	3.26883	3.49172	3.51085	3.19884	3.05971	3.31732	3.21384	3.20568	3.26176	3.35293	3.31707	3.49724	3.31925	3.25639	3.90409	3.45945	3.73209	3.40614	3.26654	3.20335	3.22147
1552942_at	5.19972	4.74938	4.77299	5.13623	4.8382	4.8382	4.73811	4.73744	5.00408	5.11345	5.02596	4.92315	4.67463	5.22921	4.77162	5.00986	4.7064	4.79003	4.5854	4.85261	4.94219	4.70242	5.4789	4.71079	5.07163	4.57161	4.6787	4.57436	4.82854
1552943_at	2.87664	2.94438	2.98738	2.94873	2.90146	3.05783	3.08363	2.96452	2.87517	2.98391	2.97078	3.00509	2.98673	3.05936	2.88587	3.04879	2.8849	3.0112	2.9758	2.95627	3.02748	2.95103	3.06064	3.09247	3.04982	2.96299	3.04834	2.99739	3.05245
1552944_a_at	7.81138	7.65039	7.60409	7.37036	7.31923	7.63115	7.29033	7.71817	7.75998	7.84655	7.8687	7.62389	7.48735	7.83989	7.4667	7.38772	7.55232	7.59862	7.34999	7.80335	7.51822	8.32278	7.70361	7.53229	7.59465	7.48458	7.44445	7.32632	7.45877
1552946_at	3.8134	3.56353	3.5412	3.72784	3.61815	3.5548	3.79118	3.57715	3.60761	3.41616	3.58843	3.56738	3.85491	4.07714	3.44244	3.51587	3.47981	3.45288	3.497	3.62242	3.40703	3.62546	3.46367	3.3842	3.42897	3.36527	3.50197	3.56643	3.41268
1552947_x_at	4.23527	4.06393	4.00214	4.03789	3.85213	4.10734	4.10229	4.1118	4.06588	3.89518	4.32924	3.958	3.9919	4.29061	4.02408	3.90689	3.83016	3.68332	3.72562	3.85448	3.63632	4.07367	4.20963	3.98538	3.68217	3.76036	3.7711	4.18381	3.94191
1552948_at	5.23782	5.25751	4.98452	4.94411	4.97476	5.0572	5.299	5.41142	5.16791	5.30748	5.23207	5.31275	5.08469	5.39003	5.57492	5.28067	5.15952	5.07687	5.23405	5.20676	4.9137	5.60885	4.91569	5.15667	4.94653	5.26688	5.08617	5.10729	4.93151
1552950_at	3.43799	3.1948	3.17732	3.30605	2.92064	3.03759	3.17277	3.41966	2.94974	3.28333	3.11933	3.18458	3.16983	3.18866	3.49312	3.15934	3.24497	3.05747	3.1948	3.38447	3.19755	3.14618	3.1948	3.16494	3.17821	3.35039	3.008	3.08243	3.23407
1552952_at	3.83532	3.29288	3.40175	3.33561	3.41378	3.45008	3.32883	3.28845	3.48067	3.45154	3.44968	3.41998	3.36301	3.38174	3.36769	3.1529	3.29633	3.38659	3.34441	3.41223	3.63989	3.27192	3.44855	3.41752	3.39551	3.31542	3.23239	3.50658	3.31687
1552953_a_at	4.5638	4.08029	4.07243	4.34278	3.85761	3.94004	4.63408	4.10506	4.4154	4.11015	4.16372	4.06554	4.15475	3.97251	4.02298	4.38566	4.50286	4.20494	4.07336	4.25113	4.16372	4.64745	4.56433	4.09583	4.16081	4.16372	4.06597	3.99427	4.47665
1552954_at	3.5584	3.6526	3.52803	3.59616	3.6649	3.68341	3.81187	3.70221	3.64655	3.74658	3.70205	3.66587	3.74144	3.73693	3.59067	3.72903	3.68562	3.61044	3.6301	3.74026	3.67051	3.92848	4.10013	3.67051	4.42474	3.56383	3.64368	3.54478	3.55817
1552955_at	4.06393	4.11272	4.01602	4.00076	3.80672	4.02311	4.05836	4.26667	4.51596	4.0291	4.09787	3.99397	4.19648	4.36494	4.11628	4.22148	3.96379	4.13582	4.04303	4.32917	4.11272	4.17798	4.40068	3.99683	4.46346	4.07568	3.96215	4.41735	4.01844
1552957_at	3.51223	3.38741	3.39247	3.59492	3.34568	3.33121	3.69629	3.69115	3.71938	3.49726	3.43604	3.36047	3.61861	3.28164	3.39889	3.88125	3.76215	3.65516	3.45394	3.44136	3.39196	3.79978	3.6461	3.42762	3.59157	3.34304	3.59356	3.46329	3.52192
1552960_at	3.90259	4.15067	4.05106	3.88771	3.96264	4.03055	3.95733	4.11483	4.13429	4.09926	3.9494	3.93866	3.98268	4.04059	3.8686	3.80944	3.87696	4.04067	3.82655	4.16396	4.04702	4.4738	4.5455	3.8561	4.06683	4.18826	3.87929	3.85191	4.03405
1552961_at	3.93993	3.65714	3.77853	4.1514	3.79036	3.87963	4.43221	4.31843	3.85535	4.0897	3.67805	4.21498	3.921	4.09797	4.24415	3.85225	4.35916	3.89029	3.85447	3.90632	3.87445	4.68581	3.93993	3.75093	3.89439	3.86903	3.85308	4.11667	4.22295
1552964_at	4.46264	4.10327	4.05253	3.94249	4.01154	4.07764	4.19825	3.97851	4.33397	4.26628	3.95992	4.03584	3.91897	4.10327	4.10327	4.07584	4.26987	4.47777	4.14797	4.02711	3.97287	4.37195	4.15785	4.11245	4.27628	3.9285	4.08484	3.92818	4.0731
1552965_a_at	4.42717	4.14123	4.27974	4.28953	4.09212	4.27877	4.8243	4.04884	4.52308	4.49405	4.19423	4.16159	4.20549	4.21694	4.12186	4.19423	4.38853	4.09002	4.13759	4.23984	4.40944	5.15581	4.72485	4.29812	4.28364	4.23984	4.15585	4.14273	4.01012
1552967_at	4.26269	4.19196	4.04933	3.92539	4.02512	4.02831	3.94055	3.89235	4.28459	4.1	3.97922	4.04933	3.88162	4.39637	3.92776	3.92676	3.96374	4.37614	3.95912	4.14773	4.102	4.02532	4.29897	4.15975	3.93361	4.10143	4.03294	3.95523	4.11125
1552969_a_at	3.45545	3.43454	3.43169	3.33195	3.42699	3.41928	3.23189	3.13259	3.46396	3.33695	3.42686	3.29877	3.20743	3.13979	3.26773	3.25624	3.26279	3.2457	3.37679	3.46104	3.48615	3.27948	3.49808	3.43454	3.45112	3.45497	3.29227	3.08147	3.43835
1552970_s_at	3.37889	3.33047	3.34769	3.42904	3.33166	3.18535	3.58217	3.22181	3.32492	3.32887	3.2706	3.52079	3.46303	3.23085	3.32462	3.42063	3.33356	3.33198	3.6482	3.37062	3.23838	3.49425	3.37062	3.5673	3.34769	3.2439	3.37062	3.50981	3.46864
1552971_at	3.57117	3.2706	3.40289	3.57992	3.35253	3.52798	3.5763	3.41035	3.40289	3.45762	3.35188	3.44866	3.40922	3.34524	3.45933	3.74709	3.38938	3.27208	3.3652	3.36809	3.35711	3.35427	3.53208	3.42312	3.56169	3.18485	3.33823	3.23494	3.40289
1552972_at	2.87174	2.88873	2.9306	3.09086	2.98908	3.06362	2.96937	2.94002	3.06469	2.96575	3.06299	2.95444	3.06834	2.92607	2.92931	2.84086	2.88381	2.99146	3.07528	2.9692	2.91966	2.99896	2.91815	3.00534	2.91108	3.09298	3.01149	3.14061	2.9148
1552973_at	4.26952	4.39508	4.32679	4.44447	4.31608	4.62564	4.38517	4.44867	4.63829	4.47768	4.64091	4.44447	4.44447	4.75492	4.39516	4.17846	4.56442	4.295	4.46704	4.45451	4.33921	4.7836	4.90861	4.66085	4.56318	4.5602	4.25041	4.22343	4.16644
1552974_at	2.92631	2.8812	2.94721	2.99652	2.80981	2.91949	3.34569	3.13488	2.90939	2.99652	3.03772	2.9048	2.99922	3.20975	3.12775	2.91431	3.18024	2.96445	3.01475	2.95533	2.79661	3.35031	3.01999	2.89739	2.86495	3.10094	2.99652	2.9909	3.0763
1552975_x_at	2.88966	3.00618	2.88815	3.0905	2.84156	2.95619	2.94172	3.08347	3.12638	2.90732	3.03043	3.23465	3.03414	3.0142	2.99259	2.85453	3.21368	2.97542	3.27722	2.97944	3.03134	3.32063	3.08484	2.96752	2.91513	3.09025	3.01658	3.0518	3.03043
1552976_at	4.34867	4.43125	4.47909	4.21188	4.44877	4.39001	4.55151	4.26843	4.50619	4.51485	4.38507	4.22076	4.13458	4.37545	4.14656	4.16924	4.14059	4.55309	4.36014	4.5436	4.37384	4.5261	4.76294	4.38827	4.26055	4.47272	4.11514	4.11085	4.32018
1552977_a_at	5.95918	6.44428	6.19157	6.38714	6.31536	6.33616	5.75695	6.18239	6.25687	5.62071	6.09377	6.21717	6.53869	5.40097	5.96554	5.45834	5.59845	5.6127	5.65567	6.0256	5.96554	6.16618	5.48405	6.12707	5.04567	5.25768	6.26068	5.71051	5.64719
1552978_a_at	6.45403	6.13754	6.20377	5.94836	6.90966	5.96828	5.84037	6.24856	5.4608	5.91524	5.89992	6.49416	6.0703	5.1113	5.25035	5.63985	5.91716	5.94238	6.71201	6.45372	6.92738	5.74949	5.88651	7.31575	5.62765	5.59234	7.13393	6.26838	6.21807
1552979_at	3.27117	3.15616	3.22288	3.1569	3.34839	3.19643	3.29927	3.12174	3.3175	3.24562	3.42833	3.32509	3.2697	3.77679	3.48277	3.38047	3.26531	3.2319	3.37507	3.50064	3.22789	3.26898	3.31932	3.20963	3.23683	3.13561	3.36077	3.2866	3.2866
1552980_at	4.02007	4.18581	3.85771	4.33883	4.06934	3.99533	4.25941	4.25089	4.21565	4.06934	3.97994	4.01851	3.94629	4.06934	3.89212	4.11628	4.11386	3.95902	4.06934	4.01404	4.12346	4.10643	4.05189	4.11917	4.02924	3.97994	3.76221	4.75213	4.12269
1552982_a_at	3.85468	4.20152	3.92977	3.93265	4.07327	3.9887	3.86973	3.8161	3.96822	4.05929	4.18417	3.97966	4	4.07163	3.9039	3.9132	3.84256	3.89641	3.92843	3.94715	3.88421	4.04176	4.64557	3.9591	4.32753	3.86857	3.70951	3.96591	4.32156
1552985_at	3.66892	3.71235	3.67805	3.71235	3.70988	3.66379	3.6327	3.54358	3.90504	3.84027	3.77576	3.65067	3.75956	3.55223	3.54022	3.68006	3.73789	3.4707	3.59319	3.85338	3.69481	3.92417	4.25967	3.72748	3.90429	3.68264	3.52688	3.71235	3.7671
1552986_at	4.1121	4.30243	4.22691	4.0981	4.1202	4.09067	3.89845	3.96842	4.16701	3.99927	3.87429	4.03055	3.96196	3.97351	3.93238	3.79926	4.08743	4.06393	4.03611	4.23248	3.93452	4.12504	4.40064	3.99874	4.11872	4.31034	4.06461	3.97615	4.2465
1552987_a_at	2.96752	3.08671	2.92399	2.90171	2.96551	2.96752	3.00874	2.96139	3.02831	2.87236	3.05563	2.96752	2.88587	3.12886	3.02657	2.98575	2.88592	2.92793	2.94482	2.89617	3.02014	2.95393	3.1005	3.02606	3.03164	3.05083	3.1217	2.82274	2.91875
1552988_at	3.01417	3.09971	2.97681	2.96486	2.95786	2.93879	2.95466	3.03713	2.97073	2.97465	3.00677	3.01884	2.9989	3.02378	3.12181	2.91837	3.00502	3.00502	2.91572	2.96459	2.97693	3.06853	3.03043	2.9351	2.96047	3.28587	2.89595	3.14484	2.99893
1552990_at	3.26211	3.59834	3.5443	3.42707	3.45106	3.49973	3.40297	3.33953	3.55906	3.53034	3.44082	3.51598	3.57332	3.41279	3.39449	3.34713	3.55911	3.47572	3.30062	3.59234	3.37082	3.89755	3.31346	3.69298	3.49483	3.80786	3.49726	3.47064	3.5697
1552991_at	3.81922	3.87721	3.68498	3.61763	3.78145	3.61204	3.71036	3.67094	3.95809	3.88734	3.65025	3.63547	3.76307	4.33767	3.51246	4.01628	3.38938	3.81535	3.83499	3.82763	3.6679	3.41677	4.31226	3.93451	3.86567	3.53902	3.80683	3.9007	3.98206
1552993_at	3.12714	3.18708	3.03043	3.05212	3.18374	3.13237	3.52247	3.04725	3.11521	3.17173	3.4413	3.02991	3.22664	2.9703	2.98914	3.16781	3.24609	3.07104	3.30609	3.05252	3.01274	3.41194	3.10973	3.11172	3.07164	3.10894	3.04494	2.94937	3.1528
1552995_at	5.67433	5.55017	5.29808	5.24723	5.4026	5.56477	5.55385	5.24913	5.76345	5.94123	5.77611	5.33374	5.257	5.79046	5.02853	5.37819	5.45173	5.63434	5.31131	5.77819	5.5673	5.87734	6.21744	5.66895	5.82172	5.81781	5.43688	5.11658	5.70906
1552997_a_at	4.347	4.2223	4.01148	4.41571	4.39661	4.30185	4.181	4.75874	4.67941	4.485	4.27703	4.28956	4.41344	4.76097	4.54709	4.29384	4.43983	4.08108	4.00082	4.24009	4.49474	4.89863	4.41598	4.34804	4.21781	4.31088	4.19263	4.45316	4.36715
1552998_at	4.03191	3.60331	3.55125	3.56556	3.58449	3.69727	3.56816	3.62028	3.58993	3.92956	3.80609	3.58575	3.50918	3.66292	3.63181	3.64713	3.53768	4.02659	3.42933	3.77303	3.51751	3.73115	3.91165	3.63181	3.78399	3.58339	3.63579	3.98456	3.30402
1552999_a_at	4.28538	4.21807	4.2133	3.8216	3.90803	3.93643	4.02434	3.88938	4.29816	4.2853	3.85853	3.70079	3.8299	4.41581	4.1003	3.85574	3.75474	3.94986	3.98113	3.97952	3.95672	4.07627	4.12222	4.17252	4.1741	4.26989	4.01274	3.96397	3.93606
1553002_at	3.49088	3.31032	3.44186	3.55929	3.31355	3.58012	3.56205	3.29499	3.45899	3.58398	3.5061	3.54931	3.52465	3.47179	3.35049	3.4827	3.6944	3.49362	3.27422	3.40893	3.44728	4.07519	3.47179	3.36688	3.3821	3.43841	3.32992	3.23804	3.73417
1553003_at	4.09772	3.83654	3.67852	3.74923	3.7857	3.86507	3.77873	3.86486	4.01775	3.76464	3.68147	3.83605	3.70982	4.00182	3.73336	3.8745	3.51921	3.8753	3.88751	3.94419	3.88884	3.83654	4.0203	3.85101	3.93752	3.7628	3.69207	3.85823	3.88025
1553004_at	3.75246	3.70924	3.51094	3.80982	3.58173	3.67486	4.07751	3.69482	3.73032	3.75317	3.64149	3.68017	3.75278	4.0754	3.66365	3.98095	3.74806	3.63253	3.60099	3.72366	3.72366	3.78321	3.96441	3.71538	3.8597	3.54915	3.71096	3.62939	3.68673
1553006_at	3.8491	3.8428	3.70909	3.79105	3.82423	3.94303	3.78493	3.90874	3.71249	3.86152	3.87959	3.82032	3.7337	3.69131	3.75836	3.83012	3.98757	3.74067	3.87114	3.84975	3.61082	3.8022	4.07223	3.70585	3.8022	3.76826	3.62177	3.8022	3.82821
1553007_a_at	3.87914	4.04866	3.72493	3.77459	3.5451	3.65726	3.71291	3.81113	3.97237	4.1	3.8975	3.92473	3.78208	3.88873	3.83365	3.63672	3.94137	3.61754	3.71685	3.75759	3.80691	3.88866	4.02671	3.77998	3.67814	3.72554	3.81113	3.82625	3.98827
1553009_s_at	3.99441	3.95588	3.96458	4.05574	4.05249	3.88444	3.89568	4.05447	3.80252	4.17664	3.98966	3.93323	3.8993	3.98091	3.83499	4.1921	4.18687	3.77213	3.83612	3.90495	3.62798	4.06396	4.16165	3.64219	4.04314	3.87903	3.53027	4.05309	4.09965
1553011_at	5.00517	5.04959	4.97724	5.3381	4.92246	4.94048	5.57996	5.08819	5.1912	5.48682	4.98603	5.17948	5.23246	4.91029	5.18858	5.27159	5.11124	5.17519	4.96067	4.7437	5.0726	5.50084	5.06983	5.11657	5.13475	5.50724	4.98717	5.05721	5.17777
1553013_at	3.89647	3.65254	3.66063	3.92195	3.62428	3.7829	3.82161	3.7898	3.75266	3.9586	3.89537	3.54188	3.56873	3.99504	3.77275	3.85498	4.07051	3.76672	3.60004	3.81401	3.67972	3.46773	4.09394	3.6592	4.08439	3.55829	3.68722	3.61044	4.13647
1553015_a_at	5.88148	5.55371	5.65188	5.28242	5.44752	5.75477	5.73881	5.57934	5.92478	5.85506	6.10543	5.69479	5.54131	5.82711	5.46783	5.8913	5.74946	5.80228	5.68816	5.71786	5.65777	6.07395	6.1956	5.59254	6.08708	5.33731	5.16833	5.52877	5.68546
1553016_at	4.79407	4.37055	4.36428	4.08064	4.22796	4.39986	4.39463	4.06185	4.47687	4.69255	4.60301	4.09003	4.01604	4.36014	4.21474	4.07566	4.28914	4.64548	4.36014	4.50576	4.53817	4.0788	5.00638	4.50061	4.65152	4.28201	4.15827	4.2616	4.51604
1553019_at	5.82853	5.76132	5.73164	5.71821	5.6664	5.70519	5.46954	5.69788	6.11946	5.9752	5.80419	5.55071	5.55023	5.79225	5.5462	5.55017	5.73856	5.8868	5.77192	5.62523	5.70645	6.2589	6.48844	6.01391	5.88739	6.0203	5.5247	5.63659	5.59566
1553020_at	3.88032	3.59528	3.69927	3.75254	3.72205	3.68839	3.80747	3.77014	3.89449	3.78818	4.01436	3.75781	3.76902	3.69352	3.84742	3.74037	3.71305	3.68839	3.4432	3.72582	3.53673	4.25169	3.81442	3.59153	3.6705	3.6653	3.36418	3.74037	3.90148
1553021_s_at	4.72713	4.78019	4.81187	4.84517	5.05566	4.84782	4.52123	4.94355	4.67936	4.7985	4.98364	4.76354	4.82284	4.5312	4.40619	4.41943	4.70195	4.31936	4.68403	5.03948	4.80167	5.21168	4.85304	4.98922	4.59321	4.27324	4.83818	5.03845	4.68663
1553022_at	3.08924	3.12715	2.93911	3.03114	3.06132	3.04466	3.15443	3.2465	2.93995	3.01938	3.14277	3.03372	3.08924	3.12682	3.24233	3.08044	3.18024	3.08924	3.00032	3.09766	3.07654	3.03505	3.35567	2.87973	3.13321	3.12653	3.02771	3.15058	3.20637
1553023_a_at	4.1138	4.02153	4.13111	4.19476	4.18283	4.41456	4.18283	4.12503	4.24745	4.19009	4.00909	4.18283	4.34955	4.1667	4.15675	4.06636	4.0777	4.18486	4.11778	4.36204	4.18283	4.517	4.36937	4.05619	4.24241	4.05619	4.01594	4.01221	4.25989
1553024_at	3.24103	3.11654	2.90294	3.08474	2.97278	3.0798	3.17136	2.98028	3.21913	3.10271	3.20233	3.20027	3.05079	3.1488	2.90866	2.97895	3.07687	3.20126	3.13029	3.13823	3.14348	2.8608	3.1177	3.0292	3.13823	3.04294	2.91743	3.05923	3.25714
1553025_at	3.93012	3.64687	3.72419	3.65197	3.76018	3.72117	3.56176	3.57221	3.99008	3.76464	3.74802	3.78367	3.76201	4.11129	3.8084	3.85264	3.60814	3.72419	3.72117	3.73611	3.65341	3.61746	4.20748	3.65532	3.6745	3.46208	3.5276	3.74247	3.70909
1553027_a_at	4.03709	4.05708	4.14353	3.91851	4.03023	3.94682	4.04763	4.00304	4.08391	4.03514	3.80518	3.91457	3.91532	3.94635	3.87503	4.00192	4.03023	3.86273	4.04103	4.0867	3.81279	4.20348	4.08162	4.1592	4.13926	4.1907	3.89676	4.34477	4.31988
1553028_at	4.00965	3.56385	3.78145	3.92158	3.85326	3.69003	3.97303	3.84774	3.82694	3.78758	3.78145	3.99077	3.70163	4.27465	3.78145	3.81724	3.56679	3.81148	3.59929	3.71842	3.70273	3.80246	4.34938	3.87787	3.77224	3.59311	3.70729	3.68801	3.91188
1553030_a_at	4.4523	4.76466	4.56296	4.99085	4.69066	4.76177	4.85449	4.60965	4.75267	4.56365	4.66337	4.99005	5.23063	4.28667	4.58578	4.50428	4.9599	4.79418	4.76177	4.81405	4.74872	4.76177	5.30354	4.57116	4.69336	4.7064	4.3156	4.86156	5.226
1553031_at	3.87171	3.90894	3.79297	4.13388	3.73595	3.94476	4.42155	3.66679	4.07818	4.18762	4.02823	3.97343	3.8213	4.07181	4.06747	4.75202	4.08418	4.03635	3.78101	4.25198	4.07239	3.71223	4.08661	3.77577	4.19294	3.83027	3.78997	3.89696	4.07187
1553032_at	3.74305	3.38226	3.47005	3.36537	3.30613	3.38558	3.65292	3.43255	3.75771	3.45011	3.50224	3.43829	3.49765	3.57644	3.44769	3.29935	3.69671	3.4896	3.45376	3.48047	3.49575	3.6899	3.53861	3.59699	3.58837	3.61278	3.37157	3.47757	3.57842
1553033_at	3.86068	3.66034	3.70645	3.85364	3.67318	3.89898	4.04433	3.60587	3.77964	3.8851	3.92371	3.65488	3.77601	3.73193	3.86644	3.5379	3.69554	3.69111	3.69329	3.94357	3.70791	3.73193	3.73193	3.5701	3.86525	3.58353	3.58602	3.82712	3.75094
1553034_at	3.72386	4.09146	4.30667	4.3732	4.33869	4.21192	4.07992	4.58174	4.38606	3.97828	3.65695	4.26614	4.14191	3.40567	4.11694	4.11562	4.04264	3.93822	4.3044	3.85818	3.84816	4.08912	4.00657	4.23063	3.97914	4.13085	4.15414	4.09073	3.91236
1553036_at	3.33743	3.31802	3.30865	3.36558	3.28867	3.19102	3.5098	3.17431	3.24198	3.61345	3.45749	3.25762	3.29444	3.67936	3.62939	3.08901	3.42912	3.48562	3.12431	3.27931	3.42815	3.53606	3.55203	3.13672	3.33292	3.27759	3.26943	3.54686	3.31475
1553037_a_at	3.76568	3.5684	3.73032	3.64491	3.49088	3.7501	4.29962	3.58565	3.85343	3.96054	3.91281	3.66043	3.66801	3.86863	3.61581	3.70213	3.84015	3.73032	3.87335	3.78145	3.67912	3.71534	3.73032	3.74706	3.63373	3.65992	3.62453	3.42642	3.9831
1553039_a_at	6.40136	6.23661	6.31471	6.06242	6.23114	6.13956	5.95891	6.08739	6.38421	6.33859	6.44011	5.98973	5.61949	6.46908	5.60716	5.59303	6.03217	6.24043	6.14679	6.3622	6.14975	6.12717	6.77154	6.16987	6.27872	6.17178	6.15463	6.15736	6.06187
1553041_at	4.16412	3.97482	4.05309	3.77827	3.97497	3.7947	4.22763	3.9547	4.31617	4.07799	4.03308	4.07566	4.18184	4.31644	4.0878	3.74413	4.05309	4.05309	4.05309	3.97952	4.01308	4.49259	4.41552	4.08012	4.11527	4.07377	3.74846	4.05309	4.05309
1553042_a_at	4.43274	4.52306	4.53172	4.53172	4.6005	4.47939	4.94912	4.43782	4.53359	4.46118	4.53277	4.32506	4.44148	4.47197	4.61204	4.58684	4.7064	4.50707	4.42862	4.61579	4.38937	4.66027	4.75293	4.3599	4.47687	4.47687	4.34279	4.24393	4.27591
1553043_a_at	4.90533	5.04249	5.00694	5.30886	4.67929	4.91932	4.00617	4.75407	4.96607	5.31893	5.48753	4.63032	4.51502	5.05748	5.32649	5.18431	4.41141	4.59565	4.2867	4.65198	4.29764	4.63912	4.78594	4.91189	4.49112	4.83776	4.51258	4.07624	4.69948
1553044_at	4.03727	3.92899	4.0139	3.75807	4.09255	4.18124	4.18283	4.04895	4.33961	4.26572	3.97847	3.98951	3.93438	4.3218	3.73964	3.88917	4.05302	4.10594	3.82286	4.15944	4.03259	4.06393	4.86577	4.10139	4.47031	3.91592	3.99353	4.12189	4.03154
1553045_at	4.16385	4.12817	4.08046	4.0495	3.97693	4.15785	3.79446	4.2292	4.04081	4.34399	3.85607	4.10471	3.75939	3.87914	4.11628	3.97971	4.30193	3.95156	3.87266	4.2531	4.07585	4.8357	4.07971	4.22833	3.9752	3.66391	3.80887	3.9538	4.11736
1553046_s_at	5.20318	4.68749	4.951	4.75094	4.76573	4.98708	5.10168	4.96619	5.13377	4.96619	5.06699	4.80155	4.8523	5.09406	4.96619	4.96619	5.26552	4.96619	4.94658	4.94217	4.97109	5.24446	5.20604	4.93399	4.93015	4.9538	4.6301	4.99915	5.12177
1553047_at	5.97238	5.55453	5.47033	5.3921	5.49438	5.5327	5.71673	5.66102	5.74467	5.69835	5.6973	5.53116	5.50973	5.82052	5.43412	5.21268	5.56509	5.55661	5.32119	5.64739	5.55661	5.58845	6.1074	5.4027	5.67327	5.42102	5.36272	5.50707	5.48591
1553048_a_at	4.36617	4.64861	4.58766	4.6572	4.39877	4.53145	4.56616	4.99594	4.61714	4.8438	4.66922	4.67134	4.58244	4.74151	4.59048	4.72848	4.49324	4.4334	4.62281	4.67479	4.66959	4.8374	4.63779	4.70065	4.53085	5.18279	4.63173	5.02309	4.80209
1553051_s_at	4.23848	4.36899	4.30667	4.32001	4.09908	4.37163	4.42469	4.1953	4.35771	4.31939	4.20025	4.007	4.14308	4.74885	4.51979	4.00484	4.19399	4.19684	4.31238	4.31238	4.07905	4.72902	4.64395	4.31238	4.27881	4.58968	4.18098	4.3153	4.37036
1553052_at	3.74951	3.73363	3.70377	3.64779	3.53663	3.73596	3.8058	3.71367	3.83027	3.91009	3.77737	3.73363	3.97452	3.72035	3.65137	3.78738	3.85067	3.62164	3.51919	3.78477	3.73155	3.77371	3.72697	3.74197	3.62313	3.77356	3.83463	3.66407	3.66337
1553053_at	4.35623	4.26275	4.42047	4.12441	4.19751	4.39108	4.5429	4.33895	4.59991	4.61423	4.4401	4.19814	4.21514	4.44587	4.32048	4.58823	4.46755	4.42396	4.27465	4.62656	4.33239	4.74789	4.96856	4.43069	4.68514	4.84354	4.34409	4.19199	4.33124
1553055_a_at	3.28349	3.37897	3.76385	3.64707	4.23843	3.70043	4.52557	3.98976	3.67425	3.63604	3.39814	3.82058	3.83972	3.352	3.70284	4.02065	3.1266	3.48619	3.78122	3.19062	3.4293	3.63413	3.3735	3.70127	3.03815	3.80097	4.24434	3.84708	3.49109
1553057_at	4.66792	4.38435	4.40619	4.40289	4.41174	4.25873	4.42829	4.18748	4.69545	4.41516	4.48199	4.3379	4.44094	4.62239	4.40619	4.31398	4.11883	4.46347	4.33168	4.49104	4.40619	4.27962	4.67269	4.40619	4.54282	4.66239	4.31135	4.35349	4.51867
1553058_at	3.8651	4.1046	4.07978	4.08155	4.28059	4.18149	3.99415	4.00187	4.26481	4.2365	4.07841	4.08625	4.10647	3.68821	3.8651	3.45581	3.93564	4.30757	3.97035	4.12966	4.00836	4.69675	4.37597	4.16042	3.96949	4.20033	3.92613	3.74894	4.12838
1553059_at	3.85477	3.66922	3.44327	3.5672	3.48995	3.50414	3.69758	3.54471	3.74885	3.70686	3.79033	3.47075	3.5388	3.90882	3.60766	3.74166	3.52915	3.67031	3.58362	3.5672	3.46925	3.65594	3.77456	3.51528	3.55437	3.49562	3.36971	3.4268	3.38418
1553060_at	4.55354	4.54026	4.40756	4.62163	5.05371	4.85811	5.23099	4.93067	4.71294	4.85811	5.07077	4.71854	4.76128	4.96739	5.01269	5.26086	5.17323	5.05353	4.80526	4.96505	4.66421	4.8978	5.34129	4.85811	4.73705	4.81967	4.68616	4.85811	4.77747
1553061_at	4.43024	3.95337	4.15088	3.89219	4.17757	4.08436	4.28268	4.14233	4.17096	4.40531	4.00021	4.16536	4.22517	4.0033	4.07572	3.9876	4.03009	4.34722	3.91898	4.32723	3.63878	4.16536	4.42825	4.31419	4.11628	4.58828	4.08297	4.36409	4.11318
1553062_at	4.5311	4.00796	3.89099	3.9118	4.1564	4.34632	4.43751	4.15818	4.19822	4.29402	4.30167	4.20463	3.96607	4.87469	4.17479	4.15328	3.972	4.62447	4.27465	4.25626	4.11737	4.48249	4.67774	4.22388	4.65738	4.39124	4.39463	4.39285	4.19891
1553063_at	4.93616	4.5536	4.41223	4.5799	4.55396	4.6422	4.57478	4.51132	4.89847	4.60284	4.54741	4.66618	4.56892	4.66455	4.4005	4.54609	4.41202	4.6417	4.47441	4.68642	4.55363	5.24189	4.74086	4.60965	4.55442	4.60965	4.3408	4.75929	4.84643
1553064_at	4.55811	4.28077	4.21725	4.52535	4.16097	4.16173	4.73265	4.81118	4.39069	4.68095	4.70464	4.25328	5.02744	4.49197	4.92569	4.64123	4.43853	4.38191	4.43733	4.26941	4.28854	5.27359	4.63038	4.43653	4.25998	4.20838	4.24515	4.31624	4.98999
1553066_at	4.19047	3.70909	3.79724	3.73363	3.53228	3.67326	3.83777	3.71635	3.84535	3.85512	3.81639	3.64484	3.78599	4.06831	3.64765	3.75607	3.58241	3.95567	3.72768	3.84975	3.70909	3.6695	4.00078	3.60683	3.72475	3.50811	3.83732	3.67356	3.73363
1553067_a_at	4.56502	4.59123	4.28427	4.36585	4.25793	4.43911	4.49614	4.3763	4.5927	4.43304	4.67477	4.35047	4.31408	4.46574	4.27539	4.10783	4.15025	4.26691	4.43951	4.70369	4.27782	4.32843	4.82951	4.24268	4.3724	4.62433	4.30005	4.3172	3.97727
1553069_at	3.74504	3.44138	3.29875	3.27327	3.25951	3.30172	3.46302	3.35246	3.56726	3.50975	3.62429	3.13592	3.35507	3.76388	3.42961	3.29592	3.35719	3.85974	3.24481	3.5009	3.87902	3.47757	3.77959	3.35811	3.39625	3.27989	3.42329	3.24481	3.44494
1553070_a_at	3.76119	4.02769	3.96367	4.00938	3.84562	4.02983	4.01862	3.63519	4.01349	4.06178	4.01627	3.75002	3.94466	3.85494	3.44533	3.91897	3.96877	3.8149	3.64662	3.91897	3.66952	4.67382	4.37277	3.84722	3.86973	3.66265	3.73363	3.73725	3.98802
1553071_a_at	4.57058	4.5347	4.44213	4.7865	4.23286	4.65144	5.03531	4.671	4.84558	4.74912	4.87502	4.56299	4.8634	4.9866	4.57351	4.26357	4.58913	4.49514	4.40565	4.4418	4.35316	5.18316	4.91751	4.43977	4.42332	4.57058	4.26692	4.30205	4.65602
1553072_at	4.05961	3.7054	3.39182	3.67999	3.52932	3.61101	3.91635	3.62331	3.52047	3.99756	3.53594	3.63587	3.71407	3.59183	4.00318	3.82542	3.66187	3.86909	3.532	3.45873	3.50037	3.61147	4.11694	3.65511	3.63687	3.45968	3.54271	3.91455	4.09385
1553074_at	3.50201	3.52883	3.607	3.52477	3.71861	3.42941	3.72813	3.48623	3.65929	3.81566	3.53274	3.64623	3.69035	3.5021	3.56944	3.50138	3.59846	3.6013	3.3637	3.62644	3.607	4.29405	3.77965	3.7024	3.52096	3.80447	3.66265	3.56018	3.71525
1553075_a_at	2.99139	2.89897	2.96037	3.0432	2.85537	2.86818	2.96037	2.96037	2.84863	2.97906	2.80081	2.9429	3.04231	2.96551	3.20941	2.95032	3.05432	2.89845	2.9627	2.95425	2.93097	2.96037	3.06182	2.84529	2.97843	3.09736	2.98659	3.09177	2.95737
1553076_at	3.28717	3.2706	3.23842	3.16961	3.2652	3.31236	3.4552	3.27011	3.34182	3.32205	3.21612	3.09579	3.32771	3.37112	3.45363	3.33307	3.14531	3.14985	3.29358	3.23737	3.30279	3.40119	3.44428	3.24229	3.24155	3.34098	3.12104	3.49791	3.48434
1553077_at	3.26089	3.61366	3.3805	3.30739	3.38719	3.59794	3.28298	3.22693	3.52999	3.5037	3.41702	3.36519	3.344	3.29907	3.24042	3.30893	3.35349	3.29152	3.3805	3.39432	3.36715	3.79944	3.39359	3.40231	3.35137	3.61671	3.4107	2.96752	3.28641
1553078_at	3.89903	3.50203	3.99454	3.65895	3.91686	3.95849	3.84075	3.76781	3.97896	3.90471	4.14007	3.68306	3.88202	4.23773	3.91592	4.11628	3.91592	4.06809	3.80724	3.91592	4.06934	3.7129	4.15904	3.85341	4.32937	3.777	3.77736	3.72214	3.91592
1553079_at	3.9311	3.83107	3.46028	3.72398	3.74241	3.79902	3.78077	3.73615	3.85095	3.96123	3.84857	3.78223	3.79533	3.71514	3.78411	3.7642	3.94434	3.87579	3.81979	3.78869	3.55707	4.29445	3.88792	3.79533	3.76796	3.84124	3.63393	4.00192	3.83289
1553080_at	3.46147	3.32493	3.37316	3.30984	3.27122	3.30368	3.33977	3.34221	3.41375	3.47156	3.43932	3.26297	3.19943	3.59379	3.38855	3.48609	3.18746	3.50523	3.22165	3.27377	3.13004	3.41541	3.66034	3.34221	3.40091	3.42594	3.19556	3.44273	3.34221
1553081_at	6.00416	5.5621	5.30425	5.49628	5.25628	5.21564	5.96883	5.14719	5.81948	5.64755	5.4792	5.51999	5.28649	5.73932	5.59053	5.55364	5.21312	5.63104	5.25206	5.72559	5.6195	5.7441	5.99433	5.53875	5.55458	5.40727	5.40767	5.43244	5.78686
1553082_at	4.14448	4.06525	4.15438	4.15438	3.98363	3.98374	4.22506	4.06934	4.45008	4.43138	3.94782	4.36693	4.03556	4.3512	4.08687	4.0063	4.43749	4.64649	4.22094	4.0376	4.03514	4.77293	4.58138	4.2407	4.12789	4.03781	4.06543	3.9858	4.47728
1553083_at	4.72371	4.55726	4.49079	4.57901	4.43273	4.31147	4.42836	4.1936	4.64906	4.69145	4.54003	4.33281	3.97326	4.7665	4.17733	4.44193	4.25398	4.66675	4.48366	4.6244	4.48704	4.27436	4.99975	4.61833	4.68379	4.44447	4.47277	4.26337	4.49256
1553084_at	3.27509	3.44502	3.28057	3.39017	3.22147	3.10646	3.29501	3.19517	3.31814	3.35654	3.26039	3.23934	3.30478	3.42309	3.25434	3.24967	3.29501	3.26392	3.25552	3.43717	3.17788	3.2433	3.5085	3.16609	3.29501	3.32413	3.29501	3.48585	3.29501
1553086_at	3.4682	3.26321	3.22469	3.23685	3.2687	3.24485	3.36357	3.15163	3.24089	3.2246	3.09801	3.15656	3.2472	3.38885	3.10186	3.0445	3.24485	3.21082	3.24406	3.24485	3.2706	3.49122	3.41572	3.25874	3.15896	3.16884	3.2457	3.26597	3.24485
1553087_at	4.19825	4.14192	4.09826	4.10733	4.05772	3.97151	4.21066	4.45168	4.17429	4.36109	4.40133	4.1679	4.23969	4.25352	4.27979	4.11896	4.14642	4.4758	4.20784	4.17691	4.13944	4.27979	4.60581	4.16814	4.25405	4.06115	4.03333	4.28958	4.36579
1553088_a_at	6.30527	6.10932	5.95304	6.125	5.7884	6.00162	6.16498	6.06131	6.50585	6.26934	6.24395	6.00549	5.9614	6.02069	6.03189	5.99267	5.92042	6.02854	5.93072	6.08434	5.88745	6.10515	6.69959	5.99107	6.12961	5.97962	5.98777	6.00484	5.89013
1553089_a_at	3.93689	4.00963	3.93226	3.77642	3.85137	3.88455	4.17293	3.90157	3.9694	4.1679	3.92656	4.06737	3.98768	3.71663	3.78124	4.16951	4.46243	3.88802	4.03862	3.94155	3.93811	4.57957	4.24915	4.00201	3.95786	3.6555	3.59477	3.7304	3.94155
1553093_a_at	3.58545	3.19891	3.51568	3.6265	3.50646	3.38918	3.6074	3.36952	3.43688	3.59141	3.55365	3.44189	3.65596	3.74717	3.41349	3.51568	3.57445	3.54989	3.56529	3.79062	3.61228	3.83356	3.70134	3.40955	3.58324	3.46531	3.2185	3.4755	3.41172
1553094_at	4.64584	4.45564	4.20006	4.76893	4.37709	4.11529	5.20436	5.36279	4.55931	4.80519	4.50749	5.03235	5.26549	4.72527	5.14925	4.80756	4.90836	4.29176	4.58647	4.35895	4.4759	5.81135	4.4418	4.31946	3.90004	5.20057	4.24388	4.79379	5.13856
1553096_s_at	6.66427	6.57101	6.72252	6.53947	6.77466	6.43833	6.12076	6.24297	6.63512	6.47393	6.37065	6.22962	6.03162	6.28303	6.61202	6.54881	5.55958	5.98293	5.9975	6.22566	6.37214	6.51514	6.37065	6.30769	6.43002	6.61079	6.64129	5.96443	5.50903
1553099_at	4.46824	4.47653	5.18695	4.74266	5.46868	5.0444	4.2326	4.57532	4.67128	4.39121	4.40581	4.83758	4.93772	4.66806	4.4513	4.53772	4.49193	4.55029	4.98833	4.68368	4.4326	4.48364	5.12803	4.98922	4.9601	4.55029	5.00544	4.33785	4.72707
1553101_a_at	7.933	7.5509	7.93912	7.44635	8.0534	7.21623	7.74893	8.40358	7.56153	7.868	7.73444	7.94014	7.67669	6.47326	7.54949	7.48106	8.1439	7.73444	7.5479	8.14793	7.93592	8.21108	7.55203	7.89176	6.83977	7.23044	7.5409	8.30892	8.36606
1553102_a_at	5.68498	5.93272	6.58941	6.28483	6.73041	6.68906	6.42485	6.77979	6.50369	6.26784	6.49923	6.38665	5.97213	6.10956	6.50871	6.25383	6.99995	7.19588	6.79619	6.35398	6.10287	5.26399	6.19234	6.2284	6.75239	5.32783	6.59102	7.08997	6.77132
1553103_at	6.48286	6.68911	6.63611	6.72047	6.87748	6.68008	7.088	6.8847	6.65772	6.37481	6.46265	6.79816	6.97386	6.39915	6.82418	6.95633	7.00371	7.24489	7.57675	6.88889	7.18663	6.8516	5.66822	6.8847	7.03118	6.92734	6.75446	7.34739	7.15579
1553105_s_at	3.81747	4.10866	4.21639	3.89219	3.99887	3.66593	3.69781	3.61374	3.78253	3.41245	3.66034	3.84383	3.63337	3.20415	3.36284	3.57876	3.38938	3.36593	3.67123	3.60111	3.68204	3.6357	4.02454	4.04509	3.41497	3.39944	3.91436	3.38905	3.69325
1553106_at	3.49527	3.82933	3.91508	3.56151	4.13949	3.77873	3.36715	3.60108	3.48885	3.6024	3.43206	3.89653	3.49913	3.06938	3.16494	3.34479	3.53374	3.60594	5.37426	3.7187	4.10718	3.47833	3.5145	4.70109	3.63474	3.29557	3.73095	3.74454	3.74251
1553107_s_at	5.62209	5.43876	5.14292	5.40164	5.40164	5.271	6.01361	5.18426	5.2822	5.59677	5.54492	5.49596	5.66298	4.9075	5.298	5.76289	5.53141	5.25615	5.29259	5.37302	5.24316	5.74112	5.67286	5.36614	5.09585	5.26331	5.37913	5.31127	5.58985
1553108_at	4.11684	4.15797	4.27036	3.93413	4.52265	4.22005	3.8833	4.22178	3.83027	4.29125	4.53107	4.44212	3.90218	4.1031	4.11431	4.1504	4.32116	4.10999	4.87064	4.43159	4.68579	4.05097	4.57544	4.82093	4.09735	4.22047	4.69787	4.33044	4.29146
1553111_a_at	3.49437	3.73363	3.91036	3.69629	3.88546	4.00802	3.5242	3.62643	3.97855	3.51913	3.75539	3.64925	3.65546	3.77534	3.58329	3.52186	3.70365	3.64925	4.39222	3.45832	3.80789	3.56989	3.50588	4.18079	4.1904	3.41311	3.87739	3.79158	3.72867
1553112_s_at	5.56374	5.87646	5.92167	5.56663	5.85576	5.64105	5.63475	6.09056	6.07581	5.94619	5.58715	5.71594	5.89832	6.31667	5.79507	5.86993	6.09311	5.89996	6.30291	6.0889	6.01781	6.01573	7.31512	5.98582	5.60724	5.95586	5.53859	6.27329	6.28122
1553113_s_at	4.01803	4.41753	4.39843	4.17793	4.5536	4.42025	4.07664	3.78515	4.06561	4.08601	4.17174	4.12447	3.81015	4.16846	4.17687	4.05113	4.32466	4.49366	5.62765	4.33694	4.6263	3.89699	3.32516	4.68456	4.65292	4.57047	4.27535	4.41753	4.30591
1553114_a_at	5.11211	4.97678	4.93894	4.75913	4.73626	4.89694	4.93894	4.62804	4.99592	5.32643	5.3444	4.79676	4.73827	5.3422	5.07543	5.04372	4.71683	5.05236	4.8749	4.97451	4.86076	4.70419	5.33149	4.98922	5.08617	5.23201	4.82679	4.75975	4.87416
1553115_at	5.86889	5.92015	5.8868	5.72072	5.3801	5.52734	6.11411	6.12042	6.05119	6.33859	6.02665	5.74444	6.05076	5.11657	5.76304	6.14846	5.71126	6.03673	5.78464	5.96773	5.40697	7.38686	6.5051	5.80274	5.45984	5.82589	5.4925	5.35205	5.96773
1553117_a_at	6.78656	6.86128	6.90095	6.7559	6.70554	6.5815	6.56945	6.61868	6.42987	6.25491	6.37316	6.41561	6.57244	5.7867	6.48448	6.76806	6.87963	6.78264	6.53454	6.679	6.80498	5.79072	6.04067	6.65597	6.36285	6.26869	7.12913	6.47506	6.34026
1553118_at	5.68454	5.80058	6.37758	6.10821	6.03527	5.8264	6.01321	5.80867	5.92825	5.89525	5.95091	6.09981	5.92525	5.71661	5.88627	6.00799	5.94391	6.07064	6.23037	5.59706	5.71815	6.18878	6.35697	6.08745	5.84027	5.37848	6.18583	5.92754	6.09108
1553120_at	3.18911	3.18998	3.09264	3.07769	3.08704	2.89609	3.30165	3.24275	3.2072	3.18903	3.15172	2.98574	3.03134	3.4765	3.1066	3.34803	3.0364	3.12749	3.13712	3.12364	3.23	3.05089	3.72969	3.0513	3.35722	3.21707	3.05079	3.12749	3.12444
1553122_s_at	3.23093	3.29547	3.3501	3.15724	3.26773	3.24198	3.5091	3.26773	3.2443	3.21455	3.26773	3.41637	3.40161	3.30549	3.13093	3.16765	3.04899	3.35587	3.40428	3.23121	3.30336	3.26622	3.18894	3.50846	3.29759	3.34207	3.30856	3.15039	3.36198
1553123_at	3.69791	3.59937	3.81877	4.16979	3.60501	4.02804	4.38632	4.10565	3.93868	3.88307	3.55808	3.8589	4.12798	3.95765	3.97959	3.9946	3.5855	3.62812	3.67468	3.59349	3.88455	4.52919	4.13811	3.81758	3.73009	3.88623	3.45729	3.65929	4.02295
1553125_x_at	3.67003	3.80053	3.80848	3.85376	3.6823	3.84063	4.29764	4.12237	3.95494	3.8685	3.91424	3.9318	4.15889	3.72765	4.09316	3.90975	3.61172	3.55407	3.72768	3.81815	3.66741	4.57164	3.71313	3.849	3.82806	3.98825	3.83214	3.41836	4.09067
1553126_a_at	3.19903	3.16592	3.11244	3.11966	3.23074	3.17567	3.13006	2.94368	3.23316	3.06714	3.16034	3.12096	3.07023	3.31372	3.36554	3.42309	3.08414	3.03043	3.02007	3.25715	3.42386	3.02014	3.25715	3.2663	3.05922	3.07851	3.2303	3.25326	3.14756
1553127_a_at	3.56442	3.24255	3.45408	3.57464	3.41156	3.31015	3.4669	3.43582	3.35019	3.34799	3.26296	3.47826	3.75282	3.58112	3.44961	3.4293	3.58353	3.31995	3.40136	3.36987	3.44961	3.57619	3.44468	3.68341	3.56438	3.37407	3.48701	3.38257	3.40075
1553129_at	3.55341	3.78036	3.80595	3.75725	4.0465	3.99704	3.99705	3.8458	3.90794	3.38777	3.30537	3.74167	3.61792	3.595	5.18197	4.60938	4.04989	4.25839	3.50225	3.79195	3.62595	3.68492	3.59515	3.39583	3.80595	4.95269	3.88338	3.78799	3.62115
1553130_at	6.07618	6.03752	5.9925	5.80001	5.79485	5.88195	5.76664	5.84432	6.01519	6.21442	6.07697	5.95553	5.85333	6.07675	5.69595	6.00605	6.01175	5.81269	5.78372	6.20048	5.76944	6.37578	6.30704	5.94391	6.06765	6.27812	5.58856	5.77983	5.87305
1553131_a_at	4.84392	4.50822	4.47838	4.66419	4.55807	4.39297	4.96549	4.81019	4.63	4.63	4.64851	4.45529	4.78839	4.7675	4.46338	4.54995	4.48306	4.91721	4.42356	4.49261	4.42046	5.11846	5.03976	4.73117	4.82765	4.59135	4.45859	4.87905	4.79439
1553132_a_at	5.46954	5.64004	4.86501	4.59244	6.47042	5.95633	4.99946	6.07106	6.13523	5.91946	5.80691	6.67318	6.17407	5.60363	4.13435	4.85653	6.5438	7.01213	7.63921	6.66341	7.15689	5.89273	6.06653	7.23769	5.73408	6.88826	5.32748	6.51205	6.39994
1553133_at	4.75823	5.31876	4.82299	4.55768	5.11476	5.11664	4.54364	4.29741	4.23198	4.19528	3.88275	4.80511	4.44692	4.44245	5.7102	5.72289	4.58536	4.60963	5.67652	4.50644	5.21086	3.8524	4.20418	4.87786	4.55333	4.91661	5.69532	4.11806	4.84783
1553134_s_at	3.21591	3.17679	3.32641	3.06977	3.18417	3.15214	3.12042	3.07075	2.98569	3.13904	3.10207	3.03522	3.1242	3.09187	3.26773	3.15308	3.05591	3.16694	3.48671	3.12367	3.17927	2.95551	3.05064	3.2189	2.98192	3.26308	3.35729	3.06509	3.14813
1553136_at	5.84069	5.46978	5.73748	5.25895	5.57292	5.456	5.25575	5.55578	5.66302	5.72391	5.9679	5.60401	5.37179	5.66097	5.54438	5.4659	5.79358	5.95451	5.51378	5.7519	5.57292	5.38241	6.09628	5.64505	5.77263	5.4169	5.32412	5.6463	5.80702
1553137_s_at	4.07257	4.13612	4.31491	4.10026	3.97123	4.01146	4.40128	4.03326	4.01146	3.83551	4.03617	3.97163	4.11145	3.55542	4.20951	4.1145	3.65177	3.88211	3.72294	4.04224	4.01794	4.34683	3.98474	4.13207	4.04957	3.75397	4.11675	4.10508	4.08912
1553138_a_at	3.58697	3.4023	3.59937	3.557	3.26058	3.45996	3.65994	3.94789	3.38645	3.77771	3.7115	3.57646	3.75844	4.02405	3.8807	3.91359	3.65349	3.40033	3.56809	3.58502	3.49543	3.89191	3.24998	3.35081	3.42199	3.83698	3.50623	3.92339	4.03187
1553139_s_at	4.76866	4.51455	4.58516	4.3902	4.82574	4.56222	4.10515	4.50822	4.64155	4.40815	4.50153	4.44301	4.2131	4.29205	3.97767	3.79435	4.60965	4.40418	4.61988	4.64977	4.42673	4.77977	4.79185	4.54801	4.50822	4.84052	3.963	4.32644	4.31988
1553140_at	3.66221	3.65207	3.48836	3.5274	3.30073	3.12696	3.21938	3.58326	3.34264	3.56375	3.49924	3.47272	3.49165	3.15415	3.30544	3.26669	3.54031	3.30269	3.62521	3.59056	3.66109	3.49723	3.48293	3.46559	3.47307	4.00647	3.36442	3.68661	3.49208
1553141_at	4.04016	3.98611	4.14012	4.40636	3.85518	3.91489	3.9085	3.96861	3.83027	4.10743	4.08875	3.77667	4.20363	4.02552	3.89558	4.09823	3.7949	3.97701	3.76661	3.90074	4.0536	3.96585	4.28631	3.98611	3.92558	3.83856	4.19425	4.09271	3.98526
1553142_at	3.14499	3.20809	3.33996	3.19253	3.46529	3.24547	3.14321	3.35967	3.27159	3.24693	3.24016	3.1943	3.18542	3.25196	3.33605	3.26686	3.3944	3.04322	3.45376	3.151	3.2937	3.24016	3.16295	3.22934	3.00787	3.11334	3.22016	3.29559	3.14041
1553145_at	3.91226	4.21161	4.28022	4.0039	4.19678	4.05623	3.82037	3.60037	3.70175	4.17531	4.01614	4.04668	4.07254	4.53771	4.0039	4.64243	4.3934	4.41935	3.95158	3.88726	4.13753	3.86443	4.06639	3.85049	4.08711	4.51106	4.0039	4.00284	3.74385
1553146_at	3.37706	3.25865	3.7136	3.27504	3.01732	3.25009	3.30002	3.31875	3.50414	3.35252	3.2706	3.22094	3.31542	3.48305	3.18609	3.28181	3.14756	3.26161	3.22221	3.2931	3.1496	3.54025	3.63158	3.46279	3.45417	3.10626	3.06258	3.28044	3.29943
1553147_at	3.65304	3.55217	3.34991	3.57207	3.47447	3.51647	3.6736	3.49405	3.49405	3.39062	3.68106	3.47236	3.33841	3.39583	3.3286	3.31193	3.39074	3.33445	3.58825	3.88692	3.73551	3.31156	3.79971	3.59021	3.69826	3.4188	3.36923	3.45613	3.63537
1553148_a_at	5.32757	5.24684	5.72756	5.45822	5.88349	5.19608	4.96377	5.50942	5.443	5.3581	4.97618	5.60244	5.37048	5.09845	4.96656	5.08413	5.11695	5.55431	6.28805	5.24635	5.46372	4.96446	5.20568	5.75124	5.42299	5.57158	5.7568	6.1669	5.77329
1553150_at	3.51112	3.39401	3.33897	3.27678	3.45103	3.47782	3.23791	3.3451	3.34322	3.38051	3.24874	3.32022	3.23653	3.45376	3.22635	3.12594	3.15896	3.56135	3.46918	3.4211	3.42372	3.46569	3.53001	3.59021	3.36221	3.47924	3.66265	3.18738	3.30071
1553151_at	3.97665	3.78518	3.87031	3.63317	3.53861	3.32854	3.44237	3.50665	3.41189	3.50806	3.7028	3.36795	3.54618	3.67874	4.10959	4.49732	3.44973	3.52285	3.4098	3.2155	3.36651	3.41052	3.50665	3.64721	3.42226	3.38041	3.90992	3.32782	3.63872
1553153_at	6.52745	5.81943	6.07905	5.48647	5.14503	5.34386	5.19634	5.27244	5.41363	5.65762	5.71467	5.05853	5.02017	5.64648	5.95087	6.30768	5.27123	5.54998	5.12793	5.40786	5.40307	4.88869	5.4688	5.3265	5.33209	5.56126	5.55171	4.96153	5.30224
1553155_x_at	4.59754	4.58954	4.42794	4.41435	4.15944	4.09191	4.06201	4.21867	4.08554	4.26901	4.48293	3.9185	3.64839	4.2255	4.73647	4.67479	3.75093	4.14191	4.1153	3.90766	3.94951	3.84548	4.03514	4.18577	3.93524	4.11714	4.31794	3.76913	4.00935
1553156_at	4.4166	4.25089	4.14307	3.98205	3.9785	4.14698	4.29916	4.48601	4.46519	4.35077	3.98109	4.33031	4.37793	4.27727	4.40326	4.38756	4.26622	4.1569	4.45073	4.20542	4.06604	4.64484	4.07549	4.42827	4.22269	4.24326	4.40031	4.14894	4.24777
1553157_at	3.83532	3.64842	3.84007	3.92956	3.77999	3.80326	4.38271	4.46505	3.98076	3.97367	4.09674	3.81797	4.16924	3.86464	3.81588	3.93242	4.10838	3.91867	3.83399	3.88483	3.86498	4.16689	3.95715	3.90549	3.83576	3.73443	3.80326	4.00581	4.23352
1553158_at	4.73274	4.95741	5.05161	5.16606	4.97516	4.86121	5.43087	4.54157	4.91502	4.85153	4.86418	4.77642	4.8468	5.33337	4.62657	4.74978	5.07196	5.08667	4.6595	4.97024	4.49619	4.99432	4.62136	4.99105	4.61011	4.60789	5.03262	4.58587	4.69844
1553159_at	5.51631	5.60772	5.22551	5.50499	5.25606	5.62793	5.44272	5.54326	5.67868	5.60674	5.3617	5.51631	5.5897	5.67085	5.58116	5.3409	5.58057	5.61217	5.46466	5.56206	5.2856	6.10846	5.82588	5.42453	5.52546	5.33038	5.23128	5.5069	5.46567
1553162_x_at	4.6998	5.36431	5.25521	5.20832	4.98207	4.96507	4.95331	4.89373	5.24082	4.89888	4.91273	4.74048	4.35463	4.19575	4.73029	4.64861	4.52608	5.02167	4.82338	5.19989	4.78404	4.72019	5.74407	4.74619	5.15425	4.86557	5.27641	4.99251	4.67753
1553163_at	4.69	4.76308	4.55768	4.55768	4.32399	4.54826	4.83137	4.49472	4.7213	4.76131	4.69516	4.40489	4.47147	4.62757	4.43648	4.63262	4.55768	4.53184	4.35703	4.59624	4.41202	4.66882	4.75451	4.37948	4.58715	4.63644	4.15045	4.53098	4.36565
1553165_at	4.05515	4.25772	4.25556	4.15269	4.31968	4.32111	4.25772	4.57818	4.09671	3.97851	4.00579	4.45912	4.50322	4.38108	4.50619	4.25772	4.32222	4.31222	4.0136	4.19575	4.21637	4.13645	4.55988	3.93673	4.29764	4.38707	4.5468	4.44709	3.99009
1553166_at	4.79752	4.80234	4.69088	4.69019	4.59859	4.87611	4.59392	4.74923	4.97103	4.77738	4.74695	4.61281	4.70065	4.85158	4.4935	4.63885	4.70065	4.67429	4.61686	4.57716	4.74982	4.72792	4.92655	4.70065	4.92788	4.79253	4.64367	4.70065	4.79224
1553167_a_at	3.3028	3.58887	3.72167	3.47406	3.80097	3.81313	3.5126	3.2312	3.27212	3.39046	3.37917	3.65366	3.60772	3.56109	3.49979	3.36041	3.38573	3.2918	3.51027	3.38351	3.34151	3.25235	3.11784	3.86652	3.46523	3.20049	3.55311	3.35349	3.60235
1553168_at	4.82366	4.47822	4.21859	4.11693	4.42951	4.37422	4.03546	4.39884	4.58963	4.32008	4.58512	4.35623	4.30779	4.57023	4.27214	4.24741	4.31427	4.39605	4.14212	4.38862	4.33602	3.93727	5.25602	4.2742	4.42934	3.86807	4.4189	4.48104	4.10115
1553169_at	4.6937	4.53359	4.51623	4.54754	4.16488	4.6318	5.0118	4.64777	4.75662	4.71382	4.7515	4.49824	4.68702	4.71382	4.83082	4.6312	4.99098	4.82951	4.56078	4.83232	4.5051	5.20852	4.87572	4.70557	4.60573	4.45125	4.33234	4.68621	4.82554
1553171_x_at	3.40265	3.53027	3.55143	3.63562	3.42309	3.5109	3.87633	3.5034	3.52311	3.60056	3.64004	3.46137	3.60896	3.47205	3.34046	3.4792	3.79258	3.53027	3.68745	3.71934	3.40372	3.9984	3.46662	3.43762	3.548	3.53027	3.50986	3.44091	3.64362
1553172_at	4.90641	5.26646	5.4943	5.20884	5.27294	5.28522	4.93802	5.26036	5.14186	5.00368	4.97534	5.18007	5.01789	4.82373	4.9711	5.02431	4.96539	5.31775	5.21736	4.95007	5.18204	4.65116	5.12955	5.10889	5.46846	5.04777	5.32405	5.55461	5.14063
1553174_at	5.17909	4.94247	5.01589	4.93791	5.08905	5.03863	4.65093	4.92655	5.37685	5.37348	5.22296	5.00835	5.33266	5.17891	5.17666	4.67194	5.25366	5.11197	4.97951	5.44361	5.12148	5.70737	5.95474	5.00136	4.96755	5.33687	4.75224	5.34437	5.52254
1553175_s_at	5.27015	4.90594	5.35893	4.59748	5.5284	4.76177	4.64546	4.97659	4.61579	5.0804	4.98049	5.69019	5.16272	4.51749	3.76221	4.01602	4.67244	4.91642	5.0804	5.36136	5.96625	5.91881	5.69625	5.86109	4.52772	5.19498	5.26389	5.2278	5.92151
1553176_at	3.35343	3.43045	3.32376	3.31646	3.18976	3.29474	3.30957	3.21511	3.48943	3.45552	3.41561	3.26863	3.19943	3.16723	3.32098	3.26108	3.30333	3.51737	3.36557	3.45815	3.30285	3.56094	3.44351	3.28257	3.50308	3.30899	3.2713	3.32348	3.45824
1553177_at	3.71077	3.78618	3.63419	3.57549	3.65639	3.77553	3.70276	3.57669	3.58551	3.80889	4.32035	3.55266	3.63653	4.08278	3.85775	3.68749	3.6782	3.97284	3.64811	3.57484	3.74294	3.59695	3.8662	3.78288	3.7967	3.44733	3.61333	3.96043	3.65517
1553178_a_at	5.25681	5.26943	5.27273	5.25562	5.36404	5.31578	5.61505	5.09124	5.68708	5.39845	5.36918	5.43997	5.25213	5.41107	5.30125	5.51505	5.19525	5.72429	5.27588	5.61941	5.40338	5.51285	5.83913	5.36918	5.48516	5.2661	5.27325	5.21594	5.45988
1553179_at	3.53713	3.56328	3.49644	3.61481	3.75896	3.60739	3.61761	3.40955	3.51898	3.59263	3.83035	3.42417	3.51568	3.56984	3.50813	3.56425	3.59055	3.45817	3.60558	3.79417	3.71005	3.7406	3.70101	3.72457	3.50254	3.56328	3.40198	3.5	3.56328
1553180_at	2.92967	2.88245	2.86792	2.80826	2.82822	2.87286	2.76898	2.81052	2.76397	2.98992	2.89089	2.74715	2.80421	3.00183	2.91226	2.82651	2.86792	2.8584	2.89355	2.96927	2.96743	2.90072	2.93927	2.81918	2.91271	2.91834	2.86792	2.80995	2.8402
1553181_at	5.2637	5.08994	5.04023	5.04701	4.83522	5.06623	4.93561	4.88458	5.41509	5.24869	5.02109	4.84408	5.03115	5.2737	4.92223	4.78711	4.94701	5.19537	4.81453	5.29066	5.10824	4.97499	5.2078	5.04701	5.16925	5.13023	5.01413	5.09433	4.9422
1553183_at	3.02884	3.05945	2.90269	3.17445	3.05855	3.05795	3.22492	3.23809	3.03829	2.99454	3.057	3.08785	3.15414	3.04462	3.1087	3.18617	3.01867	3.02047	2.99528	3.05855	2.85106	3.00576	3.20965	2.91503	2.92611	3.03362	3.09012	2.93102	3.20744
1553185_at	7.01004	7.08057	7.06734	7.12607	7.24666	7.14102	7.54236	6.98915	6.81384	7.93461	7.55913	7.40081	7.3892	7.72466	7.58789	7.90708	7.75552	7.34074	6.23772	7.18394	7.19334	7.12634	7.86008	5.22192	7.74795	7.97204	6.73679	7.01354	6.47431
1553186_x_at	5.71958	5.66397	5.78834	5.4156	5.62038	6.02975	6.08564	5.50346	5.13698	6.5037	6.54584	5.97628	5.84989	5.94219	6.48963	6.50415	6.15126	5.81118	4.91854	5.75873	5.69134	5.54338	6.51439	4.59601	6.39939	6.81238	5.34904	5.46071	5.04538
1553188_s_at	3.69764	3.48982	3.3454	3.63337	3.56679	3.52304	3.36979	3.82889	3.63337	3.79406	3.57018	3.47445	3.63337	3.64853	3.79479	3.68334	3.7366	3.81085	3.34091	3.57619	3.71044	4.30683	3.69495	3.61949	3.69929	3.92676	3.46569	3.61044	3.48558
1553190_s_at	5.1376	5.06258	5.19516	5.28822	5.06259	5.21404	5.63041	5.37963	5.09356	5.09559	5.4394	5.07803	5.36865	5.62104	4.97341	5.09235	5.27832	5.09895	4.85271	5.26436	5.21404	5.73741	5.69384	5.2036	5.02715	4.88002	4.63769	5.39163	5.25604
1553191_at	3.05393	3.04796	3.29166	3.253	3.29532	3.15934	3.15934	3.22895	3.13836	3.17715	3.25488	3.49104	3.17388	3.50243	3.08609	3.16247	3.28911	3.13791	3.10207	3.17528	3.11721	3.27466	3.17119	2.99765	3.18517	3.07407	3.20285	3.24974	3.14385
1553192_at	3.19748	3.02683	3.33019	3.06457	3.41498	3.19748	3.21103	3.10028	3.22221	3.07237	3.12175	3.26686	3.02238	3.34339	2.91063	3.08635	3.45735	3.12973	3.56269	3.13936	3.08058	3.23952	3.14439	3.75945	3.2846	3.49017	3.25893	3.45731	3.15878
1553193_at	2.68526	2.80942	3.15688	3.02566	3.36043	3.23403	3.07018	3.1368	3.10973	3.09346	2.91701	3.39951	3.10973	2.76818	3.12597	3.00238	3.07297	3.30333	3.49905	3.06276	2.86087	3.11666	3.05038	3.73363	3.32963	3.48313	2.83097	3.33388	3.10973
1553194_at	4.35261	4.19819	4.10067	4.09438	4.94142	4.75264	4.65633	4.66338	4.3843	4.81598	5.03638	4.95053	4.87945	4.77115	3.97654	3.72945	5.49086	5.28898	5.22895	5.28536	5.57779	4.73919	5.16152	6.37578	5.22521	4.22641	5.64252	4.80789	4.85437
1553196_a_at	4.05051	4.07544	3.92062	3.92636	3.94381	3.94464	3.95276	4.043	3.97692	4.44357	3.89905	4.17175	4.11628	4.07342	4.05485	3.72415	3.89148	4.06903	3.93905	4.06206	3.96858	4.17665	4.1753	3.81694	3.77814	3.97511	3.78369	3.99217	3.93814
1553197_at	3.30447	3.10285	3.24198	3.25821	3.09837	3.12901	3.37716	3.30866	3.29433	3.21115	3.34345	3.32959	3.1854	3.22059	3.28102	3.32885	3.11647	3.09123	3.27153	3.09794	3.24198	3.33324	3.40788	3.15546	3.09837	3.06454	2.89646	3.27736	3.30114
1553199_at	3.15301	2.9179	2.99373	3.3099	2.93888	2.95698	3.35682	3.17927	3.04321	3.10341	3.31047	3.20608	3.16582	3.20592	3.23256	3.12994	3.05838	2.84921	3.02799	3.00311	2.91413	3.391	3.02173	2.91383	3.06431	2.98448	3.10569	3.21127	3.16924
1553202_at	3.28344	3.32041	3.31562	3.44675	3.3205	3.28492	3.75785	3.65128	3.27096	3.48003	3.28143	3.28299	3.58778	3.31139	3.58616	3.39299	3.5618	3.38756	3.60181	3.30582	3.33048	3.53476	3.17027	3.17097	3.28262	3.15622	3.41723	3.29272	3.68967
1553204_at	5.98944	5.98257	5.67648	5.52178	5.655	5.51857	5.61505	5.15002	5.68099	5.83848	5.58306	5.63721	5.61291	5.37293	5.40336	5.23589	5.39097	5.58489	5.50906	5.82874	5.54537	6.01115	6.26807	5.51523	5.73598	5.26486	5.33336	5.33245	5.84074
1553205_at	6.50239	6.23885	6.31741	5.95334	6.10342	6.31743	6.27011	6.21477	6.44111	6.44568	6.50337	6.09885	5.89149	6.41133	5.85243	5.92276	6.22277	6.1224	6.14588	6.38162	6.36575	6.3265	6.50703	6.38316	6.26342	5.97554	6.09697	5.89171	6.0092
1553207_at	4.24435	4.25821	4.22116	4.08899	3.96727	4.06261	3.91172	3.81414	4.08425	4.31231	3.75727	4.05916	3.97599	4.01793	3.97884	3.90998	3.95888	4.05916	4.03747	3.98321	4.18558	4.32166	3.76707	4.0155	4.06685	4.35049	3.89885	4.11114	4.12709
1553208_s_at	3.37174	3.33675	3.31956	3.39978	3.28099	3.36059	3.58738	3.22774	3.38953	3.32511	3.40123	3.42239	3.41898	3.39643	3.31049	3.21956	3.23409	3.27297	3.35841	3.3955	3.31832	3.33675	3.74069	3.32238	3.31788	3.33675	3.18772	3.23648	3.37074
1553209_at	4.62764	4.10319	4.22718	4.46562	4.1749	4.4026	4.75523	4.34668	4.64206	4.6245	4.15648	4.33693	4.62263	5.03005	4.34038	4.76088	4.75726	4.57917	4.35939	4.33544	4.24649	4.87852	4.4418	4.15008	4.20802	4.4846	4.06774	4.55858	4.7987
1553211_at	3.59372	3.57839	3.57839	3.5113	3.48853	3.68591	3.59908	3.62242	3.62301	3.5589	3.55808	3.64109	3.46779	3.42952	3.45464	3.55785	3.34473	3.62207	3.74833	3.58954	3.48199	3.71887	3.9219	3.51814	3.60597	3.71117	3.58087	3.52274	3.59657
1553212_at	5.16036	4.93308	4.8635	4.93308	4.81745	4.63179	5.13567	5.00322	5.08815	4.9969	4.68914	4.79075	4.91756	4.64255	5.06838	4.98544	5.18655	5.02011	4.88697	4.6814	4.72375	5.23904	4.7064	4.99863	4.73888	5.2507	4.78395	5.16411	5.03757
1553213_a_at	3.49088	3.32592	3.3743	3.32808	3.31081	3.56557	3.51979	3.40434	3.48076	3.47381	3.52079	3.38024	3.2032	3.75035	3.24226	3.52492	3.3632	3.43469	3.57463	3.51591	3.37797	3.7272	3.43805	3.43805	3.43055	3.5208	3.33457	3.65267	3.47679
1553214_a_at	2.98501	2.91698	2.94252	2.90867	3.05681	3.2121	3.0385	2.97151	2.83119	2.98501	2.97921	2.94721	3.00343	2.92466	2.91733	3.14912	2.88237	3.00557	3.11313	3.06342	2.98501	2.99673	2.9945	2.85715	2.94824	3.21216	2.99526	2.97559	3.05642
1553215_s_at	4.87162	4.9273	4.89626	4.76338	4.71045	4.69547	4.9585	4.85296	4.81889	4.81671	4.93148	4.78615	4.67828	4.79407	4.59219	4.70185	4.6779	4.65316	4.56623	4.77843	4.55135	4.97198	5.30571	4.6757	4.79022	4.73856	4.61154	4.63835	4.67809
1553216_at	3.43794	3.60681	3.83027	4.07173	4.1901	3.68286	3.78452	3.98243	3.87861	3.7427	3.77929	3.70934	3.83464	3.06235	3.79299	4.01871	4.09734	3.76602	3.81548	3.65991	3.83027	4.01803	3.72824	4.05395	3.86684	3.58377	4.05916	4.09734	4.05223
1553217_s_at	3.69538	3.90595	3.96208	3.70123	3.89066	3.58201	3.73002	3.89685	3.86431	3.57435	3.3979	3.8116	3.82704	3.73002	3.57748	3.68816	3.87862	3.59064	3.9594	3.52917	3.9424	3.58188	3.73002	4.16408	3.60677	3.82205	4.26836	3.47958	3.49576
1553218_a_at	7.75801	7.90551	8.12756	7.72742	7.8628	8.05293	7.88246	7.56491	7.88371	7.68913	7.63049	8.05629	7.96965	7.88077	7.50339	7.57934	7.86795	8.12535	8.17593	8.21791	8.07705	7.96965	8.38665	8.28073	8.01964	7.88807	8.153	8.17298	8.01032
1553219_a_at	3.85667	3.50318	3.69111	3.57032	3.92289	3.86684	3.70061	3.73615	4.03514	3.67005	3.34461	3.69111	3.42658	3.79485	3.61581	3.60152	3.50802	3.65802	3.62601	3.85998	3.80801	3.49088	4.02542	3.89094	3.75247	3.56732	3.78314	3.46096	3.55726
1553220_at	3.79432	3.56328	3.67979	3.52589	3.55703	3.63519	3.40337	3.62972	3.67314	3.74816	3.52731	3.6173	3.63673	3.64853	3.80735	4.00979	3.41081	3.65042	3.7199	3.49962	3.6382	3.43808	3.75765	4.12903	4.01839	3.58433	3.89398	3.90246	3.68609
1553221_at	4.75161	4.81818	4.68635	4.82708	4.5492	4.95899	4.95406	4.5492	4.67379	4.54823	4.70457	4.85278	5.22754	4.82956	4.45691	4.52728	4.84208	4.82455	4.87679	4.81818	5.09482	4.27403	5.30625	4.97125	4.99074	4.59439	5.14416	4.91802	5.16889
1553222_at	6.80144	6.57345	6.5246	6.41306	6.64432	6.64432	6.83535	6.55686	6.84837	6.82262	6.65878	6.50803	6.37816	6.9445	6.41588	6.51007	6.5168	6.73634	6.50968	6.82779	6.49579	6.9218	7.20613	6.89697	6.71594	7.03178	6.45769	6.29844	6.52986
1553224_at	3.41713	3.5948	3.40515	3.34441	3.1918	3.18897	3.06834	3.31184	3.55073	3.29661	3.50158	3.3796	3.06214	3.44967	3.3796	3.41377	3.32589	3.46357	3.33526	3.51375	3.43233	3.17541	3.38464	3.44315	3.49088	3.42479	3.36923	3.36185	3.23941
1553225_s_at	3.84234	4.46726	4.44637	4.21262	4.2573	4.03854	3.9539	3.8619	3.93316	3.86495	3.98454	4.09518	3.84205	3.84558	3.7898	4.39281	3.66442	3.9197	3.84698	3.82123	3.96933	3.77513	3.95161	4.31029	3.62644	3.80033	4.27976	4.0417	4.15337
1553226_at	4.36617	4.21378	4.03804	4.00633	3.77224	4.13862	4.16852	3.96199	4.16067	4.07555	4.29501	3.98864	4.07421	4.35708	4.25673	3.99	3.94475	4.08172	4.14459	4.02534	4.02098	4.1708	4.66261	4.11883	4.10095	4.02423	3.99046	4.21188	3.83975
1553227_s_at	4.47973	4.56069	4.97724	4.52937	4.70769	4.44301	4.75293	5.02363	4.80057	4.57141	4.29332	4.92321	4.65553	4.65362	5.12746	4.77291	4.75662	5.03843	4.72398	4.41899	4.5877	4.51997	4.38773	4.48674	4.6637	4.83414	4.70015	5.28431	4.31901
1553228_at	3.02627	3.24233	3.1098	2.92143	3.18682	3.02627	3.24181	2.90667	3.0692	3.11152	3.05917	3.08777	3.08777	3.29914	3.08868	3.04919	3.09268	2.91851	3.02031	3.25443	3.23138	2.98423	3.02221	3.46752	3.16449	3.09163	3.16283	2.9282	3.05349
1553229_at	3.87739	3.71705	3.96619	3.76201	4.0207	3.88448	3.87739	3.77072	3.88611	3.87739	3.76405	3.86234	4.05304	4.19624	3.87739	3.84811	3.76233	4.05059	3.66807	3.82165	3.75981	3.80382	4.2572	3.95318	3.93726	3.92781	3.9831	3.92448	3.76751
1553232_at	4.348	3.88617	4.23688	4.2017	3.91686	3.98638	4.41057	4.28457	4.22517	4.41862	4.12114	4.1216	4.60061	4.04538	4.28256	4.06261	4.43758	4.17909	4.58913	4.32538	4.21754	4.9079	4.21613	4.28111	3.92563	4.15878	3.82095	4.09717	4.37316
1553234_at	4.68368	4.69656	4.23166	4.66259	4.32283	4.52563	4.73252	4.4752	4.88287	4.62217	4.4724	4.31477	4.54753	4.68828	4.30497	4.48944	4.46243	4.82971	4.37029	4.7603	4.31973	5.02566	4.56162	4.38849	4.58909	4.56534	4.19237	4.41773	4.73443
1553235_at	4.00828	3.8653	3.75965	3.94431	3.81119	3.94482	4.08158	4.20053	4.03671	4.06254	3.95762	4.07363	4.14785	4.18035	4.56972	4.09848	3.97719	3.86962	4.03514	4.13799	4.00286	4.35631	4.2438	4.01878	3.80634	4.07101	3.99009	4.03514	4.10937
1553237_x_at	4.36162	4.1802	4.00504	3.97215	4.28462	4.22787	4.00047	4.17338	4.19464	3.98502	4.8044	4.16731	4.05064	4.38312	4.18601	4.01761	4.14112	3.87285	3.88543	4.00739	3.97612	4.82613	4.12745	4.1813	4.03116	4.35551	4.14112	4.06326	4.11488
1553238_a_at	6.07595	6.10344	6.08013	5.81979	6.18701	6.12202	6.04351	6.04351	5.98008	6.04351	6.16802	6.15795	5.83056	6.1291	6.18807	6.20666	5.96538	5.94902	6.09177	6.04351	6.03196	6.29222	6.36312	6.08372	5.93936	5.95041	5.77328	5.91031	5.88776
1553239_at	5.55301	5.29855	5.41055	5.36606	5.30081	5.51949	5.00415	5.09521	5.24797	5.4888	5.6412	5.28779	5.30322	5.21069	5.25016	5.51196	5.62232	5.36606	5.17496	5.60862	5.33805	5.75124	5.77087	5.35843	5.68828	5.49915	5.30017	5.33704	5.03531
1553241_at	3.9736	4.15776	4.12352	4.06965	4.02208	4.06202	4.37841	4.11574	4.27435	4.40269	4.26405	3.91982	4.23776	4.40219	4.40154	4.19799	3.90993	4.17129	3.92721	4.07986	3.92	4.46794	4.34922	3.92686	4.19372	4.08166	4.06264	3.91237	4.05916
1553243_at	6.4821	6.52818	5.60116	5.57928	6.50657	5.86962	6.43928	6.41339	6.2837	6.51756	6.67369	6.33637	6.00445	5.91761	5.55178	5.57999	6.93537	6.85694	6.89615	7.67944	7.79543	7.51124	6.75437	6.09509	5.82138	5.19174	5.69363	7.45249	6.93691
1553244_at	3.27024	3.09864	2.93661	2.99161	2.89817	2.89993	2.82793	3.02538	2.98014	2.88619	3.14277	3.00502	3.09761	3.09699	3.09645	2.98545	3.01972	2.91893	3.00502	2.92675	2.97826	3.20386	3.06328	3.1814	3.01708	2.98959	2.90478	2.88861	3.0908
1553246_a_at	4.80764	4.30392	4.46095	4.73466	4.5207	4.79322	4.79951	4.47553	4.38109	4.38572	4.28127	4.53714	4.52138	4.27881	4.31635	4.30392	4.42261	4.47026	4.54352	4.68871	4.48704	4.44927	4.79618	4.74619	4.86067	4.42758	4.33274	4.70113	4.62729
1553247_a_at	3.16772	3.20945	3.33517	3.25713	3.31319	3.19198	2.86907	3.17027	2.99402	3.1367	3.16794	3.13272	2.93295	3.22003	2.9813	3.17167	2.97036	3.21038	2.97242	3.28402	3.13787	2.89831	3.24372	3.33734	3.05535	3.16224	3.25177	3.05987	3.00597
1553248_at	4.55768	4.63509	4.3876	4.39538	4.49687	4.45058	4.37347	4.7186	4.82273	4.7418	4.70255	4.59922	4.6048	4.84587	4.57907	4.505	4.73519	4.60047	4.31189	4.51979	4.48465	5.00482	4.98807	4.48544	4.55768	4.48096	4.44719	4.46348	4.43749
1553249_at	3.58969	3.53903	3.6416	3.29736	3.43082	3.58398	3.36885	3.60896	3.58398	3.67373	3.58398	3.54724	3.51568	3.74169	3.48479	3.59686	3.74571	3.63219	3.42607	3.58398	3.6107	3.61679	3.88794	3.58398	3.86624	3.48848	3.58398	3.57141	3.41586
1553252_a_at	3.88196	4.24802	4.00691	3.77652	4.13903	3.98549	3.97568	3.87403	4.00877	3.93474	3.89603	3.747	3.88636	4.44587	3.94867	3.89744	3.8293	3.97952	4.01707	4.03342	3.80087	4.26348	4.17491	3.99056	4.06115	4.28104	3.78763	3.86112	3.66989
1553253_at	7.18591	6.86418	6.81035	6.3928	6.5075	6.56723	6.85169	6.79149	7.09773	7.04104	6.95117	6.70647	6.58234	6.86535	6.31237	6.60124	6.75096	7.17443	6.64681	7.05926	6.95226	7.11849	7.38801	6.8347	7.18069	6.69415	6.38331	6.77506	6.9967
1553254_at	3.43817	3.52742	3.46494	3.27642	3.45512	3.48473	3.38553	3.20929	3.43867	3.35422	3.52769	3.28087	3.2819	3.37094	3.19845	3.25268	3.27799	3.13197	3.26773	3.29629	3.26885	3.32998	3.56491	3.43284	3.42864	3.3112	3.48928	3.23093	3.39943
1553255_at	3.49759	3.46722	3.543	3.16504	3.31464	3.35465	3.24198	3.40059	3.68549	3.68318	3.4413	3.25091	3.14016	3.81206	3.22792	3.1456	3.38904	3.33898	3.40376	3.50087	3.31508	3.46974	3.95687	3.40376	3.50366	3.43289	3.40461	3.31525	3.40376
1553257_at	5.18944	5.33985	5.32172	5.1978	5.26086	5.32534	5.22223	4.95671	5.4438	5.4124	5.28158	5.05012	5.0187	5.45704	5.05462	5.11279	5.27467	5.27412	5.10869	5.20126	5.26086	5.21198	5.55147	5.44898	5.14509	5.39606	5.15684	5.04464	5.00475
1553258_at	4.01958	4.10938	3.85947	3.88615	3.90421	4.10609	4.10139	4.1152	4.19409	4.14628	4.11129	4.10139	3.97939	4.61306	4.10139	4.16924	4.13002	4.16804	4.12561	4.1447	3.95072	4.64295	4.51096	4.06841	4.0794	3.90707	3.66346	4.1317	4.09323
1553260_s_at	3.37133	3.17668	3.37859	3.23901	3.46792	3.53254	3.19405	3.12569	3.22501	3.2115	3.18653	3.3691	3.21544	3.18024	3.13234	3.32985	3.17989	3.24865	3.23901	3.42783	3.22919	3.03544	3.23634	3.28348	3.32874	3.16439	3.28017	3.09878	3.28839
1553261_x_at	2.94652	2.865	2.90198	2.79232	2.92274	2.84029	3.05957	2.7692	2.88735	2.95138	2.95723	2.88039	2.87455	3.02152	2.96406	3.01611	2.91707	2.93289	2.76124	2.80598	2.90599	2.98957	2.95196	2.92226	2.86623	2.91559	2.94721	2.88805	2.95364
1553262_a_at	7.28351	7.04381	6.99533	6.45222	6.81492	7.19539	6.68124	6.60387	7.28777	6.98376	7.12691	6.92509	6.6271	6.85112	6.90875	6.5068	6.70239	6.94976	6.85277	7.01721	6.93478	7.23059	7.60067	7.0619	6.9721	6.79073	6.71635	6.71649	6.92141
1553263_at	6.7509	6.77757	6.62777	6.073	6.59378	6.47129	6.05539	6.50001	6.75801	6.85776	6.90435	6.4308	6.34106	6.87725	6.32483	6.11995	6.65009	6.61112	6.52993	6.63219	6.51294	6.97051	7.11698	6.68464	6.78406	6.72515	6.26762	6.58096	6.53521
1553264_a_at	5.60792	5.34842	5.44553	5.30363	5.27264	5.53113	5.78144	5.48703	5.59552	5.95582	5.71068	5.40887	5.4377	5.66335	5.5056	4.9511	5.2986	5.51639	5.37685	5.67558	5.38073	7.20011	6.187	5.34747	5.56945	5.46067	5.12498	5.24008	5.4205
1553265_at	3.75093	3.65798	3.66627	3.63824	3.63565	3.65007	4.10139	3.99087	3.75741	3.83085	3.83755	3.75093	3.82814	3.86794	3.68546	3.46513	4.34843	3.75093	3.59968	3.65929	3.81616	3.90526	3.72444	3.65989	3.81831	3.55886	3.60135	3.81146	3.61156
1553266_at	2.81248	2.93529	2.8702	2.9258	2.98472	2.82315	3.03446	2.95117	2.98084	3.00629	3.03399	2.88731	3.06831	3.19869	2.81312	2.97248	3.01716	2.97078	2.96771	2.94248	2.97078	3.16555	2.99248	2.86728	2.91789	2.92258	2.86375	3.10218	3.15073
1553267_a_at	3.52163	3.60718	3.74567	3.67497	3.85029	3.53311	3.64637	3.51542	3.50705	3.64437	3.63337	3.58148	3.59671	3.88223	3.50627	3.70835	3.55654	3.44847	3.42735	3.60718	3.45626	3.75809	3.41345	3.55831	3.52964	3.78872	3.71287	3.65971	3.60718
1553268_at	3.98361	3.98752	3.66549	3.87064	3.83027	3.90725	3.64093	3.82548	3.8288	3.87216	3.71916	3.8288	3.5525	3.71727	3.61849	3.61426	3.8054	3.77203	3.65149	3.68111	3.93054	4.13049	3.94469	3.7247	3.93215	3.96944	3.70051	3.87483	3.84119
1553269_at	2.99093	3.21053	4.03844	3.38893	3.74702	3.29934	3.22048	3.10472	2.87626	3.23892	3.15427	3.23611	3.20538	3.22912	3.67396	3.47181	3.21551	3.09346	3.17051	3.11031	3.12174	3.07591	3.26486	3.33346	3.27734	3.5335	3.43889	3.22048	3.02363
1553271_at	2.89354	2.9537	3.01472	3.07417	3.19429	3.14499	2.90723	3.0361	3.00206	3.03043	2.82541	2.95345	2.97733	3.12872	3.58315	3.22386	3.07413	3.36322	2.96241	3.00346	3.1035	2.90117	3.11769	3.03043	2.99564	3.61701	3.18716	2.87467	3.0007
1553272_at	5.03267	5.08356	5.14063	4.84571	4.82492	4.79887	4.73349	5.047	5.37447	5.03291	5.36185	5.03267	4.82225	5.43978	5.05027	4.92222	4.94701	5.23517	4.74423	5.21686	4.89022	5.22424	5.73385	4.96643	5.13686	4.99243	4.94968	4.99366	4.94402
1553274_a_at	5.12658	5.80615	5.61143	5.43724	6.07748	6.05783	5.33645	5.06018	4.7833	5.298	5.12626	5.79723	5.92525	5.61215	6.10635	5.89852	5.64805	5.47306	5.53253	5.39492	5.64838	4.84205	5.04182	5.78236	5.21612	5.77748	5.95913	5.00727	4.45831
1553275_s_at	3.78443	3.8646	4.39769	3.79483	3.81514	3.80239	3.69851	3.66713	3.38165	4.10924	4.26047	3.75843	3.56956	3.61533	3.86997	4.09586	4.0387	3.94527	3.96424	3.81756	3.74659	3.23436	4.2572	3.67231	5.36684	5.17026	3.99112	3.77163	3.77756
1553276_at	2.83775	3.07877	2.77741	2.85298	2.95688	3.02464	2.93141	2.96414	3.00206	3.00206	3.11362	2.88009	2.9478	3.00467	3.02933	2.97482	3.13061	3.06269	2.98545	3.13844	2.91465	2.9258	3.07278	2.88381	3.00703	2.99373	3.05212	3.29422	2.99513
1553277_at	3.05368	3.0417	3.01663	2.99858	3.0074	3.03711	2.90334	2.87382	2.90994	2.95549	3.18288	2.93642	3.00502	3.00502	3.07422	3.04722	3.0975	2.95673	3.12922	2.92381	3.06278	2.98869	3.00502	2.99097	2.88295	3.15871	3.10761	2.99739	3.07287
1553279_at	6.4771	6.68807	6.45445	6.43357	6.16469	6.39351	6.72914	6.28714	6.65792	6.47288	6.44988	6.03469	6.33317	6.36575	6.10402	6.35912	6.29592	6.50791	5.54475	6.23583	5.91572	6.47954	6.66063	5.99593	6.28463	6.036	6.20513	5.95918	5.82815
1553280_at	4.17585	4.23348	4.22354	4.40916	4.35	4.53396	4.34108	4.3659	4.16338	4.3675	4.04847	4.2415	4.23026	4.2415	4.00586	4.00162	4.18045	4.42121	4.14603	4.2415	4.36176	4.57633	4.20734	4.28304	4.44447	4.54309	4.25645	4.15367	3.95235
1553281_at	4.701	4.92736	4.36563	4.22424	4.28646	4.58811	4.51261	4.77576	4.59249	4.7199	4.56287	4.69237	4.2828	4.66385	4.53122	4.41079	4.24402	4.61455	4.61669	4.60863	4.48038	4.03945	5.28962	4.48967	4.85144	4.797	4.42216	4.18508	4.55654
1553282_at	3.69117	3.70909	3.69968	3.65997	3.40397	3.47817	3.70909	3.7225	3.95204	3.95295	3.73729	3.38567	3.72733	3.73444	3.49374	3.752	3.6164	3.87941	3.8039	3.50018	3.58437	3.82806	4.33292	3.87591	3.88397	3.60142	3.07686	3.56241	3.77183
1553284_s_at	3.82568	3.96365	3.73565	3.59701	3.86162	3.96892	3.55064	3.74153	3.86244	3.74444	4.13697	3.63085	3.52394	3.88994	3.85499	3.88807	3.87965	3.67296	3.62521	3.79538	3.61424	3.89524	3.95185	3.50016	3.67357	3.80097	3.99189	3.49767	3.5569
1553285_s_at	3.12151	3.04151	3.31016	3.00677	3.17726	3.23639	3.04772	3.14182	3.00134	3.08535	3.2135	3.15229	3.15849	3.2181	3.24791	3.12754	3.35228	3.03402	2.93366	2.95346	3.12151	3.03824	3.24379	3.13525	3.12151	3.13126	3.148	3.00696	3.07363
1553286_at	4.80937	4.74291	4.74053	4.84787	5.24365	4.6532	4.65932	4.39224	4.72376	4.60475	4.507	4.79859	4.79898	4.45988	4.7171	4.7188	4.66227	4.63204	4.87038	4.67176	4.81389	4.40555	4.53977	5.22711	4.20116	4.6399	4.56585	4.57879	4.55791
1553288_a_at	5.04883	4.58334	4.59483	4.71553	4.64499	4.72073	4.87295	4.80663	4.90248	5.20256	4.84923	4.66802	4.66219	4.80954	4.92816	4.7568	4.73322	4.72073	4.67762	4.93085	4.78263	4.75122	4.78857	4.48205	4.86557	4.66082	4.73322	4.55435	4.84108
1553292_s_at	3.71051	3.93307	3.71269	3.80578	3.92877	4.06791	3.74467	3.63594	3.57088	3.58398	3.88377	3.73143	3.80554	3.49268	3.83499	4.33084	3.86982	3.99514	3.97554	3.71083	3.92409	3.47509	3.77592	3.72472	3.94161	3.79996	4.06622	3.79996	3.61425
1553293_at	3.32679	3.31995	3.46178	3.43502	3.55129	3.44788	3.59937	3.5016	3.50734	3.53934	3.37294	3.39546	3.39925	3.47822	3.47294	3.43805	3.39715	3.27795	3.48186	3.38593	3.34354	3.81637	3.57934	3.40708	3.57765	3.43805	3.49732	3.51416	3.80595
1553295_at	2.9787	2.92579	2.93253	2.92993	3.10692	2.91402	2.95211	3.06163	2.96821	2.94562	2.93253	2.93892	2.99896	2.97848	2.98408	3.09605	2.97698	3.02262	2.91568	2.97476	2.95041	2.99687	3.06474	2.97476	3.00787	3.06995	2.89309	2.98048	2.78537
1553296_at	3.54489	3.42978	3.26941	3.19377	3.20725	3.22147	3.4507	3.27223	3.34605	3.35436	3.21927	3.30293	3.34679	3.24698	3.23291	3.21738	3.18024	3.35469	3.46496	3.30293	3.30293	3.34714	3.72153	3.30293	3.43875	3.16704	3.23484	3.26563	3.50294
1553297_a_at	7.64843	7.55684	7.01827	7.19612	6.78841	7.08456	6.78008	7.09998	7.32218	7.36717	7.18869	6.84729	6.75996	7.826	7.3244	7.08285	8.44438	8.5178	6.39579	7.01827	6.76494	6.99577	7.45727	6.67276	6.76532	6.6133	6.84138	6.551	6.65167
1553298_at	3.04312	3.04471	2.90816	3.15822	3.08673	2.97858	3.08741	3.09618	3.19331	3.10957	3.05514	3.0218	2.9956	3.10177	3.10177	3.05623	3.08673	2.94413	3.19498	3.12604	2.993	3.24875	2.97232	2.93705	2.93056	3.19783	2.94727	3.09138	3.09269
1553299_at	3.28299	3.34521	3.46582	3.36546	3.73872	3.63519	3.5162	3.33692	3.45898	3.27532	3.3981	3.61581	3.40385	3.49702	3.30544	3.35958	3.44571	3.64178	3.84883	3.45538	3.43431	3.49702	3.85716	3.90805	3.82661	4.16943	3.35183	3.28342	3.58353
1553300_a_at	3.68461	3.58419	3.53061	3.81811	3.53743	3.67066	3.45027	3.54963	3.49821	3.76806	3.50561	3.55768	3.51568	3.90343	3.69183	3.49026	3.69189	3.56977	3.56759	3.51781	3.71237	3.7771	3.60311	3.66265	3.58398	3.45832	3.59356	3.57407	3.50931
1553301_a_at	3.26224	3.14779	3.15553	3.13005	3.07836	3.37744	3.24198	3.14969	3.18252	3.24309	3.36372	3.21901	3.29817	3.28191	3.21289	3.32011	3.11847	3.14642	3.21289	3.47304	3.21289	3.06567	3.5365	3.34436	3.19806	3.18792	3.06995	3.11213	3.25343
1553303_at	4.9086	4.83751	4.92432	4.9456	4.71311	5.11052	4.88552	4.67848	5.20737	5.0396	5.05938	4.84367	4.51665	5.16592	4.93894	5.32354	5.09224	4.93894	4.94242	5.20909	5.02906	5.09667	5.40274	4.82246	5.21902	4.74381	4.83666	4.88534	4.62656
1553304_at	4.39814	3.92446	3.94053	4.26927	4.34216	3.97101	4.24935	4.60077	4.53285	4.62521	4.4292	4.60077	4.46399	4.72351	4.38983	4.52642	4.78516	4.41221	4.51961	4.44248	4.27394	5.07954	4.52196	4.34963	4.14245	4.66054	3.92661	4.55923	4.5843
1553306_at	3.93861	3.72667	3.75964	3.69511	3.54184	3.64383	4.02312	3.59276	3.95759	3.86586	3.8037	3.71217	4.05976	4.24303	3.80179	3.7502	3.71931	4.18227	3.937	3.79649	3.69597	4.33466	4.16183	3.70043	3.66197	4.31469	3.66239	4.02429	4.37263
1553310_at	3.58638	3.51735	3.35241	3.377	3.70542	3.69111	3.58605	3.65024	3.60828	3.63383	3.46066	3.62988	3.7037	3.74281	3.62968	3.48676	3.62403	3.62988	3.80837	3.77354	3.60175	3.88662	3.91272	3.54199	3.46812	3.5994	3.38692	3.66864	3.77612
1553311_at	2.89897	3.01717	2.93112	2.97155	3.11972	2.90805	2.95788	2.98569	2.97622	2.93888	2.98569	2.88997	2.98569	3.03455	2.88348	3.00608	3.03626	2.98569	2.95701	2.93647	2.91028	2.98569	3.15727	2.98569	3.10298	2.95259	3.24652	3.09177	2.96154
1553313_s_at	4.31122	4.14589	4.78551	4.98754	4.70769	4.56379	5.11176	4.81818	4.6644	4.82149	5.12198	4.91345	5.05378	5.03897	4.59968	4.40423	4.84513	4.58638	4.25089	4.58677	4.44558	4.71784	4.9797	5.73778	4.71784	5.18855	4.10103	4.53808	4.71784
1553314_a_at	3.70968	3.77026	3.77433	3.81649	3.80236	3.62158	3.90637	3.83499	3.90091	4.0391	3.88663	3.73668	3.91745	3.96299	3.83499	3.63215	3.96745	3.77935	3.69725	3.84722	3.83499	4.46452	4.14416	3.84809	3.83499	3.78741	3.58949	3.65972	3.8431
1553315_at	3.4832	3.44502	3.38991	3.31722	3.38578	3.21739	3.44744	3.53254	3.50883	3.29846	3.35213	3.45376	3.27517	3.44727	3.51631	3.41815	3.8154	3.63191	3.51775	3.7064	3.53698	3.45376	3.45376	3.35945	3.7772	4.06463	3.2571	3.11369	3.53698
1553316_at	3.33918	3.55515	3.5836	3.56501	3.38727	3.53505	3.51669	3.35581	3.50311	3.50311	3.73724	3.22892	3.38097	3.71419	3.34348	3.48296	3.50311	3.49346	3.27519	3.57105	3.274	3.43967	3.74948	3.55165	3.5356	3.5356	3.54271	3.34921	3.57702
1553317_s_at	3.17194	3.11937	3.22309	3.06884	2.91014	3.1125	2.90082	3.08825	3.11829	3.07818	3.31079	3.23977	3.01579	3.18024	3.22018	3.16661	3.19278	3.3288	3.04247	3.08345	3.11647	3.26442	3.08429	3.27311	3.08919	3.23096	2.99652	3.04043	3.13324
1553318_at	3.83263	3.80595	3.78239	3.6343	3.58174	3.72096	4.10139	3.72089	4.32187	4.19086	3.88368	3.47046	3.65237	3.90184	3.80595	3.40893	3.54281	3.8604	3.76708	3.91969	3.65065	4.0507	4.06237	3.93773	3.64099	4.17987	3.49726	3.83202	3.95332
1553319_at	3.67594	3.70305	3.30856	3.31008	3.55226	3.39408	3.39583	3.31477	3.5479	3.41898	3.44422	3.27272	3.18424	3.83784	3.56942	3.44772	3.31644	3.5534	3.32782	3.4413	3.68735	3.41969	3.69534	3.6894	3.56819	3.59831	3.82202	3.36539	3.31592
1553320_s_at	3.05828	2.88721	2.85578	2.86498	2.79191	2.83774	2.93288	2.91243	3.00877	2.85023	2.86841	2.87882	2.938	2.90536	2.92791	3.01044	2.95565	2.80302	2.75484	2.95565	2.95648	2.91958	3.04221	2.90405	2.91528	2.86272	2.93556	2.97197	2.98796
1553321_a_at	4.02077	3.65836	4.03918	3.62101	3.69489	3.46086	3.47046	3.51262	3.53238	3.75278	3.65149	3.82298	3.68873	3.53288	3.78778	3.5678	3.59958	3.4217	3.59511	3.8442	3.64252	3.65149	3.66034	3.91153	3.54191	3.68941	3.7062	3.35862	3.85216
1553322_s_at	3.61794	3.46146	3.44158	3.59729	3.48493	3.57039	3.4237	3.54326	3.45376	3.61325	3.55808	3.55808	3.40385	3.54143	3.66187	3.55808	3.73813	3.50992	3.54361	3.74143	3.43299	3.39407	3.9545	3.47966	3.67468	3.59843	3.53027	3.58795	3.34411
1553323_a_at	3.45628	3.72906	3.78599	3.78599	3.68594	3.91766	3.96205	3.78599	3.89884	3.77858	3.88275	3.7184	4.10735	3.64853	3.7885	3.72166	3.61837	3.86619	3.77216	3.88173	3.98817	3.81959	4.14203	3.72869	3.74792	3.87294	3.8523	3.68153	3.74942
1553325_at	3.83682	3.83199	3.93133	3.68589	3.77589	3.84221	3.94381	3.60355	4.04476	3.87261	3.80341	3.64615	3.72413	4.06484	3.80341	3.77424	3.83578	3.8896	3.65149	3.80341	3.55515	3.97042	4.4418	3.73434	3.91637	3.65139	3.66108	3.80341	4.04981
1553326_at	3.2326	3.33646	3.31444	3.40135	3.28995	3.23887	3.46914	3.26075	3.5283	3.37482	3.3236	3.2936	3.17606	3.72634	3.54835	3.51922	3.35638	3.31839	3.33924	3.38447	3.29806	3.40554	3.46144	3.24874	3.16869	3.3187	3.35349	3.35272	3.40554
1553327_a_at	3.99281	3.89107	3.7663	3.97013	3.86041	3.99988	4.18316	3.74322	3.98526	3.79874	4.06393	3.8579	3.9468	4.38214	3.68693	3.73965	3.7511	3.60357	3.99927	3.91086	3.8891	4.06162	4.05993	3.83863	4.03835	3.70562	3.98959	3.86199	4.02113
1553328_a_at	4.41274	4.0331	3.91661	3.9441	3.73044	4.09891	4.40966	3.68344	4.27614	4.05705	3.91237	4.09598	3.7682	4.35273	4.37045	4.04154	4.19836	4.28292	3.9065	4.04154	3.91212	4.11434	3.73815	4.57116	4.00571	3.98201	4.28651	3.98116	4.14008
1553329_at	3.46362	3.48159	3.2116	3.19463	3.12169	3.16602	3.25753	3.14161	3.45911	3.37073	3.32965	3.25969	3.44812	3.29486	3.16274	3.7131	3.24256	3.28625	3.20864	3.47378	3.19738	3.42447	3.43462	3.14233	3.31901	3.37498	3.1527	3.35384	3.26688
1553330_at	3.41716	3.13459	3.23781	3.16175	3.24697	3.26043	3.26162	3.40578	3.17166	3.36539	3.24169	3.15759	3.48796	3.19775	3.19295	3.35107	3.24834	3.06603	3.20336	3.2155	3.4067	3.35264	3.3144	3.21521	3.33379	2.99141	2.96697	3.34264	3.33685
1553333_at	3.08977	3.0385	3.03048	3.15475	3.15631	3.05992	3.13058	3.07322	3.11916	3.18767	3.13801	3.08461	3.15832	3.31545	3.08214	3.04718	3.14988	3.12561	3.12287	3.04718	3.1267	3.16437	3.14753	3.11098	3.01721	3.1458	2.97025	3.06144	3.27946
1553335_x_at	3.42243	3.34462	3.66055	3.61361	3.57499	3.61556	3.49562	3.56243	3.53727	3.58762	3.72384	3.58433	3.89101	3.58573	3.66187	3.62995	3.66379	3.55865	3.44303	3.54779	3.46331	4.04676	3.68489	3.73227	3.8111	3.66883	3.45094	3.37335	3.55323
1553336_a_at	3.72789	3.59623	3.72933	3.51843	3.64384	3.66265	3.66265	3.81106	3.42249	3.66593	3.76577	3.68299	3.71244	3.88318	3.62999	3.69547	3.66005	3.51622	3.59363	3.69907	3.56064	3.66265	3.90749	3.84954	3.56058	3.47694	3.52182	3.92191	3.9032
1553338_at	4.67451	4.74582	5.76769	4.82511	4.69063	4.69412	5.28383	4.32967	4.44593	4.56801	4.55409	4.28151	4.14191	4.13518	4.27511	4.91006	4.32664	4.20176	4.30936	4.64316	5.14969	4.64801	4.52905	4.81423	4.94946	4.20722	5.09011	4.37521	4.18263
1553340_s_at	5.44101	5.25517	5.10507	5.22893	5.20374	5.25838	5.19468	5.07185	5.20374	5.26245	5.21502	5.24259	5.20374	5.00458	5.18917	5.09497	5.20374	5.49514	5.15535	5.05666	5.20374	5.15593	5.45449	5.52626	5.33855	5.325	5.01655	4.80774	4.84143
1553341_at	3.87431	3.76337	3.75777	3.78139	3.79771	3.78199	3.90625	3.91963	3.75093	4.22625	3.9745	3.88011	3.9889	4.04666	3.91048	3.94326	4.338	3.78566	3.76426	3.94585	3.70909	4.10763	4.07124	3.77785	3.73815	3.96134	3.70158	3.77973	3.80388
1553344_at	3.04121	3.01719	2.84374	3.00185	2.84583	2.96032	2.94432	2.95269	2.76149	2.93722	3.11294	3.03043	2.90323	3.06388	3.16298	2.93054	2.96752	2.80736	2.93722	2.97944	2.93648	2.829	3.04031	2.89125	2.88188	2.93722	2.87423	2.80297	2.92331
1553346_a_at	4.24034	4.04661	4.03206	3.87424	4.13983	4.19673	3.87739	3.77056	4.03206	4.1679	4.35645	3.95683	3.97655	3.9395	3.87488	4.01853	3.79494	3.95974	4.11509	4.00435	4.04357	4.00081	4.40258	3.9946	4.46475	4.19673	3.98144	4.02992	4.38914
1553347_s_at	4.63736	4.40029	4.44056	4.08164	4.18624	4.23229	4.78725	4.32836	4.4691	4.49405	4.32836	4.23999	4.0105	4.53771	4.0876	4.38794	4.38954	4.45954	4.14243	4.41	4.18801	4.3456	4.61805	4.38685	4.48344	4.31847	4.35259	4.23438	4.07748
1553348_a_at	4.43441	4.47874	4.83703	4.56152	4.77929	4.59936	4.20953	4.63574	4.80823	4.45832	4.24929	4.63266	4.4167	4.3489	4.67525	4.32071	4.09889	4.37276	4.78275	4.52403	4.47662	4.53904	4.78149	4.5927	4.49341	4.62646	4.27676	4.62269	4.58934
1553349_at	5.11901	5.8415	5.64732	5.77135	5.87791	5.85223	5.68442	5.01613	4.72888	5.38898	5.96804	5.89406	5.92018	6.11916	6.35021	6.41378	5.9236	6.09141	5.76576	5.69718	6.24504	4.86613	5.51508	4.57918	6.56585	6.83475	6.03449	5.0751	5.06222
1553350_at	4.36128	4.20294	4.13748	4.25311	4.3294	4.28864	4.45098	4.19155	4.30637	4.45832	4.48342	4.12571	4.35687	4.15122	3.98736	4.36044	4.16557	4.30637	4.08081	4.31159	4.08517	4.93043	4.50096	4.3501	4.44447	4.07404	4.1204	4.63417	4.36019
1553351_at	4.00959	3.9903	4.14012	4.29764	3.79821	4.05133	4.34935	4.14316	3.97952	3.88442	4.19667	3.92874	3.94629	3.9961	3.87981	3.80476	3.80789	3.96	3.80109	3.90239	3.84908	4.19024	4.26718	4.05843	4.07233	4.36961	3.88894	4.10508	3.88051
1553352_x_at	5.15716	4.78765	4.59224	4.38127	4.69854	4.83992	4.86617	4.78134	4.99575	4.65682	4.62745	4.62162	4.37121	4.55952	5.04356	4.96357	4.82045	4.69895	4.49188	4.67665	4.72017	3.86495	4.99133	4.66596	4.6178	4.59764	4.7444	4.41982	4.61376
1553354_a_at	4.38508	4.02808	3.92194	3.87587	3.80097	4.18731	4.13991	4.14382	4.11515	4.24275	4.12298	3.82223	4.06488	4.15082	3.884	4.03359	3.79816	4.06527	4.10525	4.08845	3.92416	3.83134	4.2572	4.08845	4.09333	4.11437	4.08129	4.12753	4.24587
1553355_at	4.02804	3.77539	3.82625	3.7865	3.50329	3.71345	4.09763	3.93323	4.07507	4.08874	3.90385	3.66379	3.95522	4.04752	3.60448	4.06822	3.64883	3.95522	3.95522	3.94804	3.75437	4.1694	4.87651	3.98788	4.12504	4.25346	3.71973	4.00192	3.91592
1553356_at	3.30699	3.19505	3.116	3.07013	3.03978	3.14659	3.10925	3.0372	3.15965	3.14074	3.31763	2.9921	3.09569	3.32432	3.13312	3.10794	3.0704	3.18024	3.02165	3.08143	3.31197	3.00943	3.44284	3.26886	3.12735	3.04076	3.14881	3.10097	3.0522
1553357_at	3.09837	3.22821	3.12537	3.13186	3.11648	3.25013	3.53022	3.51578	3.35752	3.20465	3.30905	3.12528	3.18024	3.22173	3.21645	3.0591	3.31182	3.45309	3.15637	3.34168	3.46358	3.20035	3.58159	3.25385	3.24016	3.33947	3.2154	3.25385	3.25385
1553359_at	8.22674	7.58565	7.93557	7.52488	7.7989	8.00934	7.76319	7.72166	8.10793	8.10715	8.19153	7.79605	7.31559	8.26872	7.27589	7.64299	7.5412	8.07655	7.64793	7.92951	7.7378	7.78007	8.51459	7.72722	8.01186	7.50029	7.60515	7.79708	7.65252
1553361_x_at	7.00926	6.60134	6.74009	6.1243	6.58919	6.75466	6.50366	6.38933	6.68659	6.6604	7.03989	6.39842	6.32032	6.71648	6.15658	6.41166	6.29331	6.62859	6.32657	6.58838	6.71067	6.70349	7.5118	6.53467	6.86206	6.05829	6.49872	6.40719	6.20737
1553362_at	2.85361	2.89714	2.976	2.82711	2.81419	2.86363	3.12245	2.949	2.85687	2.86439	2.84804	2.85374	2.96664	2.8633	2.97918	3.09791	2.84799	2.87227	2.88703	2.87008	2.8855	2.87456	3.00206	2.88731	2.8794	2.77945	3.07613	3.0345	3.04746
1553363_at	4.4734	4.04438	4.11883	4.47661	4.28462	4.26212	4.30323	4.32917	4.27062	4.31238	4.49205	4.32917	4.61504	4.80104	4.43509	4.5277	4.67609	4.14913	4.4643	4.46344	4.09906	4.41335	4.62455	4.30121	4.439	4.08627	4.17234	4.53277	4.58909
1553364_at	3.82237	3.51568	3.38976	3.50156	3.45192	3.37782	3.45635	3.45077	3.43862	3.63712	3.38932	3.44986	3.38665	3.68923	3.39399	3.30416	3.5175	3.69875	3.3781	3.558	3.46606	3.50938	3.58933	3.54863	3.61641	3.75894	3.64161	3.43888	3.24751
1553365_at	3.51766	3.38722	3.56437	3.32563	3.2467	3.42658	3.76409	3.37296	3.60792	3.58461	3.39558	3.26746	3.30528	3.71419	3.26191	3.53027	3.42658	3.55699	3.4824	3.4515	3.26027	3.42737	3.42658	3.42997	3.42658	3.50665	3.1617	3.192	3.59298
1553366_s_at	5.69241	5.47416	5.23897	5.38468	5.27137	5.34195	5.81117	5.19321	5.78157	5.87145	5.68634	5.31034	5.32667	5.43015	5.21284	5.16079	5.7071	5.64009	5.29229	5.76692	5.36613	6.19518	6.23662	5.49846	5.50867	5.38059	5.15935	5.71786	5.74152
1553367_a_at	5.19038	5.0569	5.16334	5.31582	5.09693	5.01098	5.3003	5.15926	5.60835	5.47689	5.35827	5.26324	5.29321	5.43939	5.21031	5.13172	5.04845	5.30591	4.88885	5.20919	4.86156	5.5243	5.72934	5.08649	5.01508	5.20919	5.01414	5.43193	5.32527
1553369_at	5.02692	5.42876	4.95292	4.61733	5.11752	5.26273	4.88814	5.00436	5.3218	5.02898	4.99965	5.12326	4.80216	4.78531	4.75505	5.14464	5.04449	5.21689	5.10235	5.07424	5.17441	5.2855	5.26084	5.32353	5.38568	5.0845	4.86096	4.99299	5.09924
1553371_at	4.00526	3.64142	3.52375	3.98596	3.70691	3.64546	3.968	3.75608	3.79242	4.04523	3.61909	3.74201	3.87888	4.33361	3.70284	3.67948	3.96438	4.11195	3.67691	4.04468	3.89134	4.26687	4.3183	3.7328	3.69571	3.94763	3.91479	3.82716	3.77631
1553372_at	4.38629	4.14461	4.05124	4.67316	4.04465	4.25068	4.83912	4.3924	4.43476	4.67891	4.43765	4.35212	4.90436	4.67746	4.35623	4.69113	4.69357	4.16012	4.16849	4.01251	4.11131	5.60675	4.31846	4.06279	4.0234	4.65041	3.9751	4.29224	4.70332
1553373_at	3.72485	3.33675	3.62603	3.52919	3.46527	3.45794	3.74727	3.4083	3.51131	3.53803	3.47041	3.42502	3.51114	3.53098	3.5524	3.54011	3.48612	3.40448	3.47724	3.38447	3.39014	3.44938	3.67703	3.29914	3.46367	3.40358	3.46569	3.56792	3.62362
1553374_at	2.85659	2.87756	3.06582	2.8906	2.91875	2.91876	3.15214	2.94161	2.99539	2.90035	3.30195	2.99972	2.99668	3.08566	3.18114	2.99539	3.18346	3.09219	3.00417	3.05506	2.99527	3.02819	3.11142	2.98378	2.97785	2.97446	2.82403	3.0822	3.03402
1553375_at	3.62573	3.755	3.51846	3.67391	3.86522	3.86746	3.83667	3.45376	3.82126	3.77777	3.75539	3.63432	3.57799	3.80236	3.77748	3.62001	3.70023	3.71459	3.45825	3.6586	3.88196	3.75648	3.62747	3.70909	3.72502	3.57651	3.80347	3.77373	3.70909
1553376_a_at	3.04334	3.22661	3.12392	3.25394	3.16757	3.06773	3.48901	3.21901	3.25116	3.14098	3.16862	3.22661	3.22661	3.55481	3.22111	3.28334	3.38136	3.22661	3.08699	3.17693	3.3622	3.36067	3.44465	3.22661	3.22509	3.34948	3.06137	3.40055	3.05235
1553378_a_at	3.48972	3.32523	3.17388	3.36907	3.31542	3.33675	3.10966	3.05079	3.52258	3.40444	3.24692	3.24222	3.26706	3.71419	3.375	3.32986	3.20026	3.43026	3.21045	3.3013	3.22097	3.56765	3.51425	3.30155	3.39447	3.4181	3.06124	3.30445	3.2878
1553380_at	3.16054	3.21053	2.85731	2.97902	3.36727	3.24718	3.05763	3.1242	3.12779	3.14773	3.23137	3.02772	3.0812	3.2228	3.10675	3.19697	2.97444	2.95664	3.1242	3.23899	3.08924	3.03709	3.03043	3.13197	3.12794	3.19064	3.21689	3.31457	3.1242
1553383_at	3.08546	3.12197	3.11405	3.24226	3.32172	3.10613	3.46301	3.20453	3.14643	3.27705	3.20934	3.25257	3.20934	3.19212	3.34	3.39583	3.27572	3.12116	3.0358	3.28346	3.09669	3.69834	3.24226	3.16852	3.17057	3.24357	3.05084	3.31343	3.13272
1553385_at	4.93516	4.95201	4.75893	4.92401	4.88535	5.12871	5.01852	4.85794	5.04729	5.04433	5.20396	4.83638	4.77898	4.78042	4.68275	4.79314	4.9968	4.80261	5.01362	4.81754	4.71347	5.73429	5.42641	4.93516	5.10683	4.63034	4.93698	4.86156	5.01057
1553386_at	3.83532	4.1076	3.7974	3.80465	3.77224	3.62763	4.15546	3.85108	3.83027	3.83199	3.71565	3.80465	3.79773	3.88252	3.7454	4.12443	3.70823	3.86589	3.74257	3.58459	3.80465	4.02764	3.78512	3.97365	3.80465	3.59092	3.6174	3.65336	3.83121
1553387_at	3.91995	4.08809	4.09242	3.54829	4.06402	4.04578	4.10144	3.70278	3.91995	3.95811	4.11348	3.62526	3.6637	4.14988	3.95124	3.8192	3.92843	4.38147	3.85947	3.89139	3.83745	3.92924	4.05225	3.77811	4.2592	4.23934	3.77702	3.84565	3.91995
1553388_at	3.61014	3.72217	3.69907	3.53498	3.37451	3.42922	3.54188	3.49384	3.87515	3.74122	3.37679	3.42986	3.58398	3.89675	3.61867	3.54683	3.36422	3.48543	3.47479	3.56528	3.50705	3.60904	3.90816	3.37689	3.50778	3.38788	3.54188	3.59206	3.70324
1553389_at	3.75719	3.99152	3.6825	3.75953	3.70988	3.75233	4.14167	3.82671	3.71486	3.70938	3.73252	3.45783	3.69758	3.94381	3.84287	3.42581	3.79741	3.82895	3.59813	3.64198	3.6665	3.85304	4.00291	3.75093	3.76363	3.93705	3.43536	3.67003	3.48918
1553390_at	4.31817	3.87646	3.58502	4.0461	3.4159	3.61097	4.09112	3.93298	3.99297	4.07373	3.82383	3.76201	4.06261	3.82155	3.63412	3.79924	4.23309	3.63519	3.7139	3.66918	3.48597	5.37835	3.73374	3.95053	3.50117	4.17541	3.65956	3.96694	3.99754
1553391_at	3.29313	3.3061	3.34851	3.1521	3.24321	3.28922	3.20359	3.33706	3.36038	3.12868	3.49658	3.20069	3.33841	3.11165	3.27634	3.50891	3.42547	3.3497	3.11647	3.31805	3.31805	3.25803	3.43554	3.36942	3.62022	3.41331	3.29587	3.31805	3.28612
1553392_at	3.08152	3.01525	3.05914	3.07092	3.03144	3.0419	3.05334	3.16282	3.20476	2.92682	3.20453	3.22465	3.14195	3.20399	3.07897	3.12275	2.96186	3.1503	2.99602	3.08437	2.97693	3.08422	3.10631	2.98914	3.29152	2.98959	3.16034	3.30251	3.27995
1553394_a_at	3.34732	3.1756	3.34175	3.60777	3.15163	3.26629	3.92023	3.34276	3.34732	3.61325	3.2706	3.33329	3.42453	3.6582	3.26156	3.16825	3.61159	3.31744	3.20259	3.22518	3.34356	3.95247	3.63676	3.24837	3.47406	3.38447	3.13675	3.34732	3.20525
1553395_a_at	5.2469	5.0651	5.04809	4.99044	5.43966	5.51419	5.02705	4.86172	5.21188	5.08766	4.91483	5.30905	5.25521	5.06938	5.06458	5.22455	4.79431	5.31122	4.81507	4.8765	4.88766	4.97824	4.88658	5.26911	4.94308	4.99044	5.03559	4.6998	4.90428
1553396_a_at	5.63003	5.62045	5.78834	5.07688	5.37177	5.49492	5.68526	5.52789	5.85442	6.14169	6.17174	5.50142	5.58869	5.48794	5.30828	5.20179	5.99667	5.70322	5.46466	5.72784	5.48898	6.39706	5.70399	5.62387	5.39502	5.76648	4.90835	5.67845	5.26089
1553397_at	6.62694	6.41003	6.1527	5.81837	6.10917	6.1817	6.18921	5.91224	6.37551	6.45296	6.26224	6.08707	5.73232	6.50585	6.02758	5.83962	5.80585	6.32475	6.17705	6.21215	6.16395	6.27108	6.84726	6.34463	6.27186	6.21163	5.80627	5.9779	6.03167
1553398_at	3.81554	3.31457	3.56651	3.43354	3.32869	3.27683	3.50459	3.31519	3.3804	3.33675	3.44781	3.1905	3.29408	3.5116	3.44174	3.41249	3.38819	3.47365	3.2687	3.3498	3.22976	3.38427	3.53374	3.35259	3.43233	3.26062	3.43045	3.35349	3.43933
1553399_a_at	6.08984	6.00234	5.86308	5.60053	5.95918	6.09211	6.27189	6.06457	6.24972	6.42084	6.23001	6.29632	5.93251	6.28988	6.26342	6.32739	6.60198	6.24001	6.18436	6.23478	6.35614	7.14659	6.62665	6.18436	5.49187	6.26284	5.74609	5.67845	6.1511
1553400_a_at	3.99683	3.92251	3.87276	3.78274	3.84932	3.91326	3.71667	3.70455	3.73961	3.75763	3.88275	3.83988	3.83877	4.36941	3.66862	3.73683	3.89534	3.80912	3.91722	4.22002	4.17292	4.19248	4.04463	4.07833	3.98169	4.12949	3.56427	3.79399	3.57298
1553401_at	3.12981	3.02265	2.90816	3.22572	3.24018	3.05537	3.14841	3.0755	3.12632	3.00444	3.13006	3.17076	3.10022	3.1727	3.19483	3.19525	3.14697	3.13006	2.9918	3.12413	3.14164	2.96439	3.19479	2.94675	3.25319	3.28439	3.17039	3.37554	3.1887
1553402_a_at	3.30568	3.20858	3.39398	3.45929	3.39195	3.37318	3.13013	3.29828	3.18058	3.24016	3.24016	3.50168	3.35205	3.21293	3.44242	3.24016	3.62608	3.05366	2.95888	3.4507	3.21746	3.08554	3.23558	3.39765	3.16932	3.175	3.38335	3.12097	3.24361
1553403_at	4.3743	4.1104	3.87782	4.06393	4.14596	4.26167	4.61182	4.18151	4.19268	4.383	4.04937	4.12151	4.05467	3.9689	4.17602	4.12987	4.2616	4.26399	3.92366	4.19268	4.15633	4.73132	4.22314	3.93028	4.14658	4.10556	3.99833	4.11302	4.20608
1553405_a_at	3.69478	3.45846	3.35988	3.59065	3.29601	3.44822	3.49941	3.45765	3.94166	3.70294	3.5672	3.5672	3.5672	3.87429	3.56833	3.67628	3.67818	3.38447	3.41041	3.53338	3.46615	3.87256	3.76444	3.46906	3.5672	3.60175	3.43235	3.5887	3.5672
1553407_at	3.92806	4.71896	4.58734	4.58909	4.47171	4.54946	4.42078	4.35518	4.22517	4.75844	5.12548	4.66364	4.15124	5.01734	5.02113	5.3393	4.86939	4.48919	4.23183	4.9227	4.46441	4.64887	5.01147	4.18598	5.28315	5.07172	4.43406	4.33999	4.33851
1553409_at	3.33259	3.36613	3.30916	3.15794	3.19722	3.28191	3.45027	3.32197	3.31115	3.21739	3.20453	3.32755	3.35653	3.34378	3.19662	3.43133	3.18563	3.29412	3.09254	3.28191	3.10384	3.49676	3.43214	3.37898	3.25204	3.06773	3.28491	3.17454	3.40662
1553410_a_at	3.995	3.54559	3.50629	3.97605	3.78521	3.94381	4.16922	3.95788	3.99717	3.88567	3.81243	3.90611	3.91811	4.09386	3.89351	3.85877	3.76405	3.78305	3.79595	3.93548	3.87127	4.38925	3.9019	3.76682	3.89351	4.30488	3.40516	3.93216	3.90668
1553411_s_at	4.09581	3.95458	3.85881	3.81117	3.647	3.82988	4.26522	4.03941	4.01379	3.99667	3.95863	3.83838	3.95863	4.36014	3.7622	3.88917	3.92332	4.07505	3.88614	3.81183	3.96658	4.23962	4.07792	3.8546	3.95863	3.90115	3.82725	3.95863	4.10912
1553412_at	3.95051	4.00167	4.02749	3.90164	3.92109	4.0041	4.08882	4.17412	3.97003	3.79874	4.28242	3.98752	3.86189	4.26074	3.8713	3.94159	3.88895	3.89874	3.99866	3.81589	3.80939	4.37343	4.00484	3.93903	3.97003	3.91244	3.97003	4.00667	3.89055
1553413_at	4.1121	3.75712	3.71217	3.88634	3.57346	3.71419	3.84534	3.82463	3.73032	4.05671	3.94226	3.7898	3.74946	4.2442	3.7898	3.7053	3.86971	3.74747	3.77862	3.83528	3.6262	4.07525	4.14862	3.81003	3.71928	3.78596	3.76052	3.7898	3.97193
1553415_at	3.08855	3.22857	3.10519	2.97693	2.89006	2.92675	2.80655	2.92675	2.94906	2.90739	3.09577	2.90787	2.77256	3.14775	2.84051	2.86764	2.93729	3.02971	2.98052	2.92569	2.92675	2.9261	3.02984	2.85769	2.8492	2.9179	3.07566	3.04373	2.89897
1553417_at	3.66379	4.06996	3.44284	3.56796	3.51683	3.67756	3.57715	3.5957	3.86606	3.79779	3.64526	3.54925	3.51765	3.65486	3.87917	3.71192	3.46107	3.70476	3.52075	3.66379	3.6012	3.90653	3.77111	3.68498	3.95321	3.60052	3.63337	3.88981	3.70618
1553418_a_at	4.1121	3.8568	3.93866	3.71329	3.68562	3.75034	4.22433	3.78626	3.92783	3.87839	3.92783	4.09135	3.8958	4.19922	3.97255	3.92783	3.85193	4.04448	3.89402	3.96633	3.85345	3.88248	4.29018	4.01908	3.92783	3.9289	3.87037	3.82757	3.85279
1553420_at	3.54367	3.16592	3.32892	3.28541	3.19429	3.37524	3.32994	3.40239	3.60896	3.25206	3.48266	3.30856	3.2143	3.28946	3.22337	3.28857	3.42735	3.36909	3.16506	3.45425	3.24212	3.50389	3.51732	3.30337	3.2581	3.28122	3.2549	3.24673	3.22328
1553422_s_at	4.42542	4.34253	4.4068	4.48565	4.33725	4.52516	4.45691	4.52816	4.97836	4.3104	4.37715	4.25089	4.41298	4.6812	4.44694	4.59758	4.28585	4.43634	4.55198	4.64946	4.32147	4.66899	5.06274	4.45691	4.69253	4.26666	4.37482	4.61428	4.47114
1553423_a_at	3.22584	3.20559	3.11432	3.17276	3.17038	3.04764	3.10644	3.26244	3.22584	3.10605	3.06932	3.16335	3.32046	3.05039	3.19913	3.07642	3.42905	3.27712	3.47746	3.51336	3.35143	3.31694	3.07156	3.43805	3.25241	3.32565	3.29934	3.28129	3.27067
1553424_at	3.53194	3.73491	3.73491	3.73491	3.5034	3.60501	3.78651	3.78096	3.9073	3.92705	3.47378	3.67508	3.62326	3.91971	3.42107	3.72694	3.77144	3.65776	3.39611	3.41211	3.76483	4.43832	3.73856	3.73139	3.85558	3.72078	3.54765	3.57092	3.80626
1553425_at	4.21706	4.05732	4.25895	4.46367	4.19316	4.23311	4.06083	4.2999	4.56852	4.43716	4.30887	4.2847	4.17745	4.49901	3.97255	4.10023	4.05672	4.15082	4.1173	4.47115	4.20099	3.99903	4.37579	4.22179	4.33379	4.58768	4.2287	4.10595	4.08247
1553426_at	4.10439	3.97349	3.85891	3.93295	3.91686	3.81733	4.07609	4.11692	4.45323	4.07485	4.16971	3.87108	4.04527	4.31808	4.26145	4.3671	3.97149	3.80867	3.85947	4.19948	4.03376	3.92994	3.95609	3.9296	4.00645	4.00645	4.00645	3.96995	4.18568
1553427_at	4.58957	4.49068	4.59678	4.56208	4.29268	4.29944	4.87079	4.47446	4.75078	4.68643	4.46687	4.63356	4.57995	4.76505	4.81017	4.87907	5.03362	4.42178	4.60187	4.78144	4.37509	5.46067	4.79263	4.40205	4.1924	4.49094	4.25807	5.0597	4.61449
1553428_at	3.22495	3.26199	3.2859	3.04019	3.24621	3.35121	3.26199	3.26686	3.17236	3.20172	3.18434	3.10686	3.34421	3.10125	3.38583	3.53027	3.15523	3.27561	3.22598	3.33719	3.43957	3.26426	3.21989	3.41341	3.38285	3.39745	3.35005	3.27346	3.30213
1553429_at	4.14292	4.21974	3.87377	4.07572	3.80424	4.06261	4.79288	4.26444	4.50694	4.48886	4.15346	4.4158	4.47898	4.49304	4.40245	4.36909	4.34147	4.21974	4.0686	4.2103	4.01767	4.25935	4.41956	4.05795	4.09034	4.16093	4.00964	4.08824	4.35842
1553430_a_at	4.16517	3.8633	3.81346	3.7963	3.69358	3.6837	3.72276	3.82967	3.99953	3.96385	3.83261	3.62483	3.80635	3.83755	3.87859	4.07539	3.68657	3.97335	3.83755	3.86002	3.99467	4.20219	4.01795	3.78151	4.0044	3.56363	3.73297	3.85674	4.1345
1553432_s_at	5.58218	5.30537	5.49165	5.70691	5.70149	5.75438	5.57536	5.78231	5.71238	5.47438	5.32684	5.49165	5.56839	5.38394	5.86578	5.64095	5.2038	5.4599	5.34164	5.33517	5.17604	6.00722	5.43284	5.44449	5.45657	5.51121	5.42926	5.26389	5.60156
1553433_at	2.99187	2.97078	3.08932	2.90171	2.87372	2.88731	3.1215	3.06794	3.03652	3.03804	2.83822	2.88731	3.06808	3.02604	2.81288	3.00883	2.9973	3.0112	2.90009	2.97311	2.93171	3.18916	2.91026	2.92269	2.9644	3.05881	2.94186	3.1285	3.00425
1553434_at	3.40666	3.44426	3.10802	3.23361	3.17598	3.25381	3.12886	3.20453	3.46628	3.30544	3.16736	3.33993	3.30544	3.54602	3.50482	3.54566	3.52988	3.17223	3.20861	3.19182	3.48426	3.22495	3.45208	3.29538	3.29245	3.19481	3.30442	3.36459	3.30544
1553435_at	4.74505	4.63945	4.65106	4.61436	4.63272	4.88735	4.33691	4.43171	4.76675	4.79822	4.51074	4.65225	4.66672	4.7789	4.50787	4.45302	4.54979	4.68942	4.606	4.44174	4.65225	5.0717	4.8943	4.64533	4.63454	4.99618	4.50149	4.59071	4.62724
1553436_at	4.25576	3.89786	3.76221	3.80876	3.51035	3.71419	3.72415	3.60565	3.91148	3.95127	3.90481	3.56865	3.43726	4.19571	3.71419	3.71419	3.58047	3.76691	3.65989	3.98656	3.55757	3.72745	4.3076	3.65222	3.79488	4.00354	3.55084	3.65718	3.70909
1553437_at	4.86373	4.35213	4.39066	4.3259	4.30943	4.13676	4.5633	4.27619	4.74244	4.4441	4.26388	4.28315	4.23272	4.6599	3.91335	4.2645	4.39903	4.47777	4.24555	4.3418	4.34612	4.82172	4.84202	4.66674	4.45153	4.37774	4.0855	4.3872	4.66725
1553438_at	5.92908	5.862	6.28148	5.53792	5.67106	5.90044	5.53949	5.62757	5.93638	6.06481	6.04177	5.59882	5.35094	6.00757	5.3694	5.49144	5.54251	5.83839	5.60177	5.77352	5.81538	5.59814	6.20901	5.79766	6.11149	5.44907	5.52917	5.42539	5.7745
1553439_at	4.83964	4.78856	4.85251	4.62211	4.67144	4.81057	4.65116	4.88847	4.99293	4.70957	4.84387	4.78888	4.69148	4.72562	4.91609	4.64789	4.75106	4.83364	4.88956	4.72221	5.05231	5.25583	5.1853	4.62997	5.30435	4.57798	4.64754	4.83023	4.61097
1553440_at	3.06332	3.04929	3.07818	3.21877	3.12085	3.06658	3.34511	3.04929	3.22653	3.02701	3.18231	3.00178	3.15484	3.15612	3.07139	3.37967	3.10127	3.06151	3.13461	3.13113	3.15829	3.08777	3.17362	3.09444	3.08841	3.18421	3.09909	3.14766	3.12884
1553441_at	2.89897	2.72487	2.80887	2.8197	2.89897	2.79071	3.05079	3.09318	2.93581	2.78464	2.93114	3.00032	2.83383	2.96119	2.82831	2.87115	3.00255	2.91513	2.8717	2.7923	2.9153	2.96553	2.95036	2.74572	2.85077	2.86359	2.93105	2.99977	2.88281
1553442_a_at	3.73771	3.70899	3.6926	3.32565	3.42853	3.51683	3.58019	3.45376	3.6866	3.63419	3.34117	3.4687	3.31687	3.82471	3.48242	3.33079	3.40039	3.54072	3.48928	3.51396	3.55718	4.12871	3.7275	3.59796	3.51214	3.51683	3.30856	3.43456	3.49088
1553443_at	3.86973	3.66614	3.97625	4.05018	3.82213	3.82916	4.14832	3.8363	3.85315	3.96834	4.07017	3.7791	3.78552	3.91388	3.89262	4.11628	3.6936	3.92964	3.70188	3.93478	3.96044	3.8752	4.15873	3.76848	3.75609	3.63777	3.69507	3.71152	3.95188
1553444_a_at	6.42984	5.93484	5.99057	5.76822	5.44374	5.91489	6.35394	6.02532	6.57475	6.53587	6.33237	5.90963	5.7621	6.47002	5.85749	6.20579	5.9137	6.05105	5.94042	6.27812	5.89488	6.65488	6.84918	6.08424	6.21808	6.11331	5.61533	5.7699	6.21662
1553446_at	3.7898	3.24712	3.27792	3.17351	3.39359	3.30808	3.3393	3.1514	3.44652	3.44252	3.39899	3.17145	3.16595	3.24965	3.39359	3.44872	3.28064	3.30277	3.35841	3.44448	3.27827	3.11886	3.64889	3.3453	3.49088	3.30578	3.20845	3.25166	3.29577
1553447_at	3.8807	3.55927	3.53016	3.6138	3.46438	3.64192	3.5545	3.68726	3.52207	3.7328	3.59696	3.63442	3.5848	3.90794	3.74265	3.60558	3.5848	3.78161	3.52245	3.71215	3.54445	3.70066	3.79556	3.80245	3.7334	3.40789	3.44603	3.78141	3.67468
1553448_at	3.70183	3.54128	3.42235	3.30042	3.4413	3.37333	3.44843	3.47684	3.60891	3.4413	3.46637	3.35989	3.35915	4.03023	3.34509	3.14274	3.32394	3.3934	3.48883	3.7088	3.54614	3.60384	3.47012	3.52718	3.46632	3.4684	3.24125	3.32686	3.33685
1553449_at	3.84903	3.4942	3.74862	3.94914	3.63573	3.66133	4.35213	4.02453	3.9521	3.77031	3.64061	3.94154	4.03791	4.20946	3.98626	4.19129	4.13253	3.79419	3.66449	3.63615	3.607	4.68748	3.92843	3.67404	3.75158	3.63094	3.75491	3.78749	4.12709
1553450_s_at	3.47149	3.42507	3.37805	3.4195	3.30297	3.44522	3.48715	3.46827	3.70464	3.61325	3.41953	3.56764	3.59746	3.57356	3.44234	3.81464	3.62619	3.52208	3.56996	3.41795	3.74705	3.73778	3.57962	3.6136	3.60768	3.53066	3.7984	3.75175	3.56764
1553451_at	3.79067	3.76718	3.7511	3.61548	3.49054	3.59312	3.48108	3.76107	3.825	3.6463	3.95523	3.47156	3.632	3.90753	3.63723	3.47229	3.70726	3.85202	3.55879	3.55218	3.37698	3.94758	4.13748	3.56441	3.93724	3.69311	3.29069	3.62663	3.47156
1553452_at	3.53286	3.49508	3.56548	3.5183	3.561	3.39595	3.67099	3.26061	3.45093	3.52195	3.57524	3.30995	3.27492	3.61202	3.40518	3.25554	3.26695	3.56182	3.41707	3.6365	3.26433	3.4138	3.41707	3.33346	3.44196	3.33662	3.27378	3.08339	3.4457
1553453_at	4.40565	4.41152	4.20244	4.67113	4.27901	4.44185	4.45392	4.2932	4.56491	4.70957	4.31555	4.24252	4.40565	4.97145	4.19189	4.34568	4.3576	4.51553	4.29104	4.43373	4.26097	4.30771	4.88126	4.32073	4.66694	4.62013	4.42899	4.09778	4.18926
1553454_at	3.52975	3.44152	3.48622	3.43134	3.32212	3.2215	3.53824	3.38872	3.34783	3.56198	3.57563	3.38031	3.26511	3.39788	3.4274	3.40829	3.46569	3.46805	3.39495	3.40082	3.14883	4.06689	3.71972	3.58419	3.59028	3.39648	3.1943	3.40867	3.42507
1553456_at	4.00329	3.82235	3.76642	3.86826	3.68765	3.86663	4.14052	3.91562	3.93805	3.99647	3.99472	3.7563	3.93029	3.95519	3.79081	4.03318	3.82947	4.04461	4.08452	4.13351	3.80533	3.8852	4.4798	4.08779	3.90902	4.17554	3.64415	3.80626	4.209
1553457_at	5.57196	5.72579	5.67286	5.7612	5.53008	5.78517	5.75561	5.57531	6.01457	5.83527	5.61733	5.65125	5.67356	5.67286	5.42698	5.73544	5.64014	5.57443	5.24315	5.67286	5.66957	5.57135	6.19147	5.64869	5.87908	5.62457	5.63192	5.67286	5.70686
1553458_at	5.09375	4.8162	4.61988	4.45443	4.52105	4.67801	4.3526	4.33125	4.95051	4.70646	4.91769	4.44259	4.30109	4.69397	4.42037	4.68796	4.46684	4.90744	4.61552	4.85921	4.98117	4.30023	5.1306	4.78375	4.97863	4.68142	4.39457	4.61394	4.39767
1553459_at	3.47557	3.78036	3.60468	3.58122	3.63597	3.62326	3.50296	3.62201	3.64469	3.77974	3.69463	3.4341	3.48489	3.64853	3.68704	3.67628	3.52155	3.62478	3.28013	3.76539	3.63322	3.68277	4.05714	3.73563	3.62862	3.55903	3.73261	3.45554	3.49953
1553460_at	3.78299	3.88335	3.68509	3.59641	4.1281	3.75492	3.70924	3.60616	3.85158	3.89165	3.75539	3.78245	3.66539	4.19009	3.72475	3.43897	3.61038	4.06978	3.85947	3.92115	3.86502	3.91897	4.50469	3.93997	3.77158	3.47186	3.50608	3.84975	3.80326
1553461_at	3.14196	3.10946	3.13525	3.34168	3.19819	3.3023	3.4027	3.31156	3.19496	3.19132	3.41128	3.26976	3.45365	3.6282	3.26188	3.51736	3.02549	3.15727	3.24194	3.26976	3.30159	3.26976	3.30908	3.08622	3.23732	3.18034	3.43233	3.41112	3.32482
1553462_at	3.24066	3.11258	3.11258	3.11258	2.95159	3.15214	3.06138	3.13561	3.07896	3.12571	3.11294	3.10884	3.06724	3.03008	3.23958	3.44056	3.14536	3.03183	3.1849	3.01721	2.85187	3.11179	3.20413	2.85717	3.0614	3.15998	3.18923	3.11773	3.15131
1553464_at	6.49946	6.15418	5.92563	5.9954	5.92048	6.19795	6.4116	6.029	6.23946	6.34591	6.24455	6.0755	6.14735	6.60891	5.98008	6.62855	5.97566	6.40347	6.08958	6.33031	5.90482	5.84792	6.98148	5.97353	6.24033	6.15153	6.12945	6.55647	6.6483
1553465_a_at	3.65288	3.56776	3.25646	3.48173	3.48376	3.4333	3.88205	3.24795	3.61208	3.6259	3.57833	3.55667	3.5906	3.39288	3.59231	3.62995	3.73	3.65342	3.37058	3.68802	3.52251	3.57988	3.6228	3.53925	3.50118	3.51469	3.38917	3.49171	3.71252
1553466_at	4.26061	3.99071	3.73458	3.98532	3.87282	3.89119	3.88149	3.86547	4.23469	4.08415	4.04654	3.88395	3.89161	4.12097	3.83106	4.43461	3.84471	4.14215	3.98183	3.92817	3.97798	4.12886	4.22361	4.08378	3.89354	4.02947	3.97785	3.87933	3.91687
1553467_at	3.71729	3.62437	3.45868	3.16742	3.40264	3.51823	3.41124	3.49098	3.67546	3.65639	3.28601	3.54011	3.51827	3.85024	3.32874	3.68501	3.29615	3.6731	3.80501	3.59119	3.7245	3.481	3.96526	3.65976	3.67097	3.5276	3.68767	3.64676	3.70774
1553468_at	3.71234	3.6125	3.49088	3.42566	3.53812	3.65965	3.82662	3.81611	3.68888	3.55185	3.55359	3.45	3.57783	3.94877	3.58045	3.49713	3.61453	3.7728	3.49153	3.57783	3.35858	3.67398	3.63335	3.47672	3.48881	3.47765	3.47115	3.58941	3.57783
1553470_at	3.68573	3.7017	3.66048	3.70661	3.57866	3.61172	3.5463	3.85204	3.87416	3.89639	3.59147	3.72732	3.79344	3.86842	3.98922	3.67154	3.73221	3.70661	3.69469	3.72985	3.52307	4.13886	3.6087	3.60822	3.57362	3.70661	3.72785	3.65446	3.6501
1553471_at	3.29564	3.25153	3.51628	3.32222	3.35349	3.29908	3.32589	3.53046	3.31357	3.3334	3.36059	3.36059	3.40385	3.58035	3.43467	3.57783	3.36763	3.29563	3.14182	3.32045	3.37185	3.35623	3.42925	3.40514	3.36405	3.56355	3.4256	3.30892	3.29804
1553472_at	3.82932	3.66971	3.53903	3.65983	3.49318	3.75093	4.00818	3.84768	3.91052	3.68868	3.75093	3.70888	3.75766	3.84529	3.86305	3.83499	3.75093	3.64301	3.64502	3.92684	3.70695	3.86891	3.98926	3.72901	3.80032	3.76787	3.57208	3.67038	3.69373
1553474_at	3.10467	2.98563	2.97885	3.04581	2.87821	3.14136	3.23649	3.03235	3.0619	3.09462	3.17013	3.00218	3.04466	3.01743	3.22454	2.96673	3.07539	3.16955	3.05996	3.01108	2.82627	3.35264	2.83766	3.04466	2.92589	3.41038	2.95014	3.19576	3.0229
1553475_at	4.03792	3.90808	3.70909	3.74996	3.49088	3.49709	3.96314	3.7596	3.8631	3.87277	3.80922	3.67673	3.83946	4.01758	3.72466	4.27411	3.84332	3.61475	3.69434	3.78145	3.80039	3.8631	3.94256	3.80771	3.80629	3.67155	3.59879	3.8022	3.74046
1553478_at	3.74438	3.71161	3.68059	3.48592	3.60009	3.8421	3.74027	3.7935	3.88572	3.90699	3.8517	3.5672	3.71161	4.44587	3.67002	3.47668	3.38013	3.88024	3.67468	3.80809	3.70453	3.90135	4.31634	3.76233	3.78771	3.53195	3.76359	3.64943	3.8553
1553479_at	4.12555	3.95863	4.10046	4.32274	3.93396	4.11187	4.25751	4.12414	4.34866	4.2227	4.39968	3.95157	4.22404	4.3678	4.08116	3.67628	3.88775	4.21873	3.92266	4.14325	3.90268	4.45267	4.37501	4.2087	4.11632	4.31975	4.25719	4.14344	4.01397
1553482_at	3.31	3.25943	3.44327	3.43441	3.32825	3.12644	3.32524	3.16424	3.14225	3.29092	3.5327	3.30131	3.44921	3.42027	3.20223	3.65673	3.32803	3.38639	3.17099	3.26034	3.28215	3.41456	3.69225	3.35913	3.42637	3.31457	3.30856	3.53412	3.22147
1553483_at	4.98619	4.95799	5.21536	4.96719	4.76055	4.78	5.12032	4.71505	5.02313	5.23313	5.1443	4.88587	4.96519	5.31168	4.57476	4.52642	4.97196	4.89555	4.94045	4.82559	5.14063	5.50718	5.68061	5.02061	4.94638	5.26999	4.82528	5.0554	4.91512
1553484_at	3.24589	3.16105	3.12705	3.07322	3.14842	3.1575	3.25417	3.26297	3.38767	3.24016	3.21433	3.19943	3.12619	3.51019	3.16689	3.31157	3.21563	3.10016	3.11424	3.15684	3.16876	3.19016	3.25185	3.16774	3.2461	3.04175	3.14967	3.34129	3.26798
1553485_at	4.12604	4.01956	4.02989	3.97719	3.7757	3.87479	4.35344	3.92329	4.05188	4.02989	4.00958	3.94482	4.55145	4.03186	3.81964	3.61123	3.99925	3.95789	4.03264	4.00894	3.86775	4.46385	4.4563	3.9129	4.11619	4.21111	3.89635	4.02989	3.98165
1553486_a_at	3.86975	3.68414	3.71375	3.70799	3.69142	3.69076	3.90163	3.7006	3.83751	3.81035	3.79874	3.87723	3.75391	4.00796	3.60486	3.66419	3.52102	3.73512	3.5683	3.71375	3.71375	3.82576	3.96584	3.75135	3.88039	3.64049	3.54774	3.6733	3.60957
1553488_at	4.11295	4.18476	3.99142	4.28184	4.15945	4.11492	4.57298	3.9879	4.10019	4.08663	4.20863	4.28792	4.24765	4.37295	4.16316	4.12025	4.22294	4.00324	4.13108	4.13108	4.16304	4.46243	4.75783	4.01348	3.85824	4.05372	3.95579	4.06762	4.28184
1553489_a_at	3.72546	3.58433	3.73846	3.73085	3.76442	3.80579	4.15566	3.783	3.77785	3.7878	3.93602	3.58105	3.82944	3.99278	3.8634	3.73032	3.85547	3.73506	3.77785	3.77005	3.64651	4.32487	4.13599	3.69795	3.53057	3.70709	3.55385	3.71918	3.77946
1553491_at	3.90433	3.42171	3.50244	3.65091	3.47478	3.40904	3.8069	3.77014	3.81633	3.5993	3.42462	3.61581	3.65993	3.61581	3.50625	3.98847	3.5929	3.70233	3.63822	3.5067	3.63632	4.0662	3.88088	3.47799	3.61581	3.59567	3.61581	3.48158	3.86323
1553492_a_at	4.20905	4.05476	3.98402	4.05703	3.63723	3.90113	3.92044	3.85776	4.01483	4.31776	4.03165	3.82833	3.95863	3.85242	3.83668	3.62912	3.9994	3.77313	3.71444	3.99347	3.95863	4.56398	4.2858	4.07589	4.00119	4.03514	3.83996	3.70661	3.9814
1553493_a_at	4.01685	4.14801	3.99251	3.64009	4.23343	4.2043	4.03263	3.73615	4.14896	4.02791	4.15559	3.74993	3.91897	3.94058	3.91505	3.93363	3.94292	4.05335	3.84787	3.95644	3.97966	4.19083	4.36916	4.06712	4.19686	3.90183	4.07115	3.73266	3.9865
1553494_at	2.8915	2.98801	3.05002	3.07322	2.96972	3.00177	3.03043	3.11598	3.12318	3.16494	3.00236	3.09355	3.0649	3.11973	3.1113	3.12554	2.96752	3.05845	3.03456	2.97004	3.18849	3.0515	3.05929	3.06882	3.18987	3.03058	3.2457	3.04015	3.01028
1553497_at	3.1969	3.15529	2.92367	2.94031	2.98904	3.12961	3.08924	2.93562	3.21699	3.12574	3.09155	2.72712	2.97949	3.13526	3.23073	2.95084	2.74312	3.18399	2.95679	2.88577	3.14433	3.05525	3.25882	3.04791	3.05835	2.96817	2.91486	3.06368	3.05932
1553498_at	4.39233	4.14836	3.83438	4.00186	4.11257	4.01464	4.26652	3.96812	4.44766	4.08304	4.35441	4.18445	3.83335	4.65301	3.91325	4.16941	4.22369	4.14618	3.96444	4.1679	3.97504	4.38031	4.2635	4.10499	4.05653	4.00645	4.18776	4.31825	4.32611
1553499_s_at	5.70224	5.3052	5.32148	5.19354	5.20191	5.54279	5.50733	5.3052	5.39056	5.70389	5.4391	5.14572	5.05002	5.38152	5.046	4.91728	5.21565	5.28509	5.22028	5.31735	5.29718	5.3379	5.95273	5.21914	5.57149	5.47683	5.0138	5.35469	5.27089
1553500_at	3.77806	3.53435	3.33484	3.41211	3.3606	3.55058	3.49236	3.83627	3.51568	3.60036	3.45525	3.61581	3.56427	3.93384	3.46938	3.11294	3.35909	3.65628	3.51568	3.40379	3.7258	3.80595	3.56797	3.46674	3.65998	3.57207	3.53111	3.49291	3.45665
1553502_a_at	3.48932	3.62457	3.50515	3.70444	3.48966	3.5098	3.61922	3.78317	3.55755	4.04332	3.75145	3.71696	3.70087	3.61542	3.73243	3.51689	3.97719	3.66868	3.63708	3.71842	3.716	4.722	3.63632	3.50551	3.43901	3.53895	3.56329	3.67319	3.63632
1553504_at	4.19206	4.25067	4.11638	4.2415	4.19926	4.11628	4.17231	4.14277	4.34292	4.38126	4.40315	4.19575	4.09318	4.44587	4.15802	4.09701	4.13193	4.25218	4.00609	4.19926	4.18413	4.27406	4.19926	4.25473	4.28826	4.15382	4.14421	4.27051	4.46647
1553505_at	4.32122	4.64367	4.51128	4.5943	4.25097	4.44301	4.56318	4.30521	4.45145	4.41006	4.64798	4.42839	4.33253	5.0696	4.47186	4.56573	4.45145	4.4156	4.4523	4.62652	4.3227	4.47557	4.76221	4.48866	4.65283	4.13931	4.55141	4.42539	4.60707
1553506_at	3.79273	3.83199	4.14353	4.04579	4.01956	4.21885	4.52123	3.95807	4.04579	4.22461	4.06696	4.09315	4.17946	4.20214	4.24025	4.03776	3.88919	4.09994	3.93125	3.74122	4.06774	4.03627	4.04579	4.04579	4.1655	3.83336	4.036	4.18661	4.12709
1553507_a_at	4.84392	4.68002	4.55989	4.3259	4.34437	4.71197	4.28024	4.27239	4.88501	4.72581	4.73191	4.36524	4.1297	4.58639	4.50557	4.71319	4.52638	4.51911	4.40272	4.59892	4.46756	4.40055	5.14985	4.70065	4.57128	4.44454	4.35219	4.41515	4.18905
1553508_at	3.4173	3.34185	3.41482	3.51552	3.38408	3.48056	3.71746	3.55041	3.50629	3.46083	3.50767	3.6695	3.92063	3.79139	3.31638	3.61499	3.62403	3.43156	3.37271	3.61118	3.42313	3.88332	3.77843	3.58053	3.55041	3.63134	3.50177	3.61044	3.73449
1553510_s_at	5.07655	5.39063	5.66668	5.48496	5.79123	5.13296	5.19246	5.26729	5.38379	5.34066	5.35127	5.36445	5.49122	5.50012	5.47293	5.22369	5.34888	5.23607	5.88468	5.65635	5.6242	5.13737	5.28808	5.95073	5.77685	5.32411	5.90733	5.79481	5.48496
1553511_at	4.29213	4.20783	4.32592	4.17039	4.14985	4.32177	4.51379	4.06212	4.33128	4.30734	4.5828	4.05899	4.07837	4.4868	4.02671	4.04602	4.11107	4.4009	4.21474	4.25605	4.20561	5.0017	4.4418	4.33898	4.09884	4.11129	3.93911	4.33942	4.16257
1553512_at	3.92391	3.76312	3.65846	3.80917	3.40635	3.63519	3.91774	3.67628	3.67628	3.67628	3.88275	3.68665	3.75589	3.7017	3.43856	3.65364	3.74902	3.719	3.41658	3.60334	3.67628	4.54026	3.9837	3.50373	3.68021	3.81071	3.41055	3.65358	3.82228
1553513_at	3.23827	3.15358	3.29654	3.31323	3.34632	3.28744	3.30504	3.43428	3.40008	3.24016	3.39546	3.27611	3.31672	3.91374	3.28573	3.22372	3.33409	3.54819	3.22569	3.41652	3.12528	3.69817	3.50665	3.34754	3.37679	3.70917	3.2786	3.23294	3.25691
1553514_a_at	4.19085	3.82152	3.76283	3.84399	3.52056	3.85671	4.08423	3.93506	3.95356	4.22113	4.07372	3.79423	3.71902	3.90433	4.05844	3.78448	3.88455	3.78448	3.77785	3.71035	3.64153	3.9206	4.00543	3.97145	3.64769	3.85332	3.87986	3.88661	3.85443
1553515_at	3.56528	3.46061	3.4436	3.5791	3.3805	3.64052	3.66838	3.73615	3.66416	3.51784	3.4118	3.69794	3.70739	3.7492	3.56528	3.63646	3.63383	3.48173	3.51239	3.46304	3.4937	4.05304	3.44314	3.47678	3.52725	3.56528	3.24579	3.67274	3.72919
1553517_at	4.65225	4.59925	4.66301	4.60462	4.49602	4.75453	4.8157	4.6826	4.70216	4.89487	4.70184	4.69961	4.7629	4.81745	4.65225	4.44972	4.65225	4.63079	4.35409	4.5468	4.58033	5.71494	4.83783	4.48216	5.08289	4.69503	4.56534	4.65225	4.62652
1553518_at	3.68792	3.85827	3.73132	4.00285	3.4912	3.73186	3.80691	3.63493	3.94144	3.98947	3.85741	3.78459	3.78599	4.06544	3.75781	3.64246	3.5742	3.75187	3.89318	3.80691	3.87208	4.02132	3.97327	3.85454	3.82714	4.11911	3.69325	3.68422	3.76263
1553519_at	3.07205	2.98162	3.09014	2.89377	2.98475	2.84232	3.14038	3.07322	3.07735	3.08112	2.88084	3.15759	3.05079	3.00467	3.0947	3.16081	3.25394	2.95085	3.03107	2.91115	2.92355	3.22495	2.97044	3.03474	2.98569	3.27662	3.10404	3.17208	3.06613
1553521_at	3.87448	3.76033	3.69818	3.66282	3.54822	3.81184	3.57158	3.74718	3.73032	3.82273	3.918	3.67274	3.7716	3.83817	3.61353	3.7871	3.832	3.84328	3.64002	3.75824	3.7839	4.14171	3.99424	3.59397	4.00311	3.98506	3.60419	3.52658	3.71441
1553523_at	3.98461	4.1959	4.2974	4.3784	4.04695	4.1574	4.3972	4.37256	4.2898	4.10152	4.12472	4.17341	4.29231	4.50811	4.38134	4.30664	4.31127	4.06903	4.09633	4.25663	4.14857	4.40515	4.059	4.23123	4.23577	4.0578	3.95307	4.17064	4.17567
1553524_at	3.02968	3.12253	3.20134	3.19993	3.02186	3.01929	3.28269	3.2235	3.10973	3.14169	3.09595	3.05969	3.06517	3.29403	3.11717	3.19423	3.00421	3.02728	3.13099	3.14169	3.12485	3.30095	3.55475	3.01171	3.2176	3.39848	3.06099	3.06962	3.2706
1553525_at	4.37911	4.09221	4.40756	4.07029	4.27604	4.38154	4.28865	4.38353	4.61772	4.20201	4.68503	4.25926	4.32917	4.46986	4.17079	4.27221	4.18264	4.59656	4.54474	4.30737	4.08479	5.3088	4.57272	4.33537	4.4527	4.37998	4.13222	4.10508	4.36724
1553526_at	4.97292	4.32358	4.40021	4.40021	4.31882	4.38254	4.37687	4.33205	4.56258	4.49405	4.62604	4.48448	4.40021	4.01605	4.50148	4.34999	4.29148	4.58048	4.16591	4.52961	4.48704	4.19209	4.89573	4.27332	4.60875	4.22488	4.36511	4.3343	4.40021
1553527_at	4.0175	3.58802	3.53681	3.53709	3.86793	3.79027	3.63976	3.7829	3.68261	3.86824	3.85136	3.59094	3.60896	3.57846	3.45376	3.80624	3.73163	3.80607	3.62521	3.73696	3.76567	3.91521	3.76393	3.7889	3.81269	3.70579	3.73696	4.00967	3.70909
1553528_a_at	4.90995	5.29144	5.00161	4.9082	5.37039	4.84209	4.43112	4.80383	4.54514	4.60257	4.6542	4.67189	4.41794	4.58498	4.74526	4.90367	4.44363	4.7064	5.07832	4.64562	4.92811	4.35201	4.15177	4.70669	5.0853	4.47687	5.33328	4.97048	4.30934
1553529_at	3.88404	3.97715	3.82389	3.92158	3.77186	3.75957	4.02653	3.90593	3.94712	3.92956	3.79982	3.87874	3.82389	4.10735	3.69805	4.23	3.72412	4.0508	3.68469	3.69542	3.72991	3.91836	4.27565	3.77287	4.07541	3.83924	3.82394	3.86162	3.66261
1553530_a_at	9.94788	9.76763	10.0437	9.42525	10.3794	9.62704	9.91471	10.5656	9.73422	10.2909	10.1475	10.2879	10.0069	9.42479	8.9528	9.52672	10.8641	10.49	10.9749	10.6691	10.6929	10.7236	10.8128	11.0416	9.3811	10.8953	10.1999	11.0065	10.8947
1553531_at	4.06737	3.92248	4.127	4.01898	3.96782	3.8564	4.35624	4.1429	4.13647	4.17214	4.07108	3.96211	3.9293	4.30572	4.06393	3.74875	4.36014	4.16142	3.95686	4.16992	3.82465	4.47261	4.08074	3.94596	3.93344	3.90563	3.85985	3.90471	4.04248
1553532_a_at	5.15009	5.38106	5.21561	4.91454	5.20728	5.27954	5.005	4.91213	5.36349	5.14888	4.92254	5.08289	4.75955	4.77756	5.02235	4.96134	5.23857	5.07194	4.99259	4.94532	4.98604	5.72503	5.40164	5.14943	5.02509	5.14313	5.07888	4.98063	4.91267
1553533_at	3.66855	3.62653	3.5476	3.24254	3.32825	3.60661	3.39091	3.50055	3.63547	3.67373	3.60721	3.33652	3.46452	3.33675	3.40258	3.4328	3.53409	3.67007	3.37123	3.84975	3.78057	3.77356	4.64547	3.77018	3.87714	3.84995	3.36453	3.54491	3.85711
1553534_at	3.88541	3.76182	3.60093	3.63337	3.70988	3.57958	3.80481	3.73363	3.75093	3.97955	3.82917	3.72851	3.56427	3.70276	3.70284	3.96053	3.54188	3.58738	3.73363	3.53893	3.77194	3.85595	3.97762	3.61581	4.00877	3.71883	3.73363	4.0772	4.14028
1553535_a_at	5.92373	6.01133	6.10648	6.15106	5.83025	5.79106	6.01414	6.24297	5.96996	6.41339	6.2086	5.70145	5.67103	5.758	5.65443	5.83472	5.86498	5.8868	5.88485	5.93663	5.71383	6.00077	5.94219	5.83787	5.61091	5.15645	5.8343	5.50039	6.31235
1553536_at	3.49088	3.67412	3.57182	3.76671	3.65497	3.59805	3.83532	3.39414	3.3318	3.60832	3.53494	3.62808	3.42671	3.66058	3.6931	3.73032	3.45555	3.54739	3.70255	3.6675	3.88232	3.64626	3.71486	3.87515	3.51325	3.5381	4.05916	3.86199	3.75094
1553537_at	4.20834	4.18615	3.98478	4.23065	4.06309	4.19684	4.26346	4.19822	4.28825	4.33714	4.25089	4.2027	4.19098	4.4051	4.11628	3.92316	4.33992	4.19684	4.19684	4.07844	4.1915	4.58561	4.28825	4.0343	4.22854	4.13058	3.99624	4.16563	4.17946
1553538_s_at	13.3502	13.43	13.5729	13.3342	13.0806	12.988	12.9782	13.2066	13.2609	13.4039	13.4351	13.1118	12.978	12.9796	13.2776	13.288	13.2926	13.3422	13.467	13.1949	13.2333	12.9774	13.3245	13.2139	13.0226	13.4153	13.0459	13.3155	13.1474
1553539_at	4.27392	4.09683	4.31685	4.12177	4.35542	4.14534	4.64293	4.31391	4.41068	4.67782	4.39437	4.36445	4.54765	4.20763	4.40808	4.46348	4.66707	4.21198	4.36694	4.36445	4.29769	5.19565	4.7657	4.53251	4.48402	4.405	3.79417	4.24255	4.42474
1553540_a_at	5.10643	4.96976	4.80103	4.84541	4.96039	4.94083	5.45136	4.98793	5.2153	5.57237	5.2525	4.73924	4.81095	5.24256	4.95124	5.11336	5.30924	5.2676	4.91467	4.94731	4.97153	5.49994	5.2866	5.32212	5.04593	5.42099	4.80867	5.05686	5.3883
1553541_at	3.89458	3.81677	3.69079	3.76201	3.60384	3.85984	4.11369	3.92654	3.7506	4.01827	3.93412	3.6897	3.79611	3.94741	3.51302	3.68947	3.6346	3.62186	3.49254	3.74658	3.67051	3.65313	4.38407	3.67926	3.90706	3.73815	3.69835	3.67993	3.67078
1553542_at	4.49161	4.4652	4.26791	4.22229	4.33597	4.46022	4.4242	4.33065	4.23609	4.16944	4.36894	4.42276	4.40697	4.27025	4.50619	4.47226	4.33439	4.1297	4.18666	4.4163	4.36158	4.01803	4.35822	4.37569	4.29256	4.32909	4.53524	3.99767	4.24236
1553544_at	4.95685	4.64315	4.35634	4.37933	4.38939	4.38428	4.60636	4.80918	4.96025	4.71362	4.46443	4.4359	4.11224	4.92233	4.58788	4.26887	4.63937	4.73856	4.50525	4.82559	4.49195	4.61639	5.35257	4.51915	4.81647	4.50582	4.4535	4.76295	4.46922
1553545_at	4.19673	4.13785	3.8228	4.08018	3.78159	4.14942	3.9831	4.16021	4.17873	4.23419	4.48342	4.17287	4.11628	4.11129	4.09583	3.92793	4.05903	4.14332	4.1513	4.02326	3.98208	4.63478	4.68213	3.99318	4.06281	3.9595	3.85574	3.93636	3.80358
1553546_at	2.87448	2.79342	2.86885	2.97315	2.69185	2.81616	3.06862	2.94619	2.9179	2.99312	3.08047	2.88468	3.05914	2.96551	2.86439	3.08044	2.99458	2.9537	2.88797	2.95482	2.77973	2.98286	2.88093	2.93814	2.95671	2.84943	2.82403	2.854	2.97443
1553547_at	3.3952	3.12232	3.2673	3.52458	3.25511	3.30338	3.43244	3.53573	3.24271	3.52694	3.36114	3.36344	3.35352	3.51807	3.54565	3.501	3.33675	3.25596	3.22573	3.34474	3.41062	3.28717	3.28753	3.13299	3.2794	3.2706	3.36712	3.22141	3.20986
1553549_at	3.61581	3.81932	3.83499	3.55574	3.66028	3.70989	3.8776	3.45987	4.12465	4.0378	3.78822	3.54096	3.50471	4.02328	3.39024	3.70742	3.54188	3.66317	3.67745	3.94314	3.89523	3.65149	4.21886	4.02525	4.01614	4.16415	3.66893	3.83526	3.70324
1553550_at	3.87305	3.69232	3.78999	3.62384	3.73313	3.64925	4.08181	3.77538	3.81589	3.68766	3.71058	3.79307	4.00522	4.04093	4.06329	3.52511	3.93056	3.78683	3.69293	3.8477	3.86859	3.93523	4.05813	3.86292	3.71044	3.73024	3.93254	3.64434	3.74251
1553551_s_at	13.3971	13.3871	13.4645	13.1824	13.349	13.3428	13.3082	13.4395	13.4827	13.3859	13.4417	13.3771	13.2736	13.3088	13.2095	13.1117	13.4684	13.426	13.0742	13.4922	13.3293	13.0876	13.4633	13.1549	13.2214	13.3365	13.0887	13.2541	12.9802
1553552_at	3.81198	3.91958	3.72272	3.73902	3.77103	3.71763	3.99725	4.07867	4.08495	4.04191	3.70988	3.84218	3.93841	4.48962	3.81267	4.33758	4.09478	3.96376	3.85495	4.10747	3.72397	4.13063	4.4744	3.97559	3.96593	4.15935	3.87739	4.30145	3.94986
1553553_at	3.72533	3.49003	3.36568	3.37482	3.35777	3.45929	3.7633	3.69397	3.77879	3.47156	3.62174	3.34629	3.33069	3.9122	3.67602	3.41222	3.16179	3.56364	3.4568	3.47156	3.32909	3.24905	3.72396	3.23704	3.49088	3.53273	3.62534	3.26478	3.39684
1553555_at	4.5989	4.25089	4.00473	3.99536	3.9839	4.21996	4.04474	4.00196	4.28333	4.24688	4.21638	4.1679	3.86944	4.32187	3.84325	3.7573	3.90565	4.1946	4.23215	4.17118	4.07863	4.02911	4.22661	4.20848	4.1586	4.16519	4.0616	4.01172	4.14843
1553556_at	3.21654	3.18358	3.37114	3.34893	3.12627	3.26929	3.21362	3.16915	3.25997	3.20636	3.22158	3.0896	3.18024	3.37784	3.14452	3.1514	3.12688	3.31462	3.25763	3.08947	3.24016	3.28572	3.3174	3.18517	3.29597	3.20211	3.03157	3.12749	3.29629
1553558_at	4.23021	4.14999	3.97228	3.931	4.02468	4.12858	4.25227	4.47127	4.02699	3.99927	4.05523	3.94937	4.33995	4.03182	4.26478	4.0556	4.30151	4.09629	4.27763	3.93891	4.06406	4.21717	4.29352	4.45473	4.20293	4.22753	3.96273	4.26801	4.31731
1553559_at	4.23143	4.27708	4.286	4.19901	4.20077	4.13172	4.2618	4.31804	4.35393	4.23923	4.43765	4.28869	4.11023	4.09017	4.23663	4.2001	3.93542	4.2261	4.30777	4.42321	4.27708	4.62593	4.2956	4.27708	4.24127	4.0742	4.40779	4.35726	4.29911
1553560_at	3.53789	3.90074	3.34399	3.51706	3.52048	3.64206	3.61675	3.63679	3.78793	3.51952	3.72612	3.6151	3.64029	3.58159	3.6151	3.41467	3.55636	3.6323	3.3805	3.6845	3.61742	3.71915	3.94036	3.73614	3.58159	3.84542	3.55828	3.57538	3.63534
1553561_at	3.35658	3.3796	3.3796	3.3796	3.35059	3.3849	3.33856	3.35459	3.25814	3.40465	3.33711	3.3796	3.44246	4.12887	3.46814	3.32781	3.21368	3.58398	3.19358	3.38719	3.3957	3.40661	3.54188	3.24614	3.37017	3.3796	3.13238	3.38794	3.73224
1553562_at	4.75343	4.65979	4.92574	4.66921	4.40928	4.57117	4.65979	4.67119	5.04709	4.60655	4.83505	4.57596	4.52408	4.97418	4.52973	4.5058	4.60025	4.65979	4.58173	4.74074	4.75703	4.95007	4.70658	4.71472	4.85261	4.61991	4.54149	4.5324	4.65979
1553564_at	3.57226	3.56851	3.41744	3.40885	3.57226	3.40069	3.48671	3.62928	3.70661	3.54875	3.63984	3.57991	3.44491	3.6797	3.542	3.48971	3.40565	3.57226	3.43075	3.58819	3.61031	3.57226	3.66034	3.71855	3.61044	3.84738	3.6575	3.57354	3.68846
1553565_s_at	4.00215	4.1618	4.26518	4.37973	4.5897	4.11628	4.69576	4.34527	4.52842	4.30741	4.09249	4.4442	4.37065	4.69129	3.974	3.98037	4.46243	4.23698	4.23537	4.39925	4.232	5.0282	4.43465	4.59075	4.21875	4.27976	4.3566	4.16236	4.33563
1553566_at	5.35956	5.19012	5.02979	5.11146	5.08289	5.06174	5.47212	5.14784	5.31056	5.29044	5.3337	5.08856	5.1476	5.21083	5.17932	5.15989	5.16266	5.27056	4.91617	5.30902	5.05373	5.90657	5.79025	4.81992	5.53374	5.01097	4.79099	5.16415	5.10591
1553567_s_at	13.8291	13.8316	13.9257	13.6303	13.7485	13.6771	13.7813	13.8775	13.9844	13.9045	13.9006	13.7595	13.6838	13.6229	13.6723	13.6784	13.9175	13.8775	13.8743	13.9069	13.8421	13.6008	13.8263	13.6552	13.7988	13.8671	13.4978	13.762	13.6029
1553568_a_at	3.60462	3.6186	3.52596	3.57122	3.61186	3.97194	3.54254	3.39812	3.69846	3.42624	3.70189	3.67808	3.48418	4.01492	3.26771	3.43805	3.39874	3.75328	3.52835	3.98594	3.72714	3.79593	3.91614	3.82845	3.79859	3.66338	3.70388	3.48533	3.58786
1553569_at	13.5263	13.4431	13.6766	13.4447	13.449	13.3047	13.4481	13.3868	13.3452	13.5614	13.6061	13.4134	13.2432	13.1912	13.3582	13.3513	13.5881	13.5739	13.037	13.438	13.5032	13.1463	13.4365	13.0843	13.166	13.2519	13.4677	13.3501	13.1284
1553570_x_at	13.625	13.4577	13.7754	13.5978	13.572	13.4019	13.4848	13.5117	13.3807	13.6647	13.6859	13.4861	13.3716	13.3156	13.4071	13.4182	13.6858	13.6185	13.1994	13.5727	13.5526	13.3049	13.4848	13.1867	13.2588	13.4276	13.518	13.4502	13.2318
1553572_a_at	6.26451	6.16474	6.58046	6.17755	6.32002	6.32013	5.83672	6.32867	6.65895	6.14004	6.12344	5.87002	5.92578	5.92496	5.63007	5.6494	6.06086	6.04068	5.83023	6.2159	5.9888	6.52543	6.43952	6.14621	5.97687	5.95452	6.253	6.28116	6.23184
1553573_s_at	3.49875	3.7003	3.46745	3.42437	3.52776	3.57053	3.47854	3.65043	3.63337	3.61501	3.79868	3.59527	3.36234	3.21562	3.38849	3.58876	3.83755	3.60115	3.50998	3.65929	3.46893	3.87588	3.69932	3.71085	3.57053	3.40865	3.45691	3.55399	3.99372
1553574_at	3.45408	3.38736	3.40071	3.33185	3.40554	3.3763	3.83258	3.43227	3.46506	3.40554	3.37204	3.34888	3.33875	3.80264	3.34231	3.40651	3.76136	3.41247	3.25201	3.42605	3.28814	3.46491	3.69891	3.42272	3.42162	3.33047	3.28492	3.31156	3.46654
1553575_at	5.42289	6.10828	6.35391	5.96109	6.44815	5.85973	6.23939	6.14679	5.61309	6.71673	7.0131	5.72385	5.88699	6.09679	6.54584	6.91628	6.44489	6.50702	6.34515	5.66024	7.00348	5.48708	5.91402	5.80669	6.26748	6.33428	6.52803	6.53688	5.83331
1553579_a_at	3.22495	3.00534	2.89285	3.07322	2.93888	2.82014	3.06584	2.96027	3.08703	3.02019	3.09689	2.95603	2.98374	3.18386	3.08355	3.11406	3.08493	3.02549	2.89758	2.97734	3.0868	3.06466	3.11361	2.84528	2.93735	3.07994	2.99088	2.98414	3.23791
1553581_s_at	6.65378	6.76636	6.64809	6.74834	6.96623	6.86248	5.95272	6.47254	6.53488	6.59302	6.85026	6.94317	6.89621	6.88688	7.03745	6.869	6.23546	6.85024	6.76553	6.75791	6.56851	6.13324	6.06195	7.01251	6.72991	6.72123	7.03936	6.39342	6.63042
1553582_a_at	3.79787	3.77332	3.80595	3.81315	3.72665	3.70809	4.48061	3.93179	4.06066	4.17347	3.76107	3.91098	3.8847	3.87993	3.80142	3.75595	4.02383	3.93005	3.79869	3.70474	3.83703	4.3433	3.77027	3.61163	3.85686	4.06522	3.77563	3.9748	4.00297
1553583_a_at	5.13201	5.10246	5.03157	5.25509	4.9444	4.93394	5.20274	5.11506	5.30282	5.34405	5.21699	5.13669	5.31097	5.19244	4.92024	5.03487	5.09575	4.87339	4.91038	5.17759	5.13564	5.91482	5.28224	4.87695	5.05696	5.05894	6.67665	5.13201	5.15619
1553584_at	5.02969	4.98501	5.04108	5.06074	4.80942	4.88232	5.00369	4.59743	5.06479	5.15571	4.46903	4.81946	4.95971	4.96942	4.41051	4.5906	4.44134	4.93142	4.59112	4.90951	4.58459	4.94069	5.2122	4.90238	4.94372	4.81695	5.12076	4.6849	4.74034
1553585_a_at	4.17325	3.62163	3.78145	3.86648	3.80146	3.92885	3.90807	3.8202	3.98784	4.091	4.06393	3.8948	3.80595	3.86842	3.61581	3.98939	3.82678	3.71331	3.67384	3.83228	3.98682	3.91897	4.29266	3.7904	3.99568	3.90572	3.59346	4.00212	3.86842
1553586_at	4.08004	4.03948	4.03844	4.35967	3.95838	4.01267	4.39463	4.14191	4.22974	4.21743	4.12226	4.06641	4.49099	4.17085	4.1318	3.99502	4.30413	4.28064	3.81036	4.04315	3.99927	4.7329	4.09757	4.12494	4.06087	4.20191	3.94831	3.97897	4.30648
1553587_a_at	5.54045	5.7398	6.06087	5.97723	6.69182	6.34448	5.76874	5.80452	5.65736	5.82254	6.06448	6.19124	6.34105	6.55111	6.16714	6.6137	5.19569	4.87873	5.95483	5.52274	5.93155	5.69797	5.53792	6.63857	5.71108	6.61762	6.50732	5.95918	5.78549
1553588_at	13.9905	13.9149	14.0411	13.8904	13.8871	13.8457	13.9327	13.8946	13.8386	13.8946	13.9327	13.8879	13.7704	13.8198	13.8625	13.8554	13.9703	13.9219	13.6397	14.0306	14.0002	13.7518	13.8574	13.8023	13.8542	13.8443	14.0002	13.8554	13.6695
1553589_a_at	4.50237	4.28356	4.48477	4.35337	4.48582	4.50237	4.83564	4.3426	4.66096	4.96799	4.6268	4.63172	4.55434	4.70769	4.54496	4.73175	4.60089	4.66009	4.26517	4.29835	4.29525	5.50466	4.90186	4.50237	4.50237	4.49123	4.04465	4.32184	4.45284
1553590_at	4.99132	5.04954	5.04775	5.08247	4.65606	4.90063	4.93228	5.03389	5.24612	4.93531	4.65352	4.79438	5.01621	5.16689	5.0626	4.95361	5.07783	4.92998	5.02789	5.01621	5.04018	5.84167	5.16996	4.89086	4.79814	5.50347	4.81886	5.01487	5.18619
1553591_at	4.31014	4.05698	4.13551	4.07418	3.97504	4.0936	4.06504	4.17208	4.27254	4.17501	4.16939	4.11274	4.16071	4.16887	4.06332	3.76409	4.00171	4.16557	3.9371	4.17536	3.99701	4.54665	4.40456	4.04435	4.01689	3.95247	3.94635	4.04779	4.16221
1553592_x_at	5.51231	5.08448	5.19663	5.07872	5.06558	5.04671	5.32389	4.98438	5.46952	5.33705	5.63394	5.07655	5.24179	5.26353	5.17125	4.92351	5.1925	5.32321	5.09269	5.38933	5.18185	5.60229	5.21787	5.19663	4.86177	5.02146	4.86544	5.11154	5.27442
1553593_a_at	4.42912	4.49876	4.3153	4.31272	4.23881	4.48861	4.16323	4.1491	4.55529	4.61491	4.27682	4.20614	4.10155	4.55377	4.15804	4.29684	4.4354	4.26083	4.32811	4.60058	4.25465	4.57852	4.48342	4.3153	4.40098	3.98392	4.18027	4.31697	4.32811
1553594_a_at	5.03168	5.18555	5.2243	4.77022	4.94142	5.07557	4.37603	4.76277	5.21454	4.96191	5.37716	4.87093	4.39058	4.98031	4.51326	4.35869	5.1198	5.0611	4.67737	5.04762	5.05904	4.66793	5.38437	5.01345	5.14149	4.95278	4.65615	4.71221	4.73853
1553599_a_at	2.98665	3.2074	3.03004	3.06388	3.10159	3.08931	3.31367	2.97845	3.23066	2.97194	2.99458	3.00443	2.94746	3.45757	3.19427	3.22993	3.12086	3.23814	3.41541	3.02395	3.26705	3.0919	3.08033	3.34153	3.18517	3.33749	3.07862	3.02515	2.94037
1553600_at	5.1474	4.99556	4.91341	4.85341	4.75161	4.84066	5.15511	5.25158	5.20211	5.28566	5.01653	4.9907	5.0592	5.34257	5.03064	5.10471	5.4267	5.20558	4.9907	5.13509	4.99408	5.51606	5.40164	4.71941	4.90602	5.1235	4.82452	4.77682	5.14344
1553601_a_at	4.1236	3.87777	3.57787	3.84479	3.53819	3.98998	3.63337	3.84726	3.90233	3.92639	3.98631	3.71028	3.80595	3.7406	3.26849	3.69029	3.65871	3.82415	3.83445	4.19772	4.14977	4.1208	4.20131	4.05361	4.07934	3.84479	3.58731	4.00848	3.63756
1553602_at	4.83185	4.73072	4.69876	4.42712	4.75093	4.50237	4.50237	4.29312	4.43339	4.50237	4.4919	4.27709	4.33699	4.84741	4.38178	4.38481	4.38437	4.38065	4.44337	4.68225	4.51602	4.50169	4.54279	4.78561	4.50381	4.41947	4.26191	4.54965	4.35055
1553603_s_at	4.21343	4.30418	4.5331	4.26924	4.54689	4.28504	4.62663	4.21613	4.08006	4.13376	4.0935	4.45558	4.34865	4.59537	4.58328	4.18198	4.90082	4.83792	4.53958	4.48966	4.66282	4.4991	5.18804	4.80661	4.75438	4.4804	4.63167	4.91704	4.35477
1553604_at	2.82768	2.90438	2.73917	2.74127	2.85441	2.77691	2.80956	2.82924	2.82858	2.80285	2.82403	2.82468	2.80421	3.0695	2.7901	2.78619	2.78177	2.80302	2.74235	2.82607	2.89876	2.81751	2.89162	2.86728	2.82468	2.81368	2.86384	2.7523	2.88432
1553605_a_at	2.90567	2.95289	2.95837	2.91513	2.92843	2.78367	2.9243	3.12535	2.91076	2.82358	2.8288	2.89666	2.89208	3.00467	2.98501	2.97776	3.05996	2.90917	2.97932	2.93295	2.89812	2.81624	3.0505	2.88236	2.86291	3.03495	2.88983	2.88916	2.9074
1553607_at	3.1761	3.02677	3.08205	3.08277	3.06773	2.99025	3.37179	3.08203	3.08277	3.02323	3.13736	3.0541	3.19142	3.21622	3.27275	3.12408	3.01696	3.01678	3.0438	3.13603	2.97693	3.40425	3.0697	3.01693	2.95913	3.10626	3.08277	3.27346	3.03699
1553608_a_at	3.30498	3.31211	3.09499	3.5347	3.11487	3.22147	3.31542	3.30482	3.42077	3.47156	3.52677	3.41924	3.18242	3.59142	3.2018	3.43993	3.17893	3.40883	3.22857	3.32622	3.29629	3.33157	3.15691	3.37015	3.19058	3.14669	3.33606	3.50026	3.39639
1553611_s_at	4.5731	4.37845	4.27	4.25261	4.472	4.59069	4.33368	4.40541	4.43765	4.50766	4.43765	4.47426	4.67594	4.15367	4.03094	3.80206	4.6311	4.56359	4.59584	4.47306	4.49881	4.62833	5.04148	4.65669	4.32074	4.53	4.28635	4.09181	4.30144
1553612_at	4.60954	4.78825	4.51898	4.52219	4.51974	4.39074	4.34491	4.46605	4.44849	4.25137	4.46605	4.43702	4.11628	4.86824	4.36565	4.3869	4.27416	4.18641	4.56601	4.58822	4.65604	3.77818	4.30343	4.57536	4.58691	4.49083	4.54942	4.70372	4.2465
1553613_s_at	9.41613	9.16918	9.99207	10.0246	9.09675	9.03538	10.1732	9.30753	8.96392	10.4254	10.2971	10.0091	10.0446	8.84757	9.42648	9.09104	10.2706	9.83208	9.64238	10.3299	10.1644	10.6081	10.8384	9.5143	10.3131	9.78068	9.49281	9.37362	10.4861
1553614_a_at	3.34925	3.26361	3.25996	3.43608	3.35289	3.36205	3.47603	3.30896	3.38447	3.43908	3.40726	3.47457	3.35033	3.33444	3.3805	3.53116	3.62072	3.51662	3.32802	3.32476	3.27841	3.63426	3.54826	3.34345	3.77224	3.47017	3.38334	3.52192	3.35673
1553618_at	3.86397	3.78895	3.79989	3.69333	3.69489	3.60306	3.7023	4.02667	3.52561	3.83592	3.65204	3.59798	3.77816	4.0005	4.02805	3.91247	3.89002	3.5689	3.73425	3.68661	3.8498	3.9652	3.53256	3.60668	3.67468	4.0005	3.5683	3.81216	3.8957
1553619_a_at	4.00921	3.68498	3.72677	3.69683	3.72776	3.8492	3.85493	3.65416	3.96611	3.71393	3.95733	3.67649	3.49592	4.344	3.92946	3.70446	3.71989	4.02612	3.77157	3.95738	3.82786	3.70946	4.12746	3.65058	4.16028	3.63513	3.66265	3.98651	3.7582
1553620_at	3.46569	3.42458	3.42436	3.51526	3.52931	3.39781	3.36935	3.3887	3.50874	3.66218	3.3571	3.46433	3.44366	3.49084	3.40434	3.51446	3.59772	3.44182	3.43237	3.48901	3.46569	3.93851	3.37948	3.39399	3.55041	3.40916	3.13903	3.46569	3.54051
1553622_a_at	3.41278	3.28926	3.3122	3.27678	3.23619	3.28987	3.59207	3.34566	3.48403	3.23619	3.22834	3.20175	3.3983	3.32611	3.38037	3.08657	3.65036	3.25344	3.31156	3.27836	3.3424	3.40944	3.26027	3.32369	3.19626	3.29128	3.2745	3.19533	3.41905
1553623_at	4.01803	3.56328	3.51223	3.75093	3.65188	3.75093	4.04898	3.75294	3.6986	3.94694	3.75093	3.61581	3.70909	4.12311	3.75093	3.62406	3.71231	3.87467	3.75093	3.74331	3.66081	3.93167	4.21613	3.5821	3.74462	3.83027	3.75093	3.70811	4.0042
1553625_at	2.86966	2.75035	2.78692	2.85195	2.90418	2.83266	2.96028	2.83748	2.87116	2.79937	2.78423	2.76169	2.8351	2.90722	2.8424	3.15949	2.91539	3.08086	2.86288	2.72359	2.83748	2.94637	2.95397	2.79774	2.79455	2.88949	2.96396	2.79536	2.84984
1553626_a_at	3.39881	3.56991	3.56118	3.65238	3.66327	3.57062	3.83429	3.64701	3.64881	3.64701	3.55096	3.7933	3.84081	3.62786	3.64629	3.59845	3.89378	3.49256	3.69454	3.68165	3.52418	4.03112	3.73138	3.81284	3.62568	4.07489	3.88351	3.57026	3.91592
1553627_s_at	3.3806	3.62582	3.49309	3.50665	3.61911	3.744	3.68138	3.36709	3.45769	3.47483	3.24787	3.59359	3.56427	3.67322	3.51198	3.52823	3.28322	3.43547	3.50306	3.40223	3.48393	3.49056	3.75504	3.50306	3.49218	3.68239	3.51132	3.44224	3.27287
1553629_a_at	4.22287	4.59587	4.39261	4.45004	4.59874	4.44461	4.37847	4.57657	4.73761	4.64342	4.30807	4.51899	4.22065	4.84704	4.642	4.02299	4.55768	4.55571	4.21178	4.5796	4.30749	5.31606	4.53921	4.50369	4.50369	4.54019	4.13171	4.74996	4.4605
1553630_at	3.12535	3.09246	3.28717	3.06789	3.0887	2.91217	3.2349	2.86847	3.00855	3.07861	3.21209	3.07197	3.00608	3.3187	2.90177	3.06979	3.08871	3.07978	3.01193	3.15928	2.9991	3.26882	3.03885	3.04466	2.8696	3.12456	3.22396	2.7422	3.04466
1553633_s_at	3.66436	3.97809	3.85437	3.85589	3.88748	4.02793	3.90179	3.79274	3.85589	3.86775	3.77998	3.85589	3.66034	3.97766	3.85589	3.50954	3.64146	3.80326	3.69587	3.88167	3.90878	4.00045	4.22324	3.91445	3.93966	3.97297	3.83354	3.64006	3.64962
1553634_a_at	3.84432	3.89247	4.0122	3.67997	4.23209	3.98798	3.92856	3.73488	3.98681	3.88204	3.80693	3.79583	4.07836	3.72608	3.81924	3.72293	3.92361	3.69038	3.85117	3.66143	3.76091	3.90918	4.18008	4.26374	4.2014	3.71217	3.88816	3.96389	3.78801
1553635_s_at	3.70982	3.77825	3.68629	3.86076	3.71575	3.7975	3.90787	3.84893	3.81897	3.92986	3.72558	3.76675	3.83166	4.14346	4.03128	4.35077	3.72867	3.62913	3.45376	3.64147	3.49791	3.68321	3.56694	3.5956	3.83865	3.71512	3.95955	3.82558	3.55801
1553636_at	2.999	3.03039	3.11496	2.89902	3.01418	3.06815	3.0829	3.12569	3.10159	3.09254	3.20932	2.97202	2.99233	3.29977	3.17805	3.07203	3.00509	3.08273	3.00699	3.0971	3.09876	3.00076	3.32144	3.21514	2.89477	3.03117	3.02549	3.20588	3.18943
1553637_s_at	4.59053	4.44004	4.37318	4.3513	4.50783	4.23297	4.65561	4.7014	4.57426	4.60198	4.67963	4.59488	4.30702	4.68038	4.55669	4.72504	4.20547	4.51604	4.39531	4.54341	4.73094	4.35494	4.99953	4.3724	4.533	4.21468	4.55911	4.62069	4.26557
1553639_a_at	4.27089	4.17443	4.32481	4.40713	4.19199	4.17443	4.11398	4.17443	4.49255	4.65578	4.25089	4.20571	3.95987	4.57663	3.96385	4.34882	4.06302	4.17408	4.16414	3.84981	3.86481	4.07344	4.02526	4.15211	4.31302	4.0914	4.17443	3.98726	4.17443
1553640_at	3.91512	4.18129	4.15746	4.05315	3.9788	3.96529	4.18129	4.30295	4.18749	4.598	4.25089	4.18749	4.13913	4.25723	4.15769	4.6076	4.11883	4.18749	4.0615	4.42082	4.25245	4.26459	4.70025	4.17115	4.51814	4.2442	4.00126	3.97834	4.1104
1553641_a_at	4.33075	4.16724	4.29735	4.46069	4.22236	4.21575	4.21748	4.30343	4.54536	4.30343	4.1535	4.28371	4.45648	4.40194	4.51354	4.13252	4.38537	4.45949	4.13166	4.30343	4.09645	4.67752	4.52111	4.24952	4.57184	4.32694	4.09515	4.19067	4.10693
1553642_at	6.01579	5.95775	5.94123	5.62364	5.89393	5.72063	6.23022	6.09443	6.01321	6.19732	5.9436	5.83789	5.79847	6.35476	5.85117	5.98578	5.94036	6.17673	5.86691	6.04991	5.98991	5.98299	6.45349	5.81693	6.05021	6.07268	5.456	6.05626	5.89609
1553644_at	4.68994	4.61013	4.56891	4.68994	4.67578	4.90063	4.60994	4.47566	4.86761	4.85337	4.57079	4.54871	4.66859	5.11707	4.70355	4.64861	4.45723	4.65384	4.76936	4.68994	4.80212	4.5396	5.01546	4.8471	4.74126	4.89899	4.68994	4.58788	4.35572
1553645_at	3.17927	3.29446	3.15881	3.19056	3.1572	3.21836	3.15214	3.1028	3.03129	3.1127	3.03493	3.17894	3.10626	3.20593	3.1572	3.14986	3.16887	2.99748	3.1572	3.03433	2.92355	3.21285	3.05589	3.21111	3.18472	3.03573	3.01282	3.16418	3.21248
1553646_at	4.02937	4.08838	3.73231	3.88042	3.91637	3.89351	3.57694	3.52912	3.8188	3.788	3.88014	3.80078	3.8619	3.99835	3.77999	3.88898	3.83328	3.93261	4.45212	4.06708	4.14962	3.67685	4.06233	4.39863	4.33303	3.96433	4.03744	4.15912	3.80595
1553647_at	5.71814	5.7475	5.65667	5.56623	5.7305	5.89309	5.84097	5.71207	6.03661	5.82086	5.56174	6.07474	5.68305	5.68518	5.69862	5.86349	5.54604	6.0572	5.69621	5.64399	5.76029	5.87603	6.16987	5.82121	6.05327	5.49191	5.75765	5.57311	5.84249
1553651_at	2.95944	3.11747	2.96133	2.94031	3.08269	2.99296	2.97948	3.00157	3.07197	3.07197	3.03043	3.11693	2.78035	3.24119	3.00655	2.91513	3.12309	3.01505	3.11524	3.12529	3.08848	3.28112	3.1025	2.99417	2.98569	3.05043	3.2457	2.97046	3.06185
1553652_a_at	3.37091	3.34771	3.32359	3.31309	3.45604	3.44464	3.6925	3.2889	3.17955	3.37156	3.21749	3.30319	3.40773	3.28687	3.14717	3.32723	3.33757	3.26886	3.15822	3.25292	3.28029	3.69357	3.50909	3.3766	3.40289	3.1635	3.2593	3.29232	3.32723
1553654_at	3.03043	3.1918	3.00345	3.03043	2.92142	3.13112	2.96971	3.00097	3.07197	2.94047	3.09122	2.98869	3.02441	3.09423	3.0028	3.20583	2.95017	3.05172	2.98771	2.99061	3.00502	2.95743	3.09735	3.00093	2.96569	3.04662	3.16716	3.07177	2.97279
1553655_at	3.53758	3.19913	3.50827	3.41043	3.29486	3.26153	3.38827	3.35841	3.45084	3.36221	3.40593	3.3109	3.23505	3.82353	3.08444	3.25728	3.25881	3.40666	3.26968	3.4291	3.36715	3.14026	3.54188	3.28878	3.39958	3.53301	3.35841	3.23933	3.29629
1553656_at	5.42133	5.67818	5.79028	5.46295	5.53558	5.53558	5.43395	5.36099	5.732	5.53558	5.44351	5.60881	5.49853	5.89693	5.43679	5.32873	5.30102	5.56683	5.48913	5.5838	5.37009	5.42208	5.90908	5.83162	5.56383	5.88931	5.53558	5.41044	5.47814
1553657_at	6.27719	6.3749	6.27065	6.76868	6.06899	6.21442	6.9101	6.3622	6.60166	6.61542	6.20129	6.50536	6.66427	6.3622	6.3622	6.18534	5.96826	6.41555	6.00138	6.23853	6.2178	6.93515	6.54598	6.29544	6.60914	6.48418	6.21217	5.96725	6.39234
1553658_at	4.73409	5.17831	4.8118	4.43208	4.76641	4.76125	4.7149	4.83371	5.04592	5.27109	4.80645	4.68086	4.7811	4.84764	4.5795	4.46077	4.57043	4.8118	4.76474	4.84123	4.84011	5.12128	5.36296	4.89844	5.06786	4.78924	4.80686	4.63671	4.90301
1553660_at	4.23646	4.29116	4.24763	4.26796	4.26685	4.19255	4.26091	4.4711	4.32148	4.51849	4.41899	4.30343	4.53316	4.41162	4.39817	4.30343	4.86806	4.33653	4.138	3.88595	4.0631	4.9741	4.28906	4.32073	4.18765	4.54985	4.0512	3.91395	4.24023
1553661_a_at	3.70117	3.58398	3.63784	3.5353	3.52199	3.69111	3.9123	3.69247	3.69065	3.63079	3.67104	3.64868	3.6086	3.9212	3.70488	3.72901	3.68721	3.96884	3.60328	3.67451	3.46579	3.53059	4.05786	3.59257	3.63948	3.58105	3.73765	3.7201	3.66035
1553663_a_at	6.92995	6.93676	6.86369	6.45344	6.80153	6.90009	6.85571	6.50112	7.0309	7.05229	7.22299	6.72018	6.79234	6.88029	6.60857	6.61095	6.93788	6.71558	6.59653	7.11183	6.78907	7.23785	7.09427	6.94102	6.78132	6.70885	6.68942	6.6239	6.72515
1553666_at	3.29564	3.38379	3.28225	3.41211	3.29009	3.44724	3.31185	3.28541	3.19389	3.30451	3.37285	3.41786	3.11502	3.51389	3.3805	3.41661	3.23046	3.35898	3.13712	3.31164	3.3943	3.20145	3.39459	3.29903	3.29564	3.21892	3.42422	3.27249	3.14301
1553668_at	5.26428	4.6999	4.80065	4.44652	4.83408	4.49104	4.35472	4.76677	5.11179	4.55127	4.86298	4.65134	4.52408	4.88898	4.64723	4.68186	4.92594	4.66482	5.16247	5.04286	5.17009	4.63005	5.03364	4.87401	5.02457	5.08547	4.65661	4.48677	5.01475
1553670_at	3.57703	3.89759	3.73653	3.61648	3.79415	3.64509	3.55559	3.57812	3.69386	3.58398	3.67213	3.62894	3.65202	3.50736	3.62983	3.5883	3.49419	3.73792	3.62049	3.8113	3.54548	3.91106	3.70305	3.65202	3.97484	3.61143	3.77785	3.36999	3.64509
1553672_at	3.94385	4.04172	3.83499	3.86728	3.95773	3.8266	3.99328	3.99328	4.05502	3.90425	4.28174	3.80895	4.02324	4.17428	3.95817	3.97375	4.22316	3.82023	4.09174	4.20712	4.0764	4.20618	3.69795	3.99683	4.1431	3.6414	4.96976	4.15912	4.42885
1553673_at	4.05317	3.4344	3.68083	3.63337	3.67615	3.80528	3.94176	3.98412	3.65929	3.80215	3.7119	3.74217	3.74237	4.36217	3.52446	3.71963	3.77915	3.7119	3.43292	3.90866	3.7488	3.68083	3.92138	3.6515	3.53355	3.57129	3.73422	3.72865	4.10947
1553674_at	3.0574	3.15877	3.13543	3.45971	3.17876	3.14344	3.11161	3.09134	3.14604	3.21497	3.25376	3.04544	3.30464	3.36918	3.23986	3.1153	3.14798	3.15961	3.00712	3.30048	3.20923	3.31713	3.09503	2.95997	3.20512	3.16034	3.03317	3.16034	3.13774
1553675_at	4.05973	3.83199	3.93866	3.70128	3.97719	3.71198	3.83532	3.87315	4.00877	3.91315	4.25978	3.87108	3.73248	3.71419	3.89101	3.892	3.89101	3.95599	3.91022	4.08315	3.99927	3.73952	3.88397	3.9107	4.02625	3.77526	3.91479	4.54899	3.70795
1553677_a_at	6.28427	6.73997	6.32732	6.62839	7.39658	7.2442	6.62081	6.15114	5.27395	6.1391	6.19864	7.24996	7.47444	5.93519	6.64008	6.94406	6.97315	7.05816	7.32876	6.60804	6.79358	6.80964	6.52198	6.94341	6.87393	6.69687	7.55648	6.15322	6.98089
1553678_a_at	10.587	10.1633	10.567	10.4009	10.8728	10.3044	10.4362	10.9707	10.2789	10.7416	10.585	10.7648	10.6039	9.6923	10.0178	10.1505	11.2031	10.9504	11.3308	11.1482	11.1597	11.2649	10.7455	11.3154	10.0538	11.1186	10.6338	11.2914	11.4434
1553679_s_at	3.91213	3.97185	4.10041	4.33536	4.40997	3.79471	3.96907	3.8848	3.86092	4.08596	4.01388	4.06395	4.08893	4.60348	3.97528	4.04845	4.15598	3.93356	4.19828	4.27539	4.38164	4.06934	4.37343	4.14353	4.00557	3.99283	4.4642	4.46121	4.13559
1553681_a_at	5.57618	5.5646	5.52453	5.27877	5.28349	5.118	5.08289	5.1351	5.60531	5.97714	6.26536	5.22251	5.09384	5.49723	5.22702	4.8825	5.58687	5.62805	5.18289	5.28713	5.33805	5.5733	5.57574	5.3261	5.06389	5.3806	5.45574	5.18437	5.07347
1553682_at	3.48513	3.77569	3.68498	3.53338	3.89241	3.53338	3.5098	3.36783	3.46523	3.31156	3.49507	3.52881	3.52676	3.62784	3.60424	3.38771	3.12775	3.55062	3.63299	3.55179	3.50405	3.11227	3.53338	3.93449	3.53338	3.43233	3.71898	3.56643	3.3548
1553683_s_at	4.1977	4.5152	4.49685	4.60413	4.67244	4.37427	4.38594	4.28332	4.6625	4.11576	4.0598	4.49195	4.16566	4.41659	4.29555	4.02231	4.07465	4.11938	4.28757	4.24279	4.00968	3.92739	4.49216	4.74619	4.37048	4.17285	4.90347	4.04641	3.97114
1553684_at	3.79394	3.61346	3.44442	3.26477	3.45559	3.54186	3.51023	3.41501	3.63269	3.51023	3.25471	3.60172	3.31672	3.27292	3.51023	3.47139	3.43444	3.51396	3.68998	3.61285	3.64715	3.40878	3.48972	3.55978	3.44106	3.62257	3.39333	3.85238	3.36895
1553685_s_at	5.32026	5.03266	5.58734	5.54345	5.67669	5.27084	5.34905	5.49705	4.97392	4.99294	4.94294	5.35345	5.2635	4.48331	4.84939	4.88629	5.29348	5.02506	5.59551	5.36622	5.52449	5.02147	5.14071	5.71428	4.58514	5.10879	5.92791	5.99042	5.49548
1553686_at	3.94217	3.95628	4.0138	4.06393	3.95009	3.85568	4.00347	4.17608	4.11156	4.06934	4.06934	4.25456	4.29868	3.9137	4.32269	4.10844	4.18925	3.85847	4.11826	4.00963	3.96009	4.48313	4.0733	3.90817	3.74347	3.74445	3.87504	4.11437	4.31038
1553688_at	4.88	4.72069	4.78544	4.92014	4.65791	4.79343	5.12458	5.0127	4.83586	4.99312	4.78488	4.70036	4.92695	5.19811	4.62525	5.20494	5.08874	4.98747	4.7566	4.98083	4.79929	5.0229	4.92381	4.80952	4.91796	4.65003	4.59786	4.64228	5.0239
1553689_s_at	4.34789	4.40445	4.75508	4.90604	5.21572	4.78039	4.46111	4.53771	4.2911	4.35077	4.37628	4.68731	4.66113	4.18883	4.18933	4.13719	4.34522	4.33198	4.66766	4.26545	4.41779	4.22612	4.32867	4.89724	4.12943	4.20872	4.69968	4.5002	4.40445
1553690_at	3.8837	4.07594	4.07742	4.03915	3.96568	4.07487	4.3023	3.75128	4.10776	4.21227	4.27949	3.92832	3.93475	4.19442	3.92749	4.11528	4.0139	4.30503	3.68201	3.96888	4.22593	3.81387	4.31137	3.88376	4.25694	3.85671	3.9517	4.00916	3.91606
1553691_at	3.61325	3.66034	3.63775	3.54036	3.74037	3.43873	3.5982	3.66481	3.50825	3.61325	3.66068	3.79339	3.57189	3.59017	3.57531	3.36744	3.42735	3.40023	3.73482	3.84014	3.85376	3.82845	3.91149	4.04835	3.32471	3.46454	3.94583	3.8022	3.7887
1553693_s_at	5.36502	5.79199	5.71197	5.4434	6.00979	6.05671	5.60113	5.53564	5.28862	5.64037	5.63511	5.67812	5.58177	5.80235	5.91445	6.26641	5.93976	6.07973	5.6466	5.47986	5.51309	5.41018	5.51929	5.2399	6.18151	6.04528	5.65154	5.35695	5.29385
1553694_a_at	7.06679	6.92809	7.67369	7.43191	7.27729	7.27089	6.82371	7.46985	7.32793	7.15138	7.21247	7.04408	6.81686	6.97888	5.67032	6.06395	6.99177	6.94705	7.7737	7.23248	7.43644	6.3244	6.99566	7.25921	7.28875	6.93654	7.60428	7.99458	7.32893
1553695_a_at	5.44961	5.46406	5.91529	5.68776	5.99511	5.94361	5.77609	5.80867	5.97348	5.66809	5.98405	5.66589	5.87714	5.47495	5.56361	5.51875	5.63513	5.76224	5.90204	5.80322	5.655	6.39707	6.35292	5.71606	5.78938	5.46438	5.49198	6.13621	6.12752
1553696_s_at	3.47222	3.84805	3.8164	3.70431	4.21651	3.80097	3.52134	3.71033	3.57291	3.37861	3.51142	3.99313	3.92466	3.88433	3.5469	3.73446	3.63226	3.75736	4.55988	3.61455	4.23526	3.70055	3.54188	4.64861	3.80469	3.61324	3.8526	3.85448	3.80097
1553697_at	2.92033	2.86791	2.89283	3.05412	2.86498	2.88541	2.90949	2.95269	2.92466	3.05079	2.82403	2.92772	3.0562	2.93182	3.16387	2.87064	2.8793	2.97555	3.0084	2.86463	2.83899	2.90413	2.80968	2.96543	2.81344	3.19383	2.92466	2.79488	2.88085
1553698_a_at	3.26226	3.04564	3.0674	3.0368	3.0897	3.05215	2.97886	3.00072	2.95804	3.16898	3.21829	2.95163	3.04025	3.33409	2.97693	3.04495	3.01833	2.99224	3.1505	2.98176	3.00502	3.01332	3.17464	3.05245	3.12146	3.06323	3.12056	3.14369	3.01459
1553701_a_at	4.53211	4.49645	4.49272	4.3516	4.34938	4.3721	4.25046	4.38701	4.66113	4.50775	4.63341	4.38144	4.14191	4.60173	4.58566	4.43458	4.34463	4.2931	4.18359	4.64206	4.29857	4.53962	4.91511	4.47733	4.33679	4.29556	4.22719	4.42202	4.39767
1553702_at	4.60633	4.8778	4.68249	4.83442	4.50301	4.82149	5.14999	4.79146	4.84089	4.74005	4.82698	4.81748	4.72034	4.60982	4.84678	4.83448	4.63935	4.53617	4.80697	4.62877	4.7374	5.65279	4.85906	4.67482	4.64694	4.97644	4.73083	4.85712	4.85836
1553703_at	8.58119	8.57346	8.55701	8.71488	8.75987	8.9865	8.76935	8.85368	8.71404	8.90953	8.87294	9.23332	9.33424	8.62639	9.20865	8.66495	8.88149	9.07897	8.66874	8.82194	8.59957	8.54329	8.75982	8.97903	8.72755	9.04671	8.67619	8.83396	8.76622
1553704_x_at	8.03678	8.06049	8.02621	8.13729	8.17994	8.28468	8.21019	8.11526	8.09208	8.30222	8.29068	8.61183	8.61074	8.24914	8.59531	8.05537	8.52761	8.54374	8.1416	8.23219	8.0511	7.82137	8.07439	8.18719	8.35258	8.3588	8.1306	8.2433	8.19519
1553705_a_at	4.4523	4.04166	4.27344	4.08718	3.98239	3.96034	3.92004	3.86476	4.17864	4.37756	4.42233	4.1829	3.84209	4.20521	4.05921	4.06636	4.10282	4.10871	4.16991	4.24794	4.06934	4.40976	4.52958	4.47071	4.07001	4.06769	4.28624	3.9793	4.43013
1553706_at	4.79948	4.87189	4.71412	5.06019	4.76414	4.98067	4.70456	4.92655	4.88242	5.09719	5.2076	4.91286	5.00602	4.97101	5.02564	5.14205	3.75887	4.79801	4.42592	4.35572	4.39833	4.22037	4.75662	4.4343	4.59235	4.46912	4.98639	4.5827	4.18413
1553708_at	3.22107	3.25506	3.14811	3.46483	3.3803	3.43056	3.19672	3.30262	3.27598	3.21819	3.31836	3.31836	3.49787	3.95902	3.42433	3.53045	2.9961	3.43746	3.25135	3.40125	3.42965	3.34711	3.36919	3.16494	3.45064	3.31836	3.56627	3.21764	3.42319
1553709_a_at	6.85093	6.83839	6.98963	7.01153	7.40159	7.30553	7.14686	7.04488	6.92321	6.43179	6.67062	7.39224	7.46574	7.18544	7.18137	6.99981	6.82106	6.53194	7.36937	7.23298	7.26883	7.59533	7.84741	7.43189	7.01975	6.83236	7.6109	7.34234	7.63348
1553710_at	3.46928	3.54334	3.41561	3.30015	3.32348	3.37112	3.24786	3.27087	3.43693	3.33675	3.42593	3.28987	3.41825	3.45824	3.3872	3.29241	3.33315	3.57731	3.51553	3.35764	3.38658	3.67458	3.43331	3.52475	3.3083	3.53405	3.29615	3.22446	3.45599
1553711_a_at	3.45584	3.45117	3.22082	3.0457	3.22474	3.26057	3.35386	3.02521	3.47494	3.32501	3.21333	3.28094	3.10626	3.20455	3.03699	3.18245	2.831	3.18874	3.27869	3.19042	3.19608	3.23635	3.32469	3.25365	3.08481	3.35435	3.44652	3.11739	3.29564
1553713_a_at	5.48784	4.97313	5.02109	5.12279	4.68208	4.98934	4.8208	4.7613	5.26328	5.07294	4.99549	4.84385	5.12437	5.13378	4.96894	4.68715	4.88662	5.0523	4.63184	4.98939	4.55791	4.83792	5.25107	4.93662	5.0147	4.90896	4.68643	4.87885	5.07059
1553715_s_at	6.29095	6.33408	6.38189	6.45196	6.20917	6.26828	5.34066	6.22277	6.13324	6.27163	6.36696	6.19769	6.0892	6.50527	6.15354	6.19846	5.86198	6.00945	6.02092	5.6732	6.0162	5.68644	6.60464	6.33095	6.12214	5.80807	6.17837	5.43531	6.19033
1553717_at	4.97312	4.59981	4.72553	4.58909	4.82492	4.87981	4.84168	4.68562	4.48566	4.74032	4.74413	4.92008	4.72087	4.75812	4.81241	5.01968	4.82118	5.01756	4.54785	4.72132	4.79539	5.21333	5.39028	4.47528	4.6974	4.64323	4.71502	4.47582	4.79085
1553718_at	7.80545	7.78977	8.09519	8.08666	7.64001	7.83481	7.82779	7.70417	8.05134	7.43446	7.71054	7.78816	7.73669	7.61726	7.79258	8.10782	7.57669	7.69551	7.55197	7.74242	7.68543	7.85038	8.55496	7.8329	7.91868	7.81802	7.78801	7.79555	7.64774
1553719_s_at	4.35623	4.86004	4.91414	5.0616	5.17771	4.70132	4.14174	4.65241	4.49174	4.40076	4.61643	4.924	4.3779	4.03045	5.14339	5.24799	4.33037	4.47777	4.88672	4.5627	4.84948	4.31757	4.03877	5.61323	4.85899	4.40268	5.41194	4.91593	4.8042
1553720_a_at	4.29658	4.64838	4.4429	4.27348	4.36814	4.47069	4.5003	4.3244	4.69742	4.49405	4.38319	4.08625	4.36053	4.38319	4.31406	4.61787	4.32028	4.3443	4.26716	4.39978	4.32969	4.63845	4.83224	4.2282	4.51873	4.27066	4.39778	4.3201	4.38319
1553721_at	3.08349	3.18339	3.04937	3.16034	3.11209	3.08479	3.13701	3.21248	2.99047	3.12034	3.26902	3.28337	3.06825	3.65416	3.24932	3.11294	3.32902	3.14878	3.24225	3.10587	3.1502	3.17015	3.36501	3.08735	3.16034	3.21355	3.34179	3.17012	3.10086
1553722_s_at	3.37091	3.57294	3.76038	3.56742	3.43112	3.61367	3.58537	3.69085	3.53268	3.56981	3.65801	3.47836	3.46483	3.76118	3.52225	3.89104	3.48894	3.72426	3.62712	3.71453	3.85108	3.70317	3.7621	3.69787	3.71975	3.74063	3.6192	3.93565	3.56501
1553723_at	3.67874	3.79036	3.563	3.68887	3.49438	3.7101	3.65551	3.53593	3.64745	3.83484	3.72908	3.5327	3.63337	3.55818	3.66293	3.94747	3.85802	4.29384	3.63293	3.67874	3.69461	3.8388	3.71864	3.64856	3.6542	3.82804	3.65334	3.56643	3.76739
1553725_s_at	5.43787	5.07758	5.93838	5.0616	5.9587	5.14564	4.88595	5.13484	4.42356	5.12253	5.52848	5.90392	5.18506	4.97707	4.96284	5.09572	5.4266	5.02145	5.34516	5.5834	6.03148	5.09672	5.83573	6.11594	5.30622	5.33012	5.62464	5.78775	5.42801
1553726_s_at	3.15301	3.06302	3.18086	3.10248	3.11055	3.01051	2.96382	3.09838	3.0062	3.18168	3.15562	3.05079	3.19943	3.19971	3.09504	3.1077	3.11294	2.95832	3.24749	3.05805	3.09333	3.19055	3.26944	3.334	3.15193	3.12569	3.08597	3.11294	3.11462
1553727_at	5.01705	5.13633	5.13277	4.87312	5.02364	5.02364	4.75813	4.92999	5.34075	5.21086	5.34681	5.02896	4.74261	5.19167	4.47843	4.67756	4.75988	5.20506	4.95315	5.09329	5.0597	5.42609	5.61589	5.16163	5.21396	4.93097	4.88828	4.85287	4.99423
1553728_at	7.57235	7.18099	7.34676	6.66131	7.21515	7.38421	6.89526	6.86051	7.70391	7.34415	7.48992	6.99965	6.40931	7.33384	6.55578	6.72515	7.01904	7.38445	6.95113	7.37214	7.08325	6.80478	7.82484	7.40198	7.47023	7.23333	6.9328	7.05919	6.89118
1553729_s_at	3.95611	3.85671	3.91476	4.13473	3.81892	4.03514	4.23015	4.10503	4.17962	4.33133	4.03514	3.93493	4.32142	3.97466	4.06519	4.18169	4.19502	4.08425	3.85947	4.15089	4.03514	4.54634	4.12326	3.94511	4.03514	3.89996	3.76464	3.9648	4.33388
1553730_x_at	5.88399	5.49416	5.57734	5.36372	5.39944	5.46473	5.3076	5.27782	5.87792	5.67663	5.75255	5.49645	5.17412	5.434	5.1507	4.78752	5.35265	5.62778	5.34141	5.68596	5.65802	5.70067	6.02451	5.65012	5.62339	5.27652	5.40614	5.62226	5.45125
1553732_s_at	5.11496	5.25407	5.67073	5.57757	5.34782	5.76642	5.59944	5.50796	5.49438	5.72344	5.78168	5.34495	5.20627	5.34782	5.40819	4.90305	5.46333	5.22553	5.22168	5.27778	4.93709	5.38241	5.28962	5.0551	5.33894	5.21689	5.34782	5.34782	5.24591
1553734_at	3.91971	3.77383	3.97527	3.88155	3.87855	3.96965	4.05625	3.79618	3.94047	3.65661	3.73812	3.80672	3.82835	3.98859	4.12695	3.91459	3.58591	3.69239	3.67203	3.65661	3.74037	3.83335	3.93514	3.82294	3.84658	3.67489	3.87142	3.65229	3.78653
1553736_at	3.45209	3.43946	3.03951	3.41332	3.1397	3.34924	3.18391	3.23967	3.14301	3.3356	3.37074	3.10241	3.12081	3.4677	3.3251	3.26686	3.28565	3.26252	3.12692	3.44274	3.40872	3.3215	3.51674	3.33346	3.24037	3.29418	3.37666	3.29809	3.06189
1553739_at	3.10286	3.19578	3.07322	3.0905	2.90869	3.02279	3.26152	3.07322	3.08917	3.0778	3.20453	2.98869	3.19978	3.12696	2.98028	3.004	2.90379	3.03043	3.03833	3.0454	3.04289	3.24379	3.06904	3.0327	3.10787	3.2811	3.19747	3.05415	3.04997
1553740_a_at	4.12617	4.24698	3.88455	4.19533	3.99786	4.00318	4.23015	4.02452	4.11883	4.07656	4.13704	3.92391	4.40765	4.12465	4.37346	4.21898	4.22042	4.23717	4.05746	4.12781	4.10879	4.99817	4.16224	3.97947	4.42546	4.11883	4.04559	4.18391	4.05916
1553741_at	4.1121	3.66023	3.73423	3.82805	3.70609	3.48107	4.47619	4.01889	3.78046	3.83975	3.75848	3.90613	4.05276	3.73378	3.72351	3.48208	3.85889	3.93202	3.64257	3.60586	3.53045	4.80948	3.74836	3.6318	3.79874	4.03438	3.66622	3.84306	3.85768
1553743_at	4.63332	5.26926	4.93602	4.65734	5.01567	4.88411	4.49194	4.56283	4.73414	4.57319	4.46942	4.88472	4.58328	4.80823	4.9013	4.61278	4.68657	5.01347	5.95779	4.76233	4.84144	4.03928	4.18396	5.68231	4.94358	4.78966	5.12557	4.40242	4.70491
1553746_a_at	3.00157	3.18063	3.38653	3.43357	3.14249	3.2332	3.45004	3.17172	3.42759	3.00502	3.21974	3.30224	3.25214	3.2332	3.27616	3.43153	3.13923	3.1971	3.23022	3.27805	3.19187	3.13006	3.29337	3.28482	3.18397	3.26457	3.18716	3.0707	3.36169
1553747_at	3.61581	3.64908	3.62484	3.63647	3.49088	3.5591	3.76638	3.72728	3.73048	3.69248	3.95888	3.72179	3.81444	3.75815	3.63956	3.68971	3.74806	3.69111	3.57329	3.6219	3.607	4.39775	3.75554	3.64748	3.51661	3.85974	3.74385	3.68274	3.77973
1553749_at	3.64449	3.88196	3.80595	3.43934	4.45189	3.67729	3.77279	3.42858	3.81621	3.36221	3.71778	3.52499	3.33841	3.80595	3.17392	4.57917	3.18089	3.6555	5.10782	3.78846	5.56144	3.26266	4.24687	5.18026	4.67385	3.88819	5.03284	4.38501	3.42367
1553750_a_at	3.54502	3.97657	4.17475	3.87588	4.01986	4.04749	3.65904	3.61208	3.75286	3.60906	3.58358	3.97719	3.82617	3.34725	3.87588	4.11628	3.88214	3.55149	3.91428	3.83233	3.68996	3.77311	4.3588	4.37873	3.62323	4.13222	4.20125	4.05309	3.83087
1553752_at	4.31715	4.07634	4.33258	4.67562	3.96144	4.05765	4.82559	4.6539	4.68498	4.59392	4.19636	4.4625	4.90257	4.4402	4.32715	4.13072	4.60865	4.24809	4.1672	4.39261	4.2662	5.86691	4.55328	4.29268	4.27511	4.38154	4.36071	4.4403	4.44625
1553755_at	6.43311	6.20983	6.28309	6.12695	6.4046	6.53638	6.50384	5.98501	6.38493	6.64758	6.55426	6.11524	6.01559	6.22886	6.16077	6.44878	6.2982	6.72809	6.20806	6.38919	6.41348	6.81097	6.68091	6.17908	6.58744	6.11138	6.029	5.95851	6.59079
1553756_at	4.25576	3.6946	4.03728	3.65929	4.00645	4.05582	4.00645	4.07316	4.10802	4.0933	4.16017	3.88382	4.05073	4.25483	3.67627	4.00645	3.83328	3.92334	3.95513	4.19138	3.80691	4.03114	4.4418	4.04399	4.08788	3.73569	4.00645	3.86355	4.10453
1553757_at	4.0442	4.09016	3.9952	4.20482	3.79842	3.99774	4.2485	4.13104	4.00669	4.44813	4.0254	4.04021	4.20304	4.0254	3.88431	3.83373	4.12468	4.22824	3.85947	3.93812	3.83308	4.27908	4.50737	3.94693	4.17302	3.89958	3.93968	3.76347	3.82443
1553759_at	3.02349	2.99957	3.0712	2.94579	3.28106	3.10973	2.87772	2.90334	3.05368	2.87532	2.84667	3.03456	3.09163	3.21319	3.14364	3.01177	2.9923	3.01767	3.2261	2.97722	3.05999	3.1784	2.97971	3.09863	2.92429	3.20987	3.16787	2.99805	2.84526
1553761_at	4.33647	4.48118	4.61609	4.47317	4.34368	4.35827	4.45694	4.47476	4.68656	4.54001	4.53869	4.36736	4.06956	4.77257	4.25951	4.5657	4.37257	4.48118	4.38106	4.50545	4.51186	4.83764	4.67063	4.48381	4.55996	4.43841	4.69279	4.36655	4.48118
1553764_a_at	4.99626	5.40936	5.45801	5.38757	5.85725	5.44429	5.28383	5.26755	4.89085	5.16471	5.52002	5.68858	6.05351	4.88289	4.6825	4.82492	4.92174	5.58221	6.10628	5.60664	6.09844	5.37496	5.22951	6.06903	4.63706	5.93464	4.93168	5.0597	5.75249
1553765_a_at	2.87243	2.8275	2.89232	2.83307	3.04091	2.92829	3.08435	2.99749	2.92555	2.75565	2.77334	2.80684	2.81262	3.0047	3.05887	3.04722	2.82312	2.86062	2.89464	2.97016	2.9596	2.90275	2.85683	2.86728	2.81343	2.80008	2.87627	3.0519	2.69263
1553768_a_at	5.0532	4.98052	5.04425	4.72898	5.18297	4.9929	5.1019	5.15331	5.21628	5.17681	4.96442	4.81229	5.18985	5.1503	4.85305	4.64801	5.01528	5.13951	4.76899	4.87369	4.78858	5.09667	5.27526	5.26758	4.97892	5.21381	5.19036	4.90654	5.0532
1553769_at	4.55262	4.325	4.04164	3.98132	3.67445	3.85112	4.0577	3.8926	4.30289	4.12028	4.34831	4.03401	3.97484	4.34365	4.03527	4.04743	3.94935	4.13527	3.92543	4.16199	4.04047	3.96509	4.55199	3.96764	3.90504	4.02747	3.99322	4.05714	4.02268
1553770_a_at	6.65447	6.52583	5.96109	5.76131	5.89129	5.92405	6.00681	6.07074	6.01612	6.02177	5.92405	5.78507	5.74096	5.92405	6.05221	5.95273	5.9104	5.96707	5.75634	5.92405	5.7918	5.76646	6.28269	5.84645	5.87716	5.8311	5.74154	5.9253	5.81123
1553772_at	3.56528	3.56528	3.44178	3.57321	3.60384	3.46712	3.8657	3.57669	3.4543	3.52935	3.53669	3.47156	3.49405	3.70013	3.61933	3.73448	3.50953	3.80218	3.75018	3.56528	3.44773	3.61337	3.56528	3.51649	3.52413	3.58421	3.21667	3.65929	3.60697
1553775_at	4.9823	5.07989	4.99463	5.07714	5.12752	5.11199	5.43431	5.22575	5.08897	5.19822	5.26731	5.22088	5.08897	5.47211	4.86444	4.77783	5.22558	5.10752	4.89789	5.19665	5.13626	5.17766	5.55034	5.12715	5.07905	5.23201	4.86052	5.01162	5.03808
1553776_at	3.06773	3.204	3.09014	3.05226	3.06773	3.02236	3.22922	3.09978	3.12749	3.04493	3.10107	2.9856	3.151	3.01432	2.85952	3.11064	3.06773	2.98455	3.07522	2.94648	3.01501	3.2715	3.06505	3.06773	3.26686	3.02474	3.12676	3.16593	3.01979
1553778_at	4.92367	5.27779	5.31462	5.24179	5.27467	5.48002	5.21206	5.24179	5.20579	5.37133	5.66246	4.91394	4.97777	5.08625	5.12843	5.06402	5.30595	5.19997	5.10028	5.16583	5.24179	5.77337	5.33148	5.2626	5.31361	5.02493	5.35241	5.03135	5.21685
1553780_at	5.51161	5.42526	5.58735	5.5418	5.45569	5.51309	5.74418	5.61059	5.63093	5.57459	5.55791	5.36336	5.51309	5.44228	5.68078	5.5145	5.29992	5.7354	5.36735	5.51309	5.47927	5.41572	5.87372	5.38468	5.64781	5.34149	5.27765	5.26805	5.40427
1553781_at	2.93946	2.91024	2.82405	2.86498	2.92295	2.85657	3.00692	2.73103	2.98074	2.86313	2.95484	2.94721	2.91024	3.00245	2.90334	2.95752	2.86292	2.93566	2.91264	2.90624	2.98371	2.82265	2.90288	2.88458	2.84554	3.00708	2.98909	2.84105	2.8402
1553785_at	3.83139	3.60422	3.64159	3.34178	3.51061	3.41103	3.59937	3.3889	3.46276	3.4708	3.57148	3.29882	3.14195	3.46834	3.31869	3.42056	3.39261	3.48406	3.31156	3.48488	3.46737	3.16494	3.5736	3.49348	3.57962	3.62204	3.34148	3.50282	3.25213
1553787_at	3.586	4.02232	3.92719	3.93272	3.93845	3.80135	3.75153	3.9586	3.99265	3.68	3.92719	4.13989	3.86147	4.05152	4.00594	4.08286	3.83604	3.83402	3.9802	3.71541	3.71359	4.31571	4.02131	4.15962	3.79978	3.66538	3.9309	4.08388	3.78802
1553789_a_at	4.00496	3.91202	3.95626	3.78516	3.85768	3.83914	3.85947	3.85947	3.99318	3.92722	3.79713	3.73099	3.84071	4.11095	3.81006	3.65926	3.7181	3.94324	3.77561	3.83459	3.78101	4.55756	4.37154	4.01907	3.92564	3.70429	3.73266	3.70948	3.8889
1553792_at	2.92967	2.81041	2.79367	2.8693	2.9218	2.84695	3.01658	2.92967	2.96861	2.92802	3.14782	2.79059	2.92967	3.32043	3.00655	3.02428	2.99428	2.88391	2.87327	3.09323	2.83867	2.92783	3.04356	2.91273	2.87426	3.0287	3.05605	3.03006	2.86027
1553793_a_at	3.50661	3.52743	3.50752	3.36715	3.72868	3.47809	3.50752	3.48488	3.53	3.4984	3.4569	3.49877	3.51568	3.71419	3.45303	3.30214	3.74122	3.48008	3.12595	3.50018	3.41552	3.66149	3.57126	3.45693	3.70101	3.68661	3.48573	3.49637	3.50752
1553794_at	3.28213	3.38052	3.30419	3.33749	3.3873	3.46699	3.10973	3.34626	3.30215	3.52935	3.33749	3.23137	3.00511	3.53011	3.4961	3.30856	3.22446	3.37161	3.1653	3.42009	3.46265	3.35414	3.41453	3.31107	3.38563	3.31145	3.24782	3.32309	3.44833
1553796_at	3.79197	3.70672	3.45718	3.70853	3.64101	3.75387	3.99421	3.69329	3.79775	3.93732	4.21162	3.73663	3.70909	3.78241	3.93988	3.89745	3.70853	3.70853	3.33526	3.83844	3.60579	3.74394	4.04128	3.65753	3.55651	3.68784	3.66409	3.8031	3.70853
1553797_a_at	3.10539	3.12571	3.28071	3.15304	3.1453	3.21416	3.19668	3.17927	3.18471	3.25721	3.2241	3.01231	3.17927	3.45376	3.26068	3.16705	3.17393	3.10406	3.13968	2.95483	3.17968	3.25513	3.35942	3.22346	3.13247	3.13247	3.13098	3.08727	3.25126
1553798_a_at	3.63675	3.69629	3.90066	3.72092	3.69629	3.77955	3.70621	3.70188	3.58774	3.51948	4.01313	3.53687	3.60323	3.73388	3.56653	3.75093	3.51692	3.60968	3.60308	3.71399	3.78285	3.57612	3.47102	3.62657	4.18799	3.46845	4.51009	3.5531	3.67468
1553799_at	3.00856	3.10067	3.13661	3.21264	3.04235	3.15307	3.13006	3.25598	3.06611	3.11261	3.0926	3.18024	3.07652	3.45376	3.33368	3.22584	3.38882	2.92928	3.2437	3.16365	3.05874	3.20068	3.0864	3.09685	3.12726	3.02437	3.13006	3.29776	3.06897
1553801_a_at	3.28442	3.41608	3.30638	3.23484	3.3805	3.31334	3.03415	3.1454	3.15896	3.06631	3.27427	3.51896	3.20125	3.20697	3.14951	3.25866	3.27877	3.33238	3.72066	3.27427	3.32163	3.14018	3.20835	3.95647	3.24409	3.25455	3.37963	3.22529	3.31162
1553802_a_at	4.11942	4.29764	4.21122	4.13973	4.21819	4.34293	4.7451	4.32912	4.43826	4.61803	4.64136	4.33349	4.43884	4.26854	4.19513	4.0984	4.53366	4.25769	4.26934	4.38743	4.07501	4.71725	4.32803	4.29638	4.20341	4.34214	3.83532	4.30012	4.28131
1553803_at	7.42505	7.28898	7.24954	6.83874	7.00043	7.27396	6.99751	7.12019	7.49448	7.50559	7.24284	6.86534	6.8808	7.3327	7.07503	7.10918	7.068	7.44454	7.06093	7.36935	7.00986	7.04087	7.91738	7.12722	7.57238	7.14982	6.7898	7.08942	6.81949
1553804_a_at	5.09727	4.84595	4.84308	4.80744	4.80918	4.96655	5.05577	4.97195	5.23726	5.39106	5.10311	4.95221	5.0925	5.27193	4.83609	4.81907	5.03377	4.89164	4.87179	5.12492	4.70734	5.53407	5.59969	4.84868	4.84743	4.83879	4.50527	5.01368	4.99868
1553805_at	3.75486	4.05997	3.62916	3.70909	3.7673	3.78131	3.73162	3.60476	3.93697	3.88873	3.68657	3.6982	3.59366	4.43812	3.4689	3.50838	3.724	3.81619	3.39114	3.81589	3.70909	3.76412	3.94305	3.94772	3.83777	3.58854	3.59579	3.68857	3.915
1553808_a_at	3.36787	3.35841	3.23483	3.4824	3.33538	3.24198	3.33776	3.3661	3.33129	3.21447	3.2706	3.32588	3.21169	3.33675	3.33953	3.25402	3.37217	3.53034	3.23007	3.48428	3.46584	3.57565	3.57856	3.38254	3.35455	3.28576	3.33314	3.2077	3.29078
1553809_a_at	4.42703	4.24531	4.22107	4.07267	4.00433	4.07516	4.19475	4.21497	4.30641	4.56543	4.14238	4.21058	4.41248	4.68743	4.12116	4.29935	4.03719	4.25306	4.16557	4.14051	4.1829	5.10014	4.72058	4.24531	4.22972	4.38575	4.22706	4.51785	4.34583
1553810_a_at	3.00705	2.95147	2.9903	2.99688	3.08311	3.19922	2.95716	2.9483	2.92311	2.89526	2.96461	3.00307	2.99147	3.03818	2.91128	3.03038	2.96752	2.95709	2.97552	3.00655	2.97671	3.01195	3.12133	3.09812	2.85158	3.03176	3.02549	3.06935	2.8402
1553811_at	3.38228	3.26472	3.12209	3.371	3.1626	3.34399	3.26686	3.55925	3.3945	3.6044	3.42059	3.32601	3.37495	3.38428	3.28166	3.43894	3.70145	3.23645	3.5807	3.34217	3.35588	4.32222	3.58159	3.40854	3.34463	3.34262	3.35501	3.31457	3.5131
1553812_at	4.06393	4.26535	4.22856	4.2286	4.11325	4.10269	4.23797	4.74937	4.48132	4.39653	4.26626	4.21938	4.25168	4.11312	4.16267	3.65729	4.67301	4.37898	4.32135	4.19575	4.20563	5.66321	4.26983	4.4909	4.20215	4.34439	4.03501	4.27592	4.19686
1553813_s_at	4.0226	3.95623	4.01924	4.00645	3.8081	3.96114	3.89139	4.17356	4.00645	3.97331	4.09897	3.88592	3.76169	4.627	3.74165	3.75431	4.00645	3.95624	4.25089	4.14634	3.94312	4.55188	4.4853	3.97595	4.05653	4.11375	3.93072	3.89581	4.09789
1553815_a_at	4.11398	4.23483	4.58651	4.4357	4.6369	4.45091	4.29009	4.17234	4.29232	4.27298	4.15233	4.23677	4.33918	4.17372	4.38647	4.08838	4.29384	4.15747	4.57768	4.2122	4.15034	4.19158	4.20316	4.39863	4.40619	4.29513	4.29384	4.49542	4.49329
1553817_at	3.74376	3.5214	3.8747	3.56161	3.73871	3.67661	4.0331	4.25279	3.49405	3.50921	3.70576	3.66833	3.87847	4.24907	3.70909	3.73569	3.92339	3.5055	3.61556	3.67246	3.56189	3.74385	4.11945	3.70909	3.5526	3.5401	3.52334	3.70909	3.70909
1553818_x_at	4.22101	4.27094	4.20459	4.26927	4.21079	4.50581	4.36401	4.2877	4.12832	4.11001	4.86418	4.48646	4.27373	4.38495	4.30754	4.28765	4.2616	4.27678	4.03845	4.25926	4.18389	4.41972	4.60525	4.27373	4.00254	4.20858	4.11121	4.44134	4.2826
1553821_at	3.54264	3.61561	3.65582	3.56578	3.60384	3.4527	3.71353	3.49694	3.62102	3.90092	3.49701	3.45465	3.62849	4.03295	3.42541	3.73032	3.62751	3.83376	3.54439	3.601	3.50621	3.82984	3.82984	3.5448	3.70536	3.83815	3.60035	3.57796	3.75162
1553822_at	3.11294	3.04026	2.98794	3.17871	2.98513	3.11806	3.18966	3.09978	3.10357	3.2177	3.11294	3.01998	3.10626	3.13151	3.15807	3.08044	3.20681	3.19414	2.97758	3.2155	3.21797	3.39776	3.07695	2.98928	3.15283	3.15295	3.03443	3.03752	2.97645
1553823_a_at	3.77963	3.71867	3.46968	3.62813	3.41774	3.56088	3.79054	3.56897	3.81726	3.67373	3.67647	3.44296	3.7758	3.70459	3.44296	3.79976	3.7127	3.59204	3.62325	3.93746	3.47269	3.63219	3.61273	3.46654	3.40755	3.72745	3.35826	3.66315	4.24482
1553826_a_at	5.98102	6.0677	5.96542	5.85449	6.00187	6.24152	6.06542	6.05543	6.43034	6.118	6.52864	6.09609	5.88508	6.12854	5.93696	5.9495	6.05277	5.93115	5.93991	6.23233	6.13253	6.06073	6.28388	6.02945	6.06542	6.32045	5.91985	5.83907	6.08509
1553828_at	4.07974	3.88467	3.80058	3.73696	3.72804	3.89947	3.64227	3.84613	4.03853	3.92632	3.64414	3.9461	3.44812	4.21995	4.07112	3.86711	3.95624	3.73379	3.83914	4.29833	3.86013	3.76826	4.55924	4.2182	4.10567	3.66265	3.86711	3.82489	3.61423
1553829_at	3.48955	3.56337	3.63426	3.52212	3.84596	3.73079	3.67807	3.39035	3.87593	3.4409	3.53986	3.4664	3.4664	3.68718	3.85295	3.57956	3.64955	3.40666	3.48918	3.60929	3.5847	3.53696	3.70869	3.62497	3.70273	3.54309	3.6375	3.32493	3.43282
1553830_s_at	3.26036	3.202	3.05353	3.14545	3.20641	3.13006	3.38377	3.3537	3.50961	3.36963	3.33501	3.1823	3.35058	3.33819	3.43959	3.25934	3.56341	3.43128	3.27601	3.31004	3.18418	3.84547	3.18617	3.37104	3.52059	3.2001	3.28417	3.33469	3.50298
1553831_at	4.82648	4.69338	4.47819	4.47231	4.42708	4.5552	4.64326	4.44523	4.56069	4.73513	4.85899	4.49384	4.40988	4.72915	4.59242	4.59701	4.47407	4.56069	4.45195	4.68642	4.54621	4.73434	4.87165	4.61126	4.62059	4.49994	4.45417	4.42132	4.6819
1553832_at	5.71502	5.61866	5.37153	5.36029	5.72048	5.58665	5.58577	5.35599	5.64687	5.76621	5.49084	5.36029	5.32012	5.75588	5.36531	5.29034	5.63466	5.57281	5.53133	5.74382	5.56321	5.52935	5.77941	5.8108	5.73461	5.58644	5.54098	5.52474	5.18384
1553834_at	3.14675	3.00629	3.00726	2.93652	2.98956	2.92863	3.06375	2.97102	2.89411	3.04248	2.87146	2.97739	2.90552	3.22615	3.21943	3.19604	3.08517	2.85429	3.052	3.00726	3.0227	3.17859	3.11319	2.99556	3.04168	3.11041	3.08481	3.00726	2.937
1553835_a_at	3.53323	3.41547	3.37307	3.3222	3.41019	3.32757	3.36638	3.32466	3.29802	3.52935	3.2706	3.35764	3.38097	3.62492	3.35764	3.42239	3.4122	3.31028	3.27764	3.35588	3.28665	3.29555	3.87603	3.33272	3.40289	3.3026	3.2052	3.43196	3.28788
1553837_at	4.08483	3.90933	3.98805	4.1767	3.94381	4.15111	4.1592	4.1419	4.29385	4.30933	4.36617	4.08625	4.03989	4.53885	4.05904	4.06261	4.30456	4.14288	4.09975	4.18615	4.07677	4.88802	4.2949	4.0689	4.29564	4.61034	4.00588	4.08776	4.14288
1553838_at	3.74504	3.60912	3.68502	3.55596	3.6568	3.61521	3.63337	3.73927	3.7171	3.87654	3.6244	3.64393	3.47041	3.76813	3.52757	3.52884	3.66187	3.75543	3.65286	3.73639	3.7461	3.8314	3.79925	3.87011	4.05316	3.53535	3.66187	3.72815	3.63026
1553839_at	6.30231	6.15634	6.10362	6.09943	5.96452	6.1132	5.95889	5.83527	6.29026	6.05683	6.13676	5.93407	6.00452	5.93256	5.83202	6.31779	5.75601	6.29658	6.08351	6.10297	5.9521	5.90272	6.32938	6.52261	6.42169	6.20268	6.01424	5.82949	6.05496
1553840_a_at	4.6998	4.47022	4.43621	4.71572	4.37235	4.6921	4.48065	4.60883	4.71153	4.71577	4.42313	4.60883	4.44012	4.61783	4.88878	4.69628	4.60883	4.61797	4.5058	4.54967	4.60883	4.78278	4.55535	4.47326	4.76612	4.46537	4.55078	4.88023	4.83413
1553842_at	3.49088	3.37865	3.36614	3.44224	3.10957	3.30879	3.58266	3.4697	3.4001	3.46598	3.43059	3.37865	3.26487	3.37246	3.25095	3.50579	3.51387	3.37865	3.15223	3.31154	3.41097	3.32552	3.46569	3.37865	3.43766	3.34377	3.30388	3.62109	3.37011
1553843_at	5.83444	5.90865	5.78542	5.70149	5.63717	5.76303	6.27159	5.81129	5.94721	6.14801	5.94144	5.76247	5.92525	6.43361	6.06207	6.21818	6.18764	6.10958	5.92525	5.92525	5.83387	6.03524	6.17585	5.86475	6.14898	5.76249	5.98445	5.66685	5.87353
1553844_a_at	4.10449	3.80741	3.74425	3.90998	3.77241	3.85062	4.03902	3.75603	4.25346	3.80975	4.27794	3.8807	3.67045	4.16553	3.83499	4.0236	3.898	3.84407	3.86669	3.898	3.77398	3.92062	3.9958	3.72205	3.99151	3.75075	3.8057	3.85279	3.84439
1553845_x_at	5.94726	5.97625	5.98688	5.77385	5.95381	6.13522	5.86396	5.88836	6.24035	6.27336	6.20772	6.08053	5.71817	6.67464	5.76831	5.95137	5.89918	6.62081	5.93293	6.20099	6.10244	6.44431	6.53738	6.06791	6.46421	6.09074	5.9849	5.78923	5.98693
1553846_at	4.98426	4.64622	4.8069	4.44942	4.66351	4.63192	5.038	4.85908	5.46474	4.97494	4.52176	4.34048	4.75662	4.61988	4.6638	4.56206	4.6394	4.57917	4.98062	4.733	4.54623	5.56992	4.69921	5.06752	4.75662	4.46058	4.37666	5.10671	4.94127
1553847_a_at	4.10885	4.19788	4.09152	4.18492	4.07214	4.26622	4.43857	4.22507	4.46354	4.45993	4.2282	4.25265	4.32797	4.2465	4.25142	4.06261	4.55614	4.36329	4.23117	4.14981	4.21233	4.8093	4.48342	4.36303	4.1514	4.04846	4.17479	4.20738	4.26931
1553849_at	3.25804	3.13115	3.06427	2.95288	3.09349	3.08695	3.01981	3.04269	3.19769	3.09346	3.16823	3.10973	2.98809	3.10973	3.21768	3.13228	3.02473	3.16806	2.9985	3.10973	3.11406	2.89843	3.58159	3.12772	3.07841	3.11543	2.96053	3.04966	3.16679
1553850_at	3.94263	3.78036	3.59487	3.63068	3.61885	3.83197	4.06071	3.48874	3.9482	3.83546	3.66759	3.57201	3.97326	4.05657	3.51948	3.61371	3.92266	3.7398	3.60134	3.83622	3.61004	3.82845	4.12054	3.7398	3.84922	3.7398	3.74815	3.44996	3.5838
1553851_at	3.05368	3.11191	3.18078	3.05292	3.04176	3.16862	3.15214	3.06146	3.21737	3.16709	3.2236	3.05079	3.10232	3.14936	3.19845	3.16709	3.23809	3.19484	3.35998	3.06034	3.11432	3.26622	3.21617	3.23809	3.25772	3.22064	3.14738	3.18306	3.02059
1553852_at	3.43653	3.62059	3.57616	3.63827	3.40263	3.37279	3.42446	3.618	3.52934	3.64099	3.4809	3.4961	3.40385	3.46638	3.32293	3.4651	3.41349	3.46028	3.54581	3.41211	3.49233	3.59541	3.68731	3.35349	3.68689	3.21866	3.28172	3.37188	3.3805
1553856_s_at	4.13255	4.35909	4.07188	3.89219	4.48115	4.29283	4.33797	3.91823	3.9079	4.06903	3.89104	4.23092	4.85074	4.19221	4.1407	4.24822	3.78468	4.19198	3.69413	3.93364	3.80691	4.25472	4.17447	4.05786	3.7606	3.86906	4.76762	3.97469	4.07624
1553857_at	5.46751	5.29321	5.30308	4.72194	5.0927	5.53886	5.69809	4.96224	5.59712	5.24622	5.63302	5.29321	5.22486	5.12201	5.01249	5.48167	5.23004	5.13733	5.45352	5.56116	5.37326	5.09837	5.70951	5.37107	5.30375	5.05459	5.04659	5.08443	5.29321
1553858_at	5.45588	5.64653	6.1276	5.69708	5.96747	5.90507	5.90827	5.83522	5.87362	5.69859	5.86372	5.96296	5.83023	5.37948	5.60566	5.91753	5.90421	6.10683	5.83023	5.70105	5.77994	5.05212	5.66885	6.24436	6.16838	5.34175	5.83023	6.01765	5.40904
1553859_at	4.48846	4.33222	3.94581	4.17139	4.33061	4.5471	4.16047	4.10398	3.93555	4.77702	4.38788	4.65711	4.96519	3.87422	3.80972	3.81815	4.47687	4.52079	5.59641	5.81121	6.05257	4.92388	4.79841	4.79618	4.87061	3.85671	4.085	4.50136	5.21955
1553860_at	4.7697	4.54417	4.53572	4.46649	4.15796	4.55298	4.7203	4.62546	4.75047	4.89662	4.71784	4.1456	4.54462	5.02245	4.425	4.80876	4.81875	4.53931	4.43578	4.3986	4.85647	5.1869	4.64792	4.66741	4.57219	4.47447	4.43664	4.53931	4.5722
1553861_at	3.77485	3.83222	3.84166	3.84656	3.66955	3.66065	4.13072	3.5428	3.60896	3.6648	3.42183	3.4832	3.65554	3.68569	4.51526	3.93794	3.65564	3.68569	3.66042	3.6722	3.53686	3.72641	3.68569	3.7661	3.64304	3.90262	3.79464	3.54163	3.3805
1553863_at	3.67468	3.94453	3.64782	3.40435	3.55164	3.98335	3.83709	3.62146	3.79852	3.88366	3.66445	3.67468	3.65447	3.53568	3.82037	3.55178	3.46644	3.58818	3.50797	3.85404	3.72874	3.71472	3.97295	3.67881	3.97526	3.39254	3.60067	3.37737	3.67468
1553864_at	3.4366	3.11449	3.11674	3.16392	3.16709	3.24702	3.5002	3.48857	3.40137	3.33675	3.086	3.33675	3.50612	3.3594	3.35736	3.36076	3.62791	3.29152	3.29255	3.24826	3.00502	3.67528	3.2693	3.20972	3.23939	3.33749	3.28699	3.17408	3.33925
1553865_a_at	4.55065	4.62544	4.36475	4.29222	4.18883	4.4074	4.61059	4.39612	4.39612	4.33841	4.51386	4.43312	4.18694	4.29831	4.35401	4.35856	4.17692	4.44838	4.39612	4.37367	4.1881	4.43213	4.36385	4.39612	4.38927	4.69946	4.07673	4.39612	4.41318
1553868_a_at	2.82445	2.94189	2.9903	2.81161	2.93119	2.77855	2.80353	2.85012	2.89018	2.79321	2.94416	2.84321	2.79962	2.88097	2.83748	2.83486	2.89781	2.86109	2.8476	2.84747	2.86498	2.88229	2.95815	2.99969	2.86384	2.86774	2.91873	2.86498	2.8463
1553869_at	3.44535	3.33636	3.13613	3.15214	3.12708	3.15855	3.37024	3.01084	3.2388	3.13085	3.41056	3.24882	2.96066	3.27239	3.15626	3.2657	3.09536	3.25018	2.92915	3.17199	3.22623	3.07304	3.39393	3.15341	3.15794	3.08485	3.16169	3.21115	3.34575
1553871_at	5.36776	5.26617	5.13758	4.99534	4.94862	5.34775	5.03796	5.17976	5.72319	5.44608	5.36071	5.16437	5.16272	5.34668	5.02959	4.92993	5.20149	5.20149	5.3541	5.45067	5.02862	5.35862	6.16457	5.27425	5.30401	5.20149	4.90428	5.17711	5.25267
1553872_at	5.36534	5.27483	5.20563	5.14396	5.09279	5.21475	5.72748	5.5075	5.84256	5.67286	5.35159	5.39727	5.54328	5.73626	5.19468	5.44125	5.61406	5.42526	5.42526	5.31534	5.26547	6.23442	5.65519	5.29061	5.44191	5.35332	5.12772	5.14836	5.48054
1553873_at	3.10895	2.94973	3.13312	3.1572	3.02952	3.06245	3.32952	3.26211	3.26968	3.29092	3.06822	3.1572	3.2534	3.62043	3.23858	3.50018	3.42016	3.0112	3.24407	2.95804	3.12687	3.40049	3.32144	3.12354	3.10674	3.14583	3.1572	3.04329	3.33611
1553874_a_at	3.93885	3.83491	3.96715	3.62161	3.62134	3.76878	4.16731	4.02623	4.08362	4.21855	4.34754	3.81087	3.86538	4.21308	3.69944	3.68088	4.1682	3.9017	3.77567	3.8685	3.80691	4.80736	3.97658	3.87383	3.92558	4.00079	4.01796	3.90052	3.7155
1553875_s_at	4.74505	4.33224	4.40874	4.11759	4.34938	4.41091	4.43804	4.60965	4.77471	4.74648	4.54927	4.33299	4.3677	4.75947	4.47032	4.15396	4.39291	4.54169	4.22307	4.54103	4.4306	4.75017	5.05574	4.62888	4.37611	4.52308	4.47067	4.46744	4.36027
1553876_at	3.38447	3.46015	3.38551	3.2878	3.40996	3.38447	3.45147	3.33748	3.45376	3.31879	3.3348	3.37071	3.4135	3.34189	3.27895	3.28108	3.20999	3.63308	3.27678	3.33124	3.50958	3.3482	3.39388	3.32317	3.36951	3.49557	3.33749	3.43889	3.44501
1553878_at	3.35705	3.57728	3.37424	3.30378	3.43273	3.43273	3.23619	3.63851	3.3319	3.4413	3.3655	3.677	3.46204	3.57282	3.44618	3.32322	3.46538	3.60451	3.44412	3.43273	3.37304	3.30361	3.47362	3.46158	3.43392	3.6268	3.46204	3.292	3.43456
1553879_a_at	4.35623	4.26758	4.04029	4.09577	4.10447	4.21134	4.2243	4.12828	4.3166	4.48327	4.47326	4.07973	4.13053	4.25515	4.19742	4.16924	4.26937	4.26758	4.02934	4.01984	4.21704	4.24037	4.31336	4.21134	4.31618	4.16372	4.17971	4.34309	4.21134
1553880_at	4.53151	4.46143	4.349	4.46581	4.21063	4.39948	4.50797	4.56548	4.75268	4.57116	4.31027	4.64877	4.40243	4.46697	4.46296	4.68751	4.56549	4.49762	4.46264	4.44591	4.53014	5.12874	4.62841	4.46526	4.28972	4.88286	4.2353	4.42616	4.60318
1553881_at	3.66005	3.44883	3.42286	3.57026	3.37881	3.69533	3.19581	3.36189	3.44049	3.64571	3.67373	3.28987	3.49759	3.21398	3.24518	3.2693	3.20637	3.42658	3.31734	3.50237	3.4409	3.33171	3.42658	3.42658	3.60868	3.49927	3.53437	3.53437	3.39921
1553882_at	3.54444	3.19484	3.22194	3.36715	3.40159	3.46464	3.68333	3.37805	3.38334	3.29148	3.26876	3.33112	3.36638	3.66743	3.44642	3.22608	3.18341	3.34904	3.49587	3.24198	3.29268	3.57977	3.58695	3.34704	3.42873	3.56853	3.5931	3.56936	3.38741
1553883_at	2.81483	2.86345	3.04145	2.95294	3.04653	2.8147	3.00116	3.0773	2.9179	2.86721	2.86554	2.93963	2.94675	3.12493	3.01242	3.02444	2.95818	2.77493	2.94675	2.96232	2.98225	2.94474	2.94675	2.99628	2.90142	3.04286	3.01031	2.95939	2.93132
1553885_x_at	3.03732	2.9179	3.02958	2.89557	3.00719	3.08557	3.19767	3.02891	3.12982	2.9066	3.15114	2.92305	2.92503	3.00719	2.9516	3.22584	3.02259	2.89605	2.89657	3.01104	3.09841	2.90413	3.06064	3.0046	2.92057	3.16385	3.03135	3.06302	3.06626
1553886_at	3.1435	3.13426	3.09014	3.0276	3.05691	3.15523	3.11294	3.10646	3.08179	3.07664	3.27728	2.9863	3.01579	3.57745	3.05217	3.03483	3.11647	3.12112	3.03043	3.08437	3.22127	2.96825	3.39393	3.26886	3.24591	3.11294	3.09244	3.19819	3.20844
1553887_at	3.9907	3.69704	3.49086	3.71344	3.61594	3.57603	3.80207	3.53184	3.65711	3.92686	3.68583	3.62162	3.41422	3.36639	3.5082	3.58221	3.67604	3.72929	3.52978	3.67593	3.83175	3.76392	3.70858	3.52884	3.61477	3.55808	3.45535	3.91997	3.62366
1553888_at	4.12899	3.89346	3.94884	4.09385	3.7879	4.00857	4.11258	4.06844	4.08475	4.16315	4.15813	3.84579	3.98099	4.1152	3.98906	4.00857	4.06903	4.22653	3.90331	3.89554	3.89998	4.04225	4.21551	4.12515	4.35455	4.03514	3.72677	4.05347	4.2084
1553889_at	3.61581	3.74717	3.58984	3.69216	3.72734	3.77252	3.72918	3.56541	3.75837	3.63252	3.99492	3.7705	3.56481	3.99636	3.69546	3.54693	3.48273	3.74432	3.69005	3.95591	3.88979	3.65857	3.70284	4.04579	3.80326	3.80429	3.58633	3.58535	3.56666
1553890_s_at	4.23367	4.2744	4.38065	4.00645	4.23138	4.28602	4.36434	4.27277	4.46454	4.32298	4.33997	4.19992	4.29757	4.45088	4.07644	3.97199	4.24431	4.45849	4.2334	4.19678	4.21422	4.53277	4.9144	4.53661	4.22973	4.33832	4.16526	4.01283	4.18743
1553891_at	4.08407	3.96742	3.7815	3.76161	3.80504	3.88224	4.10139	3.75648	4.04564	4.14031	3.7669	3.87108	4.0933	3.98465	3.80035	4.11628	3.67714	4.10139	3.68939	4.0165	3.88211	3.89731	4.18992	3.88308	3.9374	3.74064	3.76599	3.82066	3.82864
1553893_at	5.51822	4.81153	4.69798	4.93324	4.71689	4.69414	5.22776	5.04719	4.93894	5.47694	4.99	4.72988	4.63824	5.26211	5.11019	4.89747	5.03614	5.11996	4.70596	5.07294	4.61964	5.44534	5.63523	4.62836	5.13173	4.63426	4.6727	5.04867	5.24321
1553894_at	3.09064	3.12586	3.23553	3.18789	3.18789	3.11107	3.05931	3.22649	3.18525	3.10609	3.0324	3.17564	3.04594	3.31546	3.20895	3.36569	3.24485	3.30277	3.22001	3.1837	3.45274	3.09653	3.29705	3.04466	3.22615	3.29661	3.20176	3.30317	3.15372
1553895_at	3.99955	3.94666	3.95338	4.1514	3.65929	3.9264	4.52527	3.86782	4.13515	4.40986	4.17629	4.00844	3.88632	4.01907	4.10086	4.04469	3.77776	4.03043	3.7596	4.10329	3.8585	4.28602	4.25474	3.85714	3.96203	3.89398	3.87132	4.20184	4.26808
1553898_a_at	3.27083	3.13296	3.22438	3.25539	3.28491	3.16158	3.67258	3.15338	3.29095	3.40085	3.23146	3.18024	3.31335	3.18252	3.31627	3.25904	3.32703	3.22755	3.27637	3.22755	3.16109	3.16494	3.52261	3.03961	3.12569	3.12569	3.19348	3.16241	3.22755
1553900_s_at	4.59398	5.05838	4.90325	4.53122	4.74092	4.94767	4.87038	5.14206	5.06404	4.97349	5.10363	4.88442	4.83598	5.09129	4.76171	4.69164	5.20859	4.76665	4.91579	5.11651	4.95218	5.09078	5.20165	4.85315	4.88234	5.17367	4.84574	4.71305	4.53762
1553901_x_at	3.37409	3.27104	3.342	3.41529	3.36264	3.24471	3.3452	3.3186	3.43048	3.316	3.25895	3.29979	3.39799	3.16911	3.34271	3.43396	3.22338	3.20925	3.31256	3.30701	3.30569	3.43171	3.30701	3.24523	3.5732	3.37477	3.30856	3.3186	3.36696
1553905_at	3.71845	3.45274	3.56411	3.64538	3.56493	3.26686	3.36618	3.48516	3.54341	3.55275	3.58121	3.51504	3.53903	3.6614	3.75341	3.52197	3.47356	3.61395	3.53903	3.69888	3.25835	3.46936	3.46569	3.57426	3.53903	3.52335	3.42591	3.58596	3.41095
1553906_s_at	8.86347	9.07963	8.67814	8.68152	9.14105	9.13173	7.86064	8.2567	8.58779	8.77811	8.8236	8.68201	8.77604	8.84942	9.70389	9.51538	8.49464	8.73701	8.27935	8.32697	8.20289	8.04362	8.4389	8.1478	8.98139	8.16551	8.31789	7.57144	8.27607
1553907_a_at	3.05368	3.01572	3.03332	3.11029	3.14849	3.01518	2.85149	2.99926	3.10539	3.01935	3.17385	3.05368	2.99214	3.22929	2.85758	3.02377	3.05368	3.14229	2.99983	3.20254	3.05368	3.05565	3.16256	3.01718	3.10244	3.00787	3.07575	3.18609	3.04518
1553909_x_at	4.82072	5.24568	4.77993	4.86659	5.06793	5.18526	5.18526	4.73315	4.9088	5.19173	5.39916	5.13791	4.79391	5.27193	5.42547	5.42451	5.5656	5.28463	4.95315	5.13608	5.23404	4.80201	5.36207	4.71259	5.10034	5.68099	4.99635	4.69212	4.82352
1553910_at	4.31518	4.08063	3.77475	3.76662	3.79308	3.98909	3.79166	3.78363	3.8807	3.89066	3.88275	3.65529	3.6052	4.18075	3.81882	3.8045	3.75952	3.92754	3.8246	3.91871	3.95059	3.72643	4.46038	3.74829	3.99803	3.75093	3.8807	3.95668	3.8807
1553911_at	3.66576	3.35828	3.42418	3.54333	3.16973	3.33316	3.75031	3.30894	3.42404	3.56493	3.40724	3.41669	3.40974	3.75456	3.26933	3.58617	3.50396	3.58354	3.45095	3.499	3.39222	3.92665	3.76576	3.35265	3.3976	3.35617	3.30989	3.68804	3.27754
1553912_at	3.17237	3.40244	3.25478	3.20209	3.2457	3.23075	3.04331	3.17927	3.24944	3.19609	3.29751	3.15212	3.38445	3.50479	3.32603	3.2597	3.27657	3.34128	3.2457	3.40914	3.30293	3.22605	3.49966	3.3775	3.14726	3.36879	3.2457	3.19163	3.32723
1553914_at	3.5126	3.36553	3.68072	3.61159	3.59582	3.5825	4.29258	3.64773	3.57232	3.54624	3.37554	3.56426	3.57792	3.86919	3.52201	3.53926	3.39025	3.59509	3.54003	3.42367	3.68384	4.06357	3.67391	3.48173	3.5825	3.63509	3.98271	3.59027	3.91304
1553915_at	2.98869	2.97078	3.03663	2.86912	2.88605	2.98679	3.15793	3.0218	2.98701	2.99609	3.02964	2.98869	2.93091	3.03444	3.03146	2.94955	2.98154	2.89552	2.98869	2.95172	2.78486	3.02082	2.82127	3.00293	2.98259	3.14671	2.92333	3.07123	3.04935
1553917_at	4.72432	4.52123	4.45832	4.75913	4.61745	4.51018	4.43943	4.27794	4.56571	4.534	4.55723	4.48777	4.26439	4.50296	4.89072	4.67543	4.4437	4.5691	4.28496	4.67415	4.52123	4.48592	4.99021	4.3048	4.54368	4.42849	4.3409	4.6628	4.68013
1553918_at	4.58028	4.67292	4.47301	4.59662	4.35665	4.49087	4.23002	4.46919	4.57365	4.49578	4.75816	4.50024	4.66249	4.55372	4.09155	4.04815	4.50255	4.57148	4.43052	4.47442	4.56873	4.70444	4.96616	4.65894	4.83464	4.69867	4.28686	4.79749	4.70444
1553919_at	4.50237	4.37505	4.20515	4.29742	4.20336	4.30079	4.46924	4.49568	4.45916	4.42305	4.23606	4.42791	4.21062	4.19544	4.35213	4.35077	4.43217	4.39608	4.03712	4.35971	4.20738	4.73023	4.56084	4.51953	4.21239	4.43128	4.17823	4.10508	4.58705
1553920_at	3.17865	3.15403	3.1463	3.007	3.29936	3.09125	3.15214	3.0743	3.13407	2.92447	3.0743	3.05394	2.97891	3.13808	3.10889	3.0225	3.05245	2.84181	3.04679	2.95646	2.97978	3.16494	2.98213	3.11729	3.20653	3.0743	3.06587	3.18764	3.0743
1553923_at	4.03562	3.89172	3.84217	3.41211	3.85625	3.79676	3.54469	3.81871	3.74517	3.71301	3.97484	3.81871	3.63337	3.73075	3.57097	3.59815	3.65217	3.8933	3.60377	4.01404	3.93093	3.81871	4.03401	4.05945	4.08334	3.59953	3.91914	3.82937	3.77518
1553924_at	3.53027	3.34309	3.44965	3.43176	3.29358	3.29722	3.34157	3.49626	3.32334	3.49064	3.25261	3.36715	3.26163	3.69339	3.38085	3.26039	3.24485	3.33675	3.272	3.49801	3.33675	3.61811	3.39393	3.4334	3.30191	3.65639	3.1579	3.31469	3.32529
1553927_at	4.21163	3.90827	3.89713	3.79966	3.70452	3.67977	3.88723	3.97992	4.12871	3.91704	3.711	3.90546	3.82702	4.11659	3.7454	3.90546	4.07443	3.79463	3.882	3.78528	3.58481	4.29859	4.11815	3.98962	3.90546	4.13046	3.83221	3.75093	4.03063
1553928_at	4.16823	4.27059	4.80727	4.36845	4.77849	4.86656	3.96705	4.13175	4.13261	4.19373	4.64123	4.54855	3.97991	4.32634	4.16191	4.30138	3.78268	4.14848	4.72849	4.30088	4.2503	3.83872	4.14432	5.46909	4.50733	4.17572	5.01204	4.28082	4.10528
1553929_at	4.5907	4.15866	3.96208	4.1993	4.00119	4.09105	4.45051	4.21221	4.36238	4.64937	4.46452	4.09434	4.14632	4.06845	4.33573	4.42254	4.0984	4.29138	3.84346	4.20516	4.03514	5.07721	4.46759	4.19467	4.31557	4.03514	3.92881	4.31929	4.37072
1553930_at	3.1776	2.88416	3.04751	3.01935	3.00995	3.12681	3.16923	2.9931	2.9846	3.16071	2.9679	2.86812	3.10626	3.23181	3.19422	2.96429	3.01167	3.06645	2.97347	3.34254	2.93266	3.06858	3.04751	3.0285	3.02495	2.84047	3.0703	3.19207	3.1395
1553931_at	3.32232	3.6342	3.24294	3.36816	3.25219	3.40666	3.38903	3.35972	3.35972	3.17431	3.44914	3.22147	3.34	3.71479	3.23351	3.41583	3.3175	3.36119	3.30872	3.39256	3.29096	3.55574	3.29078	3.43687	3.22996	3.45979	3.28301	3.43657	3.356
1553934_at	3.46828	3.18942	3.22899	3.36716	3.36059	3.36059	3.47757	3.42658	3.22221	3.51313	3.44752	3.24669	3.5596	3.40108	3.34911	3.4827	3.34972	3.22983	3.33531	3.35455	3.33369	3.61397	3.41719	3.26712	3.27214	3.40804	3.56427	3.35438	3.36059
1553935_at	3.25658	3.23672	3.38616	3.41919	3.43345	3.23323	3.60799	3.44037	3.42761	3.44525	3.55808	3.28987	3.40405	3.23343	3.18243	3.56989	3.45702	3.4362	3.30623	3.40289	3.5221	3.50317	3.52409	3.34907	3.40289	3.3771	3.40198	3.27217	3.45702
1553936_a_at	4.29343	4.21441	4.11925	3.88515	3.87645	4.14797	4.08845	4.16812	4.28641	4.08845	4.2587	3.69502	4.16501	4.42806	4.04674	3.94381	3.96376	4.07709	4.0592	4.08845	3.85986	4.49011	4.09649	4.1679	4.11516	3.93424	4.10715	3.8022	3.99586
1553938_a_at	3.68926	3.58371	3.58382	3.90816	3.56554	3.68133	3.83032	3.68059	3.70847	3.84395	3.65553	3.79075	3.91897	3.6447	3.65062	3.70263	3.70263	3.47379	3.87383	3.78494	3.61602	3.92748	3.70263	3.66808	3.73913	3.97646	3.6253	3.59692	3.79979
1553940_a_at	3.47833	3.76505	3.91956	3.61726	4.01806	3.87822	3.61561	3.83499	3.65582	3.53809	3.85588	3.99635	3.83766	3.64223	3.28391	3.30082	3.52536	3.68018	4.63142	3.70636	3.63632	4.00032	3.81286	4.26883	3.53472	3.88669	4.29632	3.83116	3.76103
1553943_at	5.13257	5.07624	5.16453	4.93226	4.98313	5.12599	5.592	4.99981	5.08386	5.2626	5.1528	5.06452	5.12837	5.41069	5.05378	5.15682	5.10616	5.18468	5.08691	5.24343	5.13898	5.58915	5.30354	5.13845	5.04775	5.14196	4.84671	4.89746	5.47249
1553944_at	3.4461	3.21053	3.22497	3.27132	3.26908	3.24198	3.53788	3.46065	3.29302	3.32662	3.17425	3.19115	3.2852	3.4932	3.2514	3.30475	3.256	3.45145	3.17656	3.18716	3.12869	3.788	3.51161	3.17425	3.15956	3.27392	3.1035	3.34265	3.33787
1553945_at	5.12283	5.12636	5.20937	5.12283	4.91851	5.00424	5.05648	5.1756	5.12283	5.22232	5.34846	5.12283	5.0258	5.26676	4.85422	4.8825	5.30102	5.32832	4.81518	5.45079	5.06995	5.27398	5.19345	5.09783	5.03656	5.31702	4.97999	4.96945	4.9646
1553946_at	4.66367	4.34111	4.16507	4.0676	4.06919	4.28454	4.46556	4.30681	4.49137	4.32139	4.48507	4.11129	4.01339	4.19737	4.13623	4.07889	4.12332	4.13841	4.00003	4.32917	4.36984	4.48142	4.43017	4.39919	4.22984	4.37827	4.24352	3.99129	3.70778
1553947_at	4.16507	4.31086	4.37876	4.15216	4.57209	4.31238	4.05783	4.68893	4.38737	4.38676	3.92558	4.62772	4.40208	4.09877	3.93123	3.67307	4.36206	4.31238	4.11223	4.2251	4.46252	4.97947	4.41546	4.8924	4.10652	4.35077	4.33533	4.61774	4.88116
1553949_at	4.3169	4.04988	3.97075	4.00019	3.99521	4.22706	3.69355	3.63519	4.02429	3.99927	3.98163	3.77014	3.55483	3.70036	3.57748	3.67891	3.64098	4.43439	3.65547	4.02229	3.94381	3.64991	4.56425	3.90333	4.16908	3.8032	3.94515	4.07696	3.7228
1553952_at	5.29334	5.03267	5.00161	4.63795	4.96728	5.14218	4.92604	5.02897	5.11861	5.15897	5.29204	4.89264	4.4591	5.2054	4.85075	4.78685	5.03328	5.1783	4.96548	5.53237	5.09448	5.02517	5.25126	5.23247	5.08289	4.99312	4.96304	4.75133	4.78635
1553954_at	4.88296	5.97056	5.36917	5.39206	6.56897	6.25391	4.78531	5.23823	5.37751	4.83386	5.25258	6.08296	5.46466	4.64071	5.39702	5.47866	4.70282	5.24438	6.81081	5.22961	5.53255	4.873	4.86003	6.55928	5.27641	4.81909	6.62448	5.27805	5.66314
1553955_at	6.47294	7.62724	7.46109	7.07667	7.76907	7.55292	6.53248	6.65511	6.93441	6.97374	7.12443	7.18236	7.04946	6.82533	6.52397	6.43913	7.52337	7.79916	8.33928	7.4662	7.66962	7.28721	6.3941	7.73323	7.69942	7.58832	6.92458	7.09091	7.36669
1553956_at	5.94016	6.05723	5.90482	6.02186	6.51291	6.04836	5.80309	5.8546	5.91473	5.84632	5.6818	6.17467	6.27169	5.71115	5.42956	5.47486	6.44253	6.72218	6.49241	6.25196	6.45145	5.92177	5.63077	6.76237	6.59346	6.21834	6.25365	5.92631	5.93006
1553957_at	5.22561	5.48492	5.62539	5.43068	5.78422	5.62242	5.44663	5.44157	5.41036	5.48242	5.46684	5.71587	5.80869	5.03897	5.40873	5.47337	5.32628	5.50311	5.95202	5.36885	5.37226	5.0532	4.64523	6.33926	5.63386	5.48672	5.45653	5.4974	5.32554
1553959_a_at	5.80456	6.3526	6.4684	7.07224	6.47047	6.3653	5.78317	6.32385	6.09984	5.92076	6.1965	6.20243	6.32301	5.40427	5.92404	5.67437	5.03025	5.85203	6.5706	5.53089	6.05443	5.39595	5.93703	5.88925	6.48781	5.18224	6.87043	6.49971	6.54671
1553960_at	6.00908	6.96768	6.99081	6.59857	7.16828	6.87371	6.45919	7.01043	7.08631	6.46165	6.99524	6.82943	6.4296	6.6123	5.86108	5.49942	6.74707	7.25387	7.74843	7.14947	7.27023	6.15647	6.24835	7.70305	7.80744	6.34819	7.35098	7.49224	6.6718
1553961_s_at	7.09642	6.98791	7.10025	7.27981	6.81422	7.09081	7.64445	7.3609	7.54583	6.95703	7.12337	7.25517	7.37977	7.23857	6.53451	6.71376	7.4341	7.46373	7.76696	7.37096	7.20148	7.11018	8.03955	7.26866	7.85477	7.02051	7.26866	7.64974	7.67809
1553962_s_at	7.56239	6.29145	7.80467	6.90797	7.53431	6.33736	6.144	7.02401	6.19001	7.92374	7.31544	7.4757	6.92412	4.98874	6.8631	6.39433	8.06176	6.81554	6.84505	8.13525	7.32644	9.62556	8.163	7.17154	6.47907	7.85063	6.58279	8.29203	8.19985
1553963_at	3.08855	3.06727	3.03043	3.0086	2.85286	2.95901	3.16139	2.92273	2.95046	3.06672	2.87349	2.85967	3.01923	2.98531	3.11453	3.05965	3.23274	2.95791	3.0611	2.97944	2.99291	3.17686	3.00621	3.058	2.91385	2.88973	2.9038	2.88872	3.11868
1553965_x_at	3.45027	3.35774	3.46569	3.41211	3.32968	3.17723	3.48346	3.35538	3.27571	3.55183	3.35408	3.4123	3.47597	3.28191	3.50273	3.30689	3.61305	3.36781	3.35785	3.51743	3.33079	4.797	3.44916	3.38547	3.25568	3.76899	3.00462	3.62303	3.88253
1553967_at	4.80851	4.83708	4.73952	4.67024	4.80069	4.58523	4.88657	4.97563	5.01521	5.16505	4.74605	4.68497	5.05501	4.54766	4.79618	4.75438	4.82307	4.81038	4.817	4.66175	4.77666	5.72055	4.97696	4.79534	4.70918	5.06137	4.59707	4.63887	4.75396
1553968_a_at	6.83137	7.01866	7.04451	6.77373	6.91023	7.20272	6.67707	6.61649	7.14667	6.9988	7.13004	6.7647	6.57955	6.70921	6.69962	6.41758	6.53682	6.81173	6.45378	7.11486	6.85214	6.7971	7.47964	6.78447	6.79397	6.66288	6.71084	6.72153	6.82635
1553970_s_at	3.71674	3.62725	3.80097	3.64	3.79873	3.89074	3.79342	3.71043	3.70166	3.61326	3.99874	3.77014	4.11628	3.83018	3.6688	3.55037	3.77978	4.27817	3.62662	3.64571	3.93367	4.03497	3.94986	3.76932	3.96995	3.83597	3.77918	3.51183	3.80097
1553971_a_at	5.00402	5.20447	4.64779	4.52876	4.21997	4.64779	4.81382	4.29796	4.64779	4.42133	4.50534	4.38444	4.3806	4.69556	4.76723	4.81504	4.88208	4.88219	4.59529	4.73153	4.69194	4.14951	4.70367	5.00855	4.95963	5.04697	4.96984	4.58788	4.51227
1553972_a_at	5.55937	5.79991	6.64463	6.65017	6.48226	6.48297	6.62059	6.4715	6.41365	6.48226	6.59358	6.29325	6.50968	6.91	6.39812	6.53173	7.25045	7.12813	6.53357	6.09401	5.76785	6.85513	6.92508	6.25557	7.84522	6.14368	7.09405	6.13893	6.48226
1553973_a_at	4.36519	4.25194	4.05127	3.96669	4.09306	4.18455	4.12264	4.02448	4.6477	4.58884	4.66161	4.33814	4.11625	4.48129	4.24197	4.22226	4.13176	4.18348	4.056	4.28966	4.19657	4.19838	4.59471	4.42202	4.42824	4.21801	4.05127	4.23693	4.47343
1553974_at	6.18301	6.27385	6.41444	6.10718	7.06975	6.7804	5.8374	6.26059	6.00858	5.64728	5.89829	7.00006	6.35686	6.34133	6.21796	6.60395	6.52599	6.88967	6.78393	7.00425	6.91923	6.25475	6.42786	6.91292	6.64765	6.51845	7.01575	6.86674	5.99107
1553976_a_at	6.0457	6.26698	5.78799	6.0457	6.53978	6.16844	5.82492	6.01395	5.97266	5.3581	5.79587	6.08723	6.30125	6.38957	6.19539	6.26767	5.68492	5.28665	5.3773	6.00578	6.0438	5.48114	6.31235	6.32521	6.38521	5.95741	6.80817	5.67947	5.659
1553977_a_at	5.26993	5.31897	5.70413	5.25465	5.41073	5.44291	5.22907	4.86968	5.18714	5.3581	5.28598	5.28598	5.16633	5.28598	5.07502	4.80313	5.45055	5.24152	4.92655	5.44062	5.20505	5.7249	5.14578	5.72319	5.16197	5.36335	5.75249	4.61222	5.14528
1553978_at	6.35001	6.57557	6.60534	6.87275	6.82217	6.91906	6.47614	6.39751	6.53429	6.24145	6.52585	6.8112	7.11767	6.56585	6.56585	6.29273	6.37522	6.34868	6.32003	6.56585	6.47695	6.56585	6.58991	6.65064	6.99193	6.48607	6.98555	6.5304	6.56585
1553979_at	7.30031	7.89709	7.92952	7.8607	7.93418	8.12409	7.53414	7.89043	7.81574	7.65149	7.7266	7.75982	7.88237	7.08606	8.04402	8.09871	7.36489	7.71064	8.43137	8.13518	8.16366	6.78408	7.56182	7.89043	8.45112	8.06165	8.13713	8.0591	7.4266
1553982_a_at	5.41213	5.19621	4.92279	4.77761	4.77761	4.98964	4.10139	4.20629	4.8356	5.04875	4.85125	4.65225	4.541	4.58811	4.57857	4.77761	4.46418	4.85494	4.65723	4.74386	5.13904	4.65686	4.8984	5.08346	4.67388	4.68733	4.91147	4.19788	4.57545
1553983_at	4.55657	4.73009	4.8241	4.40516	4.58097	4.77105	4.38384	4.28584	4.55014	4.70322	4.95793	4.5083	4.4987	4.82967	4.54171	4.38629	4.31127	4.63926	4.61595	4.52253	4.57766	4.55657	4.5289	5.05724	4.82623	4.30114	4.56182	3.99114	4.37378
1553984_s_at	6.41949	6.93889	6.82304	6.81362	6.79781	6.8402	6.45942	6.19151	6.37268	6.48986	6.76158	6.65944	6.47114	6.46841	6.36003	6.50963	5.85394	6.24297	6.60312	6.37254	6.54354	6.1122	5.76862	6.66135	6.61571	6.26914	6.49606	6.06364	6.30514
1553986_at	4.19507	4.13611	4.04206	3.72954	3.86132	4.01807	4.27963	3.67943	4.29902	4.08681	4.19822	3.97818	4.02003	4.49119	4.05444	4.21568	4.12513	3.9585	4.0428	4.09751	4.09119	4.20544	4.44452	4.28973	4.26834	4.21356	4.02983	3.85102	3.96815
1553987_at	6.33915	6.847	6.87345	6.7983	7.42466	7.23676	6.57053	7.01104	7.02038	6.41211	6.54546	6.8306	6.679	7.04621	6.90814	6.77279	6.40569	6.78539	7.04075	6.56848	6.8893	6.20655	6.54683	7.74071	6.73213	6.56586	7.18045	6.67216	6.64512
1553989_a_at	4.64817	4.72611	4.6918	4.25185	4.52164	4.51662	4.55674	4.22	4.86172	4.67041	4.39506	4.56276	4.12806	4.44587	4.38979	4.18475	4.36612	4.6876	4.64946	4.72224	4.96651	4.56812	5.12139	4.77907	4.90118	4.88989	4.39463	4.45149	5.05706
1553990_at	4.69206	4.45393	4.75088	4.81587	4.58746	4.68358	5.02744	4.36005	4.50619	4.7391	4.64779	4.58059	4.65154	4.53902	4.76387	4.84363	4.78923	4.83298	4.61988	4.68463	4.55056	4.69902	5.32478	4.5227	4.53573	4.80178	4.40609	4.21188	4.7604
1553991_s_at	4.01803	4.2565	4.07284	3.92136	4.40617	4.29015	4.03365	4.03539	4.27799	3.97897	4.23767	4.1872	4.25637	4.21992	3.86756	3.88295	3.81624	4.05312	3.94169	3.91608	3.97619	3.89861	4.03072	4.22736	4.11713	3.8813	4.0698	4.08196	3.76761
1553992_s_at	5.5332	5.40736	5.67176	5.60931	5.66516	5.67864	5.38287	5.81791	5.58948	5.50627	5.31789	5.6871	5.80881	5.70348	5.88762	5.60931	5.99331	5.7021	5.65567	5.17907	5.3531	5.37304	5.42917	5.87532	5.77259	5.42795	5.2912	5.83904	5.21703
1553993_s_at	7.80156	7.99469	7.61913	7.93207	7.18049	7.61385	7.59212	7.82211	7.83741	7.04983	7.13752	7.50575	7.50623	6.84232	7.45975	7.15593	7.42096	7.43622	7.17603	7.18072	7.1409	6.84469	7.29239	6.89827	7.85189	6.49844	7.57947	6.92504	7.38813
1553994_at	5.46604	6.04253	5.22154	5.02396	6.10969	5.84068	5.26628	5.13244	5.44609	5.17058	5.28925	5.74741	5.57874	5.04235	5.1169	5.02952	5.23642	5.73295	6.81358	5.64753	6.2411	5.03428	4.98876	6.92096	5.7703	5.29341	6.08591	5.5214	5.53679
1553995_a_at	5.98345	6.10985	5.61481	5.79749	6.57029	6.61548	5.30721	5.72358	5.76727	5.5052	5.72138	6.31785	6.43777	5.34069	5.03395	5.68936	5.3713	5.97001	7.0414	6.00374	6.39432	4.95793	5.57331	7.28571	5.94884	5.2972	6.64313	5.98345	6.30141
1553997_a_at	5.06509	4.98221	4.94487	4.76389	4.63471	4.9496	4.72211	4.57328	4.75806	4.80291	4.82	4.71314	4.35719	5.22794	4.40796	4.96231	4.7962	4.80661	4.45784	4.82559	4.78725	5.05833	5.24662	4.68351	4.8045	4.68978	4.61641	4.70398	4.61998
1553998_at	3.86348	3.62351	3.57657	3.35351	3.44584	3.449	3.69629	3.44895	3.87057	3.67715	3.60279	3.45556	3.53115	3.63847	3.63768	3.68861	3.55782	3.66379	3.54127	3.36175	3.48821	3.57033	3.90753	3.64248	3.56072	3.53409	3.4464	3.3857	3.71524
1554001_at	3.51692	3.70427	3.48344	3.64289	3.84131	3.71704	3.67361	3.63028	3.72894	3.41997	3.59192	3.62386	3.60896	3.29983	3.61828	3.73032	3.5941	3.41794	3.81948	3.62225	3.62506	3.63426	3.39022	3.3692	3.65639	3.53027	3.97102	3.81871	3.74518
1554003_at	6.18934	6.21191	6.32674	6.02032	6.44035	6.21574	6.27238	6.25025	6.20378	6.06775	6.1698	6.34134	6.41465	6.02544	6.19729	6.10445	6.02955	6.78282	6.84379	6.02748	6.20923	6.55063	6.05981	6.05075	6.99406	6.84435	6.31694	6.05006	6.26433
1554004_a_at	4.83646	5.39657	5.54502	5.18643	5.7011	5.31907	5.44139	5.42337	5.49708	5.07391	5.34809	5.32369	5.30194	5.03486	4.86549	5.05351	5.84181	5.93911	5.94877	5.36613	5.35216	5.32494	5.49834	5.3623	5.48071	5.45448	5.36869	5.36613	5.38892
1554006_a_at	4.46377	4.2846	4.32617	4.26377	4.25177	4.4415	4.35367	4.14313	4.44651	4.35911	4.17965	4.24341	4.25283	4.10792	4.04684	4.04874	4.203	4.38198	3.97412	4.22517	4.06067	4.52322	4.4924	4.24341	4.50223	4.09001	4.04876	3.95076	4.49895
1554007_at	7.08101	7.49261	7.42599	7.19054	7.85169	7.84182	7.5472	7.44347	7.51656	7.22934	7.09939	7.95573	7.94051	7.82032	7.35687	7.17875	7.43341	7.57974	8.73952	8.10469	8.49604	8.0852	7.43271	8.07722	7.75042	8.17858	7.9388	8.24906	8.42784
1554008_at	7.65313	7.95848	8.14187	8.32846	7.47265	7.58743	7.89047	7.62649	7.51371	7.37984	7.66032	7.46306	7.60762	7.64051	7.48319	7.7823	7.24945	7.44757	8.08313	7.89359	7.98439	7.56632	7.92855	7.49061	8.0172	8.01068	8.10046	7.97227	7.77222
1554010_at	5.44809	5.8396	5.93948	5.66213	5.72319	5.75444	5.47832	5.05885	5.58711	5.31596	5.66328	5.62703	5.60933	5.18502	5.26282	5.49734	5.26917	5.66767	6.2284	5.52751	5.62051	4.95883	5.56564	5.95885	5.84323	5.40338	5.87213	5.43962	5.79825
1554012_at	3.44214	3.53756	4.01148	3.86024	4.80361	4.09899	3.30836	3.21119	3.20634	3.07371	3.36556	3.18617	3.34961	3.64853	3.57043	3.39383	3.31677	3.0853	3.52519	3.35806	3.61161	3.13763	3.08433	3.4335	3.28743	3.08305	3.72563	2.97811	3.16823
1554014_at	4.30066	4.48499	4.29308	4.18313	4.69121	4.32885	4.1549	4.49527	4.338	3.71672	4.11129	4.44823	4.36606	4.40084	4.76856	4.44824	4.53436	4.55315	4.43832	4.56825	4.67941	4.23056	3.97764	4.53339	5.07718	4.5073	4.99353	4.54795	4.27032
1554015_a_at	4.61025	4.69776	4.80065	4.42672	5.06939	4.705	4.3492	4.60965	4.66821	4.62409	4.26547	4.50595	4.60531	4.60628	4.66821	4.44496	4.21698	4.72382	4.73147	4.66821	4.72068	4.83751	4.85162	4.70962	4.66821	4.797	5.11154	4.91049	4.57013
1554016_a_at	6.58712	6.59478	6.85801	6.91631	5.99818	6.1331	6.3706	6.5371	6.47435	6.58398	6.65566	6.19998	6.28835	6.6816	6.61162	6.6119	6.40907	6.96171	7.11762	6.38871	6.55548	6.55121	6.88378	6.1395	6.75759	6.29361	6.57422	6.63336	6.94133
1554017_at	4.36058	4.41803	4.43317	4.32783	4.49677	4.4387	4.95741	4.31219	4.79831	4.75645	4.7348	4.25089	4.34449	4.47256	4.334	4.29448	4.30816	4.66605	4.35227	4.3594	4.19894	4.44896	4.68527	4.43111	4.68471	4.43317	4.15991	4.55224	4.35493
1554018_at	6.27751	6.83337	6.09153	5.80195	7.32169	6.93027	4.03972	6.37877	6.54265	5.00577	5.49191	6.21444	6.00639	5.84855	5.91333	5.91583	4.96032	5.53652	6.29806	5.9554	6.22384	4.58135	4.92009	6.91832	5.27641	5.8799	6.50004	5.72009	5.25671
1554019_s_at	3.56395	3.30194	3.45158	3.68498	3.47139	3.4104	3.3221	3.29853	3.36259	3.29302	3.40785	3.565	3.37034	3.28735	3.17334	3.59347	3.33254	3.54026	3.4104	3.4104	3.51012	3.36348	3.40903	3.58488	3.29073	3.33865	3.59476	3.44324	3.2037
1554020_at	4.2413	4.71094	4.31046	4.10721	3.91686	3.96355	4.37246	3.75802	4.00664	3.78429	4.06393	4.02071	4.16284	4.18855	4.24719	4.6233	3.97898	4.24165	5.1032	4.9268	5.15656	4.43298	4.38825	4.37358	4.81032	4.55296	5.2521	4.21188	4.26745
1554021_a_at	7.38965	7.6568	7.63528	7.67886	7.67484	7.81004	7.32359	7.64892	7.67484	7.53647	7.61979	7.90011	7.89272	7.67581	7.56209	7.81642	7.53182	7.80101	8.03571	7.64316	7.58347	7.30164	6.87446	7.99191	8.0459	8.00929	7.5271	7.88104	7.43183
1554022_at	3.64769	3.52603	3.59147	3.49525	3.46394	3.58398	3.86742	3.59147	3.83117	3.72526	3.38728	3.42908	3.48549	3.57856	3.36301	3.44694	3.37896	3.77635	3.487	3.68205	3.37429	4.23922	3.73815	3.43805	3.76037	3.46878	3.51399	3.58772	3.59147
1554023_s_at	5.10852	4.79659	5.10921	4.84183	4.99817	5.03388	4.94756	4.96391	5.27216	5.10691	5.16986	4.99817	4.79714	5.23657	4.49621	4.8825	5.0694	5.10908	4.9921	5.30347	4.93303	4.91379	5.65216	4.97513	5.01531	4.89405	5.01204	4.73923	4.99817
1554026_a_at	3.65929	3.77022	3.70061	3.76857	3.70204	3.53875	4.1412	3.69321	3.96299	4.1385	3.84664	3.5672	3.67947	3.78989	3.99312	4.26191	3.79741	3.89062	3.55521	3.93955	3.65042	3.76097	4.11319	3.80516	4.04157	3.45174	4.14031	3.68002	3.59992
1554027_a_at	3.4487	3.44261	3.38888	3.31215	3.11086	3.13784	3.40872	3.32556	3.35671	3.35938	3.41216	3.4109	3.45521	3.36816	3.33953	3.50916	3.40259	3.16188	3.41256	3.30657	3.57398	3.33953	3.23265	3.22584	3.20967	3.48726	3.16852	3.75316	3.28687
1554029_a_at	3.40666	3.63295	3.85388	3.88432	3.83516	3.81145	3.42887	3.50623	3.55206	3.49427	3.52079	3.68594	3.49405	3.45845	3.34705	3.66959	3.52838	3.60603	4.19468	3.7493	4.0779	3.43892	3.5999	4.37273	3.58978	3.29278	4.23304	3.94796	3.74848
1554030_at	4.60946	4.751	4.47397	4.52038	4.22549	4.61634	3.94381	4.55695	4.39565	4.30688	4.42224	4.19646	4.16696	4.63353	4.25545	4.03441	4.54866	4.21711	4.19566	4.52513	4.54952	4.37726	4.54866	4.47924	4.30322	4.27549	4.46222	4.28294	4.19171
1554032_at	3.45758	3.43255	3.47599	3.43687	3.29358	3.40275	3.45761	3.39159	3.37425	3.52361	3.48486	3.33346	3.25148	3.50581	3.55515	3.45687	3.26573	3.4859	3.43255	3.47708	3.43233	3.59264	3.75144	3.43255	3.5621	3.36747	3.49263	3.18632	3.3924
1554033_at	4.31781	4.05104	4.0357	4.20948	4.21997	3.9517	4.19299	4.29573	4.29147	4.41324	4.30844	4.41142	4.14305	4.29796	3.98609	4.13839	4.19664	4.19541	4.138	4.17296	4.08792	4.41414	4.25334	4.17544	4.21997	4.24363	3.90673	4.28568	4.46444
1554034_a_at	3.18914	3.1538	3.11052	3.27595	3.24539	3.19822	3.20617	3.14108	3.49123	3.45731	3.08675	3.33421	3.32837	3.46921	3.35842	3.08027	3.24198	3.1635	3.3438	3.24272	3.25656	3.23945	3.39561	3.21437	3.22829	3.47096	3.32693	3.2409	3.18552
1554036_at	3.31729	3.3881	3.5864	3.70457	3.57375	3.43292	3.51636	3.8099	3.48387	3.36183	3.51804	3.56597	3.64905	3.33675	3.82246	3.67339	3.51636	3.24926	3.76818	3.50399	3.3802	3.51636	3.52238	3.51089	3.09094	3.2088	3.47039	3.75961	3.50201
1554037_a_at	3.25018	3.50356	3.25873	3.40425	3.43456	3.4183	3.42475	3.53497	3.28068	3.52935	3.4846	3.35083	3.50863	3.21602	3.47511	3.12283	3.4183	3.26886	3.53746	3.5291	3.30056	4.22625	3.39961	3.54192	3.4183	3.4446	3.51091	3.32304	3.32304
1554038_at	4.74443	4.93591	4.92758	4.74881	4.86565	4.77384	5.01604	4.80785	4.91703	5.04019	5.07944	4.77507	4.66289	5.06262	4.43842	4.74623	4.62521	4.84759	4.83337	4.68214	4.79338	4.81978	4.88356	5.01071	4.88763	4.8224	4.82092	4.65734	4.74556
1554039_at	6.82749	6.96061	7.05046	6.91138	6.62215	6.94889	6.80762	6.82185	7.24262	7.14329	6.93941	6.8593	6.89634	7.15161	6.55585	6.80003	6.35978	7.06806	6.82628	7.04124	6.90377	7.5352	7.36106	6.73652	7.3273	7.27922	6.97389	6.87044	6.82779
1554041_at	3.8375	4.12286	4.00305	3.77525	3.73634	3.96491	4.36044	4.36141	3.98415	4.31238	4.11892	3.94361	4.12595	4.01254	4.11487	3.84467	3.97044	3.89128	3.94836	3.97955	3.74037	4.75129	3.66404	3.99736	3.80094	3.86561	3.98415	3.65929	4.30374
1554042_s_at	4.50281	4.15549	4.46605	4.11883	4.27007	4.42128	4.19468	4.11516	4.52496	4.76824	4.34591	4.2608	4.32379	4.27465	4.13599	4.09694	3.85422	4.277	4.34088	4.29384	4.47687	4.63491	4.22692	4.23202	4.27063	4.35228	4.08014	4.04595	4.27137
1554043_a_at	5.0039	5.57656	5.11235	5.23655	4.98031	5.15881	4.68374	4.9168	5.28259	4.82495	5.04302	4.94594	4.95823	4.95279	4.93291	4.92205	4.8735	4.80412	4.8469	5.29568	5.2743	4.58507	5.56237	5.06344	5.55762	5.14313	5.13306	4.87603	4.8858
1554044_a_at	4.5974	4.4804	4.66203	4.43842	4.37173	4.44202	4.39574	4.33653	4.66236	4.63982	4.73399	4.3872	4.20431	4.4804	4.17821	4.05878	4.26263	4.73598	4.33653	4.51793	4.60935	4.6948	4.88356	4.48076	4.78851	4.44124	5.82538	4.41491	4.41935
1554045_at	3.61581	3.77206	3.80657	3.47989	3.69505	3.64062	3.6791	3.95985	3.79741	3.50952	3.99034	3.59983	3.63016	3.84279	3.7857	3.70534	3.86446	3.51079	3.79034	3.70684	3.7892	3.83893	3.75114	3.80566	3.73815	3.90648	3.87901	3.61048	3.67811
1554047_at	3.22401	3.23873	3.00759	3.34488	3.13059	3.0775	3.31951	3.26866	2.99877	3.12313	3.18584	3.24455	3.13059	3.37888	3.30544	3.1943	2.78209	3.18584	3.22154	3.22202	3.05136	3.15301	3.15333	3.19529	3.18166	3.23873	3.37027	3.01417	3.29758
1554049_s_at	4.17401	3.9831	3.83329	4.11184	4.10772	3.97166	3.94661	3.87588	4.109	4.12478	4.19822	3.87259	3.97484	3.92344	3.75561	4.06972	3.79744	4.15556	3.93333	3.81986	3.9831	4.04482	4.33178	3.9831	4.1356	3.94376	3.91821	4.02665	3.9384
1554050_at	6.81334	7.13979	6.62508	6.65735	6.89849	6.81334	6.70702	6.57166	7.10564	7.23018	6.9039	6.75424	6.81334	7.02412	6.82897	6.48005	6.89397	6.85087	6.25386	6.90951	6.81334	6.58526	7.40061	6.50419	6.92406	6.8581	6.65849	6.34452	6.63462
1554052_at	4.0998	3.97476	4.11953	3.97174	4.00645	4.05982	3.94778	4.18566	3.98476	4.09509	4.11403	3.69528	4.03055	4.46248	3.78977	3.99069	3.87734	3.83376	4.03055	3.94686	4.02351	4.03055	4.26824	4.07662	3.87228	3.99308	4.04128	4.36747	4.33348
1554053_at	4.17949	3.95863	3.81438	3.92158	4.18086	4.01881	3.9831	3.91745	3.84127	3.65527	3.73608	4.025	4.12725	4.03023	4.23701	3.85532	3.82072	3.43188	4.61907	4.04941	4.13454	3.96092	3.9568	4.2182	3.85235	3.8859	4.24515	3.7646	4.24519
1554057_at	5.12032	5.21469	5.71742	5.61912	5.47636	5.47178	5.54882	5.22001	5.28551	5.26856	5.06775	5.57702	5.50383	5.54251	5.40208	5.40208	4.79472	5.56429	5.64247	5.19216	5.33651	5.6188	5.6302	5.67356	5.74233	5.14755	5.34442	5.40024	5.51214
1554059_at	5.00087	4.73355	4.65248	4.59745	4.491	4.79322	4.44023	4.50047	4.75047	4.54178	4.57673	4.75023	4.41609	4.86003	4.67573	4.60755	4.75662	4.78071	4.69358	4.87741	4.73355	4.57752	5.78443	4.99392	5.25937	4.76536	4.66114	4.57609	4.58909
1554060_s_at	3.89973	4.14848	4.06718	4.35607	4.41342	4.17858	4.27516	4.2123	4.10924	4.03984	4.32645	4.53788	4.34042	4.12876	4.24035	3.57799	4.19514	4.20444	4.39463	4.18632	4.18068	4.11563	4.32238	4.26511	4.23956	4.51188	3.99643	4.5857	4.06855
1554062_at	7.04209	7.54865	6.18576	6.11169	7.59465	7.49831	6.03828	6.5064	6.14448	5.52568	6.0716	7.34859	7.31246	6.58076	6.1485	5.72815	7.1539	7.4743	7.70531	7.61014	7.8828	4.86786	5.28848	7.77164	6.9813	5.23818	7.42881	6.39976	7.11181
1554063_at	4.35244	4.70211	4.48018	4.44247	4.36042	4.35211	5.00754	4.41149	4.4823	4.53771	4.56146	4.31088	4.70355	4.39489	4.72115	4.09032	4.43505	4.56146	4.7676	4.54024	4.53771	4.53771	4.7506	4.64861	4.75042	4.27375	4.56866	4.50385	4.67851
1554065_at	4.99808	4.59152	4.6992	4.55768	4.57972	4.69317	4.57828	4.69012	4.68618	4.92499	4.88215	4.3872	4.40619	4.72139	4.67176	4.40619	4.80732	4.67066	4.6129	4.87326	4.7531	4.87566	4.79974	4.75692	4.75007	4.7635	4.69017	4.51867	5.02167
1554067_at	4.01986	4.3712	4.49849	4.02862	4.67445	4.60763	3.38827	4.06929	4.23334	3.86495	4.15339	3.97645	3.57572	3.58159	4.02109	4.31932	3.77997	4.41798	5.20992	3.90652	4.13295	3.34726	3.90933	4.51861	4.89882	3.97031	4.92253	4.3201	4.07562
1554068_s_at	3.67788	3.54619	3.7564	3.50027	3.88917	3.58398	3.79996	3.70757	3.69255	3.62476	3.28815	3.61024	3.60019	3.60392	3.62644	3.72759	3.58435	3.47243	3.62644	3.60173	3.50149	3.43456	3.69779	3.57208	3.74036	3.61787	3.74989	3.69309	3.53359
1554069_at	5.83827	5.6263	5.49979	5.42301	5.53403	5.6263	5.56109	5.4983	5.76171	5.81018	5.76098	5.39821	5.48784	5.68481	5.37344	5.3015	5.65012	5.8497	5.52199	5.58441	5.56722	5.88763	5.98171	5.84629	5.71563	5.78855	5.6263	5.75239	5.56922
1554071_at	3.05631	2.98086	2.85167	2.87319	3.07359	2.99457	3.02646	3.09953	3.00398	3.00335	3.01864	3.00446	2.91033	3.27303	2.8978	3.01044	2.99458	3.06607	2.87949	3.06483	3.03043	3.07033	3.0587	3.11687	3.09783	2.86572	3.00398	2.93247	2.99086
1554072_s_at	2.98068	2.94258	2.84556	2.78428	2.8448	2.82413	2.78763	2.79692	2.85225	2.75174	2.86835	2.74898	2.84318	2.93566	2.92427	2.83586	3.00339	2.89552	2.85391	2.94212	2.98714	2.74177	2.972	2.7726	2.83971	2.78412	2.84556	2.76495	2.84901
1554074_s_at	5.02318	4.948	5.04775	4.76397	4.9368	4.94954	5.04744	4.9368	5.35394	5.07836	5.02756	5.10292	4.72745	5.20582	4.9368	4.68441	4.99975	4.98672	4.8337	4.92442	4.71562	5.22825	5.30787	4.84541	4.93811	4.67389	4.70226	4.57281	4.96252
1554076_s_at	5.0399	5.13998	5.13998	5.21048	5.17576	5.10903	4.84939	5.10317	5.13998	5.06367	5.33815	4.97421	5.11344	5.05509	5.04279	5.02937	4.82096	5.11236	5.15178	5.33093	5.31644	4.87084	5.3315	5.68678	5.51593	5.12795	5.51526	5.17905	5.0471
1554077_a_at	5.55409	5.61775	5.76298	5.84729	5.91136	5.66364	5.57699	5.60939	5.65024	5.89012	5.77629	5.51288	5.61775	5.04007	5.57889	5.38873	5.54839	5.8447	5.4299	5.59861	5.04687	5.60517	5.72496	5.76185	5.57149	5.65979	5.54205	5.7353	6.18602
1554078_s_at	7.80879	8.05672	8.14508	8.14229	8.05972	8.0892	8.25648	8.03746	8.09836	8.09771	8.12851	8.10921	8.33874	8.22358	7.67349	7.75391	8.17621	8.21548	8.7284	8.07017	8.2953	8.05368	7.60449	8.46075	8.53302	7.80966	8.27984	8.22225	8.55877
1554079_at	7.7143	7.89649	7.63016	7.95791	7.62241	7.4565	7.03903	8.14015	7.98866	7.85538	7.86787	7.63906	7.74091	6.44714	7.7321	7.4391	7.56891	7.63058	7.70959	8.29611	8.40333	7.28927	7.53491	8.02397	7.16545	7.5656	7.11001	7.44322	8.05779
1554080_at	3.99174	4.64628	4.4712	4.47117	4.88315	4.58909	3.38779	4.03809	4.33106	4.03149	4.27621	4.21455	3.94629	4.41799	3.98165	4.30784	3.89881	4.53621	5.39023	4.56225	4.89574	3.56439	4.01075	5.61151	4.78907	4.43526	4.88781	4.27637	4.42377
1554082_a_at	5.63403	5.61726	5.71223	5.53072	5.87291	5.6721	5.59995	5.45012	5.45497	5.05109	5.61743	5.36109	5.56061	5.3703	5.23812	4.64861	5.42526	5.4979	5.63383	5.32227	5.69602	5.19812	5.52598	5.65008	5.63916	5.27986	5.91933	6.22316	5.25173
1554084_a_at	5.74283	5.96832	5.88243	5.75926	6.18795	5.9963	5.53367	5.75325	5.71506	5.96108	6.01711	6.00054	5.83454	5.88869	5.37953	5.47021	5.87121	5.82589	6.08506	5.74727	5.85828	5.70816	6.01055	5.68289	6.09125	5.56398	5.79248	6.01017	5.69621
1554085_at	4.75758	4.78704	5.1385	5.07784	4.64502	5.21037	4.8409	4.7701	4.98802	4.62923	4.62362	4.87047	5.07043	5.03424	5.0297	4.79037	5.20294	4.8418	5.08426	4.72668	4.64502	4.81859	4.79784	4.92856	4.78689	4.74635	4.8258	5.2686	4.93202
1554086_at	3.56708	3.92182	3.69548	3.54406	3.73452	3.72587	3.46412	3.52519	3.63877	3.58741	3.9713	3.34124	3.46885	3.86269	3.44209	3.39583	3.52519	3.50089	3.18014	3.44975	3.53241	3.49012	3.46511	3.46408	3.73452	3.31723	3.46214	3.09177	3.43487
1554089_s_at	8.85801	8.85026	8.75372	8.51305	9.17636	8.93912	9.22461	9.08482	8.89884	8.99295	8.78679	9.24414	9.16159	9.16667	8.80637	9.05597	9.67324	9.37063	10.0989	9.60883	9.79925	9.84498	9.72045	10.076	9.33025	9.49207	9.57657	9.78892	9.73295
1554091_a_at	6.16682	6.0816	6.04474	5.81585	6.2141	6.2812	6.0959	5.61663	6.4838	6.08591	6.00711	6.02737	5.695	6.09598	5.73539	5.52194	6.08745	6.02111	6.02068	6.08715	5.90854	5.92131	6.76851	6.15672	5.91623	6.07183	6.0364	5.82562	6.02068
1554093_a_at	7.02538	7.13613	7.05751	7.3596	7.53032	7.47789	7.40024	7.10891	7.07163	6.98349	7.32619	7.47834	7.32619	7.43964	7.07925	7.34789	7.14819	7.25683	7.88157	7.17913	7.33506	7.11882	7.29693	7.48745	7.11637	7.32619	7.8262	7.53505	7.65901
1554094_at	4.34591	4.27342	4.46969	4.24379	4.2904	4.31019	4.34591	4.07821	4.25247	4.54208	4.27743	4.20974	4.09645	4.64774	4.52283	4.5241	4.2616	4.89779	4.10077	4.36445	4.25096	4.60757	4.80236	4.34154	4.54102	4.31641	4.13951	4.26152	4.44652
1554095_at	3.75536	3.92377	3.97633	3.85198	3.98239	3.88083	3.81075	4.03514	3.95494	3.64303	3.81966	3.65241	3.81966	3.90315	3.82897	3.76653	4.02344	3.92957	3.5756	3.72497	3.71202	3.68767	3.75985	3.81966	4.16554	3.8013	3.82249	3.61131	3.78062
1554096_a_at	2.90173	2.88576	3.09014	3.09508	3.38226	3.14256	3.25351	3.34224	2.83585	3.16616	3.08366	3.08366	3.07447	3.05985	3.0388	3.00572	3.03383	3.18024	3.17051	3.03345	3.24588	3.12271	2.96146	3.03456	2.92151	3.09226	3.16455	3.07895	3.10293
1554097_a_at	4.30443	4.27384	3.9564	3.90219	3.93163	3.98784	4.43097	3.92737	4.19313	4.07609	3.88275	3.986	3.90962	4.47872	3.97075	4.40046	3.76703	3.95984	4.0359	3.94715	3.96483	3.9768	4.26473	4.13659	4.14132	4.03514	4.24515	4.00192	4.10697
1554098_at	3.12792	3.16678	3.04183	3.13238	3.05454	3.09964	3.16125	2.73062	2.99633	2.83945	3.03043	2.92678	2.91513	3.04313	2.76534	2.94721	2.91074	3.23159	3.11645	2.97944	3.03043	2.83067	3.17039	3.21142	3.05583	2.89873	3.14663	3.02319	2.90746
1554099_a_at	4.9121	5.01467	4.72905	4.80409	4.99448	4.82277	4.85305	4.34144	4.8244	4.62614	5.03542	4.73647	4.84719	4.91617	4.40456	4.80028	4.80816	5.40049	4.94637	4.77834	4.82277	4.1679	5.39687	5.4027	5.11268	4.54158	4.5722	4.67397	4.64114
1554101_a_at	4.293	3.86593	4.08083	4.39113	4.07636	4.2417	4.49559	4.00522	4.14436	4.81899	4.23041	3.94124	4.48746	4.10544	4.0037	4.03132	4.1497	4.14804	4.07987	4.07636	3.85827	4.35553	4.5325	4.13967	3.81683	3.66913	3.79335	4.11414	3.86623
1554102_a_at	4.40631	4.71668	4.59983	4.48609	4.86595	4.81531	4.50662	4.4477	4.54608	4.63391	4.64386	4.63176	4.57523	4.763	4.47592	4.40631	4.36014	4.62214	4.62214	4.47889	4.41854	4.98613	4.613	4.94457	4.91173	4.7064	4.79956	4.15022	4.7585
1554103_at	4.41571	4.55031	4.45127	4.48232	4.39132	4.50061	4.76441	4.45258	4.62338	4.36692	4.46509	4.57481	4.51859	4.44587	4.54367	4.48735	4.52569	4.24749	4.28041	4.45161	4.42034	4.88581	4.74583	4.50061	4.93702	4.61628	4.37684	4.4145	4.55125
1554105_at	5.5785	6.19198	5.81249	5.95448	6.2023	6.24154	4.97763	5.53263	5.80396	5.58682	5.95663	5.97096	5.8795	5.59657	5.50454	5.81673	5.80185	5.92989	6.54478	5.79765	6.16703	5.13464	5.832	6.25168	5.85444	5.82665	6.56552	5.48002	6.19014
1554106_at	6.64763	7.53433	6.79124	6.83323	7.23785	7.23348	6.51102	6.23684	6.24645	6.913	7.0696	7.19176	7.15141	6.74139	6.43339	6.6458	7.19772	7.48832	6.7473	7.775	7.97467	7.16577	6.20987	6.13578	8.31595	8.3511	7.256	6.97327	5.9179
1554108_at	3.29394	3.2908	3.10818	3.0905	3.15539	3.38281	3.01281	3.04581	3.02253	2.99473	3.02964	3.1682	2.90076	3.03879	3.0624	3.11916	3.13962	3.16166	3.49419	2.99615	3.27069	2.94616	2.86003	3.22997	3.30853	3.70431	3.13151	2.99131	2.95433
1554110_at	4.63039	4.26591	4.15857	4.43467	3.88917	3.6622	4.00522	4.4252	4.28356	3.86234	3.99392	3.87718	3.95934	4.00522	4.43056	4.12764	3.94203	3.92574	3.67468	3.91592	3.97224	4.65135	3.81285	3.95934	3.73815	4.16095	4.20082	3.91796	3.74641
1554112_a_at	4.25576	4.0071	4.63958	4.27666	4.54959	4.36711	3.74123	4.49517	4.36595	4.60943	4.27459	4.15924	4.17968	4.16492	4.01803	4.1507	4.43223	4.29889	4.36254	4.10856	4.38159	4.268	4.3957	4.79575	4.16133	4.23326	4.30583	4.51189	4.18459
1554113_a_at	4.02076	3.68083	3.80595	3.72513	3.55514	3.69347	4.11022	3.80595	4.10692	3.96755	3.75539	3.83979	3.91296	3.80595	3.7454	3.80455	3.56538	3.98731	3.57889	3.57054	3.7199	4.25571	3.90933	3.70052	3.65301	4.15698	3.50156	3.6317	3.98687
1554114_s_at	3.10594	3.18805	3.05079	3.42991	3.05875	3.26151	3.43062	3.29333	3.25385	3.18716	3.09426	3.17879	3.34684	3.26953	3.25029	3.15688	3.34039	3.45	3.14327	3.2155	2.75222	3.44562	3.37503	3.15862	3.35386	3.38772	3.25722	3.25029	3.60554
1554115_at	4.77522	4.33546	4.40519	4.29127	4.43167	4.41947	4.10207	4.6932	4.79691	4.95741	4.48342	4.46017	4.39945	4.86878	4.53439	4.64861	4.56415	4.50773	4.33049	4.21585	4.48342	4.42679	4.92146	4.63049	4.63043	4.39753	4.12953	4.34375	4.60137
1554116_s_at	3.93671	3.85244	3.9633	3.62796	3.78261	3.74018	3.75858	3.96813	3.75386	3.75386	3.53785	3.69653	3.70327	3.82314	3.67482	3.58367	3.7596	3.75386	3.66269	3.91592	3.66178	4.01042	3.89566	3.77939	3.7806	3.75386	3.55784	3.65309	3.58703
1554117_at	6.21922	5.83054	5.95371	5.66399	5.53192	5.69	5.81339	5.7867	5.90335	6.02575	5.89834	5.79942	5.83573	5.89319	5.80735	5.72319	5.58542	5.85931	5.54444	5.9372	5.68193	6.62328	6.06659	5.79942	5.85146	5.99589	5.70117	5.71786	5.7158
1554119_at	4.16334	4.08265	3.9427	4.01418	3.90435	4.08265	4.16507	4.17457	4.16591	4.23114	4.30899	4.09816	4.08265	4.36231	4.15071	4.10595	3.98416	3.98347	3.97779	3.99212	4.08083	4.2561	4.09457	3.96487	3.8711	3.94719	4.08265	4.00192	4.1679
1554121_at	3.30072	3.39461	3.32877	3.3222	3.37414	3.36059	3.44457	3.39298	3.36758	3.31511	3.61638	3.15215	3.5385	3.74988	3.50326	3.4827	3.50311	3.40666	3.30387	3.48628	3.10173	3.53657	3.40005	3.27855	3.51108	3.50319	3.38523	3.21456	3.49088
1554122_a_at	3.55228	3.50881	3.65304	3.86293	3.64236	3.45247	3.89819	3.1514	3.48114	3.40013	3.69583	3.71217	3.63474	3.60973	3.86511	3.89585	3.38984	3.78967	3.56279	3.47522	3.62301	3.56908	3.61533	3.51659	4.06111	4.06609	3.64978	3.47453	3.40825
1554125_a_at	3.32006	3.24913	3.34542	3.32225	3.37091	3.44411	3.49986	3.47943	3.3401	3.31849	3.21753	3.51224	3.52168	3.15456	3.41707	3.40895	3.57456	3.23832	3.35857	3.35853	3.46794	3.74123	3.36425	3.34934	3.4363	3.19789	3.2997	3.53675	3.61229
1554126_at	7.88926	7.7247	7.7079	7.43588	7.97044	7.71997	7.376	7.84076	7.79803	8.2555	8.08495	8.09464	7.8443	7.74588	7.21758	7.13678	8.35849	7.9874	7.95491	8.46612	8.29961	8.76317	8.71153	8.18824	7.45305	8.18617	7.75633	8.24653	8.40692
1554127_s_at	7.35008	6.97944	7.40745	6.69408	7.73394	7.14262	6.94046	7.37902	6.72299	7.70144	7.65383	7.82101	7.73904	6.77875	6.67725	6.78907	8.1777	7.83852	7.81248	8.29891	8.26621	8.30227	8.03051	8.16228	7.30652	7.93342	7.33724	7.95601	8.28458
1554128_at	4.9715	4.82635	4.83912	4.75938	4.84542	4.73241	5.56236	5.42653	4.91936	5.19743	5.03513	5.00886	5.442	4.67714	4.89607	5.00515	5.41659	4.7681	5.00765	5.00765	4.86825	5.6465	5.07563	5.01143	4.79865	4.67127	4.69538	5.15822	5.3748
1554129_a_at	5.18209	4.96824	5.16791	5.35879	4.8155	5.00516	5.39719	5.38227	5.34152	5.13795	5.16365	5.31276	5.42551	5.32707	5.22362	5.44482	5.11027	4.96146	5.00409	5.17821	4.88044	5.90568	5.4624	4.91005	4.98662	5.50769	4.80582	5.22028	4.99626
1554131_at	2.85879	2.98231	2.9422	2.79864	2.93807	2.91035	3.0406	2.91878	2.92725	2.8328	3.0289	2.79253	2.94731	3.06302	2.98207	2.91035	2.85304	3.09973	2.90949	2.85769	2.92861	3.04221	2.96984	2.95911	2.9884	2.99801	3.03479	2.91164	2.88085
1554132_a_at	4.27096	4.68098	4.1791	4.0901	4.26668	4.35738	3.7841	4.0467	3.97574	4.19565	4.05028	3.97439	4.06261	3.99233	4.10777	3.82527	4.30219	4.02044	3.97032	4.32243	4.58879	4.1507	4.07736	4.17889	4.1507	4.00645	4.73822	4.08923	3.99041
1554133_at	2.93034	2.93555	2.90816	2.8576	2.92369	2.89864	2.90615	2.95269	2.83591	3.00003	2.97264	2.9048	2.90816	3.1419	2.90884	2.80151	2.91417	2.93078	2.83585	2.79096	2.9568	3.03809	2.87803	2.74371	2.90816	3.12888	2.91037	3.12601	2.91238
1554140_at	3.45936	3.52819	3.46812	3.21784	3.65409	3.74472	3.34055	3.49235	3.33005	3.23482	3.28614	3.36938	3.39534	3.58981	3.30544	3.41179	3.5867	3.40666	3.39219	3.23092	3.45825	3.40317	3.41525	3.46952	3.40666	3.40666	3.53593	3.37621	3.24485
1554141_s_at	3.73937	3.80687	3.77224	3.76201	3.89911	3.85012	3.69643	3.45253	3.76918	3.59577	3.78241	3.85715	3.7474	3.75786	3.69819	3.77224	3.76221	3.63519	3.77224	3.69355	3.43244	3.94165	3.86988	3.8941	3.95083	3.73676	3.98284	3.48534	3.90429
1554142_at	2.8283	2.89329	2.93813	2.98958	2.93888	2.91477	3.29074	2.80696	2.93813	2.91423	2.93813	2.88563	2.86516	3.00467	2.9322	3.13635	3.0315	2.93813	2.8649	3.02797	2.8378	2.94914	2.99417	2.87134	2.9542	2.8453	2.94106	3.12888	2.87255
1554143_a_at	3.56969	3.29015	3.44207	3.40131	3.46102	3.41033	3.40131	3.29267	3.44913	3.39878	3.20605	3.45083	3.2686	3.5673	3.27023	3.5282	3.34604	3.55808	3.52519	3.33797	3.56816	3.12617	3.42272	3.48308	3.67468	3.42509	3.56478	3.26202	3.40131
1554145_a_at	5.17978	5.23336	5.36344	5.27046	5.51891	5.38887	4.6599	4.97122	5.11747	5.18693	5.3471	5.31341	5.24991	5.02842	5.38887	5.35528	5.46362	5.94194	6.61437	5.61698	5.6237	5.5052	5.83119	6.16918	5.71273	5.78381	5.50173	5.12383	5.87042
1554147_s_at	3.90342	3.64144	4.02329	3.81707	3.76031	4.11503	3.82662	3.6554	3.62311	3.62051	3.87988	3.8196	3.79829	4.26571	3.88358	3.93613	3.8194	3.82977	4.05201	3.90063	3.83891	3.83891	3.85141	3.91772	4.06543	3.75653	3.92728	3.73045	3.77926
1554148_a_at	5.71909	5.36953	5.97438	5.72319	6.19561	5.56865	5.73845	5.922	4.70242	5.73792	5.64141	5.89965	5.75735	5.09956	5.984	5.93356	5.91286	6.12171	5.66218	6.03169	6.3253	5.84049	5.9412	6.34302	5.74465	6.18986	6.45971	5.988	6.22568
1554149_at	9.15974	9.06424	8.76013	8.61558	8.98337	8.84358	8.58945	8.96183	8.95165	8.6765	8.69171	8.85233	8.65055	9.17428	8.5331	8.80162	9.30019	9.11793	9.23612	9.18162	9.2329	9.07859	9.17257	8.83891	9.15416	8.96183	9.20291	9.09002	8.88267
1554151_at	5.84508	5.74468	5.66186	5.4639	5.68969	5.73728	5.68942	5.5795	5.53898	6.08798	6.07471	5.59121	5.4861	5.93185	5.47103	5.73193	5.54614	5.95417	5.45401	5.78212	5.88885	5.98523	6.3717	5.9452	5.76447	5.78774	6.04667	5.71698	5.72319
1554152_a_at	3.92674	4.01284	4.10538	4.16468	3.89031	3.94629	3.9814	3.80467	3.76263	3.83354	3.67373	3.86325	4.01783	3.85966	3.81093	3.90173	4.43036	3.84385	4.00489	3.86107	3.92406	4.44706	3.99632	4.09891	3.87494	3.66841	3.95393	3.95288	4.17044
1554153_a_at	5.72408	5.83962	6.17935	5.73042	6.14231	5.69268	5.426	5.53457	5.48231	5.78873	5.81904	5.91489	5.75255	5.91707	5.95297	5.60076	5.88844	5.63974	5.64976	5.64753	5.59929	5.61451	5.46453	5.59557	5.61451	6.00509	5.56469	6.37621	5.61457
1554154_at	6.42586	6.66911	5.83707	6.01166	6.66905	6.6475	6.60501	5.79008	5.9691	6.39476	6.26122	6.21191	5.98266	6.18739	6.62551	6.91233	6.21582	6.31698	6.1584	6.20378	6.39427	5.14416	5.60762	5.45917	6.45663	5.9692	6.36256	5.76818	6.2055
1554155_at	4.00205	4.32358	4.35692	4.22658	4.19552	4.08799	3.68743	3.87261	3.90606	3.90393	3.60767	4.12136	3.90735	3.84186	3.62528	3.80849	3.56687	3.99603	4.55607	4.16445	4.65581	3.81967	3.9893	4.9411	4.64196	4.08453	4.85018	4.30351	4.17269
1554156_a_at	3.13146	3.38105	3.10366	3.37024	3.07364	3.26579	3.79594	3.31541	3.36587	3.28709	3.42911	3.16657	3.26195	3.38907	3.1707	3.17207	3.33387	3.2936	3.19219	3.33485	3.14156	3.24639	3.53007	3.29144	3.21266	3.26459	3.04686	3.16413	3.41702
1554157_a_at	4.30796	4.19751	4.09354	3.92158	3.91206	4.02034	4.06902	4.09354	4.21875	4.40166	4.38199	3.91783	3.82582	4.48239	3.61926	4.01348	3.83755	4.14095	3.78249	4.16338	4.28301	4.16804	4.34938	4.01907	4.35359	3.97383	3.94893	4.13062	3.9447
1554158_at	3.32474	3.52839	3.47798	3.37213	3.42725	3.37091	3.33109	3.37091	3.40401	3.37091	3.29668	3.28461	3.2185	3.46419	3.35136	3.26114	3.50132	3.29463	3.37091	3.45414	3.43233	3.53312	3.34418	3.38475	3.53722	3.29376	3.43109	3.2943	3.48129
1554159_a_at	5.77629	5.96505	6.26162	6.01753	6.12345	6.15515	5.80014	6.12163	6.12379	6.03448	5.98273	6.25332	5.9241	6.23912	5.44145	5.53841	6.16561	5.8834	6.56854	6.25507	6.52967	7.19029	7.09179	6.50421	5.94391	5.96374	6.46404	6.57771	6.27088
1554160_a_at	6.36144	6.00983	5.78459	6.27278	6.28349	6.28856	6.13212	6.21324	6.1438	6.5178	6.11109	6.25069	6.37389	6.40057	6.21351	5.84804	6.19349	6.32482	5.99913	6.18534	6.02068	6.65652	6.26206	6.09849	6.35569	6.43722	6.16712	6.37578	6.49465
1554161_at	3.61382	3.55076	3.73696	3.92727	4.15977	3.57036	3.63445	3.63519	3.50953	3.61556	3.67191	3.68856	3.47514	3.2093	3.91053	4.33753	4.11883	4.24852	3.77317	3.57681	4.07516	3.56027	3.36999	3.42808	4.51451	4.47955	4.00177	3.78416	3.50031
1554163_at	4.5063	4.07226	4.09872	4.1257	4.01606	4.23297	4.29395	4.18205	4.03397	4.46684	4.15648	4.20485	4.22994	4.45362	4.20246	4.37745	4.20246	4.12411	4.16296	4.33802	4.18546	4.82546	4.20246	4.17911	4.2813	4.03514	4.09464	4.12242	4.32694
1554165_at	3.45027	3.30024	3.32541	3.41203	3.28327	3.46474	3.50815	3.70188	3.3925	3.45119	3.3805	3.34371	3.38097	3.27676	3.28743	3.4827	3.46136	3.36742	3.30873	3.35563	3.06852	3.81333	3.40159	3.31639	3.01881	3.39937	3.2808	3.37358	3.56577
1554167_a_at	7.81253	7.84135	7.67845	7.61647	8.00741	8.02345	7.80714	7.93631	7.77593	7.49561	7.41992	7.9219	7.96274	7.79295	6.91384	7.6417	8.02862	8.01556	8.41401	7.87929	8.12903	7.87238	8.40315	8.37996	7.7765	7.62648	8.29171	8.27098	8.4186
1554168_a_at	7.44067	7.59372	7.56832	7.1167	7.36745	7.28953	5.95918	6.76714	6.63076	6.40258	6.79067	7.0902	6.87259	6.14847	6.87028	6.95237	6.24898	6.57448	5.96362	6.76486	6.58945	4.50688	5.20027	6.44222	6.43825	6.20153	7.58765	5.74669	5.58275
1554170_a_at	5.58683	5.43229	5.42526	5.36431	5.46305	5.43033	5.7459	5.5092	5.49658	5.63324	5.56174	5.39593	5.45408	5.45037	5.08491	5.14068	5.45183	5.44274	5.29176	5.54346	5.4858	6.05846	5.87007	5.66094	5.36613	5.409	5.37907	5.46305	5.79283
1554171_at	4.66957	4.93541	4.99966	4.9829	4.87914	4.95142	4.72553	4.99698	4.56646	4.95791	4.95791	5.18402	4.93956	5.12243	4.84424	4.63824	5.05888	4.88897	5.14725	4.64335	5.03752	4.74222	4.87964	5.15734	5.12395	4.54852	5.11925	5.11689	5.20621
1554172_a_at	4.64271	5.06573	4.64861	4.63464	4.76733	4.82968	5.03539	4.87168	4.97102	5.03459	5.01792	4.53866	4.56505	4.79007	4.57724	4.41785	4.88282	4.797	4.797	5.02165	4.65326	4.95678	5.07551	4.88948	4.55184	4.70383	4.66945	4.6998	4.88336
1554173_at	7.10527	6.98284	6.6887	6.67042	6.32374	6.75297	6.6887	6.49496	7.04935	6.82439	6.74108	6.61091	6.51241	7.03989	6.63544	6.45114	6.36845	6.49525	6.57244	6.96715	7.00469	6.78264	7.40155	6.46156	6.96296	6.50489	6.52237	6.6887	6.54983
1554175_at	5.98923	5.73947	5.74877	5.56174	5.67871	5.89639	5.74498	5.68207	5.72319	5.9364	5.72369	5.57822	5.50384	5.6165	5.70322	5.73459	5.47635	5.58091	5.47284	5.70322	5.31035	5.78323	5.66954	5.78923	5.84849	5.78047	5.62108	5.58773	5.80356
1554176_a_at	3.18911	3.07865	3.28889	3.04465	3.43601	3.27088	3.15451	3.18039	3.09839	3.03179	3.45691	3.16837	3.10891	3.10706	3.13918	3.17795	3.11332	3.31722	3.18257	3.18981	3.27359	3.11637	3.20509	3.42538	3.29328	2.99711	3.26449	3.31705	3.2475
1554177_a_at	3.70948	3.72321	3.70245	3.57621	4.11612	3.93494	3.73048	3.68431	3.74241	3.60155	3.78599	3.62445	3.78599	3.67164	3.83272	3.84538	3.63734	3.9748	4.08955	3.72321	3.78599	3.64661	3.8114	3.97983	3.9843	3.72626	4.29202	3.99703	3.70909
1554178_a_at	4.25576	4.58233	4.3836	3.96836	4.60924	4.37107	3.94381	4.2235	4.33971	4.01072	4.04013	4.35623	4.1958	4.27092	4.33437	4.37223	4.26681	4.38662	4.40191	3.97862	4.52656	3.87643	4.03865	3.74591	4.08781	4.20763	4.46863	4.23751	3.946
1554179_s_at	6.00495	5.65626	5.6612	5.55395	5.63306	5.76148	6.22222	6.18368	6.18107	6.33894	6.487	6.10646	6.26562	6.03548	5.22506	5.41811	6.59522	6.47219	6.76308	6.25538	6.34179	7.61207	7.3832	6.4719	6.11351	5.99145	5.54456	7.00883	7.04718
1554181_at	3.98388	4.02072	4.03679	3.75902	3.8991	4.07296	3.8658	4.13378	4.01887	4.1997	4.13208	4.14655	3.91973	3.97011	3.73615	3.81844	4.03897	3.93486	3.96095	4.02072	3.85742	4.55939	4.4053	4.09063	4.3039	4.08921	3.94515	4.18472	4.16453
1554182_at	3.90058	3.51568	3.46646	3.44443	3.6206	3.32469	3.99299	3.67554	3.64576	3.73587	3.39984	3.42842	3.60566	3.71614	3.85766	3.51299	4.01413	3.65918	3.64398	3.55165	3.54182	3.81191	3.90036	3.54715	3.61044	3.87388	3.32216	3.5056	3.59517
1554183_s_at	6.98716	6.73065	6.59332	6.50864	6.55781	6.58181	6.61965	6.91448	6.82646	6.70667	6.80025	6.51291	6.53424	6.93478	6.62547	6.58786	6.65895	6.76783	6.6377	6.86717	6.54583	6.83595	7.36705	6.55097	6.72796	6.9098	6.34214	6.67513	6.80799
1554185_at	3.46244	3.4329	3.59335	3.46244	3.20151	3.33959	3.56931	3.31625	3.31993	3.49716	3.59366	3.55346	3.54984	3.46244	3.50954	3.26104	3.33422	3.61695	3.59376	3.47064	3.52007	3.81908	3.36665	3.46244	3.32078	3.28718	3.40837	3.47431	3.46244
1554187_at	3.7898	3.73363	3.66314	3.64515	3.59953	3.91067	3.70236	3.80701	3.71698	3.59449	3.65633	3.79576	3.53161	3.56233	3.72191	3.76157	3.84327	3.71966	3.57001	3.79352	3.59153	3.90024	3.71698	3.77352	3.61405	3.88318	3.59249	3.89696	3.59449
1554188_at	6.33191	6.16305	6.17802	5.78535	6.02454	5.85589	6.25736	6.00269	6.41664	6.26032	6.40596	6.02454	5.8505	6.1502	5.93316	6.04938	5.81967	6.02454	5.89545	5.9403	5.97185	6.1968	6.22611	5.98247	5.97448	6.30174	5.95446	5.75223	5.95035
1554190_s_at	3.03725	2.85736	3.06887	3.15524	2.98869	3.0016	3.1557	3.01988	3.0016	3.05206	2.96366	2.91927	3.28145	3.0016	3.06693	3.06506	2.97748	3.09322	3.0016	2.91419	2.8971	3.14769	3.03808	2.89476	2.90669	2.89897	3.1035	2.95671	2.98604
1554192_s_at	5.35341	5.36501	5.22929	5.32201	5.31994	5.29321	5.0955	5.3793	5.16791	5.23121	5.39073	5.30037	5.31957	5.16645	5.33746	4.93907	5.36601	5.3214	5.09404	5.42155	5.2305	5.26309	5.49478	5.3341	5.26388	5.14352	5.36613	5.11752	5.00393
1554193_s_at	3.73952	3.81983	3.86385	3.98253	4.13931	3.91899	4.06994	3.5993	3.85343	3.85474	3.99423	3.7569	3.83993	3.79304	3.4284	3.62668	3.6668	3.888	4.11555	4.00017	4.03849	3.90002	4.05576	4.20305	3.94155	3.69045	4.17033	4.04232	3.89827
1554194_at	4.13771	4.05229	3.99864	4.10833	3.96167	4.12943	4.32735	4.19737	4.16179	4.09385	3.85708	4.06497	3.82509	4.5932	4.23356	4.01235	3.89741	4.22499	4.1769	3.98828	4.05229	3.95024	4.35156	4.1997	4.38933	4.08488	3.86881	3.84975	4.08403
1554195_a_at	7.73771	7.77066	6.99918	7.01569	8.29521	8.29083	7.46202	8.62277	8.35287	8.55248	8.6813	8.75917	8.84477	9.18303	8.38944	8.13394	8.12876	8.16523	7.75905	8.3617	8.37796	8.69161	8.51651	7.39019	9.41845	9.03194	8.06769	7.0328	7.8529
1554196_at	3.24476	3.26566	3.22147	3.34179	3.32825	3.26652	3.75485	3.58439	3.60502	3.39819	3.12897	3.42507	3.65554	3.30667	3.53166	3.51556	3.5097	3.12821	3.63928	3.34683	3.35278	3.99705	3.38916	3.27508	3.23986	3.39819	3.12621	3.60056	3.44855
1554198_at	5.84668	5.71769	5.81372	5.74771	5.61323	5.64214	6.07974	5.69541	5.8183	5.89525	5.74564	5.60922	5.79778	6.16013	5.92341	5.69901	5.59154	5.59425	5.64981	5.67995	5.68201	5.95563	6.0176	5.72433	5.92374	5.69784	5.39762	5.95896	5.72319
1554199_at	3.32166	3.22168	3.15296	3.395	3.43456	3.2739	3.4011	3.29404	3.37825	3.4011	3.2687	3.48945	3.40458	3.29126	3.4011	3.63101	3.41019	3.41037	3.4011	3.55311	3.4011	3.48603	4.1581	3.48345	3.81935	3.49555	3.30856	3.49091	3.50502
1554201_at	7.22962	6.99502	7.06685	7.04993	6.66917	7.053	7.98273	7.11992	7.30274	7.43006	7.43156	7.07614	7.54224	7.32566	7.4578	7.08885	7.45416	7.13632	6.89269	7.11262	6.89796	7.76752	7.50283	6.87113	7.16188	7.21511	6.76614	7.09156	7.5394
1554202_x_at	6.67374	6.42841	6.38112	6.42716	6.38217	6.51667	6.94868	6.67109	6.91279	6.83692	6.81943	6.5148	6.60795	6.77668	6.63965	6.42924	6.51029	6.56541	6.29398	6.57504	6.41679	6.86657	6.97223	6.26662	6.58284	6.54386	6.34932	6.55805	6.58097
1554203_at	4.15935	4.32729	4.38701	4.53122	4.15231	4.08976	4.44901	4.38736	4.58595	4.43302	4.65366	4.38736	4.56563	4.24376	4.46408	4.23766	4.89365	4.3186	4.29359	4.38736	4.30585	4.7024	4.38937	4.5227	4.30393	4.54483	4.32725	4.20564	4.43992
1554205_s_at	4.46913	4.21263	4.27465	4.31544	4.24689	4.45648	4.34013	4.43948	4.50669	4.49275	4.53277	4.47549	4.37075	4.78047	4.05002	4.26227	4.37104	4.66838	4.48431	4.4764	4.33496	4.42256	4.84906	4.71263	4.47249	4.52075	4.20392	4.75797	4.52621
1554206_at	3.76437	3.86731	3.76519	3.69776	3.92687	4.01503	3.89237	3.6786	3.80326	3.73588	4.19477	3.69987	3.75093	3.99822	3.76861	3.70529	3.54188	3.65546	3.68678	3.5896	3.66642	3.42126	3.96103	3.84119	3.9277	3.58447	3.82876	4.09143	3.71207
1554208_at	6.42752	6.01476	6.07681	5.62534	6.3593	6.19011	6.01321	5.97024	6.44779	6.38996	6.44541	6.1038	6.09304	6.60891	5.92151	5.76848	5.82557	6.29249	5.78497	5.98168	5.90482	6.0493	6.60633	5.96362	6.21252	5.64911	5.96513	6.20731	6.31539
1554210_at	3.59946	3.92617	3.86002	3.83648	3.76611	3.86002	4.25032	3.96096	3.90834	4.09307	3.85505	3.85267	3.67907	3.80017	3.83034	3.91257	3.97479	3.95183	3.81748	3.94715	3.94229	4.50972	4.09841	3.80076	4.0071	3.69262	3.79541	4.01387	4.41381
1554212_s_at	4.90948	4.91787	5.10852	4.90559	4.60761	4.8567	5.52191	4.89556	5.20247	4.80009	4.75661	4.8902	4.84897	4.79407	4.9691	4.86507	4.62276	5.23938	4.85188	4.84061	4.64398	5.84746	4.95952	4.72641	4.81689	5.19195	4.79327	5.11608	4.81629
1554213_at	5.02545	5.45973	5.40301	5.1617	5.56986	5.4991	5.82873	4.88715	5.36131	5.45973	6.00077	5.35875	5.39001	5.24085	5.55732	5.41308	5.93398	5.67748	5.16788	5.45973	5.69054	5.04986	5.57331	5.19143	6.15264	6.13479	5.28203	4.95241	4.91049
1554214_at	3.44192	3.46807	3.26413	3.12112	3.05917	3.1753	3.32286	3.45376	3.40769	3.22929	3.4491	3.35952	3.33971	3.7498	3.34349	3.40536	3.34197	3.20767	3.32473	3.28692	3.05212	3.68498	3.50992	3.2525	3.29285	3.48107	3.30856	3.21818	3.31736
1554216_at	2.92227	3.16672	3.04648	3.01615	3.03569	2.97902	3.06834	3.01615	2.90873	2.91837	2.97603	2.96709	3.01068	2.96388	3.06425	3.1514	3.00582	3.18199	2.98301	3.05576	3.06965	2.92927	3.0216	2.93521	3.06152	2.95779	2.95916	3.16392	2.9101
1554217_a_at	3.25057	3.43117	3.76743	3.30581	3.62465	3.31624	3.27244	3.32658	3.17996	3.30293	3.21879	3.32411	3.27373	3.05507	3.26238	3.28654	3.16259	3.15961	3.3521	3.199	3.27661	3.24866	3.11961	3.68941	3.20164	3.11359	3.50296	3.28257	3.32576
1554219_at	4.92695	4.67285	4.47497	4.72414	4.18239	4.52148	4.74152	4.52307	4.92457	4.59292	4.56496	4.60746	4.714	4.57791	4.86003	4.42203	4.4337	4.61016	4.4761	4.59702	4.56496	4.47157	4.66864	4.53215	4.69908	4.52013	4.5468	4.35363	4.66859
1554220_a_at	4.23282	3.94008	4.03213	3.65697	3.85537	4.21824	3.89798	3.90917	4.15239	4.10276	4.26853	4.01742	3.68452	4.27465	3.80517	3.76881	3.99683	4.01188	3.85973	4.1911	3.99927	3.97013	4.21613	3.99683	4.1514	3.86034	3.80144	3.86189	3.98151
1554222_at	5.89939	5.86341	5.68583	5.58364	5.3972	5.67993	5.86976	5.81487	6.1896	6.31565	6.23246	5.76439	5.63369	6.28105	5.72898	5.83962	5.765	5.84479	5.31771	5.95693	5.65687	6.22921	6.52439	5.82666	5.86595	5.74445	5.51273	5.88037	5.73573
1554224_at	3.43202	3.78589	3.94752	3.86728	3.74595	3.84461	4.04934	3.85726	3.76466	3.67403	3.71776	3.82407	4.09733	3.78334	3.8731	3.75889	3.65258	3.61947	3.46354	3.6338	3.93532	3.91229	4.04771	3.57771	3.83123	4.41987	4.02781	3.66947	3.53938
1554225_a_at	3.18911	3.02493	3.02272	3.12511	2.96961	2.8715	2.97416	3.07527	3.25962	2.98656	3.14439	3.04568	3.13958	3.32754	3.03266	3.19094	3.01413	3.15333	2.96483	3.08394	3.10543	3.04268	3.14105	3.08136	3.05108	2.79899	3.00529	3.10288	3.02135
1554228_a_at	4.48977	4.80374	4.75804	4.88074	4.68024	4.9305	4.66723	4.84592	4.73158	4.8201	4.49074	4.65708	4.73158	4.80652	4.68898	4.35972	4.85074	4.67329	4.60543	4.73158	4.63487	4.99848	4.88725	4.80946	4.82228	5.17645	4.71983	4.73158	4.71137
1554229_at	6.10854	6.09337	6.19545	5.97821	6.58115	6.43042	5.98394	6.49181	6.2097	6.22121	5.9039	6.67666	6.47993	6.3297	5.67854	6.28333	6.64263	6.24435	6.52736	6.1968	6.2104	6.19899	6.48471	6.77298	5.91344	6.29278	6.55529	6.81386	6.43526
1554231_a_at	3.72598	3.56911	3.63386	3.63337	3.68594	3.79187	3.68294	3.69207	3.86387	3.80067	3.86321	3.69111	4.02133	4.02466	3.73815	3.88009	3.91349	3.62843	3.78695	3.73815	3.45986	3.9395	4.01386	3.96905	3.73815	3.88716	3.52688	3.65396	4.12302
1554232_a_at	3.70106	3.41958	3.43136	3.5568	3.36571	3.61028	3.45966	3.48799	3.598	3.40776	3.48173	3.3874	3.44474	3.65992	3.58945	3.43805	3.58353	3.44201	3.19154	3.38447	3.49905	3.42586	3.84476	3.21917	3.72479	3.58454	3.4443	3.48922	3.4318
1554233_at	3.52475	3.70101	3.41187	3.31527	3.55743	3.77143	3.56914	3.38534	3.2918	3.35188	3.29286	3.74951	3.7636	3.75485	3.52017	3.50713	3.18745	3.65847	3.22221	3.53439	3.5717	3.36391	3.46587	3.46547	3.1462	3.3039	3.52495	3.50713	3.64198
1554234_at	3.88715	3.80601	4.2053	3.92983	3.97255	4.07808	4.17499	3.73615	3.97255	4.13692	3.83239	3.84478	3.97255	4.37646	3.83499	3.93882	3.96599	3.93334	3.78835	3.92015	3.64134	4.22625	4.02417	3.99957	4.28185	3.9621	3.95244	4.07446	3.91358
1554235_at	3.34313	3.30179	3.20022	3.13727	3.03477	3.16416	3.43192	3.20022	3.37201	3.11592	3.31499	3.0746	3.264	3.1589	3.27226	3.11932	3.18024	3.22225	3.05836	3.21968	3.20274	3.30871	3.36388	3.26886	3.10004	3.10626	3.42124	3.17326	3.15859
1554237_at	3.85545	4.04955	3.58243	3.67206	4.02639	3.77612	3.30327	4.03549	3.59213	3.41815	3.4512	3.66265	3.67325	3.37054	4.17544	3.99451	3.53067	3.43962	4.09802	3.65906	3.65123	3.6203	3.33657	3.9572	3.58942	3.703	4.46998	3.40189	3.88795
1554239_s_at	6.00084	6.09342	6.50465	6.24167	6.14151	6.14504	5.93886	5.80867	5.75193	5.68548	5.45416	5.85933	5.93886	5.67522	6.03478	6.15701	5.87082	5.40049	5.87768	5.69203	5.67861	5.64883	5.73554	6.00386	6.09233	5.87819	6.32867	6.03669	5.77557
1554240_a_at	5.15188	5.11761	5.13317	4.6137	5.03381	4.62199	3.64856	4.71201	4.25346	4.96629	4.68181	4.71844	4.68781	3.8062	4.8014	5.17283	4.47207	3.77686	4.00088	3.63993	4.01703	3.57781	4.15867	3.9204	3.65222	3.51994	4.07095	3.2224	3.47389
1554241_at	9.60754	9.8829	9.83601	10.112	9.70781	9.62192	9.75393	8.40358	8.31881	9.70369	9.71689	9.65424	9.71707	10.1516	9.30302	9.32289	9.57552	9.81296	10.1583	9.9439	9.85456	9.60744	10.1634	10.1121	10.4209	9.65476	9.61667	9.71689	9.56027
1554242_a_at	3.29564	3.40088	3.73671	3.68811	3.49088	3.53767	3.43864	3.36665	3.47369	3.43442	3.56006	3.7698	3.68354	3.52004	3.49762	3.52004	3.54637	3.3836	3.74393	3.48524	3.46569	3.56493	3.32144	3.97841	3.46033	3.2769	3.63092	3.42729	3.55232
1554245_x_at	5.91089	5.73138	5.76921	5.1562	5.39965	5.59814	5.57651	5.38703	5.97394	6.08048	5.81692	5.10246	5.23337	6.18039	5.10039	5.29726	5.15857	6.11565	5.47433	5.7083	5.49455	4.70695	6.56096	5.53113	6.36308	5.14168	5.64749	5.42302	5.29027
1554246_at	3.66247	3.53027	3.51359	3.63966	3.58772	3.46932	3.79996	3.57306	3.4503	3.50334	3.56575	3.53027	3.40758	3.42633	3.58173	3.31416	3.34381	3.63713	3.2162	3.76635	3.53146	3.82706	3.62127	3.52519	3.31502	3.3568	3.53871	3.50267	3.47183
1554248_at	5.39199	5.56782	5.5263	5.70953	5.39494	5.63151	5.83017	5.25647	5.71249	5.61786	5.61551	5.29234	5.64654	5.54251	6.03516	5.69128	5.34609	5.60955	5.80764	5.71111	6.05792	5.62643	5.83939	5.50368	5.94309	5.61429	5.63151	5.49707	5.65369
1554249_a_at	4.50103	4.64002	4.74271	4.63763	5.06883	5.04449	4.06393	4.25318	4.47687	4.44604	4.36565	4.69523	4.47527	4.31554	4.33827	4.61971	4.64002	4.54473	4.93554	4.74195	5.24158	4.46531	3.90933	5.15389	4.54157	4.47456	5.15384	5.02676	4.60831
1554250_s_at	4.64414	5.10516	4.96331	4.86686	5.1912	5.19704	4.83365	4.79288	4.77882	4.66117	4.65239	4.82801	4.86996	4.87469	5.44418	5.10226	4.87469	4.9376	5.23477	4.82047	4.87688	3.89932	4.64262	4.99164	4.7197	4.99312	5.03999	4.76064	4.85437
1554251_at	3.94218	4.09723	4.23041	4.02029	4.13096	3.70351	3.83532	3.57573	3.76758	3.91026	4.00395	4.00589	3.80955	4.45998	3.89277	4.01652	3.81394	4.03055	4.1913	4.32669	4.11963	3.88948	3.78256	4.1679	4.37554	4.57365	4.31609	3.80421	4.14258
1554252_a_at	3.41595	3.36715	3.41714	3.23438	3.28854	3.30516	3.29495	3.39191	3.49405	3.32848	3.37922	3.42028	3.21069	3.44478	3.36715	3.36715	3.4575	3.47572	3.46728	3.29629	3.42052	3.31589	3.8977	3.35349	3.38527	3.27901	3.19211	3.54702	3.31386
1554253_a_at	4.58802	4.81172	4.53382	4.55549	4.56801	4.60157	4.33538	4.56801	4.75554	4.56801	4.48361	4.67084	4.29997	4.80691	4.43334	4.68706	4.31968	4.45204	4.37682	4.58904	4.73431	4.12793	5.28962	4.57237	5.01629	4.74716	4.43406	4.42105	4.5127
1554256_a_at	4.30715	4.35161	4.26927	4.473	4.21899	4.47277	4.469	4.31118	4.27085	4.0268	3.87071	4.09527	4.26927	4.64931	4.35587	4.17422	4.18163	4.27085	4.28499	4.26634	4.29953	4.05814	4.83992	4.34849	4.25703	4.00645	4.41834	4.30031	4.05288
1554258_a_at	5.65032	5.39225	4.93132	4.96834	4.85437	4.95982	4.87038	4.98357	5.4314	5.03827	5.2427	4.57666	5.05611	4.94692	5.17306	4.69373	4.15686	4.73856	4.74864	4.74616	4.79314	4.88027	4.95742	4.90506	5.05129	4.99057	4.5686	4.14576	4.53895
1554259_at	5.37001	5.36431	5.44116	5.29011	5.33753	5.38672	5.68276	5.42566	5.59441	5.2349	5.81993	5.42526	5.07967	5.39966	5.39426	5.6518	5.27756	5.46906	5.11999	5.53792	5.18066	6.10576	6.0266	5.40395	5.56868	5.60745	5.38772	5.70147	5.17438
1554260_a_at	5.18393	5.00112	6.15576	5.96392	5.86142	5.49999	5.58543	5.96714	5.53351	5.80373	5.75656	5.64678	5.74358	5.08023	5.67032	5.70129	6.24977	5.96454	5.70068	6.0086	5.96073	5.59728	5.61744	5.74358	5.12118	6.271	5.89757	6.43816	5.67791
1554261_at	3.83484	3.68818	3.85495	3.61747	3.51658	3.70966	4.02365	3.79768	3.67382	3.93192	3.73363	3.85548	3.80595	4.13441	3.96562	3.57138	3.67866	3.7247	3.64697	3.65477	3.58384	3.83934	3.93174	3.70598	3.83532	3.77356	3.35849	3.66546	3.68485
1554262_s_at	4.44143	4.35213	4.48379	4.38446	4.31988	4.31988	4.18283	4.23816	4.31988	4.29931	4.43779	4.05362	4.15636	4.88442	4.38471	4.29404	4.31988	4.29607	4.2971	4.31988	4.18279	4.8573	4.31988	4.05495	4.72391	4.63036	3.97595	4.28452	4.20683
1554264_at	3.12877	3.00957	2.94523	3.04664	3.09097	3.06773	3.26462	3.26954	3.054	3.00256	3.11377	2.88731	3.09372	3.25049	3.19222	3.187	3.13056	2.91424	2.95388	3.07566	2.99703	3.06976	2.95572	3.086	2.91513	2.89897	3.07566	3.12832	3.08601
1554266_at	3.54425	3.55591	3.41345	3.45929	3.3449	3.57571	3.54425	3.54932	3.54774	3.31791	3.57488	3.47029	3.68299	3.43421	3.49074	3.51148	3.58353	3.42904	3.64874	3.3811	3.25484	4.02045	3.80995	3.62805	3.52143	3.68661	3.50615	3.75962	3.5621
1554268_at	4.06393	3.99896	3.93185	3.80595	3.94381	3.99889	3.91769	3.97662	4.14429	4.17872	3.9272	3.91347	3.79424	3.94381	3.91512	3.85762	3.87607	3.98259	3.76884	4.09142	3.85302	4.09505	4.77327	3.87595	3.94381	3.83845	3.97614	3.97403	3.91592
1554271_a_at	3.76983	3.63337	3.79518	3.56479	4.07996	3.86352	3.61251	3.57887	3.76118	3.42298	3.75465	3.73946	3.46398	3.38056	3.33953	3.38247	3.40133	3.74773	3.59819	3.79464	3.64179	3.53711	3.34012	3.8112	3.83532	3.38923	3.68824	3.52192	3.68929
1554272_at	3.00021	3.12387	2.90816	2.98833	3.03978	3.07033	2.94693	2.98249	2.92538	2.83978	3.06058	2.98937	2.93611	3.16415	3.02684	3.2033	2.9268	2.90791	2.98833	2.81956	3.06013	2.899	2.98833	2.88554	3.06058	2.9476	2.94961	3.02931	3.14756
1554273_a_at	3.4726	3.66892	4.0819	3.97362	3.89407	3.82065	3.56816	3.46308	3.57087	3.706	3.82149	3.80354	3.84889	3.9318	3.76386	3.73032	4.07357	3.58637	3.51433	3.6847	3.58488	3.75772	3.90933	4.73571	3.74707	3.67219	4.04818	3.55441	3.53399
1554274_a_at	4.4307	4.20012	4.03844	4.38388	4.12017	4.03056	4.27967	3.88466	4.28054	4.13692	4.15648	4.23998	3.95075	4.4519	4.34329	3.89464	4.21699	4.15648	4.02419	4.07158	4.29041	4.13692	3.92404	4.05875	4.10493	4.1484	4.00572	4.26373	3.83818
1554276_at	3.42507	3.54036	3.42507	3.36291	3.28937	3.4891	3.44121	3.42507	3.64305	3.58969	3.556	3.25669	3.52566	3.52013	3.29756	3.42507	3.58849	3.34873	3.2115	3.57932	3.28425	3.59315	3.86879	3.44493	3.48716	3.5837	3.2457	3.26067	3.45029
1554277_s_at	3.10957	3.25433	3.33115	3.33268	3.19224	3.42563	3.27937	3.25191	3.35883	3.25433	3.2125	3.54188	3.36442	3.44731	3.16494	3.08044	3.17236	3.16072	3.38485	3.05992	3.2706	3.47504	3.29369	3.22961	3.16402	3.20057	3.32093	3.12669	3.25433
1554279_a_at	4.64861	4.46994	4.46606	4.50562	4.50548	4.55869	4.42182	4.37954	4.49558	4.33843	4.558	4.38232	4.46994	4.46456	4.22629	4.1248	4.6343	4.391	4.46994	4.54195	4.61124	4.42945	4.73102	4.34938	4.43084	4.46994	4.46994	4.36581	4.62281
1554280_a_at	3.75402	3.89898	3.8284	3.75146	3.73858	3.90273	3.8141	3.67495	3.8602	3.81634	4.09075	3.73278	3.8141	3.85916	3.74409	3.8141	3.93056	3.65234	3.63747	3.74474	3.8141	4.12307	4.13234	3.99683	3.97684	3.87775	3.73716	3.80041	3.9167
1554281_at	2.84821	2.9385	2.89138	2.83166	2.84156	2.80939	3.38473	3.00955	2.99491	2.87532	2.88525	2.75302	2.8628	3.00467	2.98129	2.9057	2.73027	2.80448	2.84026	2.82313	2.87532	2.94699	3.05241	2.83554	2.96047	2.76555	2.81309	2.79497	3.01262
1554283_at	3.49416	3.59933	3.70019	3.37884	3.38379	3.27089	3.06968	3.40059	3.20816	3.39065	3.42057	3.30772	3.33675	3.49791	3.23291	3.27015	3.14756	3.1412	3.17342	3.61116	4.0293	3.21745	3.39131	3.47807	3.78137	3.0791	3.37251	3.15939	3.10182
1554285_at	5.21278	5.10699	5.32758	4.70644	5.10043	4.61001	4.6058	5.44084	5.19661	4.52714	4.72948	4.83747	4.68438	4.86594	4.93768	4.80792	4.4064	4.36173	4.40998	4.45396	4.46412	4.25045	4.64367	4.66959	4.46831	4.38154	4.87038	4.10508	4.1773
1554286_at	4.82967	4.82149	4.81476	4.81743	4.9681	4.82149	4.99907	4.81572	5.0522	4.81264	5.19848	4.81622	4.57325	4.87469	4.5717	4.82149	4.87821	5.05599	4.59537	4.93027	4.91392	5.15639	4.97237	4.89736	4.83687	4.79165	4.58329	4.86071	4.67988
1554287_at	4.75182	4.71766	4.31441	4.26936	4.7344	4.64777	4.46169	4.4451	4.63629	4.6548	4.15648	4.66041	5.05465	4.35982	4.63295	4.34152	4.99312	4.23179	4.60312	5.06919	4.60312	5.26519	5.23585	4.8786	4.66115	4.58895	4.46366	4.5218	4.29578
1554288_at	3.55466	3.44321	3.38579	3.40858	3.4376	3.47893	3.71113	3.50017	3.69863	3.73773	3.53205	3.5691	3.70878	3.66569	3.45872	3.69925	3.54778	3.55808	3.46606	3.61379	3.36552	3.70131	3.79099	3.75093	3.40375	3.50902	3.46878	3.5691	3.65145
1554290_at	3.39583	3.17603	3.35544	3.39583	3.39343	3.43335	3.45543	3.48368	3.48233	3.38323	3.25522	3.54807	3.33841	3.26864	3.44186	3.37219	3.60818	3.62632	3.62521	3.3987	3.27562	3.3642	3.16629	3.37679	3.30598	3.38161	3.19852	3.39583	3.52476
1554291_at	3.45941	3.70707	3.60478	3.31595	3.69219	3.69111	3.56541	3.46887	3.55101	3.47156	3.35623	3.52151	3.60108	3.65271	3.60088	3.58366	3.52732	3.49583	3.91592	3.61041	3.5923	3.50026	3.61679	3.81717	3.56873	3.42032	3.74199	3.4622	3.54
1554292_a_at	3.40125	3.66471	3.6884	3.6571	3.77971	3.91592	3.63055	3.82007	3.47369	3.45767	3.3895	3.84835	3.80242	3.55876	3.78854	3.65446	3.76226	3.63873	4.18416	3.597	4.06716	3.74322	4.07753	4.18321	3.63873	3.73063	3.71625	3.76947	3.96137
1554293_at	3.14229	3.23455	3.26886	3.39574	3.04288	3.15419	3.49766	3.57058	3.21833	3.43785	2.94721	3.4083	3.58398	3.09371	3.38519	3.26886	3.36281	3.1853	3.27355	3.24198	3.14883	4.17327	3.27803	3.26271	3.24267	3.46103	3.13151	3.28889	3.48047
1554294_s_at	3.52098	3.29437	3.4464	3.31665	3.48675	3.3333	3.48157	3.4909	3.42585	3.34608	3.3333	3.49188	3.4281	3.20288	3.4281	3.52758	3.46877	3.41223	3.51392	3.53621	3.29359	3.74667	3.43135	3.47582	3.4281	3.41756	3.53027	3.27562	3.55344
1554295_x_at	3.57723	3.43416	3.47225	3.50197	3.40183	3.42284	3.53639	3.57986	3.44881	3.71456	3.23851	3.53558	3.49405	3.44532	3.43619	3.48823	3.49405	3.42646	3.30561	3.33228	3.49405	4.27638	3.74516	3.49405	3.52079	3.87189	3.49405	3.65856	3.87793
1554296_at	3.04021	3.21938	3.3851	3.16005	3.23669	3.29416	3.21149	3.2981	3.32976	3.20033	3.23675	3.2525	3.18631	3.00368	3.40269	3.22775	3.17978	3.1391	3.21149	3.2119	3.07708	3.16494	3.18908	3.0126	3.21022	3.51312	3.07541	3.05673	3.19447
1554298_a_at	2.91502	2.94202	2.99257	2.90171	2.76597	2.80072	2.94246	2.82113	2.94543	2.89647	2.91994	2.91357	2.91506	2.99804	2.97693	2.98138	2.96095	2.87539	3.1466	2.81048	2.95054	2.91994	2.94675	3.12309	2.92684	2.91994	2.81672	2.89942	2.85823
1554299_at	3.65929	3.44502	3.41535	3.4122	3.43378	3.57748	3.74516	3.55781	3.76173	3.71855	3.62356	3.53686	3.48849	3.76014	3.62749	3.47282	3.69532	3.37244	3.42578	3.55309	3.36715	3.69274	3.79849	3.57748	3.67934	3.54411	3.57748	3.47483	3.63982
1554300_a_at	3.35848	3.26383	3.10908	3.41132	3.20954	3.26733	3.37843	3.20727	3.17725	3.26622	3.26283	3.19279	3.18445	3.33335	3.26773	3.13682	3.12591	3.26733	3.25504	3.30512	3.3182	3.30972	3.22147	3.27479	3.32971	3.28899	3.21359	3.25106	3.12739
1554301_at	3.28832	3.01376	3.04721	3.33812	3.1626	3.13864	3.34692	3.32679	3.16595	3.11076	3.086	3.37128	3.26298	3.16447	3.24484	3.23873	3.2049	3.26641	3.19679	3.14866	3.36861	3.38233	3.19845	3.14375	2.97269	3.35511	3.16265	3.12749	3.22147
1554302_s_at	3.69943	3.53191	3.44461	3.51849	3.46721	3.46047	3.42181	3.34175	3.51568	3.55311	3.73517	3.62776	3.3801	3.93234	3.51052	3.51568	3.47608	3.64169	3.39359	3.59272	3.27429	3.70902	3.90314	3.68421	3.48387	3.65555	3.37788	3.72435	3.62093
1554303_at	4.18534	4.08643	4.18251	4.17398	3.88462	4.43264	4.11628	4.10896	3.89568	4.43843	4.13364	4.08967	3.93407	4.81898	3.94594	3.98858	4.05841	4.37674	3.88505	4.51627	4.18299	4.0701	4.57544	4.31709	3.93698	4.02314	3.86694	4.05309	4.13347
1554305_at	4.97729	4.84764	4.87356	4.78518	4.703	4.84167	5.16668	4.77999	4.97179	5.01699	4.68357	4.68133	4.75984	5.11505	4.64463	4.8792	4.87356	4.84946	4.68279	4.73637	4.96997	5.31823	5.08047	4.96195	4.87356	4.7866	4.55384	4.87356	4.95128
1554306_at	3.3759	3.39943	4.14467	3.68914	3.52022	3.51586	3.47101	3.36181	3.27004	3.46034	3.56875	3.35331	3.27755	3.55861	4.117	3.67628	3.2358	3.41462	3.5303	3.27266	3.17927	3.28457	3.57471	3.58903	3.55686	3.49552	3.4893	3.47757	3.41101
1554307_at	3.45027	3.43463	3.47704	3.37663	3.43117	3.68633	3.64256	3.50788	3.48968	3.67285	3.53027	3.36185	3.61956	3.67322	3.23324	3.53027	3.50203	4.06621	3.50788	3.55693	3.58114	3.6834	3.84054	3.53027	3.53027	3.55693	3.41271	3.72157	3.47349
1554308_s_at	3.18911	3.13461	3.05079	3.14022	3.14022	3.08855	3.04725	3.05218	3.29591	2.94093	3.23115	3.19146	3.22645	3.5953	3.22575	3.0979	3.0033	2.94726	2.95799	3.10571	3.28987	3.14022	3.14022	3.14022	3.21202	3.1954	3.42762	3.1805	2.86681
1554309_at	3.31763	3.40184	3.59166	3.34013	3.52564	3.39666	3.24198	3.30824	3.24683	3.22137	3.45923	3.19719	3.40081	3.33675	3.34013	3.90535	3.3154	3.28238	3.24014	3.35138	3.64652	3.08885	3.37574	3.45599	3.59579	3.18278	3.89533	3.08179	3.1892
1554310_a_at	3.94574	3.85768	3.77514	3.82328	3.79501	3.94348	3.85768	3.86566	3.85768	3.92494	3.7776	3.87108	3.60084	3.67568	3.78548	3.84621	3.76467	3.84338	3.8181	3.85181	3.70909	4.32713	3.96029	3.79453	3.92405	3.75674	4.05974	3.72652	3.75914
1554311_a_at	3.26342	3.3421	3.41705	3.38613	3.37165	3.38927	3.36379	3.48057	3.37405	3.43755	3.14823	3.30454	3.51284	3.86929	3.2947	3.69726	3.59567	3.46345	3.25717	3.17364	3.05874	3.82205	3.69812	3.29578	3.19045	3.4824	3.08653	3.47031	3.56407
1554312_at	4.89442	4.56633	4.26707	4.25039	4.15039	4.46207	4.56819	4.33037	4.47597	4.42108	4.47065	4.41678	4.07053	4.33076	4.27962	4.46978	3.87579	4.50144	4.21348	4.50026	4.47479	4.42108	4.77598	4.47228	4.72655	4.27631	4.18342	4.48836	4.76869
1554314_at	3.23033	3.26102	3.29693	2.86498	3.36218	3.23118	2.93305	3.05079	3.16587	3.01331	2.98133	3.02873	2.89897	3.66258	3.11146	3.28493	3.04856	3.1909	3.08639	3.13305	3.17317	2.91407	3.16367	3.39095	3.15809	3.21441	3.14199	3.04887	2.97052
1554316_at	4.22153	4.40445	4.39437	4.48007	4.40833	4.49573	4.58768	4.31988	4.40445	4.41208	4.16628	4.44945	4.28679	4.36066	4.44765	4.56692	4.40816	4.57045	4.17968	4.50934	4.29219	4.46076	4.47057	4.2981	4.32306	4.42464	4.61805	4.4215	4.3073
1554317_s_at	5.0041	5.07655	5.01734	5.11724	5.36394	5.28516	5.06062	5.05065	4.96698	5.22565	5.07655	4.82043	4.92334	4.84835	4.93894	4.91007	4.77567	5.17701	4.95888	5.38884	5.11227	5.30292	5.51239	5.21045	5.01607	5.13056	5.4209	4.80709	5.07655
1554318_at	4.43529	4.40356	4.32038	4.4962	4.2169	4.30357	5.03672	4.12495	4.63116	4.41118	4.63616	4.35623	4.53973	4.56351	4.17318	4.84498	4.2218	4.42486	3.90809	4.13399	4.41389	4.83413	4.88356	4.21475	4.31702	4.19129	4.2604	4.2685	4.38405
1554319_at	2.88929	3.03043	2.79755	3.0002	2.92918	2.89838	3.08924	3.01359	2.86657	3.01358	2.98048	2.92537	2.93295	3.15099	3.15712	2.95725	2.987	2.93938	2.95445	2.96261	3.03822	3.05126	2.97953	2.92484	2.96261	2.99027	2.93288	2.9319	2.95145
1554321_a_at	4.60081	4.62554	4.64861	4.53378	4.58037	4.68122	4.56318	4.57116	4.97701	4.52795	4.19843	4.60004	4.28242	4.1752	3.38149	3.4827	4.17911	4.5851	4.98705	4.76151	4.46662	4.80886	4.95325	5.0146	4.69355	4.08618	4.68595	4.71253	5.00968
1554322_a_at	4.50207	4.74363	4.852	4.63314	4.5192	4.7267	4.65052	4.65052	4.91329	4.61622	4.46424	4.73978	4.46178	4.70961	4.64339	4.43949	4.67391	4.60929	4.60455	4.62039	4.58438	5.23579	4.7064	4.58975	4.90602	4.65126	4.74363	4.44127	4.55125
1554324_s_at	3.1446	3.05516	3.10973	3.10973	3.25034	3.41403	2.86787	2.99548	2.97395	3.00577	3.14044	3.15127	2.989	3.12089	2.97063	3.1345	3.11017	3.1329	3.27826	3.18436	3.58105	3.10973	3.25002	2.91215	3.29152	3.09217	3.34817	3.00382	3.10973
1554325_at	3.42042	3.45234	3.27175	3.50498	3.54394	3.29251	3.5319	3.44225	3.46959	3.46692	3.76888	3.4961	3.42619	3.66675	3.52232	3.61821	3.60369	3.5585	3.56287	3.46022	3.36205	3.7195	3.58159	3.56248	3.71057	3.25783	3.30856	3.52192	3.61171
1554327_a_at	4.31277	4.45663	4.49614	4.46092	4.60694	4.68513	4.69384	4.74514	4.74976	4.45367	4.58936	4.38513	4.24411	4.30434	4.19113	3.85436	4.39825	4.38603	4.4523	4.67955	4.38061	4.84469	4.81004	4.94029	4.32773	4.71485	4.45367	4.84383	4.58536
1554328_at	3.04954	3.07886	3.06914	3.02644	3.01822	3.05685	3.03172	3.05404	3.1607	3.00645	3.07873	2.97145	3.04553	3.07774	3.12709	3.09085	3.12666	3.0726	3.36783	3.11814	3.15406	3.07793	3.15266	3.09084	2.91613	2.87983	3.1035	3.11612	3.04006
1554329_x_at	2.8605	2.93646	2.97069	2.80573	2.90778	2.97069	3.00816	2.90811	2.94249	2.8688	3.11023	3.09489	2.86479	3.06375	2.87127	3.08431	3.08995	3.04873	2.90972	2.87913	3.0098	2.96859	2.97189	2.91214	3.03278	2.83577	3.08831	3.05182	3.07172
1554331_a_at	3.90969	3.79317	4.0356	3.64353	3.71067	3.87334	3.94712	3.82454	4.1011	3.70494	3.99815	3.71138	3.97484	4.0057	3.7273	3.6922	4.02864	3.97343	3.71887	3.99815	3.92479	3.72754	4.27555	3.64998	3.98278	3.6927	3.62528	3.77607	3.64664
1554332_a_at	5.1351	5.00714	4.80318	4.78591	4.94918	4.94918	5.02876	4.86552	5.15427	5.04643	5.0644	4.92188	4.70355	4.97096	4.7113	4.57536	4.89897	4.92872	4.81296	5.21437	4.91446	5.19207	5.31386	5.31498	5.19789	5.19741	4.70055	4.80697	5.2122
1554333_at	3.08093	2.88182	3.01613	2.99921	2.86498	3.02464	3.26914	3.09823	2.98569	3.14638	3.02964	2.97678	3.08973	3.01288	3.13005	3.13265	3.28155	3.06573	3.23249	3.12073	3.45052	3.12377	3.01506	3.0891	3.15759	3.19301	3.06274	3.16798	3.08411
1554334_a_at	5.29204	5.44706	5.29204	5.35414	4.92539	5.02514	5.19177	5.30867	5.07872	5.44473	5.47176	5.05245	5.37348	5.48776	5.14301	5.36155	5.22533	5.19499	5.71347	6.30597	6.55263	5.25197	5.46234	5.00573	5.50891	4.66174	5.38245	4.98041	5.2122
1554335_at	4.61486	4.67537	4.63638	4.1266	4.8991	4.9442	3.94281	4.14096	4.49215	4.64264	4.53147	4.5429	4.4323	4.38783	4.63691	4.87788	4.47078	4.61455	4.24515	4.57448	4.49215	4.31478	4.59315	4.5719	4.73733	4.53267	4.39976	4.12546	4.14263
1554337_at	3.6602	3.80519	3.90953	3.77465	3.79929	3.62833	4.03462	4.04413	3.73792	3.81179	3.81179	3.77248	4.05148	3.66186	4.08308	4.24384	3.94756	3.86137	3.91366	3.88173	3.73765	4.22175	3.95513	3.72399	3.67468	3.94191	3.76833	4.02588	3.90031
1554339_a_at	3.29764	3.36032	3.66302	3.62689	3.76511	3.544	3.37426	3.34499	3.25177	3.55333	3.33193	3.53806	3.47041	3.30301	3.11856	3.53201	3.45342	3.43139	3.60181	3.48058	3.57879	3.35954	3.45277	4.23687	3.37281	3.58719	3.70051	4.03317	3.4196
[truncated: 53,178 more rows]
