# Supplementary material for: Contribution of FBLN5 to Unstable Plaques in Carotid Atherosclerosis via mir128 and mir532–3p Based on Bioinformatics Prediction and Validation
Source: Front Genet. 2022 Mar 9;13:821650. doi: 10.3389/fgene.2022.821650 (PMC8959633; doi:10.3389/fgene.2022.821650)
Supplement: Supplementary file 8 [file Table5.XLSX]

## Sheet: GSE163154_series_matrix
!Series_title	Maastricht Human Plaque Study (MaasHPS)
!Series_geo_accession	GSE163154
!Series_status	Public on Dec 15 2020
!Series_submission_date	Dec 14 2020
!Series_last_update_date	Jul 08 2021
!Series_pubmed_id	34185408
!Series_summary	Microarray transcriptional profiling of carotid atherosclerotic plaques taken from symptomatic patients undergoing carotid endarterectomy surgery.
!Series_overall_design	In order to better identify processes associated with intraplaque haemorrhage (IPH) and plaque instability, in this study we compared gene makeup of low- vs high-risk atherosclerotic lesion segments from carotid endarterectomy patients, as judged from absence or presence of intraplaque haemorrhage, respectively.
!Series_type	Expression profiling by array
!Series_contributor	Han,,Jin
!Series_contributor	Erik,,Biessen
!Series_sample_id	GSM4973394 GSM4973395 GSM4973397 GSM4973398 GSM4973400 GSM4973401 GSM4973403 GSM4973404 GSM4973406 GSM4973408 GSM4973409 GSM4973411 GSM4973412 GSM4973414 GSM4973415 GSM4973417 GSM4973418 GSM4973419 GSM4973421 GSM4973422 GSM4973424 GSM4973425 GSM4973427 GSM4973429 GSM4973430 GSM4973432 GSM4973433 GSM4973435 GSM4973436 GSM4973438 GSM4973439 GSM4973440 GSM4973441 GSM4973443 GSM4973444 GSM4973445 GSM…
!Series_contact_name	Han,,Jin
!Series_contact_email	h.jin@maastrichtuniversity.nl
!Series_contact_department	Pathology
!Series_contact_institute	Maastricht University
!Series_contact_address	P. Debyelaan 25
!Series_contact_city	Maastricht
!Series_contact_zip/postal_code	6229 HX
!Series_contact_country	Netherlands
!Series_supplementary_file	ftp://ftp.ncbi.nlm.nih.gov/geo/series/GSE163nnn/GSE163154/suppl/GSE163154_RAW.tar
!Series_supplementary_file	ftp://ftp.ncbi.nlm.nih.gov/geo/series/GSE163nnn/GSE163154/suppl/GSE163154_non-normalized.txt.gz
!Series_platform_id	GPL6104
!Series_platform_taxid	9606
!Series_sample_taxid	9606
!Series_relation	BioProject: https://www.ncbi.nlm.nih.gov/bioproject/PRJNA685122
!Sample_title	non-IPH 1	non-IPH 2	non-IPH 3	non-IPH 4	non-IPH 5	non-IPH 6	non-IPH 7	non-IPH 8	non-IPH 9	non-IPH 10	non-IPH 11	non-IPH 12	non-IPH 13	non-IPH 14	non-IPH 15	non-IPH 16	IPH 1	IPH 2	IPH 3	IPH 4	IPH 5	IPH 6	IPH 7	IPH 8	IPH 9	IPH 10	IPH 11	IPH 12	IPH 13	IPH 14	IPH 15	IPH 16	IPH 17	IPH 18	IPH 19	IPH 20	IPH 21	IPH 22	IPH 23	IPH 24	IPH 25	IPH 26	IPH 27
!Sample_geo_accession	GSM4973394	GSM4973395	GSM4973397	GSM4973398	GSM4973400	GSM4973401	GSM4973403	GSM4973404	GSM4973406	GSM4973408	GSM4973409	GSM4973411	GSM4973412	GSM4973414	GSM4973415	GSM4973417	GSM4973418	GSM4973419	GSM4973421	GSM4973422	GSM4973424	GSM4973425	GSM4973427	GSM4973429	GSM4973430	GSM4973432	GSM4973433	GSM4973435	GSM4973436	GSM4973438	GSM4973439	GSM4973440	GSM4973441	GSM4973443	GSM4973444	GSM4973445	GSM4973446	GSM4973448	GSM4973449	GSM4973451	GSM4973452	GSM4973454	GSM4973456
!Sample_status	Public on Dec 15 2020	Public on Dec 15 2020	Public on Dec 15 2020	Public on Dec 15 2020	Public on Dec 15 2020	Public on Dec 15 2020	Public on Dec 15 2020	Public on Dec 15 2020	Public on Dec 15 2020	Public on Dec 15 2020	Public on Dec 15 2020	Public on Dec 15 2020	Public on Dec 15 2020	Public on Dec 15 2020	Public on Dec 15 2020	Public on Dec 15 2020	Public on Dec 15 2020	Public on Dec 15 2020	Public on Dec 15 2020	Public on Dec 15 2020	Public on Dec 15 2020	Public on Dec 15 2020	Public on Dec 15 2020	Public on Dec 15 2020	Public on Dec 15 2020	Public on Dec 15 2020	Public on Dec 15 2020	Public on Dec 15 2020	Public on Dec 15 2020	Public on Dec 15 2020	Public on Dec 15 2020	Public on Dec 15 2020	Public on Dec 15 2020	Public on Dec 15 2020	Public on Dec 15 2020	Public on Dec 15 2020	Public on Dec 15 2020	Public on Dec 15 2020	Public on Dec 15 2020	Public on Dec 15 2020	Public on Dec 15 2020	Public on Dec 15 2020	Public on Dec 15 2020
!Sample_submission_date	Dec 14 2020	Dec 14 2020	Dec 14 2020	Dec 14 2020	Dec 14 2020	Dec 14 2020	Dec 14 2020	Dec 14 2020	Dec 14 2020	Dec 14 2020	Dec 14 2020	Dec 14 2020	Dec 14 2020	Dec 14 2020	Dec 14 2020	Dec 14 2020	Dec 14 2020	Dec 14 2020	Dec 14 2020	Dec 14 2020	Dec 14 2020	Dec 14 2020	Dec 14 2020	Dec 14 2020	Dec 14 2020	Dec 14 2020	Dec 14 2020	Dec 14 2020	Dec 14 2020	Dec 14 2020	Dec 14 2020	Dec 14 2020	Dec 14 2020	Dec 14 2020	Dec 14 2020	Dec 14 2020	Dec 14 2020	Dec 14 2020	Dec 14 2020	Dec 14 2020	Dec 14 2020	Dec 14 2020	Dec 14 2020
!Sample_last_update_date	Dec 15 2020	Dec 15 2020	Dec 15 2020	Dec 15 2020	Dec 15 2020	Dec 15 2020	Dec 15 2020	Dec 15 2020	Dec 15 2020	Dec 15 2020	Dec 15 2020	Dec 15 2020	Dec 15 2020	Dec 15 2020	Dec 15 2020	Dec 15 2020	Dec 15 2020	Dec 15 2020	Dec 15 2020	Dec 15 2020	Dec 15 2020	Dec 15 2020	Dec 15 2020	Dec 15 2020	Dec 15 2020	Dec 15 2020	Dec 15 2020	Dec 15 2020	Dec 15 2020	Dec 15 2020	Dec 15 2020	Dec 15 2020	Dec 15 2020	Dec 15 2020	Dec 15 2020	Dec 15 2020	Dec 15 2020	Dec 15 2020	Dec 15 2020	Dec 15 2020	Dec 15 2020	Dec 15 2020	Dec 15 2020
!Sample_type	RNA	RNA	RNA	RNA	RNA	RNA	RNA	RNA	RNA	RNA	RNA	RNA	RNA	RNA	RNA	RNA	RNA	RNA	RNA	RNA	RNA	RNA	RNA	RNA	RNA	RNA	RNA	RNA	RNA	RNA	RNA	RNA	RNA	RNA	RNA	RNA	RNA	RNA	RNA	RNA	RNA	RNA	RNA
!Sample_channel_count	1	1	1	1	1	1	1	1	1	1	1	1	1	1	1	1	1	1	1	1	1	1	1	1	1	1	1	1	1	1	1	1	1	1	1	1	1	1	1	1	1	1	1
!Sample_source_name_ch1	carotid plaque	carotid plaque	carotid plaque	carotid plaque	carotid plaque	carotid plaque	carotid plaque	carotid plaque	carotid plaque	carotid plaque	carotid plaque	carotid plaque	carotid plaque	carotid plaque	carotid plaque	carotid plaque	carotid plaque	carotid plaque	carotid plaque	carotid plaque	carotid plaque	carotid plaque	carotid plaque	carotid plaque	carotid plaque	carotid plaque	carotid plaque	carotid plaque	carotid plaque	carotid plaque	carotid plaque	carotid plaque	carotid plaque	carotid plaque	carotid plaque	carotid plaque	carotid plaque	carotid plaque	carotid plaque	carotid plaque	carotid plaque	carotid plaque	carotid plaque
!Sample_organism_ch1	Homo sapiens	Homo sapiens	Homo sapiens	Homo sapiens	Homo sapiens	Homo sapiens	Homo sapiens	Homo sapiens	Homo sapiens	Homo sapiens	Homo sapiens	Homo sapiens	Homo sapiens	Homo sapiens	Homo sapiens	Homo sapiens	Homo sapiens	Homo sapiens	Homo sapiens	Homo sapiens	Homo sapiens	Homo sapiens	Homo sapiens	Homo sapiens	Homo sapiens	Homo sapiens	Homo sapiens	Homo sapiens	Homo sapiens	Homo sapiens	Homo sapiens	Homo sapiens	Homo sapiens	Homo sapiens	Homo sapiens	Homo sapiens	Homo sapiens	Homo sapiens	Homo sapiens	Homo sapiens	Homo sapiens	Homo sapiens	Homo sapiens
!Sample_characteristics_ch1	classification: non-IPH	classification: non-IPH	classification: non-IPH	classification: non-IPH	classification: non-IPH	classification: non-IPH	classification: non-IPH	classification: non-IPH	classification: non-IPH	classification: non-IPH	classification: non-IPH	classification: non-IPH	classification: non-IPH	classification: non-IPH	classification: non-IPH	classification: non-IPH	classification: IPH	classification: IPH	classification: IPH	classification: IPH	classification: IPH	classification: IPH	classification: IPH	classification: IPH	classification: IPH	classification: IPH	classification: IPH	classification: IPH	classification: IPH	classification: IPH	classification: IPH	classification: IPH	classification: IPH	classification: IPH	classification: IPH	classification: IPH	classification: IPH	classification: IPH	classification: IPH	classification: IPH	classification: IPH	classification: IPH	classification: IPH
!Sample_treatment_protocol_ch1	The endarterectomy specimens were cut into parallel, transverse segments of 5 mm thickness. Each alternating segment was snap frozen in liquid nitrogen and stored at -80 degrees C, their flanking segments fixed in formalin and processed for histological evaluation. Hematoxylin-Eosin (H.E) stained slides from these flanking segments have their plaques staged using the Virmani classification criter…	The endarterectomy specimens were cut into parallel, transverse segments of 5 mm thickness. Each alternating segment was snap frozen in liquid nitrogen and stored at -80 degrees C, their flanking segments fixed in formalin and processed for histological evaluation. Hematoxylin-Eosin (H.E) stained slides from these flanking segments have their plaques staged using the Virmani classification criter…	The endarterectomy specimens were cut into parallel, transverse segments of 5 mm thickness. Each alternating segment was snap frozen in liquid nitrogen and stored at -80 degrees C, their flanking segments fixed in formalin and processed for histological evaluation. Hematoxylin-Eosin (H.E) stained slides from these flanking segments have their plaques staged using the Virmani classification criter…	The endarterectomy specimens were cut into parallel, transverse segments of 5 mm thickness. Each alternating segment was snap frozen in liquid nitrogen and stored at -80 degrees C, their flanking segments fixed in formalin and processed for histological evaluation. Hematoxylin-Eosin (H.E) stained slides from these flanking segments have their plaques staged using the Virmani classification criter…	The endarterectomy specimens were cut into parallel, transverse segments of 5 mm thickness. Each alternating segment was snap frozen in liquid nitrogen and stored at -80 degrees C, their flanking segments fixed in formalin and processed for histological evaluation. Hematoxylin-Eosin (H.E) stained slides from these flanking segments have their plaques staged using the Virmani classification criter…	The endarterectomy specimens were cut into parallel, transverse segments of 5 mm thickness. Each alternating segment was snap frozen in liquid nitrogen and stored at -80 degrees C, their flanking segments fixed in formalin and processed for histological evaluation. Hematoxylin-Eosin (H.E) stained slides from these flanking segments have their plaques staged using the Virmani classification criter…	The endarterectomy specimens were cut into parallel, transverse segments of 5 mm thickness. Each alternating segment was snap frozen in liquid nitrogen and stored at -80 degrees C, their flanking segments fixed in formalin and processed for histological evaluation. Hematoxylin-Eosin (H.E) stained slides from these flanking segments have their plaques staged using the Virmani classification criter…	The endarterectomy specimens were cut into parallel, transverse segments of 5 mm thickness. Each alternating segment was snap frozen in liquid nitrogen and stored at -80 degrees C, their flanking segments fixed in formalin and processed for histological evaluation. Hematoxylin-Eosin (H.E) stained slides from these flanking segments have their plaques staged using the Virmani classification criter…	The endarterectomy specimens were cut into parallel, transverse segments of 5 mm thickness. Each alternating segment was snap frozen in liquid nitrogen and stored at -80 degrees C, their flanking segments fixed in formalin and processed for histological evaluation. Hematoxylin-Eosin (H.E) stained slides from these flanking segments have their plaques staged using the Virmani classification criter…	The endarterectomy specimens were cut into parallel, transverse segments of 5 mm thickness. Each alternating segment was snap frozen in liquid nitrogen and stored at -80 degrees C, their flanking segments fixed in formalin and processed for histological evaluation. Hematoxylin-Eosin (H.E) stained slides from these flanking segments have their plaques staged using the Virmani classification criter…	The endarterectomy specimens were cut into parallel, transverse segments of 5 mm thickness. Each alternating segment was snap frozen in liquid nitrogen and stored at -80 degrees C, their flanking segments fixed in formalin and processed for histological evaluation. Hematoxylin-Eosin (H.E) stained slides from these flanking segments have their plaques staged using the Virmani classification criter…	The endarterectomy specimens were cut into parallel, transverse segments of 5 mm thickness. Each alternating segment was snap frozen in liquid nitrogen and stored at -80 degrees C, their flanking segments fixed in formalin and processed for histological evaluation. Hematoxylin-Eosin (H.E) stained slides from these flanking segments have their plaques staged using the Virmani classification criter…	The endarterectomy specimens were cut into parallel, transverse segments of 5 mm thickness. Each alternating segment was snap frozen in liquid nitrogen and stored at -80 degrees C, their flanking segments fixed in formalin and processed for histological evaluation. Hematoxylin-Eosin (H.E) stained slides from these flanking segments have their plaques staged using the Virmani classification criter…	The endarterectomy specimens were cut into parallel, transverse segments of 5 mm thickness. Each alternating segment was snap frozen in liquid nitrogen and stored at -80 degrees C, their flanking segments fixed in formalin and processed for histological evaluation. Hematoxylin-Eosin (H.E) stained slides from these flanking segments have their plaques staged using the Virmani classification criter…	The endarterectomy specimens were cut into parallel, transverse segments of 5 mm thickness. Each alternating segment was snap frozen in liquid nitrogen and stored at -80 degrees C, their flanking segments fixed in formalin and processed for histological evaluation. Hematoxylin-Eosin (H.E) stained slides from these flanking segments have their plaques staged using the Virmani classification criter…	The endarterectomy specimens were cut into parallel, transverse segments of 5 mm thickness. Each alternating segment was snap frozen in liquid nitrogen and stored at -80 degrees C, their flanking segments fixed in formalin and processed for histological evaluation. Hematoxylin-Eosin (H.E) stained slides from these flanking segments have their plaques staged using the Virmani classification criter…	The endarterectomy specimens were cut into parallel, transverse segments of 5 mm thickness. Each alternating segment was snap frozen in liquid nitrogen and stored at -80 degrees C, their flanking segments fixed in formalin and processed for histological evaluation. Hematoxylin-Eosin (H.E) stained slides from these flanking segments have their plaques staged using the Virmani classification criter…	The endarterectomy specimens were cut into parallel, transverse segments of 5 mm thickness. Each alternating segment was snap frozen in liquid nitrogen and stored at -80 degrees C, their flanking segments fixed in formalin and processed for histological evaluation. Hematoxylin-Eosin (H.E) stained slides from these flanking segments have their plaques staged using the Virmani classification criter…	The endarterectomy specimens were cut into parallel, transverse segments of 5 mm thickness. Each alternating segment was snap frozen in liquid nitrogen and stored at -80 degrees C, their flanking segments fixed in formalin and processed for histological evaluation. Hematoxylin-Eosin (H.E) stained slides from these flanking segments have their plaques staged using the Virmani classification criter…	The endarterectomy specimens were cut into parallel, transverse segments of 5 mm thickness. Each alternating segment was snap frozen in liquid nitrogen and stored at -80 degrees C, their flanking segments fixed in formalin and processed for histological evaluation. Hematoxylin-Eosin (H.E) stained slides from these flanking segments have their plaques staged using the Virmani classification criter…	The endarterectomy specimens were cut into parallel, transverse segments of 5 mm thickness. Each alternating segment was snap frozen in liquid nitrogen and stored at -80 degrees C, their flanking segments fixed in formalin and processed for histological evaluation. Hematoxylin-Eosin (H.E) stained slides from these flanking segments have their plaques staged using the Virmani classification criter…	The endarterectomy specimens were cut into parallel, transverse segments of 5 mm thickness. Each alternating segment was snap frozen in liquid nitrogen and stored at -80 degrees C, their flanking segments fixed in formalin and processed for histological evaluation. Hematoxylin-Eosin (H.E) stained slides from these flanking segments have their plaques staged using the Virmani classification criter…	The endarterectomy specimens were cut into parallel, transverse segments of 5 mm thickness. Each alternating segment was snap frozen in liquid nitrogen and stored at -80 degrees C, their flanking segments fixed in formalin and processed for histological evaluation. Hematoxylin-Eosin (H.E) stained slides from these flanking segments have their plaques staged using the Virmani classification criter…	The endarterectomy specimens were cut into parallel, transverse segments of 5 mm thickness. Each alternating segment was snap frozen in liquid nitrogen and stored at -80 degrees C, their flanking segments fixed in formalin and processed for histological evaluation. Hematoxylin-Eosin (H.E) stained slides from these flanking segments have their plaques staged using the Virmani classification criter…	The endarterectomy specimens were cut into parallel, transverse segments of 5 mm thickness. Each alternating segment was snap frozen in liquid nitrogen and stored at -80 degrees C, their flanking segments fixed in formalin and processed for histological evaluation. Hematoxylin-Eosin (H.E) stained slides from these flanking segments have their plaques staged using the Virmani classification criter…	The endarterectomy specimens were cut into parallel, transverse segments of 5 mm thickness. Each alternating segment was snap frozen in liquid nitrogen and stored at -80 degrees C, their flanking segments fixed in formalin and processed for histological evaluation. Hematoxylin-Eosin (H.E) stained slides from these flanking segments have their plaques staged using the Virmani classification criter…	The endarterectomy specimens were cut into parallel, transverse segments of 5 mm thickness. Each alternating segment was snap frozen in liquid nitrogen and stored at -80 degrees C, their flanking segments fixed in formalin and processed for histological evaluation. Hematoxylin-Eosin (H.E) stained slides from these flanking segments have their plaques staged using the Virmani classification criter…	The endarterectomy specimens were cut into parallel, transverse segments of 5 mm thickness. Each alternating segment was snap frozen in liquid nitrogen and stored at -80 degrees C, their flanking segments fixed in formalin and processed for histological evaluation. Hematoxylin-Eosin (H.E) stained slides from these flanking segments have their plaques staged using the Virmani classification criter…	The endarterectomy specimens were cut into parallel, transverse segments of 5 mm thickness. Each alternating segment was snap frozen in liquid nitrogen and stored at -80 degrees C, their flanking segments fixed in formalin and processed for histological evaluation. Hematoxylin-Eosin (H.E) stained slides from these flanking segments have their plaques staged using the Virmani classification criter…	The endarterectomy specimens were cut into parallel, transverse segments of 5 mm thickness. Each alternating segment was snap frozen in liquid nitrogen and stored at -80 degrees C, their flanking segments fixed in formalin and processed for histological evaluation. Hematoxylin-Eosin (H.E) stained slides from these flanking segments have their plaques staged using the Virmani classification criter…	The endarterectomy specimens were cut into parallel, transverse segments of 5 mm thickness. Each alternating segment was snap frozen in liquid nitrogen and stored at -80 degrees C, their flanking segments fixed in formalin and processed for histological evaluation. Hematoxylin-Eosin (H.E) stained slides from these flanking segments have their plaques staged using the Virmani classification criter…	The endarterectomy specimens were cut into parallel, transverse segments of 5 mm thickness. Each alternating segment was snap frozen in liquid nitrogen and stored at -80 degrees C, their flanking segments fixed in formalin and processed for histological evaluation. Hematoxylin-Eosin (H.E) stained slides from these flanking segments have their plaques staged using the Virmani classification criter…	The endarterectomy specimens were cut into parallel, transverse segments of 5 mm thickness. Each alternating segment was snap frozen in liquid nitrogen and stored at -80 degrees C, their flanking segments fixed in formalin and processed for histological evaluation. Hematoxylin-Eosin (H.E) stained slides from these flanking segments have their plaques staged using the Virmani classification criter…	The endarterectomy specimens were cut into parallel, transverse segments of 5 mm thickness. Each alternating segment was snap frozen in liquid nitrogen and stored at -80 degrees C, their flanking segments fixed in formalin and processed for histological evaluation. Hematoxylin-Eosin (H.E) stained slides from these flanking segments have their plaques staged using the Virmani classification criter…	The endarterectomy specimens were cut into parallel, transverse segments of 5 mm thickness. Each alternating segment was snap frozen in liquid nitrogen and stored at -80 degrees C, their flanking segments fixed in formalin and processed for histological evaluation. Hematoxylin-Eosin (H.E) stained slides from these flanking segments have their plaques staged using the Virmani classification criter…	The endarterectomy specimens were cut into parallel, transverse segments of 5 mm thickness. Each alternating segment was snap frozen in liquid nitrogen and stored at -80 degrees C, their flanking segments fixed in formalin and processed for histological evaluation. Hematoxylin-Eosin (H.E) stained slides from these flanking segments have their plaques staged using the Virmani classification criter…	The endarterectomy specimens were cut into parallel, transverse segments of 5 mm thickness. Each alternating segment was snap frozen in liquid nitrogen and stored at -80 degrees C, their flanking segments fixed in formalin and processed for histological evaluation. Hematoxylin-Eosin (H.E) stained slides from these flanking segments have their plaques staged using the Virmani classification criter…	The endarterectomy specimens were cut into parallel, transverse segments of 5 mm thickness. Each alternating segment was snap frozen in liquid nitrogen and stored at -80 degrees C, their flanking segments fixed in formalin and processed for histological evaluation. Hematoxylin-Eosin (H.E) stained slides from these flanking segments have their plaques staged using the Virmani classification criter…	The endarterectomy specimens were cut into parallel, transverse segments of 5 mm thickness. Each alternating segment was snap frozen in liquid nitrogen and stored at -80 degrees C, their flanking segments fixed in formalin and processed for histological evaluation. Hematoxylin-Eosin (H.E) stained slides from these flanking segments have their plaques staged using the Virmani classification criter…	The endarterectomy specimens were cut into parallel, transverse segments of 5 mm thickness. Each alternating segment was snap frozen in liquid nitrogen and stored at -80 degrees C, their flanking segments fixed in formalin and processed for histological evaluation. Hematoxylin-Eosin (H.E) stained slides from these flanking segments have their plaques staged using the Virmani classification criter…	The endarterectomy specimens were cut into parallel, transverse segments of 5 mm thickness. Each alternating segment was snap frozen in liquid nitrogen and stored at -80 degrees C, their flanking segments fixed in formalin and processed for histological evaluation. Hematoxylin-Eosin (H.E) stained slides from these flanking segments have their plaques staged using the Virmani classification criter…	The endarterectomy specimens were cut into parallel, transverse segments of 5 mm thickness. Each alternating segment was snap frozen in liquid nitrogen and stored at -80 degrees C, their flanking segments fixed in formalin and processed for histological evaluation. Hematoxylin-Eosin (H.E) stained slides from these flanking segments have their plaques staged using the Virmani classification criter…	The endarterectomy specimens were cut into parallel, transverse segments of 5 mm thickness. Each alternating segment was snap frozen in liquid nitrogen and stored at -80 degrees C, their flanking segments fixed in formalin and processed for histological evaluation. Hematoxylin-Eosin (H.E) stained slides from these flanking segments have their plaques staged using the Virmani classification criter…
!Sample_molecule_ch1	total RNA	total RNA	total RNA	total RNA	total RNA	total RNA	total RNA	total RNA	total RNA	total RNA	total RNA	total RNA	total RNA	total RNA	total RNA	total RNA	total RNA	total RNA	total RNA	total RNA	total RNA	total RNA	total RNA	total RNA	total RNA	total RNA	total RNA	total RNA	total RNA	total RNA	total RNA	total RNA	total RNA	total RNA	total RNA	total RNA	total RNA	total RNA	total RNA	total RNA	total RNA	total RNA	total RNA
!Sample_extract_protocol_ch1	RNA of the 24 sample pairs was isolated using Guanidium Thiocyanate lysis followed by Cesium Chloride gradient centrifugation. After the extracting procedure, the RNA was further purified using the Nucleospin RNAII kit (Macherey-Nagel GmbH & Co. KG). RNA concentration was measured using a Nanodrop ND-1000 spectrophotometer (Nanodrop Technologies, Wilmington, DE, U.S.A). The RNA quality and integr…	RNA of the 24 sample pairs was isolated using Guanidium Thiocyanate lysis followed by Cesium Chloride gradient centrifugation. After the extracting procedure, the RNA was further purified using the Nucleospin RNAII kit (Macherey-Nagel GmbH & Co. KG). RNA concentration was measured using a Nanodrop ND-1000 spectrophotometer (Nanodrop Technologies, Wilmington, DE, U.S.A). The RNA quality and integr…	RNA of the 24 sample pairs was isolated using Guanidium Thiocyanate lysis followed by Cesium Chloride gradient centrifugation. After the extracting procedure, the RNA was further purified using the Nucleospin RNAII kit (Macherey-Nagel GmbH & Co. KG). RNA concentration was measured using a Nanodrop ND-1000 spectrophotometer (Nanodrop Technologies, Wilmington, DE, U.S.A). The RNA quality and integr…	RNA of the 24 sample pairs was isolated using Guanidium Thiocyanate lysis followed by Cesium Chloride gradient centrifugation. After the extracting procedure, the RNA was further purified using the Nucleospin RNAII kit (Macherey-Nagel GmbH & Co. KG). RNA concentration was measured using a Nanodrop ND-1000 spectrophotometer (Nanodrop Technologies, Wilmington, DE, U.S.A). The RNA quality and integr…	RNA of the 24 sample pairs was isolated using Guanidium Thiocyanate lysis followed by Cesium Chloride gradient centrifugation. After the extracting procedure, the RNA was further purified using the Nucleospin RNAII kit (Macherey-Nagel GmbH & Co. KG). RNA concentration was measured using a Nanodrop ND-1000 spectrophotometer (Nanodrop Technologies, Wilmington, DE, U.S.A). The RNA quality and integr…	RNA of the 24 sample pairs was isolated using Guanidium Thiocyanate lysis followed by Cesium Chloride gradient centrifugation. After the extracting procedure, the RNA was further purified using the Nucleospin RNAII kit (Macherey-Nagel GmbH & Co. KG). RNA concentration was measured using a Nanodrop ND-1000 spectrophotometer (Nanodrop Technologies, Wilmington, DE, U.S.A). The RNA quality and integr…	RNA of the 24 sample pairs was isolated using Guanidium Thiocyanate lysis followed by Cesium Chloride gradient centrifugation. After the extracting procedure, the RNA was further purified using the Nucleospin RNAII kit (Macherey-Nagel GmbH & Co. KG). RNA concentration was measured using a Nanodrop ND-1000 spectrophotometer (Nanodrop Technologies, Wilmington, DE, U.S.A). The RNA quality and integr…	RNA of the 24 sample pairs was isolated using Guanidium Thiocyanate lysis followed by Cesium Chloride gradient centrifugation. After the extracting procedure, the RNA was further purified using the Nucleospin RNAII kit (Macherey-Nagel GmbH & Co. KG). RNA concentration was measured using a Nanodrop ND-1000 spectrophotometer (Nanodrop Technologies, Wilmington, DE, U.S.A). The RNA quality and integr…	RNA of the 24 sample pairs was isolated using Guanidium Thiocyanate lysis followed by Cesium Chloride gradient centrifugation. After the extracting procedure, the RNA was further purified using the Nucleospin RNAII kit (Macherey-Nagel GmbH & Co. KG). RNA concentration was measured using a Nanodrop ND-1000 spectrophotometer (Nanodrop Technologies, Wilmington, DE, U.S.A). The RNA quality and integr…	RNA of the 24 sample pairs was isolated using Guanidium Thiocyanate lysis followed by Cesium Chloride gradient centrifugation. After the extracting procedure, the RNA was further purified using the Nucleospin RNAII kit (Macherey-Nagel GmbH & Co. KG). RNA concentration was measured using a Nanodrop ND-1000 spectrophotometer (Nanodrop Technologies, Wilmington, DE, U.S.A). The RNA quality and integr…	RNA of the 24 sample pairs was isolated using Guanidium Thiocyanate lysis followed by Cesium Chloride gradient centrifugation. After the extracting procedure, the RNA was further purified using the Nucleospin RNAII kit (Macherey-Nagel GmbH & Co. KG). RNA concentration was measured using a Nanodrop ND-1000 spectrophotometer (Nanodrop Technologies, Wilmington, DE, U.S.A). The RNA quality and integr…	RNA of the 24 sample pairs was isolated using Guanidium Thiocyanate lysis followed by Cesium Chloride gradient centrifugation. After the extracting procedure, the RNA was further purified using the Nucleospin RNAII kit (Macherey-Nagel GmbH & Co. KG). RNA concentration was measured using a Nanodrop ND-1000 spectrophotometer (Nanodrop Technologies, Wilmington, DE, U.S.A). The RNA quality and integr…	RNA of the 24 sample pairs was isolated using Guanidium Thiocyanate lysis followed by Cesium Chloride gradient centrifugation. After the extracting procedure, the RNA was further purified using the Nucleospin RNAII kit (Macherey-Nagel GmbH & Co. KG). RNA concentration was measured using a Nanodrop ND-1000 spectrophotometer (Nanodrop Technologies, Wilmington, DE, U.S.A). The RNA quality and integr…	RNA of the 24 sample pairs was isolated using Guanidium Thiocyanate lysis followed by Cesium Chloride gradient centrifugation. After the extracting procedure, the RNA was further purified using the Nucleospin RNAII kit (Macherey-Nagel GmbH & Co. KG). RNA concentration was measured using a Nanodrop ND-1000 spectrophotometer (Nanodrop Technologies, Wilmington, DE, U.S.A). The RNA quality and integr…	RNA of the 24 sample pairs was isolated using Guanidium Thiocyanate lysis followed by Cesium Chloride gradient centrifugation. After the extracting procedure, the RNA was further purified using the Nucleospin RNAII kit (Macherey-Nagel GmbH & Co. KG). RNA concentration was measured using a Nanodrop ND-1000 spectrophotometer (Nanodrop Technologies, Wilmington, DE, U.S.A). The RNA quality and integr…	RNA of the 24 sample pairs was isolated using Guanidium Thiocyanate lysis followed by Cesium Chloride gradient centrifugation. After the extracting procedure, the RNA was further purified using the Nucleospin RNAII kit (Macherey-Nagel GmbH & Co. KG). RNA concentration was measured using a Nanodrop ND-1000 spectrophotometer (Nanodrop Technologies, Wilmington, DE, U.S.A). The RNA quality and integr…	RNA of the 24 sample pairs was isolated using Guanidium Thiocyanate lysis followed by Cesium Chloride gradient centrifugation. After the extracting procedure, the RNA was further purified using the Nucleospin RNAII kit (Macherey-Nagel GmbH & Co. KG). RNA concentration was measured using a Nanodrop ND-1000 spectrophotometer (Nanodrop Technologies, Wilmington, DE, U.S.A). The RNA quality and integr…	RNA of the 24 sample pairs was isolated using Guanidium Thiocyanate lysis followed by Cesium Chloride gradient centrifugation. After the extracting procedure, the RNA was further purified using the Nucleospin RNAII kit (Macherey-Nagel GmbH & Co. KG). RNA concentration was measured using a Nanodrop ND-1000 spectrophotometer (Nanodrop Technologies, Wilmington, DE, U.S.A). The RNA quality and integr…	RNA of the 24 sample pairs was isolated using Guanidium Thiocyanate lysis followed by Cesium Chloride gradient centrifugation. After the extracting procedure, the RNA was further purified using the Nucleospin RNAII kit (Macherey-Nagel GmbH & Co. KG). RNA concentration was measured using a Nanodrop ND-1000 spectrophotometer (Nanodrop Technologies, Wilmington, DE, U.S.A). The RNA quality and integr…	RNA of the 24 sample pairs was isolated using Guanidium Thiocyanate lysis followed by Cesium Chloride gradient centrifugation. After the extracting procedure, the RNA was further purified using the Nucleospin RNAII kit (Macherey-Nagel GmbH & Co. KG). RNA concentration was measured using a Nanodrop ND-1000 spectrophotometer (Nanodrop Technologies, Wilmington, DE, U.S.A). The RNA quality and integr…	RNA of the 24 sample pairs was isolated using Guanidium Thiocyanate lysis followed by Cesium Chloride gradient centrifugation. After the extracting procedure, the RNA was further purified using the Nucleospin RNAII kit (Macherey-Nagel GmbH & Co. KG). RNA concentration was measured using a Nanodrop ND-1000 spectrophotometer (Nanodrop Technologies, Wilmington, DE, U.S.A). The RNA quality and integr…	RNA of the 24 sample pairs was isolated using Guanidium Thiocyanate lysis followed by Cesium Chloride gradient centrifugation. After the extracting procedure, the RNA was further purified using the Nucleospin RNAII kit (Macherey-Nagel GmbH & Co. KG). RNA concentration was measured using a Nanodrop ND-1000 spectrophotometer (Nanodrop Technologies, Wilmington, DE, U.S.A). The RNA quality and integr…	RNA of the 24 sample pairs was isolated using Guanidium Thiocyanate lysis followed by Cesium Chloride gradient centrifugation. After the extracting procedure, the RNA was further purified using the Nucleospin RNAII kit (Macherey-Nagel GmbH & Co. KG). RNA concentration was measured using a Nanodrop ND-1000 spectrophotometer (Nanodrop Technologies, Wilmington, DE, U.S.A). The RNA quality and integr…	RNA of the 24 sample pairs was isolated using Guanidium Thiocyanate lysis followed by Cesium Chloride gradient centrifugation. After the extracting procedure, the RNA was further purified using the Nucleospin RNAII kit (Macherey-Nagel GmbH & Co. KG). RNA concentration was measured using a Nanodrop ND-1000 spectrophotometer (Nanodrop Technologies, Wilmington, DE, U.S.A). The RNA quality and integr…	RNA of the 24 sample pairs was isolated using Guanidium Thiocyanate lysis followed by Cesium Chloride gradient centrifugation. After the extracting procedure, the RNA was further purified using the Nucleospin RNAII kit (Macherey-Nagel GmbH & Co. KG). RNA concentration was measured using a Nanodrop ND-1000 spectrophotometer (Nanodrop Technologies, Wilmington, DE, U.S.A). The RNA quality and integr…	RNA of the 24 sample pairs was isolated using Guanidium Thiocyanate lysis followed by Cesium Chloride gradient centrifugation. After the extracting procedure, the RNA was further purified using the Nucleospin RNAII kit (Macherey-Nagel GmbH & Co. KG). RNA concentration was measured using a Nanodrop ND-1000 spectrophotometer (Nanodrop Technologies, Wilmington, DE, U.S.A). The RNA quality and integr…	RNA of the 24 sample pairs was isolated using Guanidium Thiocyanate lysis followed by Cesium Chloride gradient centrifugation. After the extracting procedure, the RNA was further purified using the Nucleospin RNAII kit (Macherey-Nagel GmbH & Co. KG). RNA concentration was measured using a Nanodrop ND-1000 spectrophotometer (Nanodrop Technologies, Wilmington, DE, U.S.A). The RNA quality and integr…	RNA of the 24 sample pairs was isolated using Guanidium Thiocyanate lysis followed by Cesium Chloride gradient centrifugation. After the extracting procedure, the RNA was further purified using the Nucleospin RNAII kit (Macherey-Nagel GmbH & Co. KG). RNA concentration was measured using a Nanodrop ND-1000 spectrophotometer (Nanodrop Technologies, Wilmington, DE, U.S.A). The RNA quality and integr…	RNA of the 24 sample pairs was isolated using Guanidium Thiocyanate lysis followed by Cesium Chloride gradient centrifugation. After the extracting procedure, the RNA was further purified using the Nucleospin RNAII kit (Macherey-Nagel GmbH & Co. KG). RNA concentration was measured using a Nanodrop ND-1000 spectrophotometer (Nanodrop Technologies, Wilmington, DE, U.S.A). The RNA quality and integr…	RNA of the 24 sample pairs was isolated using Guanidium Thiocyanate lysis followed by Cesium Chloride gradient centrifugation. After the extracting procedure, the RNA was further purified using the Nucleospin RNAII kit (Macherey-Nagel GmbH & Co. KG). RNA concentration was measured using a Nanodrop ND-1000 spectrophotometer (Nanodrop Technologies, Wilmington, DE, U.S.A). The RNA quality and integr…	RNA of the 24 sample pairs was isolated using Guanidium Thiocyanate lysis followed by Cesium Chloride gradient centrifugation. After the extracting procedure, the RNA was further purified using the Nucleospin RNAII kit (Macherey-Nagel GmbH & Co. KG). RNA concentration was measured using a Nanodrop ND-1000 spectrophotometer (Nanodrop Technologies, Wilmington, DE, U.S.A). The RNA quality and integr…	RNA of the 24 sample pairs was isolated using Guanidium Thiocyanate lysis followed by Cesium Chloride gradient centrifugation. After the extracting procedure, the RNA was further purified using the Nucleospin RNAII kit (Macherey-Nagel GmbH & Co. KG). RNA concentration was measured using a Nanodrop ND-1000 spectrophotometer (Nanodrop Technologies, Wilmington, DE, U.S.A). The RNA quality and integr…	RNA of the 24 sample pairs was isolated using Guanidium Thiocyanate lysis followed by Cesium Chloride gradient centrifugation. After the extracting procedure, the RNA was further purified using the Nucleospin RNAII kit (Macherey-Nagel GmbH & Co. KG). RNA concentration was measured using a Nanodrop ND-1000 spectrophotometer (Nanodrop Technologies, Wilmington, DE, U.S.A). The RNA quality and integr…	RNA of the 24 sample pairs was isolated using Guanidium Thiocyanate lysis followed by Cesium Chloride gradient centrifugation. After the extracting procedure, the RNA was further purified using the Nucleospin RNAII kit (Macherey-Nagel GmbH & Co. KG). RNA concentration was measured using a Nanodrop ND-1000 spectrophotometer (Nanodrop Technologies, Wilmington, DE, U.S.A). The RNA quality and integr…	RNA of the 24 sample pairs was isolated using Guanidium Thiocyanate lysis followed by Cesium Chloride gradient centrifugation. After the extracting procedure, the RNA was further purified using the Nucleospin RNAII kit (Macherey-Nagel GmbH & Co. KG). RNA concentration was measured using a Nanodrop ND-1000 spectrophotometer (Nanodrop Technologies, Wilmington, DE, U.S.A). The RNA quality and integr…	RNA of the 24 sample pairs was isolated using Guanidium Thiocyanate lysis followed by Cesium Chloride gradient centrifugation. After the extracting procedure, the RNA was further purified using the Nucleospin RNAII kit (Macherey-Nagel GmbH & Co. KG). RNA concentration was measured using a Nanodrop ND-1000 spectrophotometer (Nanodrop Technologies, Wilmington, DE, U.S.A). The RNA quality and integr…	RNA of the 24 sample pairs was isolated using Guanidium Thiocyanate lysis followed by Cesium Chloride gradient centrifugation. After the extracting procedure, the RNA was further purified using the Nucleospin RNAII kit (Macherey-Nagel GmbH & Co. KG). RNA concentration was measured using a Nanodrop ND-1000 spectrophotometer (Nanodrop Technologies, Wilmington, DE, U.S.A). The RNA quality and integr…	RNA of the 24 sample pairs was isolated using Guanidium Thiocyanate lysis followed by Cesium Chloride gradient centrifugation. After the extracting procedure, the RNA was further purified using the Nucleospin RNAII kit (Macherey-Nagel GmbH & Co. KG). RNA concentration was measured using a Nanodrop ND-1000 spectrophotometer (Nanodrop Technologies, Wilmington, DE, U.S.A). The RNA quality and integr…	RNA of the 24 sample pairs was isolated using Guanidium Thiocyanate lysis followed by Cesium Chloride gradient centrifugation. After the extracting procedure, the RNA was further purified using the Nucleospin RNAII kit (Macherey-Nagel GmbH & Co. KG). RNA concentration was measured using a Nanodrop ND-1000 spectrophotometer (Nanodrop Technologies, Wilmington, DE, U.S.A). The RNA quality and integr…	RNA of the 24 sample pairs was isolated using Guanidium Thiocyanate lysis followed by Cesium Chloride gradient centrifugation. After the extracting procedure, the RNA was further purified using the Nucleospin RNAII kit (Macherey-Nagel GmbH & Co. KG). RNA concentration was measured using a Nanodrop ND-1000 spectrophotometer (Nanodrop Technologies, Wilmington, DE, U.S.A). The RNA quality and integr…	RNA of the 24 sample pairs was isolated using Guanidium Thiocyanate lysis followed by Cesium Chloride gradient centrifugation. After the extracting procedure, the RNA was further purified using the Nucleospin RNAII kit (Macherey-Nagel GmbH & Co. KG). RNA concentration was measured using a Nanodrop ND-1000 spectrophotometer (Nanodrop Technologies, Wilmington, DE, U.S.A). The RNA quality and integr…	RNA of the 24 sample pairs was isolated using Guanidium Thiocyanate lysis followed by Cesium Chloride gradient centrifugation. After the extracting procedure, the RNA was further purified using the Nucleospin RNAII kit (Macherey-Nagel GmbH & Co. KG). RNA concentration was measured using a Nanodrop ND-1000 spectrophotometer (Nanodrop Technologies, Wilmington, DE, U.S.A). The RNA quality and integr…	RNA of the 24 sample pairs was isolated using Guanidium Thiocyanate lysis followed by Cesium Chloride gradient centrifugation. After the extracting procedure, the RNA was further purified using the Nucleospin RNAII kit (Macherey-Nagel GmbH & Co. KG). RNA concentration was measured using a Nanodrop ND-1000 spectrophotometer (Nanodrop Technologies, Wilmington, DE, U.S.A). The RNA quality and integr…
!Sample_label_ch1	biotin	biotin	biotin	biotin	biotin	biotin	biotin	biotin	biotin	biotin	biotin	biotin	biotin	biotin	biotin	biotin	biotin	biotin	biotin	biotin	biotin	biotin	biotin	biotin	biotin	biotin	biotin	biotin	biotin	biotin	biotin	biotin	biotin	biotin	biotin	biotin	biotin	biotin	biotin	biotin	biotin	biotin	biotin
!Sample_label_protocol_ch1	The RNA labeling, hybridisation and data extraction were performed at ServiceXS (Leiden, The Netherlands). Biotinylated cRNA was prepared using the Illumina TotalPrep RNA Amplification Kit (Ambion, Inc., Austin, TX, U.S.A.) according to the manufacturer's specifications starting with 100 ng total RNA. Per sample 750 ng of cRNA was used for hybridization.	The RNA labeling, hybridisation and data extraction were performed at ServiceXS (Leiden, The Netherlands). Biotinylated cRNA was prepared using the Illumina TotalPrep RNA Amplification Kit (Ambion, Inc., Austin, TX, U.S.A.) according to the manufacturer's specifications starting with 100 ng total RNA. Per sample 750 ng of cRNA was used for hybridization.	The RNA labeling, hybridisation and data extraction were performed at ServiceXS (Leiden, The Netherlands). Biotinylated cRNA was prepared using the Illumina TotalPrep RNA Amplification Kit (Ambion, Inc., Austin, TX, U.S.A.) according to the manufacturer's specifications starting with 100 ng total RNA. Per sample 750 ng of cRNA was used for hybridization.	The RNA labeling, hybridisation and data extraction were performed at ServiceXS (Leiden, The Netherlands). Biotinylated cRNA was prepared using the Illumina TotalPrep RNA Amplification Kit (Ambion, Inc., Austin, TX, U.S.A.) according to the manufacturer's specifications starting with 100 ng total RNA. Per sample 750 ng of cRNA was used for hybridization.	The RNA labeling, hybridisation and data extraction were performed at ServiceXS (Leiden, The Netherlands). Biotinylated cRNA was prepared using the Illumina TotalPrep RNA Amplification Kit (Ambion, Inc., Austin, TX, U.S.A.) according to the manufacturer's specifications starting with 100 ng total RNA. Per sample 750 ng of cRNA was used for hybridization.	The RNA labeling, hybridisation and data extraction were performed at ServiceXS (Leiden, The Netherlands). Biotinylated cRNA was prepared using the Illumina TotalPrep RNA Amplification Kit (Ambion, Inc., Austin, TX, U.S.A.) according to the manufacturer's specifications starting with 100 ng total RNA. Per sample 750 ng of cRNA was used for hybridization.	The RNA labeling, hybridisation and data extraction were performed at ServiceXS (Leiden, The Netherlands). Biotinylated cRNA was prepared using the Illumina TotalPrep RNA Amplification Kit (Ambion, Inc., Austin, TX, U.S.A.) according to the manufacturer's specifications starting with 100 ng total RNA. Per sample 750 ng of cRNA was used for hybridization.	The RNA labeling, hybridisation and data extraction were performed at ServiceXS (Leiden, The Netherlands). Biotinylated cRNA was prepared using the Illumina TotalPrep RNA Amplification Kit (Ambion, Inc., Austin, TX, U.S.A.) according to the manufacturer's specifications starting with 100 ng total RNA. Per sample 750 ng of cRNA was used for hybridization.	The RNA labeling, hybridisation and data extraction were performed at ServiceXS (Leiden, The Netherlands). Biotinylated cRNA was prepared using the Illumina TotalPrep RNA Amplification Kit (Ambion, Inc., Austin, TX, U.S.A.) according to the manufacturer's specifications starting with 100 ng total RNA. Per sample 750 ng of cRNA was used for hybridization.	The RNA labeling, hybridisation and data extraction were performed at ServiceXS (Leiden, The Netherlands). Biotinylated cRNA was prepared using the Illumina TotalPrep RNA Amplification Kit (Ambion, Inc., Austin, TX, U.S.A.) according to the manufacturer's specifications starting with 100 ng total RNA. Per sample 750 ng of cRNA was used for hybridization.	The RNA labeling, hybridisation and data extraction were performed at ServiceXS (Leiden, The Netherlands). Biotinylated cRNA was prepared using the Illumina TotalPrep RNA Amplification Kit (Ambion, Inc., Austin, TX, U.S.A.) according to the manufacturer's specifications starting with 100 ng total RNA. Per sample 750 ng of cRNA was used for hybridization.	The RNA labeling, hybridisation and data extraction were performed at ServiceXS (Leiden, The Netherlands). Biotinylated cRNA was prepared using the Illumina TotalPrep RNA Amplification Kit (Ambion, Inc., Austin, TX, U.S.A.) according to the manufacturer's specifications starting with 100 ng total RNA. Per sample 750 ng of cRNA was used for hybridization.	The RNA labeling, hybridisation and data extraction were performed at ServiceXS (Leiden, The Netherlands). Biotinylated cRNA was prepared using the Illumina TotalPrep RNA Amplification Kit (Ambion, Inc., Austin, TX, U.S.A.) according to the manufacturer's specifications starting with 100 ng total RNA. Per sample 750 ng of cRNA was used for hybridization.	The RNA labeling, hybridisation and data extraction were performed at ServiceXS (Leiden, The Netherlands). Biotinylated cRNA was prepared using the Illumina TotalPrep RNA Amplification Kit (Ambion, Inc., Austin, TX, U.S.A.) according to the manufacturer's specifications starting with 100 ng total RNA. Per sample 750 ng of cRNA was used for hybridization.	The RNA labeling, hybridisation and data extraction were performed at ServiceXS (Leiden, The Netherlands). Biotinylated cRNA was prepared using the Illumina TotalPrep RNA Amplification Kit (Ambion, Inc., Austin, TX, U.S.A.) according to the manufacturer's specifications starting with 100 ng total RNA. Per sample 750 ng of cRNA was used for hybridization.	The RNA labeling, hybridisation and data extraction were performed at ServiceXS (Leiden, The Netherlands). Biotinylated cRNA was prepared using the Illumina TotalPrep RNA Amplification Kit (Ambion, Inc., Austin, TX, U.S.A.) according to the manufacturer's specifications starting with 100 ng total RNA. Per sample 750 ng of cRNA was used for hybridization.	The RNA labeling, hybridisation and data extraction were performed at ServiceXS (Leiden, The Netherlands). Biotinylated cRNA was prepared using the Illumina TotalPrep RNA Amplification Kit (Ambion, Inc., Austin, TX, U.S.A.) according to the manufacturer's specifications starting with 100 ng total RNA. Per sample 750 ng of cRNA was used for hybridization.	The RNA labeling, hybridisation and data extraction were performed at ServiceXS (Leiden, The Netherlands). Biotinylated cRNA was prepared using the Illumina TotalPrep RNA Amplification Kit (Ambion, Inc., Austin, TX, U.S.A.) according to the manufacturer's specifications starting with 100 ng total RNA. Per sample 750 ng of cRNA was used for hybridization.	The RNA labeling, hybridisation and data extraction were performed at ServiceXS (Leiden, The Netherlands). Biotinylated cRNA was prepared using the Illumina TotalPrep RNA Amplification Kit (Ambion, Inc., Austin, TX, U.S.A.) according to the manufacturer's specifications starting with 100 ng total RNA. Per sample 750 ng of cRNA was used for hybridization.	The RNA labeling, hybridisation and data extraction were performed at ServiceXS (Leiden, The Netherlands). Biotinylated cRNA was prepared using the Illumina TotalPrep RNA Amplification Kit (Ambion, Inc., Austin, TX, U.S.A.) according to the manufacturer's specifications starting with 100 ng total RNA. Per sample 750 ng of cRNA was used for hybridization.	The RNA labeling, hybridisation and data extraction were performed at ServiceXS (Leiden, The Netherlands). Biotinylated cRNA was prepared using the Illumina TotalPrep RNA Amplification Kit (Ambion, Inc., Austin, TX, U.S.A.) according to the manufacturer's specifications starting with 100 ng total RNA. Per sample 750 ng of cRNA was used for hybridization.	The RNA labeling, hybridisation and data extraction were performed at ServiceXS (Leiden, The Netherlands). Biotinylated cRNA was prepared using the Illumina TotalPrep RNA Amplification Kit (Ambion, Inc., Austin, TX, U.S.A.) according to the manufacturer's specifications starting with 100 ng total RNA. Per sample 750 ng of cRNA was used for hybridization.	The RNA labeling, hybridisation and data extraction were performed at ServiceXS (Leiden, The Netherlands). Biotinylated cRNA was prepared using the Illumina TotalPrep RNA Amplification Kit (Ambion, Inc., Austin, TX, U.S.A.) according to the manufacturer's specifications starting with 100 ng total RNA. Per sample 750 ng of cRNA was used for hybridization.	The RNA labeling, hybridisation and data extraction were performed at ServiceXS (Leiden, The Netherlands). Biotinylated cRNA was prepared using the Illumina TotalPrep RNA Amplification Kit (Ambion, Inc., Austin, TX, U.S.A.) according to the manufacturer's specifications starting with 100 ng total RNA. Per sample 750 ng of cRNA was used for hybridization.	The RNA labeling, hybridisation and data extraction were performed at ServiceXS (Leiden, The Netherlands). Biotinylated cRNA was prepared using the Illumina TotalPrep RNA Amplification Kit (Ambion, Inc., Austin, TX, U.S.A.) according to the manufacturer's specifications starting with 100 ng total RNA. Per sample 750 ng of cRNA was used for hybridization.	The RNA labeling, hybridisation and data extraction were performed at ServiceXS (Leiden, The Netherlands). Biotinylated cRNA was prepared using the Illumina TotalPrep RNA Amplification Kit (Ambion, Inc., Austin, TX, U.S.A.) according to the manufacturer's specifications starting with 100 ng total RNA. Per sample 750 ng of cRNA was used for hybridization.	The RNA labeling, hybridisation and data extraction were performed at ServiceXS (Leiden, The Netherlands). Biotinylated cRNA was prepared using the Illumina TotalPrep RNA Amplification Kit (Ambion, Inc., Austin, TX, U.S.A.) according to the manufacturer's specifications starting with 100 ng total RNA. Per sample 750 ng of cRNA was used for hybridization.	The RNA labeling, hybridisation and data extraction were performed at ServiceXS (Leiden, The Netherlands). Biotinylated cRNA was prepared using the Illumina TotalPrep RNA Amplification Kit (Ambion, Inc., Austin, TX, U.S.A.) according to the manufacturer's specifications starting with 100 ng total RNA. Per sample 750 ng of cRNA was used for hybridization.	The RNA labeling, hybridisation and data extraction were performed at ServiceXS (Leiden, The Netherlands). Biotinylated cRNA was prepared using the Illumina TotalPrep RNA Amplification Kit (Ambion, Inc., Austin, TX, U.S.A.) according to the manufacturer's specifications starting with 100 ng total RNA. Per sample 750 ng of cRNA was used for hybridization.	The RNA labeling, hybridisation and data extraction were performed at ServiceXS (Leiden, The Netherlands). Biotinylated cRNA was prepared using the Illumina TotalPrep RNA Amplification Kit (Ambion, Inc., Austin, TX, U.S.A.) according to the manufacturer's specifications starting with 100 ng total RNA. Per sample 750 ng of cRNA was used for hybridization.	The RNA labeling, hybridisation and data extraction were performed at ServiceXS (Leiden, The Netherlands). Biotinylated cRNA was prepared using the Illumina TotalPrep RNA Amplification Kit (Ambion, Inc., Austin, TX, U.S.A.) according to the manufacturer's specifications starting with 100 ng total RNA. Per sample 750 ng of cRNA was used for hybridization.	The RNA labeling, hybridisation and data extraction were performed at ServiceXS (Leiden, The Netherlands). Biotinylated cRNA was prepared using the Illumina TotalPrep RNA Amplification Kit (Ambion, Inc., Austin, TX, U.S.A.) according to the manufacturer's specifications starting with 100 ng total RNA. Per sample 750 ng of cRNA was used for hybridization.	The RNA labeling, hybridisation and data extraction were performed at ServiceXS (Leiden, The Netherlands). Biotinylated cRNA was prepared using the Illumina TotalPrep RNA Amplification Kit (Ambion, Inc., Austin, TX, U.S.A.) according to the manufacturer's specifications starting with 100 ng total RNA. Per sample 750 ng of cRNA was used for hybridization.	The RNA labeling, hybridisation and data extraction were performed at ServiceXS (Leiden, The Netherlands). Biotinylated cRNA was prepared using the Illumina TotalPrep RNA Amplification Kit (Ambion, Inc., Austin, TX, U.S.A.) according to the manufacturer's specifications starting with 100 ng total RNA. Per sample 750 ng of cRNA was used for hybridization.	The RNA labeling, hybridisation and data extraction were performed at ServiceXS (Leiden, The Netherlands). Biotinylated cRNA was prepared using the Illumina TotalPrep RNA Amplification Kit (Ambion, Inc., Austin, TX, U.S.A.) according to the manufacturer's specifications starting with 100 ng total RNA. Per sample 750 ng of cRNA was used for hybridization.	The RNA labeling, hybridisation and data extraction were performed at ServiceXS (Leiden, The Netherlands). Biotinylated cRNA was prepared using the Illumina TotalPrep RNA Amplification Kit (Ambion, Inc., Austin, TX, U.S.A.) according to the manufacturer's specifications starting with 100 ng total RNA. Per sample 750 ng of cRNA was used for hybridization.	The RNA labeling, hybridisation and data extraction were performed at ServiceXS (Leiden, The Netherlands). Biotinylated cRNA was prepared using the Illumina TotalPrep RNA Amplification Kit (Ambion, Inc., Austin, TX, U.S.A.) according to the manufacturer's specifications starting with 100 ng total RNA. Per sample 750 ng of cRNA was used for hybridization.	The RNA labeling, hybridisation and data extraction were performed at ServiceXS (Leiden, The Netherlands). Biotinylated cRNA was prepared using the Illumina TotalPrep RNA Amplification Kit (Ambion, Inc., Austin, TX, U.S.A.) according to the manufacturer's specifications starting with 100 ng total RNA. Per sample 750 ng of cRNA was used for hybridization.	The RNA labeling, hybridisation and data extraction were performed at ServiceXS (Leiden, The Netherlands). Biotinylated cRNA was prepared using the Illumina TotalPrep RNA Amplification Kit (Ambion, Inc., Austin, TX, U.S.A.) according to the manufacturer's specifications starting with 100 ng total RNA. Per sample 750 ng of cRNA was used for hybridization.	The RNA labeling, hybridisation and data extraction were performed at ServiceXS (Leiden, The Netherlands). Biotinylated cRNA was prepared using the Illumina TotalPrep RNA Amplification Kit (Ambion, Inc., Austin, TX, U.S.A.) according to the manufacturer's specifications starting with 100 ng total RNA. Per sample 750 ng of cRNA was used for hybridization.	The RNA labeling, hybridisation and data extraction were performed at ServiceXS (Leiden, The Netherlands). Biotinylated cRNA was prepared using the Illumina TotalPrep RNA Amplification Kit (Ambion, Inc., Austin, TX, U.S.A.) according to the manufacturer's specifications starting with 100 ng total RNA. Per sample 750 ng of cRNA was used for hybridization.	The RNA labeling, hybridisation and data extraction were performed at ServiceXS (Leiden, The Netherlands). Biotinylated cRNA was prepared using the Illumina TotalPrep RNA Amplification Kit (Ambion, Inc., Austin, TX, U.S.A.) according to the manufacturer's specifications starting with 100 ng total RNA. Per sample 750 ng of cRNA was used for hybridization.	The RNA labeling, hybridisation and data extraction were performed at ServiceXS (Leiden, The Netherlands). Biotinylated cRNA was prepared using the Illumina TotalPrep RNA Amplification Kit (Ambion, Inc., Austin, TX, U.S.A.) according to the manufacturer's specifications starting with 100 ng total RNA. Per sample 750 ng of cRNA was used for hybridization.
!Sample_taxid_ch1	9606	9606	9606	9606	9606	9606	9606	9606	9606	9606	9606	9606	9606	9606	9606	9606	9606	9606	9606	9606	9606	9606	9606	9606	9606	9606	9606	9606	9606	9606	9606	9606	9606	9606	9606	9606	9606	9606	9606	9606	9606	9606	9606
!Sample_hyb_protocol	Hybridization and washing were performed according to the Illumina standard assay procedure.	Hybridization and washing were performed according to the Illumina standard assay procedure.	Hybridization and washing were performed according to the Illumina standard assay procedure.	Hybridization and washing were performed according to the Illumina standard assay procedure.	Hybridization and washing were performed according to the Illumina standard assay procedure.	Hybridization and washing were performed according to the Illumina standard assay procedure.	Hybridization and washing were performed according to the Illumina standard assay procedure.	Hybridization and washing were performed according to the Illumina standard assay procedure.	Hybridization and washing were performed according to the Illumina standard assay procedure.	Hybridization and washing were performed according to the Illumina standard assay procedure.	Hybridization and washing were performed according to the Illumina standard assay procedure.	Hybridization and washing were performed according to the Illumina standard assay procedure.	Hybridization and washing were performed according to the Illumina standard assay procedure.	Hybridization and washing were performed according to the Illumina standard assay procedure.	Hybridization and washing were performed according to the Illumina standard assay procedure.	Hybridization and washing were performed according to the Illumina standard assay procedure.	Hybridization and washing were performed according to the Illumina standard assay procedure.	Hybridization and washing were performed according to the Illumina standard assay procedure.	Hybridization and washing were performed according to the Illumina standard assay procedure.	Hybridization and washing were performed according to the Illumina standard assay procedure.	Hybridization and washing were performed according to the Illumina standard assay procedure.	Hybridization and washing were performed according to the Illumina standard assay procedure.	Hybridization and washing were performed according to the Illumina standard assay procedure.	Hybridization and washing were performed according to the Illumina standard assay procedure.	Hybridization and washing were performed according to the Illumina standard assay procedure.	Hybridization and washing were performed according to the Illumina standard assay procedure.	Hybridization and washing were performed according to the Illumina standard assay procedure.	Hybridization and washing were performed according to the Illumina standard assay procedure.	Hybridization and washing were performed according to the Illumina standard assay procedure.	Hybridization and washing were performed according to the Illumina standard assay procedure.	Hybridization and washing were performed according to the Illumina standard assay procedure.	Hybridization and washing were performed according to the Illumina standard assay procedure.	Hybridization and washing were performed according to the Illumina standard assay procedure.	Hybridization and washing were performed according to the Illumina standard assay procedure.	Hybridization and washing were performed according to the Illumina standard assay procedure.	Hybridization and washing were performed according to the Illumina standard assay procedure.	Hybridization and washing were performed according to the Illumina standard assay procedure.	Hybridization and washing were performed according to the Illumina standard assay procedure.	Hybridization and washing were performed according to the Illumina standard assay procedure.	Hybridization and washing were performed according to the Illumina standard assay procedure.	Hybridization and washing were performed according to the Illumina standard assay procedure.	Hybridization and washing were performed according to the Illumina standard assay procedure.	Hybridization and washing were performed according to the Illumina standard assay procedure.
!Sample_scan_protocol	Scanning was performed on the Illumina BeadStation 500 (Illumina, Inc., San Diego, CA, U.S.A.).	Scanning was performed on the Illumina BeadStation 500 (Illumina, Inc., San Diego, CA, U.S.A.).	Scanning was performed on the Illumina BeadStation 500 (Illumina, Inc., San Diego, CA, U.S.A.).	Scanning was performed on the Illumina BeadStation 500 (Illumina, Inc., San Diego, CA, U.S.A.).	Scanning was performed on the Illumina BeadStation 500 (Illumina, Inc., San Diego, CA, U.S.A.).	Scanning was performed on the Illumina BeadStation 500 (Illumina, Inc., San Diego, CA, U.S.A.).	Scanning was performed on the Illumina BeadStation 500 (Illumina, Inc., San Diego, CA, U.S.A.).	Scanning was performed on the Illumina BeadStation 500 (Illumina, Inc., San Diego, CA, U.S.A.).	Scanning was performed on the Illumina BeadStation 500 (Illumina, Inc., San Diego, CA, U.S.A.).	Scanning was performed on the Illumina BeadStation 500 (Illumina, Inc., San Diego, CA, U.S.A.).	Scanning was performed on the Illumina BeadStation 500 (Illumina, Inc., San Diego, CA, U.S.A.).	Scanning was performed on the Illumina BeadStation 500 (Illumina, Inc., San Diego, CA, U.S.A.).	Scanning was performed on the Illumina BeadStation 500 (Illumina, Inc., San Diego, CA, U.S.A.).	Scanning was performed on the Illumina BeadStation 500 (Illumina, Inc., San Diego, CA, U.S.A.).	Scanning was performed on the Illumina BeadStation 500 (Illumina, Inc., San Diego, CA, U.S.A.).	Scanning was performed on the Illumina BeadStation 500 (Illumina, Inc., San Diego, CA, U.S.A.).	Scanning was performed on the Illumina BeadStation 500 (Illumina, Inc., San Diego, CA, U.S.A.).	Scanning was performed on the Illumina BeadStation 500 (Illumina, Inc., San Diego, CA, U.S.A.).	Scanning was performed on the Illumina BeadStation 500 (Illumina, Inc., San Diego, CA, U.S.A.).	Scanning was performed on the Illumina BeadStation 500 (Illumina, Inc., San Diego, CA, U.S.A.).	Scanning was performed on the Illumina BeadStation 500 (Illumina, Inc., San Diego, CA, U.S.A.).	Scanning was performed on the Illumina BeadStation 500 (Illumina, Inc., San Diego, CA, U.S.A.).	Scanning was performed on the Illumina BeadStation 500 (Illumina, Inc., San Diego, CA, U.S.A.).	Scanning was performed on the Illumina BeadStation 500 (Illumina, Inc., San Diego, CA, U.S.A.).	Scanning was performed on the Illumina BeadStation 500 (Illumina, Inc., San Diego, CA, U.S.A.).	Scanning was performed on the Illumina BeadStation 500 (Illumina, Inc., San Diego, CA, U.S.A.).	Scanning was performed on the Illumina BeadStation 500 (Illumina, Inc., San Diego, CA, U.S.A.).	Scanning was performed on the Illumina BeadStation 500 (Illumina, Inc., San Diego, CA, U.S.A.).	Scanning was performed on the Illumina BeadStation 500 (Illumina, Inc., San Diego, CA, U.S.A.).	Scanning was performed on the Illumina BeadStation 500 (Illumina, Inc., San Diego, CA, U.S.A.).	Scanning was performed on the Illumina BeadStation 500 (Illumina, Inc., San Diego, CA, U.S.A.).	Scanning was performed on the Illumina BeadStation 500 (Illumina, Inc., San Diego, CA, U.S.A.).	Scanning was performed on the Illumina BeadStation 500 (Illumina, Inc., San Diego, CA, U.S.A.).	Scanning was performed on the Illumina BeadStation 500 (Illumina, Inc., San Diego, CA, U.S.A.).	Scanning was performed on the Illumina BeadStation 500 (Illumina, Inc., San Diego, CA, U.S.A.).	Scanning was performed on the Illumina BeadStation 500 (Illumina, Inc., San Diego, CA, U.S.A.).	Scanning was performed on the Illumina BeadStation 500 (Illumina, Inc., San Diego, CA, U.S.A.).	Scanning was performed on the Illumina BeadStation 500 (Illumina, Inc., San Diego, CA, U.S.A.).	Scanning was performed on the Illumina BeadStation 500 (Illumina, Inc., San Diego, CA, U.S.A.).	Scanning was performed on the Illumina BeadStation 500 (Illumina, Inc., San Diego, CA, U.S.A.).	Scanning was performed on the Illumina BeadStation 500 (Illumina, Inc., San Diego, CA, U.S.A.).	Scanning was performed on the Illumina BeadStation 500 (Illumina, Inc., San Diego, CA, U.S.A.).	Scanning was performed on the Illumina BeadStation 500 (Illumina, Inc., San Diego, CA, U.S.A.).
!Sample_description	plaque without intraplaque haemorrhage	plaque without intraplaque haemorrhage	plaque without intraplaque haemorrhage	plaque without intraplaque haemorrhage	plaque without intraplaque haemorrhage	plaque without intraplaque haemorrhage	plaque without intraplaque haemorrhage	plaque without intraplaque haemorrhage	plaque without intraplaque haemorrhage	plaque without intraplaque haemorrhage	plaque without intraplaque haemorrhage	plaque without intraplaque haemorrhage	plaque without intraplaque haemorrhage	plaque without intraplaque haemorrhage	plaque without intraplaque haemorrhage	plaque without intraplaque haemorrhage	plaque with intraplaque haemorrhage	plaque with intraplaque haemorrhage	plaque with intraplaque haemorrhage	plaque with intraplaque haemorrhage	plaque with intraplaque haemorrhage	plaque with intraplaque haemorrhage	plaque with intraplaque haemorrhage	plaque with intraplaque haemorrhage	plaque with intraplaque haemorrhage	plaque with intraplaque haemorrhage	plaque with intraplaque haemorrhage	plaque with intraplaque haemorrhage	plaque with intraplaque haemorrhage	plaque with intraplaque haemorrhage	plaque with intraplaque haemorrhage	plaque with intraplaque haemorrhage	plaque with intraplaque haemorrhage	plaque with intraplaque haemorrhage	plaque with intraplaque haemorrhage	plaque with intraplaque haemorrhage	plaque with intraplaque haemorrhage	plaque with intraplaque haemorrhage	plaque with intraplaque haemorrhage	plaque with intraplaque haemorrhage	plaque with intraplaque haemorrhage	plaque with intraplaque haemorrhage	plaque with intraplaque haemorrhage
!Sample_description	SAMPLE 1	SAMPLE 2	SAMPLE 3	SAMPLE 4	SAMPLE 5	SAMPLE 6	SAMPLE 7	SAMPLE 8	SAMPLE 9	SAMPLE 10	SAMPLE 11	SAMPLE 12	SAMPLE 13	SAMPLE 14	SAMPLE 15	SAMPLE 16	SAMPLE 17	SAMPLE 18	SAMPLE 19	SAMPLE 20	SAMPLE 21	SAMPLE 22	SAMPLE 23	SAMPLE 24	SAMPLE 25	SAMPLE 26	SAMPLE 27	SAMPLE 28	SAMPLE 29	SAMPLE 30	SAMPLE 31	SAMPLE 32	SAMPLE 33	SAMPLE 34	SAMPLE 35	SAMPLE 36	SAMPLE 37	SAMPLE 38	SAMPLE 39	SAMPLE 40	SAMPLE 41	SAMPLE 42	SAMPLE 43
!Sample_data_processing	Image analysis and extraction of raw expression data was performed with Illumina Beadstudio v3 Gene Expression software with default settings (no background substraction) and no normalization. Transcriptomic data were analysed using the R Bioconductor lumi package (v2.38.0).	Image analysis and extraction of raw expression data was performed with Illumina Beadstudio v3 Gene Expression software with default settings (no background substraction) and no normalization. Transcriptomic data were analysed using the R Bioconductor lumi package (v2.38.0).	Image analysis and extraction of raw expression data was performed with Illumina Beadstudio v3 Gene Expression software with default settings (no background substraction) and no normalization. Transcriptomic data were analysed using the R Bioconductor lumi package (v2.38.0).	Image analysis and extraction of raw expression data was performed with Illumina Beadstudio v3 Gene Expression software with default settings (no background substraction) and no normalization. Transcriptomic data were analysed using the R Bioconductor lumi package (v2.38.0).	Image analysis and extraction of raw expression data was performed with Illumina Beadstudio v3 Gene Expression software with default settings (no background substraction) and no normalization. Transcriptomic data were analysed using the R Bioconductor lumi package (v2.38.0).	Image analysis and extraction of raw expression data was performed with Illumina Beadstudio v3 Gene Expression software with default settings (no background substraction) and no normalization. Transcriptomic data were analysed using the R Bioconductor lumi package (v2.38.0).	Image analysis and extraction of raw expression data was performed with Illumina Beadstudio v3 Gene Expression software with default settings (no background substraction) and no normalization. Transcriptomic data were analysed using the R Bioconductor lumi package (v2.38.0).	Image analysis and extraction of raw expression data was performed with Illumina Beadstudio v3 Gene Expression software with default settings (no background substraction) and no normalization. Transcriptomic data were analysed using the R Bioconductor lumi package (v2.38.0).	Image analysis and extraction of raw expression data was performed with Illumina Beadstudio v3 Gene Expression software with default settings (no background substraction) and no normalization. Transcriptomic data were analysed using the R Bioconductor lumi package (v2.38.0).	Image analysis and extraction of raw expression data was performed with Illumina Beadstudio v3 Gene Expression software with default settings (no background substraction) and no normalization. Transcriptomic data were analysed using the R Bioconductor lumi package (v2.38.0).	Image analysis and extraction of raw expression data was performed with Illumina Beadstudio v3 Gene Expression software with default settings (no background substraction) and no normalization. Transcriptomic data were analysed using the R Bioconductor lumi package (v2.38.0).	Image analysis and extraction of raw expression data was performed with Illumina Beadstudio v3 Gene Expression software with default settings (no background substraction) and no normalization. Transcriptomic data were analysed using the R Bioconductor lumi package (v2.38.0).	Image analysis and extraction of raw expression data was performed with Illumina Beadstudio v3 Gene Expression software with default settings (no background substraction) and no normalization. Transcriptomic data were analysed using the R Bioconductor lumi package (v2.38.0).	Image analysis and extraction of raw expression data was performed with Illumina Beadstudio v3 Gene Expression software with default settings (no background substraction) and no normalization. Transcriptomic data were analysed using the R Bioconductor lumi package (v2.38.0).	Image analysis and extraction of raw expression data was performed with Illumina Beadstudio v3 Gene Expression software with default settings (no background substraction) and no normalization. Transcriptomic data were analysed using the R Bioconductor lumi package (v2.38.0).	Image analysis and extraction of raw expression data was performed with Illumina Beadstudio v3 Gene Expression software with default settings (no background substraction) and no normalization. Transcriptomic data were analysed using the R Bioconductor lumi package (v2.38.0).	Image analysis and extraction of raw expression data was performed with Illumina Beadstudio v3 Gene Expression software with default settings (no background substraction) and no normalization. Transcriptomic data were analysed using the R Bioconductor lumi package (v2.38.0).	Image analysis and extraction of raw expression data was performed with Illumina Beadstudio v3 Gene Expression software with default settings (no background substraction) and no normalization. Transcriptomic data were analysed using the R Bioconductor lumi package (v2.38.0).	Image analysis and extraction of raw expression data was performed with Illumina Beadstudio v3 Gene Expression software with default settings (no background substraction) and no normalization. Transcriptomic data were analysed using the R Bioconductor lumi package (v2.38.0).	Image analysis and extraction of raw expression data was performed with Illumina Beadstudio v3 Gene Expression software with default settings (no background substraction) and no normalization. Transcriptomic data were analysed using the R Bioconductor lumi package (v2.38.0).	Image analysis and extraction of raw expression data was performed with Illumina Beadstudio v3 Gene Expression software with default settings (no background substraction) and no normalization. Transcriptomic data were analysed using the R Bioconductor lumi package (v2.38.0).	Image analysis and extraction of raw expression data was performed with Illumina Beadstudio v3 Gene Expression software with default settings (no background substraction) and no normalization. Transcriptomic data were analysed using the R Bioconductor lumi package (v2.38.0).	Image analysis and extraction of raw expression data was performed with Illumina Beadstudio v3 Gene Expression software with default settings (no background substraction) and no normalization. Transcriptomic data were analysed using the R Bioconductor lumi package (v2.38.0).	Image analysis and extraction of raw expression data was performed with Illumina Beadstudio v3 Gene Expression software with default settings (no background substraction) and no normalization. Transcriptomic data were analysed using the R Bioconductor lumi package (v2.38.0).	Image analysis and extraction of raw expression data was performed with Illumina Beadstudio v3 Gene Expression software with default settings (no background substraction) and no normalization. Transcriptomic data were analysed using the R Bioconductor lumi package (v2.38.0).	Image analysis and extraction of raw expression data was performed with Illumina Beadstudio v3 Gene Expression software with default settings (no background substraction) and no normalization. Transcriptomic data were analysed using the R Bioconductor lumi package (v2.38.0).	Image analysis and extraction of raw expression data was performed with Illumina Beadstudio v3 Gene Expression software with default settings (no background substraction) and no normalization. Transcriptomic data were analysed using the R Bioconductor lumi package (v2.38.0).	Image analysis and extraction of raw expression data was performed with Illumina Beadstudio v3 Gene Expression software with default settings (no background substraction) and no normalization. Transcriptomic data were analysed using the R Bioconductor lumi package (v2.38.0).	Image analysis and extraction of raw expression data was performed with Illumina Beadstudio v3 Gene Expression software with default settings (no background substraction) and no normalization. Transcriptomic data were analysed using the R Bioconductor lumi package (v2.38.0).	Image analysis and extraction of raw expression data was performed with Illumina Beadstudio v3 Gene Expression software with default settings (no background substraction) and no normalization. Transcriptomic data were analysed using the R Bioconductor lumi package (v2.38.0).	Image analysis and extraction of raw expression data was performed with Illumina Beadstudio v3 Gene Expression software with default settings (no background substraction) and no normalization. Transcriptomic data were analysed using the R Bioconductor lumi package (v2.38.0).	Image analysis and extraction of raw expression data was performed with Illumina Beadstudio v3 Gene Expression software with default settings (no background substraction) and no normalization. Transcriptomic data were analysed using the R Bioconductor lumi package (v2.38.0).	Image analysis and extraction of raw expression data was performed with Illumina Beadstudio v3 Gene Expression software with default settings (no background substraction) and no normalization. Transcriptomic data were analysed using the R Bioconductor lumi package (v2.38.0).	Image analysis and extraction of raw expression data was performed with Illumina Beadstudio v3 Gene Expression software with default settings (no background substraction) and no normalization. Transcriptomic data were analysed using the R Bioconductor lumi package (v2.38.0).	Image analysis and extraction of raw expression data was performed with Illumina Beadstudio v3 Gene Expression software with default settings (no background substraction) and no normalization. Transcriptomic data were analysed using the R Bioconductor lumi package (v2.38.0).	Image analysis and extraction of raw expression data was performed with Illumina Beadstudio v3 Gene Expression software with default settings (no background substraction) and no normalization. Transcriptomic data were analysed using the R Bioconductor lumi package (v2.38.0).	Image analysis and extraction of raw expression data was performed with Illumina Beadstudio v3 Gene Expression software with default settings (no background substraction) and no normalization. Transcriptomic data were analysed using the R Bioconductor lumi package (v2.38.0).	Image analysis and extraction of raw expression data was performed with Illumina Beadstudio v3 Gene Expression software with default settings (no background substraction) and no normalization. Transcriptomic data were analysed using the R Bioconductor lumi package (v2.38.0).	Image analysis and extraction of raw expression data was performed with Illumina Beadstudio v3 Gene Expression software with default settings (no background substraction) and no normalization. Transcriptomic data were analysed using the R Bioconductor lumi package (v2.38.0).	Image analysis and extraction of raw expression data was performed with Illumina Beadstudio v3 Gene Expression software with default settings (no background substraction) and no normalization. Transcriptomic data were analysed using the R Bioconductor lumi package (v2.38.0).	Image analysis and extraction of raw expression data was performed with Illumina Beadstudio v3 Gene Expression software with default settings (no background substraction) and no normalization. Transcriptomic data were analysed using the R Bioconductor lumi package (v2.38.0).	Image analysis and extraction of raw expression data was performed with Illumina Beadstudio v3 Gene Expression software with default settings (no background substraction) and no normalization. Transcriptomic data were analysed using the R Bioconductor lumi package (v2.38.0).	Image analysis and extraction of raw expression data was performed with Illumina Beadstudio v3 Gene Expression software with default settings (no background substraction) and no normalization. Transcriptomic data were analysed using the R Bioconductor lumi package (v2.38.0).
!Sample_platform_id	GPL6104	GPL6104	GPL6104	GPL6104	GPL6104	GPL6104	GPL6104	GPL6104	GPL6104	GPL6104	GPL6104	GPL6104	GPL6104	GPL6104	GPL6104	GPL6104	GPL6104	GPL6104	GPL6104	GPL6104	GPL6104	GPL6104	GPL6104	GPL6104	GPL6104	GPL6104	GPL6104	GPL6104	GPL6104	GPL6104	GPL6104	GPL6104	GPL6104	GPL6104	GPL6104	GPL6104	GPL6104	GPL6104	GPL6104	GPL6104	GPL6104	GPL6104	GPL6104
!Sample_contact_name	Han,,Jin	Han,,Jin	Han,,Jin	Han,,Jin	Han,,Jin	Han,,Jin	Han,,Jin	Han,,Jin	Han,,Jin	Han,,Jin	Han,,Jin	Han,,Jin	Han,,Jin	Han,,Jin	Han,,Jin	Han,,Jin	Han,,Jin	Han,,Jin	Han,,Jin	Han,,Jin	Han,,Jin	Han,,Jin	Han,,Jin	Han,,Jin	Han,,Jin	Han,,Jin	Han,,Jin	Han,,Jin	Han,,Jin	Han,,Jin	Han,,Jin	Han,,Jin	Han,,Jin	Han,,Jin	Han,,Jin	Han,,Jin	Han,,Jin	Han,,Jin	Han,,Jin	Han,,Jin	Han,,Jin	Han,,Jin	Han,,Jin
!Sample_contact_email	h.jin@maastrichtuniversity.nl	h.jin@maastrichtuniversity.nl	h.jin@maastrichtuniversity.nl	h.jin@maastrichtuniversity.nl	h.jin@maastrichtuniversity.nl	h.jin@maastrichtuniversity.nl	h.jin@maastrichtuniversity.nl	h.jin@maastrichtuniversity.nl	h.jin@maastrichtuniversity.nl	h.jin@maastrichtuniversity.nl	h.jin@maastrichtuniversity.nl	h.jin@maastrichtuniversity.nl	h.jin@maastrichtuniversity.nl	h.jin@maastrichtuniversity.nl	h.jin@maastrichtuniversity.nl	h.jin@maastrichtuniversity.nl	h.jin@maastrichtuniversity.nl	h.jin@maastrichtuniversity.nl	h.jin@maastrichtuniversity.nl	h.jin@maastrichtuniversity.nl	h.jin@maastrichtuniversity.nl	h.jin@maastrichtuniversity.nl	h.jin@maastrichtuniversity.nl	h.jin@maastrichtuniversity.nl	h.jin@maastrichtuniversity.nl	h.jin@maastrichtuniversity.nl	h.jin@maastrichtuniversity.nl	h.jin@maastrichtuniversity.nl	h.jin@maastrichtuniversity.nl	h.jin@maastrichtuniversity.nl	h.jin@maastrichtuniversity.nl	h.jin@maastrichtuniversity.nl	h.jin@maastrichtuniversity.nl	h.jin@maastrichtuniversity.nl	h.jin@maastrichtuniversity.nl	h.jin@maastrichtuniversity.nl	h.jin@maastrichtuniversity.nl	h.jin@maastrichtuniversity.nl	h.jin@maastrichtuniversity.nl	h.jin@maastrichtuniversity.nl	h.jin@maastrichtuniversity.nl	h.jin@maastrichtuniversity.nl	h.jin@maastrichtuniversity.nl
!Sample_contact_department	Pathology	Pathology	Pathology	Pathology	Pathology	Pathology	Pathology	Pathology	Pathology	Pathology	Pathology	Pathology	Pathology	Pathology	Pathology	Pathology	Pathology	Pathology	Pathology	Pathology	Pathology	Pathology	Pathology	Pathology	Pathology	Pathology	Pathology	Pathology	Pathology	Pathology	Pathology	Pathology	Pathology	Pathology	Pathology	Pathology	Pathology	Pathology	Pathology	Pathology	Pathology	Pathology	Pathology
!Sample_contact_institute	Maastricht University	Maastricht University	Maastricht University	Maastricht University	Maastricht University	Maastricht University	Maastricht University	Maastricht University	Maastricht University	Maastricht University	Maastricht University	Maastricht University	Maastricht University	Maastricht University	Maastricht University	Maastricht University	Maastricht University	Maastricht University	Maastricht University	Maastricht University	Maastricht University	Maastricht University	Maastricht University	Maastricht University	Maastricht University	Maastricht University	Maastricht University	Maastricht University	Maastricht University	Maastricht University	Maastricht University	Maastricht University	Maastricht University	Maastricht University	Maastricht University	Maastricht University	Maastricht University	Maastricht University	Maastricht University	Maastricht University	Maastricht University	Maastricht University	Maastricht University
!Sample_contact_address	P. Debyelaan 25	P. Debyelaan 25	P. Debyelaan 25	P. Debyelaan 25	P. Debyelaan 25	P. Debyelaan 25	P. Debyelaan 25	P. Debyelaan 25	P. Debyelaan 25	P. Debyelaan 25	P. Debyelaan 25	P. Debyelaan 25	P. Debyelaan 25	P. Debyelaan 25	P. Debyelaan 25	P. Debyelaan 25	P. Debyelaan 25	P. Debyelaan 25	P. Debyelaan 25	P. Debyelaan 25	P. Debyelaan 25	P. Debyelaan 25	P. Debyelaan 25	P. Debyelaan 25	P. Debyelaan 25	P. Debyelaan 25	P. Debyelaan 25	P. Debyelaan 25	P. Debyelaan 25	P. Debyelaan 25	P. Debyelaan 25	P. Debyelaan 25	P. Debyelaan 25	P. Debyelaan 25	P. Debyelaan 25	P. Debyelaan 25	P. Debyelaan 25	P. Debyelaan 25	P. Debyelaan 25	P. Debyelaan 25	P. Debyelaan 25	P. Debyelaan 25	P. Debyelaan 25
!Sample_contact_city	Maastricht	Maastricht	Maastricht	Maastricht	Maastricht	Maastricht	Maastricht	Maastricht	Maastricht	Maastricht	Maastricht	Maastricht	Maastricht	Maastricht	Maastricht	Maastricht	Maastricht	Maastricht	Maastricht	Maastricht	Maastricht	Maastricht	Maastricht	Maastricht	Maastricht	Maastricht	Maastricht	Maastricht	Maastricht	Maastricht	Maastricht	Maastricht	Maastricht	Maastricht	Maastricht	Maastricht	Maastricht	Maastricht	Maastricht	Maastricht	Maastricht	Maastricht	Maastricht
!Sample_contact_zip/postal_code	6229 HX	6229 HX	6229 HX	6229 HX	6229 HX	6229 HX	6229 HX	6229 HX	6229 HX	6229 HX	6229 HX	6229 HX	6229 HX	6229 HX	6229 HX	6229 HX	6229 HX	6229 HX	6229 HX	6229 HX	6229 HX	6229 HX	6229 HX	6229 HX	6229 HX	6229 HX	6229 HX	6229 HX	6229 HX	6229 HX	6229 HX	6229 HX	6229 HX	6229 HX	6229 HX	6229 HX	6229 HX	6229 HX	6229 HX	6229 HX	6229 HX	6229 HX	6229 HX
!Sample_contact_country	Netherlands	Netherlands	Netherlands	Netherlands	Netherlands	Netherlands	Netherlands	Netherlands	Netherlands	Netherlands	Netherlands	Netherlands	Netherlands	Netherlands	Netherlands	Netherlands	Netherlands	Netherlands	Netherlands	Netherlands	Netherlands	Netherlands	Netherlands	Netherlands	Netherlands	Netherlands	Netherlands	Netherlands	Netherlands	Netherlands	Netherlands	Netherlands	Netherlands	Netherlands	Netherlands	Netherlands	Netherlands	Netherlands	Netherlands	Netherlands	Netherlands	Netherlands	Netherlands
!Sample_supplementary_file	NONE	NONE	NONE	NONE	NONE	NONE	NONE	NONE	NONE	NONE	NONE	NONE	NONE	NONE	NONE	NONE	NONE	NONE	NONE	NONE	NONE	NONE	NONE	NONE	NONE	NONE	NONE	NONE	NONE	NONE	NONE	NONE	NONE	NONE	NONE	NONE	NONE	NONE	NONE	NONE	NONE	NONE	NONE
!Sample_data_row_count	22184	22184	22184	22184	22184	22184	22184	22184	22184	22184	22184	22184	22184	22184	22184	22184	22184	22184	22184	22184	22184	22184	22184	22184	22184	22184	22184	22184	22184	22184	22184	22184	22184	22184	22184	22184	22184	22184	22184	22184	22184	22184	22184
!series_matrix_table_begin
ID_REF	GSM4973394	GSM4973395	GSM4973397	GSM4973398	GSM4973400	GSM4973401	GSM4973403	GSM4973404	GSM4973406	GSM4973408	GSM4973409	GSM4973411	GSM4973412	GSM4973414	GSM4973415	GSM4973417	GSM4973418	GSM4973419	GSM4973421	GSM4973422	GSM4973424	GSM4973425	GSM4973427	GSM4973429	GSM4973430	GSM4973432	GSM4973433	GSM4973435	GSM4973436	GSM4973438	GSM4973439	GSM4973440	GSM4973441	GSM4973443	GSM4973444	GSM4973445	GSM4973446	GSM4973448	GSM4973449	GSM4973451	GSM4973452	GSM4973454	GSM4973456
ILMN_1343291	15.3977	15.3977	15.3636	15.3977	15.3265	15.3636	15.3265	15.3977	15.3636	15.2538	15.3265	15.3636	15.3977	15.3265	15.3977	15.3977	15.117	15.3977	15.3977	15.4518	15.3636	15.3977	15.3977	15.1922	15.3977	15.3265	15.3636	15.3977	15.3636	15.3265	15.3636	15.2228	15.3977	15.3636	15.4518	15.2228	15.4518	15.3977	15.4518	15.3636	15.3636	15.3636	15.4518
ILMN_1343292	10.5743	11.2832	10.9324	10.9523	10.6201	10.9585	10.9982	11.1377	11.1087	10.5727	10.306	10.4778	10.9375	10.3249	10.7222	10.0826	10.8132	10.8681	10.6568	11.0516	11.0402	11.0689	10.7802	10.9204	10.9204	11.1409	10.8484	10.9851	10.6285	11.3351	10.7634	10.908	10.4666	10.7712	10.4517	10.6616	10.4433	10.4582	10.9901	10.6501	10.908	10.8986	11.0756
ILMN_1343293	12.1703	12.3941	12.4546	11.8813	12.152	12.514	12.2358	12.034	12.125	11.795	12.4074	12.048	12.2774	12.6826	11.9884	11.7343	12.8938	12.5697	12.125	12.4514	13.0119	12.2302	12.6626	12.763	12.7089	12.4037	12.2934	11.9634	12.4843	12.5998	12.5697	12.5732	12.6888	12.7456	12.5998	12.2302	12.4431	12.5365	12.9166	12.1991	12.471	12.7866	11.7307
ILMN_1343294	14.8372	14.9799	15.0902	15.0295	15.0503	15.1922	15.0044	15.0707	14.9082	15.0295	15.2538	14.7973	14.9553	15.0503	15.1655	15.1655	15.0902	14.8857	15.0902	14.8658	14.9082	15.0295	14.9553	15.3977	15.0707	15.137	14.9288	15.137	15.117	14.9799	15.137	14.8658	15.0295	14.7335	15.2538	15.0707	15.0295	15.2228	15.0707	15.0503	14.9082	15.0295	15.137
ILMN_1651209	7.32769	7.29724	7.36845	7.44056	7.3743	7.40716	7.23849	7.51109	7.35614	7.46539	7.34147	7.37134	7.33015	7.37027	7.32046	7.28854	7.29651	7.26214	7.34904	7.27051	7.31097	7.39792	7.35967	7.25006	7.32818	7.34556	7.36362	7.39689	7.29966	7.33387	7.24872	7.32474	7.41703	7.30076	7.42592	7.32169	7.34774	7.41117	7.32069	7.29081	7.32009	7.32442	7.39642
ILMN_1651217	7.33996	7.45154	7.42592	7.52073	7.60886	7.47119	7.50622	7.34449	7.43586	7.44861	7.52335	7.65257	7.79921	7.31587	7.98291	7.51115	7.62782	7.44701	7.51033	7.49045	7.58678	7.74983	7.74872	7.38567	7.62204	7.52252	7.83866	7.55077	7.479	7.48987	7.71608	7.82243	7.93895	7.95444	8.14639	7.81856	7.63675	7.79076	7.68871	7.68378	7.78416	7.92685	7.4724
ILMN_1651228	12.5041	12.8151	13.0286	12.2036	12.524	13.0202	12.6511	12.125	12.5925	12.8551	13.1467	13.2589	11.5535	11.9654	11.8446	12.1557	12.7866	13.1177	12.5809	13.0333	13.5577	12.7664	13.1177	13.4809	13.1851	13.433	12.4074	12.7374	13.0767	13.5577	13.1851	13.1124	12.2189	13.2384	12.5884	12.1726	12.0678	11.5866	12.0625	12.7456	12.3099	11.8132	12.8656
ILMN_1651229	8.70599	8.93219	8.93692	8.61267	8.82529	8.74222	8.72593	8.81643	8.29854	8.55094	8.80257	8.46633	8.67978	8.8336	8.42053	8.55262	8.77952	8.85853	8.98973	8.93348	8.96313	8.79166	8.87857	8.76226	8.94504	8.73162	8.74037	8.69287	8.70821	8.87857	8.63162	8.78906	8.72208	8.91373	8.50249	8.827	8.69054	8.87726	8.87839	8.39228	8.88809	8.9418	9.22422
ILMN_1651234	7.20511	7.20752	7.20813	7.23192	7.19686	7.21168	7.20928	7.16713	7.21824	7.20393	7.21821	7.20652	7.19486	7.22313	7.23445	7.21569	7.18345	7.1981	7.20291	7.2395	7.23827	7.16538	7.18526	7.21609	7.22219	7.21387	7.2105	7.18589	7.21188	7.17778	7.20392	7.23029	7.18203	7.2043	7.22586	7.20241	7.18797	7.21201	7.19725	7.18315	7.1974	7.2295	7.18444
ILMN_1651235	7.32299	7.3027	7.27824	7.2939	7.26879	7.30451	7.23316	7.29442	7.26421	7.32181	7.26965	7.28893	7.32263	7.27476	7.29988	7.32665	7.32669	7.25116	7.28874	7.33638	7.26052	7.29157	7.26451	7.30492	7.27845	7.2455	7.33277	7.27855	7.28377	7.28117	7.28014	7.29182	7.24478	7.29892	7.27199	7.29999	7.27056	7.27408	7.2632	7.27191	7.30299	7.30063	7.2637
ILMN_1651236	7.28192	7.29136	7.29178	7.24889	7.26601	7.27939	7.23279	7.30374	7.24597	7.29964	7.26751	7.28215	7.26427	7.26504	7.28058	7.2807	7.26251	7.28708	7.29364	7.27394	7.276	7.26518	7.2778	7.2739	7.3088	7.21175	7.2693	7.26623	7.2582	7.26161	7.30041	7.28173	7.27342	7.29345	7.2605	7.2605	7.23065	7.24272	7.29293	7.25836	7.24716	7.2449	7.23911
ILMN_1651237	7.37949	7.41581	7.19613	7.3149	7.33029	7.35252	7.27588	7.22754	7.3173	7.20829	7.29318	7.44824	7.3127	7.26399	7.43107	7.37897	7.64218	7.37291	7.5564	7.51655	7.54016	7.49663	7.6031	7.55679	7.65064	7.3899	7.63073	7.55334	7.53436	7.39946	7.49445	7.54485	7.54412	7.60037	7.43363	7.45079	7.52568	7.54451	7.50908	7.49557	7.50439	7.47798	7.3892
ILMN_1651238	7.22637	7.27078	7.27132	7.26582	7.2793	7.24407	7.31525	7.27895	7.24151	7.29317	7.25914	7.27543	7.24105	7.23902	7.30564	7.34188	7.25786	7.23132	7.24772	7.2682	7.24752	7.28116	7.26038	7.28708	7.25058	7.28873	7.27818	7.24758	7.26824	7.23956	7.29759	7.27042	7.29597	7.26519	7.24718	7.25964	7.28941	7.29526	7.24996	7.21981	7.25234	7.26991	7.27204
ILMN_1651254	13.807	13.5397	14.1465	13.6378	13.9182	13.5218	13.6109	14.4816	14.3075	13.9182	13.4869	13.0813	13.9182	14.1347	13.3599	13.9401	12.008	13.7698	13.1524	12.8551	12.2743	12.4462	12.514	12.1639	11.9654	13.1892	12.2997	13.4499	13.0467	12.5211	12.2905	12.0159	13.0286	11.9443	12.6787	12.7797	12.1726	13.0333	11.7154	12.4182	12.7832	12.4843	13.6885
ILMN_1651259	7.42304	7.57968	7.65788	7.53299	8.03029	7.55136	8.31127	7.77209	7.82608	8.02086	7.52687	7.65409	8.04002	7.71977	8.21435	8.23891	7.48137	7.46614	7.30211	7.5078	7.40716	7.49751	7.45487	7.28356	7.52952	7.37274	7.49961	7.47798	7.45188	7.50319	7.70515	7.7332	7.85434	7.44866	7.89497	7.65788	7.60468	7.70221	7.48522	7.74603	7.73651	7.75658	7.41062
ILMN_1651260	7.28185	7.19519	7.24931	7.21503	7.24847	7.27954	7.30824	7.18221	7.26101	7.22073	7.25819	7.23382	7.26624	7.24098	7.29268	7.24296	7.23362	7.22314	7.25068	7.23194	7.22548	7.27698	7.24114	7.32097	7.23704	7.23807	7.25175	7.2879	7.29724	7.28126	7.26016	7.26634	7.24773	7.22833	7.23652	7.2448	7.2569	7.24822	7.2686	7.25562	7.23474	7.24035	7.2464
ILMN_1651261	8.51837	8.2949	8.58618	8.65312	9.27938	8.48475	9.33903	8.95965	8.56826	9.32607	8.75866	8.2675	9.30725	8.89878	8.86148	9.4131	8.49995	8.18129	7.71284	8.49641	8.09891	8.15881	8.34401	7.92347	8.25519	8.07007	8.09684	8.09798	8.22943	8.19994	8.5936	8.73657	8.8178	8.35606	9.07712	8.72404	8.89248	8.45017	8.75551	8.49374	8.72661	8.44455	7.78685
ILMN_1651262	12.085	12.2065	12.1186	12.054	12.283	11.9126	12.2331	12.0317	11.6214	12.0907	12.1612	11.9566	12.2714	12.1038	12.2036	12.2013	12.048	12.1811	12.0886	12.1557	12.3199	12.0457	12.2101	12.1811	12.1839	12.1439	11.9023	12.0625	12.2866	12.1038	12.2614	12.1639	11.9858	12.1839	12.1928	12.0654	12.1059	12.0886	12.1331	12.0907	12.4223	12.3781	12.1138
ILMN_1651268	7.41446	7.44333	7.58932	7.37409	7.33337	7.38386	7.4138	7.54301	7.47921	7.39241	7.39248	7.3783	7.39146	7.38035	7.31878	7.30278	7.35152	7.47588	7.39011	7.4516	7.38408	7.45537	7.43795	7.33742	7.33927	7.3995	7.33316	7.36665	7.36539	7.38354	7.3166	7.35433	7.34051	7.26725	7.28759	7.33839	7.3219	7.39967	7.37379	7.32173	7.34305	7.30543	7.31982
ILMN_1651278	9.16514	9.05204	9.27556	8.99433	8.98775	9.07894	9.11965	9.1974	9.17868	9.02089	9.08611	9.03507	9.0038	9.10081	9.05277	9.02609	8.92712	8.89575	8.83731	8.98331	8.97425	8.90035	8.80038	8.63461	8.90968	8.93748	8.93414	8.85694	8.87839	8.78712	8.88729	8.74292	9.00805	9.01558	8.7508	8.79761	8.92503	9.00874	8.92542	8.93992	8.76558	8.93397	8.98467
ILMN_1651282	7.34592	7.59159	7.31162	7.33918	7.37717	7.26642	7.29504	7.29988	7.33642	7.53487	7.46582	7.5285	7.26202	7.37506	7.81247	7.81589	7.59226	7.57812	7.60956	7.30778	7.55827	7.4297	7.7397	7.59689	7.37473	7.57571	7.63321	7.72692	7.46209	7.46901	7.85231	7.52717	7.63088	7.48656	7.58089	7.40319	7.88422	7.57387	7.52345	7.80711	7.53103	7.69931	7.51157
ILMN_1651286	7.31978	7.31942	7.29901	7.31644	7.34912	7.36594	7.27207	7.38933	7.36916	7.37633	7.33014	7.30603	7.3489	7.31113	7.34764	7.28122	7.31528	7.33151	7.30946	7.32364	7.33125	7.27631	7.36196	7.3181	7.31066	7.34426	7.33216	7.30747	7.39328	7.32086	7.36709	7.35749	7.31758	7.35477	7.3143	7.37241	7.37633	7.28453	7.34834	7.30169	7.36039	7.3352	7.30334
ILMN_1651296	7.72539	7.79978	7.71595	7.90195	7.69167	7.79337	7.67695	7.79843	7.65324	7.85444	7.77158	7.73704	7.59716	8.01598	7.86857	8.06372	7.9913	7.69771	7.8447	7.90769	7.98291	7.82231	7.70628	7.82608	7.94481	7.8385	7.87935	7.83968	7.94067	7.73759	7.76548	7.75431	7.76629	7.81622	7.76337	7.9564	7.82077	7.88341	7.99884	7.96646	7.71589	7.91695	7.83055
ILMN_1651298	7.25339	7.24676	7.27869	7.26401	7.2384	7.25681	7.21036	7.28791	7.24485	7.27958	7.26559	7.32893	7.20345	7.24885	7.26875	7.29031	7.30143	7.29586	7.23118	7.25958	7.25868	7.26458	7.28993	7.29845	7.27819	7.30927	7.25286	7.31406	7.25201	7.26757	7.26065	7.25883	7.27976	7.236	7.27081	7.27329	7.24202	7.27213	7.28191	7.26941	7.23521	7.29024	7.2593
ILMN_1651303	7.22274	7.24765	7.23278	7.29756	7.25497	7.2363	7.19587	7.26815	7.29647	7.25423	7.25666	7.24952	7.28736	7.27117	7.24658	7.29077	7.27969	7.23698	7.29209	7.25912	7.22373	7.26518	7.2358	7.1761	7.20828	7.21308	7.26781	7.22595	7.23934	7.22215	7.22734	7.18208	7.27843	7.22928	7.25294	7.23696	7.23802	7.23758	7.26843	7.21924	7.2356	7.22396	7.22073
ILMN_1651316	7.71724	7.57578	7.35152	7.75791	7.42476	7.41329	7.32568	7.33673	7.60303	7.59483	7.54243	8.06865	7.6343	7.40708	7.40313	7.34577	7.53775	7.88901	7.56196	7.6494	8.31023	8.11668	7.71944	7.87436	7.63147	7.70122	7.84563	7.72023	7.48416	7.89253	7.77518	7.86597	7.47706	7.87716	8.06556	7.87876	7.84533	7.50283	7.44419	7.57698	7.7259	8.3549	7.66565
ILMN_1651330	7.32859	7.27235	7.33443	7.29053	7.2988	7.35311	7.30806	7.30105	7.32412	7.24612	7.31135	7.26767	7.31844	7.28792	7.27416	7.27906	7.3803	7.28557	7.29018	7.27844	7.28685	7.30423	7.2855	7.54785	7.28603	7.31988	7.30188	7.31104	7.27701	7.21208	7.30551	7.29055	7.26917	7.25233	7.31003	7.30511	7.28733	7.24798	7.28473	7.31143	7.27043	7.31088	7.29537
ILMN_1651336	7.79777	7.6611	8.02972	7.69494	7.82608	7.76159	7.75781	7.84603	8.32601	7.9431	7.71111	7.6713	7.81345	8.01172	7.67239	8.05301	7.6589	7.75832	7.98885	7.67954	7.68526	7.61419	7.72574	7.87154	7.68983	7.64015	7.75888	7.67861	7.65052	7.68341	7.80877	7.80403	7.79337	7.83612	7.66951	7.63438	7.76355	7.73618	7.79309	7.727	7.77501	7.69024	7.76314
ILMN_1651339	7.32469	7.31814	7.35217	7.3456	7.35294	7.30046	7.4164	7.29218	7.31829	7.31965	7.33203	7.30863	7.31341	7.32239	7.33679	7.30492	7.29935	7.32329	7.26086	7.27013	7.28175	7.3395	7.30419	7.27808	7.27272	7.31948	7.32638	7.32582	7.30931	7.30504	7.29548	7.35265	7.3312	7.39872	7.32769	7.32502	7.30305	7.33473	7.34094	7.24989	7.33924	7.33589	7.29381
ILMN_1651343	11.0463	10.5961	11.7631	10.866	10.5047	10.533	10.9787	10.949	10.6616	10.3129	9.67763	9.91937	10.4684	11.1447	9.61184	10.4999	9.27213	10.0318	9.82685	10.214	9.57888	9.49314	9.5757	9.28134	9.05455	9.90312	8.77203	10.2959	9.71581	9.48095	9.19777	9.34287	9.51429	9.33813	8.69655	9.68487	9.17503	9.53305	9.13069	9.93744	10.0085	9.17062	10.2197
ILMN_1651346	8.89531	8.87644	8.86148	8.86999	8.72728	8.98053	8.73132	8.95509	9.069	8.69934	8.64278	8.89026	8.68135	8.6774	9.03625	8.57488	9.23138	8.69467	9.04824	8.98879	8.89313	9.14322	9.00725	9.01536	9.31376	9.07627	9.20533	9.08262	8.95757	9.14405	9.12219	9.08365	9.14528	9.03666	8.83068	8.92032	8.94395	9.13901	8.99989	8.81703	9.02034	9.18712	9.01695
ILMN_1651349	7.23077	7.21078	7.24897	7.31484	7.2499	7.27029	7.30962	7.26246	7.31373	7.29317	7.35893	7.31426	7.41868	7.22524	7.37964	7.25058	7.33263	7.22593	7.20893	7.31746	7.322	7.29541	7.28448	7.25091	7.3721	7.31601	7.30644	7.2436	7.2949	7.25238	7.32057	7.3706	7.39041	7.24576	7.33941	7.29295	7.34884	7.24131	7.34864	7.28748	7.28674	7.27893	7.23748
ILMN_1651354	15.4518	14.7973	10.1687	14.1562	14.8857	15.137	14.6841	10.2996	13.6195	13.807	14.8224	15.3977	13.9991	12.5925	15.3636	14.5192	15.3977	15.2907	14.8658	15.3265	15.3977	15.4518	15.4518	15.2228	15.4518	15.4518	15.4518	15.4518	15.4518	15.3977	15.4518	15.4518	15.2907	15.4518	15.2228	15.4518	15.3265	15.4518	15.2907	15.4518	15.137	15.2228	13.9093
ILMN_1651358	7.24218	7.25158	7.28074	7.20716	7.20011	7.19037	7.26317	7.22684	7.26231	7.41954	7.24615	7.22945	7.21824	7.24498	7.176	7.25605	7.23949	7.23936	7.27056	7.23228	7.2599	7.22461	7.18257	7.22622	7.17946	7.22999	7.28825	7.23527	7.20879	7.25425	7.23383	7.28277	7.22499	7.21063	7.20245	7.18533	7.21135	7.20617	7.24329	7.25015	7.19903	7.22969	7.2677
ILMN_1651364	8.05532	7.82727	8.0174	7.8613	7.81667	7.74438	7.86461	7.87532	7.89294	7.87331	7.96772	7.77054	7.85725	8.21016	7.79688	8.08969	7.94154	7.85016	7.73955	7.82809	7.82914	7.75205	7.68843	7.56166	7.75962	7.78895	7.78854	7.68313	7.80187	7.75969	7.76428	7.76445	7.77087	7.75605	7.71743	7.90243	7.80837	7.75457	8.00514	7.71322	7.76903	7.7236	7.89944
ILMN_1651370	7.30445	7.25935	7.26484	7.25344	7.34919	7.33546	7.3105	7.2508	7.26209	7.32936	7.27103	7.38405	7.34542	7.28512	7.52401	7.37199	7.23269	7.22714	7.2579	7.32017	7.25072	7.31117	7.27807	7.22207	7.315	7.30527	7.31143	7.30012	7.30746	7.27915	7.29714	7.4036	7.32047	7.34037	7.34679	7.26081	7.30038	7.39451	7.31029	7.36124	7.32446	7.33455	7.24983
ILMN_1651373	7.24055	7.29325	7.319	7.29196	7.30526	7.30145	7.28718	7.29737	7.32039	7.32011	7.30296	7.26954	7.31686	7.30089	7.33022	7.31104	7.25857	7.30103	7.29834	7.27975	7.31491	7.29294	7.27874	7.40665	7.28639	7.31803	7.25378	7.32053	7.30163	7.25602	7.36721	7.30125	7.29305	7.27541	7.35519	7.31693	7.34269	7.33216	7.30826	7.28212	7.3174	7.29282	7.2896
ILMN_1651375	12.1612	12.1873	12.0135	11.4293	11.6245	11.7938	11.4911	12.2013	12.4287	11.6799	11.4196	11.1549	11.8058	11.4911	10.9438	11.0689	11.7751	12.136	11.7059	11.797	11.8735	11.35	11.922	11.2083	11.6999	11.8039	11.6245	11.7558	11.8813	11.75	11.5777	11.4179	11.2964	11.0964	11.6002	11.3652	11.1869	11.4419	10.8309	11.3487	11.4742	11.1296	11.6332
ILMN_1651378	9.28656	9.41723	8.98973	9.03152	9.0462	9.23138	9.01558	9.01398	9.35712	9.02185	9.25131	9.06821	9.01997	9.0911	8.73922	8.84482	9.45364	9.25285	9.57702	9.34971	9.37347	9.37393	9.45909	9.8758	9.62459	9.25131	9.5074	9.48363	9.41674	9.70929	9.50082	9.28435	9.16028	9.18788	9.12553	9.29756	9.46636	9.17359	9.39505	9.23774	9.32796	9.2658	9.42461
ILMN_1651385	8.81545	8.75393	8.78645	8.79322	8.65661	8.74422	8.64246	8.91444	8.78838	8.83297	8.67239	8.67301	8.82877	8.66417	8.64872	8.78838	8.59948	8.88995	9.0173	8.66918	8.63712	8.60822	8.68593	8.51251	8.74795	8.77457	8.82359	8.72555	8.91584	8.82388	8.53062	8.66973	8.54781	8.88758	8.46522	8.90968	8.63917	8.70268	8.63933	8.60506	8.64169	8.71987	8.70954
ILMN_1651399	9.14066	8.99128	9.15934	9.11872	9.02433	8.88636	8.73441	9.21016	9.2414	9.14233	8.70664	9.0048	8.97309	8.73356	9.01189	9.0264	8.87761	9.24069	8.48027	9.06372	9.07516	9.03334	9.03809	8.50233	8.78906	9.06044	8.84633	8.83568	8.99433	8.90658	8.71662	9.09266	8.89655	8.94663	9.08894	8.64373	8.66212	8.83635	8.68709	8.70599	9.04985	9.06751	8.70116
ILMN_1651404	7.38047	7.37051	7.36783	7.27947	7.32994	7.36148	7.2659	7.35963	7.34165	7.35426	7.32769	7.34254	7.35562	7.33335	7.3444	7.34119	7.38421	7.41612	7.42647	7.34837	7.35292	7.28399	7.3776	7.44556	7.37564	7.30747	7.35724	7.31777	7.33966	7.35704	7.41811	7.44325	7.37062	7.35837	7.36675	7.38644	7.37473	7.4334	7.35661	7.41872	7.33175	7.36633	7.33434
ILMN_1651405	10.0271	10.2785	10.0932	10.0858	10.2867	9.92433	10.1642	10.1706	10.5031	10.2801	10.1596	10.1817	10.2038	10.4008	10.11	10.542	9.92433	10.2063	10.3343	10.0615	10.0727	10.1394	10.1499	10.4223	10.1838	9.89815	10.4778	10.4303	10.2534	10.201	10.3122	9.99091	10.4186	10.1306	10.2174	10.3366	10.2414	10.2242	10.3505	10.25	10.3492	10.4238	10.5503
ILMN_1651406	11.5179	11.8368	11.9777	11.3009	11.4516	11.9199	11.5099	11.6052	11.3557	11.2245	11.5506	11.5419	11.5463	11.5246	11.3018	11.0163	11.5896	11.9673	11.7606	11.7246	11.5844	11.5809	11.562	11.9909	11.7769	11.8735	11.598	11.6951	11.8327	11.9105	11.5083	11.6475	11.6508	11.3557	11.7097	11.6629	11.6296	11.4074	11.6951	11.4636	11.7677	11.2451	11.3595
ILMN_1651415	7.43735	7.75333	7.38664	7.48942	7.42289	7.54473	7.36171	7.53214	7.38656	7.42676	7.76657	7.71259	7.40293	7.42745	7.80469	7.53234	7.37981	7.50574	7.53441	7.43728	7.68273	7.89742	7.53845	7.92449	7.41756	8.31826	7.47254	7.47275	7.54895	7.54716	7.61303	7.43198	7.95836	7.46666	7.91644	7.47124	7.4448	7.43363	7.56056	8.2665	7.50732	7.53685	7.695
ILMN_1651428	7.22769	7.26685	7.25174	7.44225	7.29302	7.22486	7.22739	7.30711	7.27688	7.28137	7.21939	7.32328	7.26406	7.21858	7.25888	7.29539	7.2309	7.22066	7.19932	7.22896	7.26145	7.27102	7.22363	7.25782	7.21059	7.28793	7.25782	7.2494	7.29631	7.20606	7.23188	7.22464	7.28124	7.21659	7.2553	7.22779	7.21384	7.24089	7.28939	7.26303	7.26153	7.21713	7.25726
ILMN_1651429	11.7043	11.5228	12.4074	11.3831	11.5896	12.034	11.9884	12.4324	12.008	11.7845	11.6548	10.8122	11.4275	12.2774	10.5489	10.9533	10.257	12.0183	10.6788	10.914	10.6744	11.0516	10.9303	10.4524	10.4261	10.9901	10.1176	11.4074	10.7991	10.7954	10.8484	10.245	10.4649	10.1021	10.5898	10.7006	11.0732	10.5344	10.3964	11.0657	10.4121	9.78317	10.786
ILMN_1651430	7.27921	7.26926	7.2361	7.22311	7.26642	7.25443	7.25221	7.25112	7.26452	7.2501	7.26581	7.24431	7.2538	7.25164	7.21231	7.2374	7.22409	7.21453	7.23023	7.25831	7.23436	7.19808	7.28852	7.23839	7.28639	7.23234	7.23417	7.23326	7.29815	7.28568	7.25214	7.25483	7.22962	7.24392	7.26787	7.23204	7.29956	7.27379	7.283	7.23722	7.2578	7.27276	7.23145
ILMN_1651433	8.85881	8.65434	8.62871	9.12482	9.4425	8.86177	9.32743	8.61558	9.00766	9.21131	9.2461	9.89745	9.39889	8.40934	10.2758	9.03267	9.35758	8.74551	8.65409	9.16436	9.11374	9.26383	9.25782	8.98565	9.11906	9.22767	9.56339	9.06162	8.91373	8.86436	9.58265	9.96883	9.65974	9.74969	9.85147	9.45525	9.42063	9.62104	9.23053	9.65062	9.97792	9.64369	8.89655
ILMN_1651436	7.30412	7.30674	7.26878	7.32197	7.27559	7.3171	7.23839	7.30975	7.26585	7.25572	7.30078	7.25007	7.28457	7.2889	7.2598	7.25035	7.30183	7.23406	7.29322	7.30299	7.2835	7.27166	7.22158	7.23138	7.31903	7.24106	7.28461	7.22736	7.28127	7.29165	7.23627	7.23853	7.30998	7.29112	7.21574	7.25025	7.21996	7.27111	7.22694	7.24228	7.2843	7.25969	7.2749
ILMN_1651437	7.29156	7.32137	7.35336	7.32302	7.26753	7.35795	7.33506	7.35243	7.28125	7.30134	7.34194	7.29558	7.39027	7.41749	7.31487	7.32285	7.27418	7.31775	7.35352	7.27228	7.37399	7.32617	7.29149	7.32451	7.35428	7.29702	7.3265	7.30513	7.36005	7.32629	7.3407	7.31815	7.31324	7.33718	7.26895	7.33584	7.32133	7.32046	7.38435	7.30106	7.29213	7.32878	7.34794
ILMN_1651438	9.37665	8.95476	9.08365	9.36437	8.90522	9.12177	8.97309	9.04696	8.4423	9.19941	8.73864	8.90122	8.94142	8.87076	8.85493	8.67632	9.42859	9.29569	9.25356	9.43831	9.36927	9.22725	9.23313	9.31768	9.22541	9.32032	9.13464	9.20834	9.10861	8.95437	8.97444	9.31641	8.84482	8.82624	9.43225	9.02185	9.45743	8.98939	9.15672	8.66212	9.06944	9.01189	8.9859
ILMN_1651445	7.31938	7.30311	7.30204	7.31794	7.27607	7.31152	7.41209	7.34392	7.35845	7.32507	7.29404	7.33045	7.36265	7.32334	7.30115	7.34952	7.33272	7.34948	7.32361	7.33624	7.33085	7.34584	7.26051	7.2155	7.28866	7.29258	7.28527	7.29172	7.29905	7.33749	7.34837	7.30145	7.33139	7.34492	7.30929	7.35251	7.32224	7.24389	7.30943	7.34158	7.35029	7.33805	7.31026
ILMN_1651456	7.15113	7.13652	7.18088	7.18752	7.19269	7.15903	7.19942	7.20541	7.15968	7.16836	7.21092	7.18454	7.19091	7.17496	7.18788	7.2005	7.1888	7.16055	7.16749	7.19316	7.1687	7.199	7.20255	7.22396	7.17722	7.15152	7.16149	7.20864	7.17565	7.14536	7.1942	7.16547	7.16064	7.205	7.14097	7.21019	7.18106	7.15836	7.16857	7.20892	7.14774	7.21542	7.1633
ILMN_1651457	7.26452	7.24495	7.24321	7.28793	7.27616	7.25337	7.31099	7.25968	7.30291	7.26012	7.27103	7.22601	7.28552	7.32691	7.23934	7.24904	7.29686	7.21951	7.2593	7.29935	7.22979	7.26965	7.29672	7.30423	7.28315	7.22546	7.26437	7.23439	7.27775	7.25992	7.27151	7.21003	7.22747	7.27623	7.2959	7.25944	7.2684	7.29764	7.25292	7.2474	7.26557	7.24856	7.28813
ILMN_1651461	8.70821	9.04447	8.2063	8.78871	8.47896	8.9418	8.28264	8.16332	8.8076	8.19635	8.66352	8.82295	8.47144	8.15881	8.59479	8.21342	9.24949	8.81703	9.04869	9.27526	9.07929	9.27367	9.10081	9.3913	9.27213	8.86304	9.00585	8.83731	9.00655	9.37802	9.09967	9.02739	8.96954	8.97977	8.83568	8.6307	8.89433	8.5713	9.09465	8.735	8.96954	8.61235	9.25356
ILMN_1651464	7.3119	7.31979	7.33761	7.32954	7.32013	7.29631	7.21775	7.31319	7.28889	7.30436	7.25405	7.31712	7.29884	7.4139	7.35255	7.3344	7.37876	7.26221	7.27489	7.27171	7.25771	7.3324	7.29342	7.21722	7.26833	7.20875	7.3317	7.29871	7.30598	7.22483	7.29889	7.23181	7.3377	7.27663	7.25649	7.31245	7.32515	7.29911	7.28715	7.30928	7.33638	7.27219	7.32189
ILMN_1651478	7.20738	7.23585	7.22138	7.19107	7.22644	7.18837	7.18801	7.16347	7.24298	7.2605	7.19434	7.22307	7.19839	7.18833	7.27104	7.24415	7.23864	7.2203	7.2045	7.19349	7.168	7.22336	7.20864	7.20441	7.24435	7.19333	7.25605	7.17766	7.23677	7.16972	7.19917	7.26352	7.25039	7.24079	7.24291	7.19751	7.22714	7.19367	7.22394	7.26803	7.24606	7.25339	7.24263
ILMN_1651490	7.22104	7.23801	7.23052	7.20267	7.22286	7.25403	7.21324	7.19121	7.24794	7.18579	7.21077	7.22919	7.23721	7.23704	7.23146	7.21788	7.24674	7.24671	7.26558	7.2048	7.21239	7.23368	7.20535	7.22928	7.25381	7.19033	7.23512	7.21225	7.26526	7.2315	7.26379	7.272	7.22663	7.25647	7.23007	7.23442	7.21368	7.22663	7.22822	7.2569	7.26202	7.21479	7.23654
ILMN_1651492	7.28041	7.29096	7.32745	7.25522	7.32831	7.31364	7.25741	7.26449	7.33642	7.32777	7.32063	7.32977	7.31495	7.41765	7.3192	7.27567	7.32105	7.2739	7.28522	7.28163	7.31953	7.321	7.23576	7.34598	7.31953	7.29155	7.29215	7.32627	7.2465	7.25716	7.30654	7.28479	7.35743	7.29928	7.28322	7.31283	7.30779	7.27523	7.3443	7.33728	7.34853	7.30331	7.28679
ILMN_1651496	7.88966	8.27296	8.02438	7.67312	7.74963	7.89442	7.89237	7.8701	8.01804	7.83109	7.93516	7.70153	7.63263	8.22756	7.79203	7.9276	7.9094	8.01488	7.88236	7.7955	8.01598	7.99538	7.84657	8.11036	7.83685	8.03839	7.92244	7.78395	7.98352	7.95846	7.85974	8.06643	8.03394	7.82608	7.76842	7.89237	7.97524	7.68378	8.07689	8.3291	7.56112	7.70229	7.68491
ILMN_1651498	7.52919	7.54576	8.40296	7.53507	7.66215	7.69393	7.60212	7.85026	8.44349	7.7042	7.80369	7.44736	7.54824	7.78228	7.38418	7.58402	7.83001	7.6841	7.92492	7.70581	7.79465	7.57607	7.71601	7.92192	7.78785	7.58962	7.61614	8.00357	7.69344	7.90062	7.66859	7.64083	7.65666	7.75765	7.77113	7.49206	7.67436	7.3887	7.81092	7.51148	7.51983	7.47083	7.98118
ILMN_1651499	7.53803	7.62101	7.72861	7.71474	7.59256	7.61872	7.40865	7.95719	7.72723	7.55566	7.50716	7.51399	7.36744	7.65064	7.30899	7.45255	7.522	7.68871	7.57968	7.54662	7.60785	7.54549	7.54355	7.5601	7.5911	7.47909	7.56733	7.65976	7.926	7.65131	7.51413	7.40634	7.44789	7.44276	7.35482	7.36118	7.40702	7.45413	7.39628	7.36563	7.38968	7.4218	7.68362
ILMN_1651504	8.3709	8.36474	8.40622	8.38128	8.29667	8.34743	8.40362	8.41179	8.26956	8.46648	8.61618	8.24716	8.14673	8.50334	8.28353	8.60012	8.4316	8.2613	8.55014	8.24792	8.41483	8.29268	8.26416	8.49055	8.43389	8.276	8.37921	8.23483	8.44076	8.20495	8.46677	8.32852	8.23117	8.49374	8.2685	8.36881	8.2509	8.10207	8.29015	8.25574	8.2067	8.16595	8.30297
ILMN_1651507	7.41009	7.49999	7.37274	7.50889	7.39904	7.43867	7.43655	7.45589	7.43035	7.45933	7.46107	7.51277	7.46284	7.34791	7.59435	7.54767	7.29784	7.55679	7.32401	7.37942	7.40871	7.63828	7.40392	7.39826	7.46405	7.41407	7.60212	7.41054	7.50989	7.34787	7.52994	7.63004	7.67281	7.47275	7.56296	7.55864	7.51674	7.45784	7.52757	7.55346	7.45216	7.5756	7.49466
ILMN_1651513	9.35984	9.35675	9.57097	9.65125	9.65466	9.32561	9.82638	9.66186	9.99817	9.93744	9.81203	9.73876	9.61864	9.65974	9.72715	9.57747	9.04063	9.44652	9.22618	9.30902	9.38741	9.1315	9.40243	9.52202	9.11141	9.58283	9.21626	9.34629	9.31248	9.44772	9.55595	9.62369	9.45105	9.56833	9.49228	9.3913	9.26027	9.40777	9.25919	9.494	9.49983	9.48886	9.5074
ILMN_1651536	7.18903	7.24291	7.21643	7.20716	7.25365	7.18887	7.18801	7.19731	7.21015	7.24653	7.17665	7.22565	7.20762	7.20128	7.23676	7.29457	7.18595	7.16448	7.18887	7.19002	7.18535	7.19274	7.18156	7.17929	7.14491	7.1469	7.19088	7.17786	7.20968	7.1618	7.17152	7.20774	7.2175	7.21043	7.15622	7.21904	7.17214	7.13967	7.16653	7.16686	7.17896	7.20728	7.16899
ILMN_1651538	7.80557	7.73198	8.15922	7.86634	7.93744	7.94276	7.92232	8.187	8.73338	7.71754	7.70687	7.50879	7.78942	8.01121	7.52792	7.95027	7.49595	7.85425	7.915	7.61887	7.56284	7.52488	7.63447	7.69921	7.66934	7.38342	7.58019	7.92428	7.74938	7.55262	7.71518	7.49767	7.6909	7.68681	7.49844	7.73375	7.67292	7.59604	7.60184	7.42556	7.71299	7.5236	7.8385
ILMN_1651544	7.89952	7.75039	7.92192	7.72932	7.85862	7.8947	7.92523	7.89742	7.81667	7.93093	8.01233	7.7068	7.88987	7.93261	7.79823	8.03497	7.8734	7.8279	7.84372	7.679	7.69423	7.64621	7.77579	7.81569	7.79357	7.67459	7.79858	7.69611	7.77527	7.68673	7.92964	7.81877	7.78623	7.84563	7.76167	7.92449	7.84936	7.91724	7.99058	8.02184	7.79706	7.65176	7.75554
ILMN_1651547	7.39143	7.25769	7.53036	7.19257	7.27546	7.34086	7.27303	7.61353	7.268	7.27841	7.36435	7.23263	7.23796	7.48161	7.20665	7.36118	7.22409	7.30748	7.22289	7.2099	7.26983	7.20543	7.20669	7.2385	7.18765	7.25595	7.20755	7.24529	7.2509	7.20473	7.21162	7.23593	7.26917	7.21125	7.21628	7.24455	7.20518	7.26829	7.23329	7.23065	7.21896	7.18208	7.23825
ILMN_1651554	13.2712	12.1582	13.4575	13.4742	13.1124	12.2509	13.7808	13.7347	13.7347	13.6195	12.3841	12.1159	13.2712	12.976	12.5401	12.1059	10.0277	13.0119	10.5392	11.5283	10.7546	11.5052	10.8132	10.0943	9.21912	12.4462	9.06372	12.1612	11.5003	10.6089	10.915	10.8758	10.915	11.1039	11.1534	11.4516	11.0952	10.8209	10.6559	11.2889	10.552	10.454	11.8098
ILMN_1651557	10.7368	10.3747	11.239	10.801	10.6073	10.4303	10.5559	10.9851	10.9011	10.6452	10.1648	9.88561	10.5259	10.5353	9.99981	10.2905	9.67975	10.4635	9.92807	10.2095	10.1212	10.0336	10.0866	9.59221	9.68641	10.7954	9.58568	10.3017	9.92297	9.96217	9.90766	9.87629	9.71742	9.64053	9.70458	9.81747	9.62002	9.73371	9.60434	9.79375	9.89171	9.72923	9.94316
ILMN_1651568	7.24206	7.23955	7.27928	7.23769	7.22086	7.22909	7.27405	7.23761	7.29534	7.23705	7.26449	7.23242	7.26281	7.26482	7.28043	7.26541	7.21919	7.23936	7.2759	7.23996	7.24896	7.27526	7.23785	7.31574	7.27457	7.27967	7.24573	7.26185	7.26516	7.26502	7.24662	7.24926	7.26986	7.24349	7.23082	7.27904	7.28415	7.28927	7.29097	7.31719	7.24939	7.27904	7.25078
ILMN_1651569	7.2633	7.29708	7.26019	7.27851	7.27751	7.30298	7.25274	7.26463	7.29943	7.27159	7.29338	7.23657	7.26896	7.27466	7.30385	7.28187	7.27312	7.286	7.31034	7.30751	7.26242	7.27623	7.24253	7.28075	7.28751	7.23244	7.26892	7.25549	7.22949	7.21852	7.29947	7.24926	7.3304	7.32319	7.25515	7.31563	7.29589	7.24904	7.24996	7.2853	7.31187	7.28255	7.24517
ILMN_1651574	7.28939	7.47578	7.33225	7.34972	7.3777	7.32515	7.26125	7.30028	7.30766	7.44949	7.31826	7.36276	7.25491	7.27248	7.35652	7.4734	7.34993	7.51623	7.38599	7.32553	7.36306	7.41142	7.42683	7.54479	7.43925	7.37132	7.39283	7.34095	7.55407	7.41602	7.43058	7.36397	7.40102	7.41987	7.48405	7.375	7.44372	7.2965	7.37254	7.42319	7.39167	7.3932	7.28658
ILMN_1651588	7.29851	7.2612	7.31314	7.30147	7.27725	7.30756	7.30712	7.31766	7.27055	7.25512	7.29035	7.26163	7.28165	7.25938	7.27722	7.2464	7.2864	7.27545	7.29683	7.28211	7.32004	7.297	7.31548	7.39191	7.28378	7.30039	7.29848	7.27878	7.33459	7.25894	7.23552	7.23671	7.27418	7.25989	7.25384	7.30072	7.26697	7.23714	7.2451	7.2367	7.25041	7.26463	7.33753
ILMN_1651597	7.23405	7.23017	7.29309	7.26093	7.25711	7.25081	7.2554	7.30762	7.31544	7.25936	7.20309	7.24781	7.25415	7.24661	7.26393	7.29925	7.25969	7.26317	7.26005	7.24036	7.25752	7.27714	7.2673	7.3656	7.25895	7.27844	7.27046	7.26102	7.27672	7.29877	7.2508	7.23295	7.29238	7.26554	7.31878	7.19687	7.28917	7.32238	7.27736	7.31304	7.22529	7.25536	7.27623
ILMN_1651599	7.24999	7.28214	7.27494	7.28774	7.28019	7.40088	7.31513	7.31271	7.28375	7.26415	7.24584	7.26649	7.23937	7.26874	7.2385	7.27836	7.25963	7.27733	7.30219	7.27896	7.26072	7.26854	7.22102	7.19653	7.25777	7.26732	7.31488	7.25876	7.28367	7.25042	7.26392	7.27151	7.29356	7.27202	7.24855	7.27683	7.31706	7.24701	7.25505	7.30743	7.25988	7.31723	7.3013
ILMN_1651604	7.3123	7.26307	7.31096	7.28459	7.2735	7.23308	7.22424	7.2721	7.25195	7.24677	7.27314	7.27476	7.21309	7.31395	7.22338	7.22901	7.30764	7.29862	7.27011	7.28634	7.32772	7.24489	7.27794	7.29419	7.23587	7.21084	7.32065	7.26488	7.25201	7.23492	7.30991	7.23641	7.28377	7.23374	7.22019	7.30051	7.27126	7.19552	7.29019	7.23004	7.27824	7.23179	7.27106
ILMN_1651610	10.3836	10.8717	11.2321	10.6887	9.59716	10.6005	9.73979	10.0871	9.5615	9.69218	9.4357	9.54303	9.28531	10.2594	8.54521	10.4261	10.1844	11.1228	10.2214	10.1931	10.3337	10.3242	9.87327	9.31199	9.6501	9.84534	8.96546	10.0606	10.0871	10.0914	9.71107	9.52152	9.13648	9.58107	9.91622	9.32071	9.71695	8.7948	8.88304	9.8372	9.28355	9.5376	9.63665
ILMN_1651611	8.77827	10.911	9.13111	8.71544	8.32121	9.67558	7.86634	11.8428	8.64643	8.90832	9.0005	8.00635	7.98027	9.17311	9.38007	9.29317	8.25682	9.93558	8.63461	8.3012	9.7661	8.73879	8.94034	9.01764	8.22558	9.4061	8.49279	8.79962	9.18012	8.57706	9.04121	8.47501	8.72258	8.51999	9.20916	7.87481	8.96954	9.17687	8.83867	8.61035	8.30363	9.12332	9.46737
ILMN_1651617	7.20373	7.20356	7.2127	7.19226	7.16836	7.22934	7.21874	7.22865	7.34138	7.22116	7.19417	7.30289	7.21026	7.16566	7.19051	7.19816	7.19522	7.22892	7.22513	7.17378	7.22128	7.22219	7.17535	7.19422	7.22286	7.21618	7.2026	7.20616	7.21858	7.25359	7.18066	7.23244	7.1993	7.29268	7.1709	7.18662	7.16099	7.13219	7.18989	7.15653	7.14509	7.21175	7.18665
ILMN_1651624	7.26038	7.25885	7.22214	7.2632	7.25654	7.26707	7.3223	7.22969	7.22562	7.20602	7.25165	7.22155	7.24703	7.28757	7.26285	7.23155	7.2695	7.25204	7.25382	7.21253	7.25142	7.22017	7.28184	7.26191	7.22637	7.25113	7.22227	7.22229	7.26866	7.25147	7.27723	7.24977	7.23355	7.26136	7.30675	7.28531	7.27048	7.26425	7.30071	7.26389	7.24033	7.24919	7.2051
ILMN_1651628	8.12376	8.39612	8.33301	8.28481	8.24409	8.2883	8.22075	8.22899	8.51909	8.43375	8.47987	8.3677	8.3744	8.23785	8.22956	8.23866	8.41312	8.53031	8.41154	8.35942	8.54462	8.45796	8.56826	8.72836	8.49128	8.41941	8.70854	8.4607	8.28066	8.53226	8.46355	8.44294	8.56794	8.63134	8.70236	8.36726	8.49055	8.49311	8.62417	8.33785	8.56433	8.8161	8.47228
ILMN_1651636	7.35152	7.33479	7.37471	7.30433	7.36301	7.33567	7.29547	7.37203	7.33424	7.3825	7.34298	7.31755	7.35464	7.35277	7.32982	7.28251	7.3692	7.31747	7.32273	7.34097	7.38078	7.28167	7.33122	7.40647	7.34958	7.32647	7.33963	7.33131	7.35873	7.29825	7.30112	7.31229	7.32125	7.33337	7.34643	7.30455	7.32994	7.33638	7.35066	7.31043	7.29419	7.2866	7.32226
ILMN_1651642	7.55081	7.63501	7.47804	7.57729	7.57254	7.55377	7.54394	7.53398	7.34445	7.3709	7.4863	7.58117	7.46718	7.7675	7.4862	7.6979	7.69374	7.52641	7.64185	7.60708	7.59631	7.52438	7.44523	7.65568	7.74206	7.55407	7.4904	7.55027	7.62726	7.47209	7.57331	7.51889	7.56823	7.43698	7.60482	7.78486	7.63945	7.64482	7.53362	7.52134	7.72429	7.61639	7.55623
ILMN_1651643	7.24296	7.25475	7.23789	7.2628	7.22765	7.28033	7.15339	7.25528	7.2201	7.25824	7.2496	7.24194	7.24744	7.30561	7.2323	7.27221	7.24649	7.25734	7.24501	7.25428	7.2194	7.24299	7.26066	7.27227	7.28276	7.23741	7.27359	7.2945	7.24386	7.24123	7.23029	7.25181	7.29133	7.27607	7.2393	7.24492	7.23739	7.26999	7.28988	7.28708	7.2786	7.26547	7.25108
ILMN_1651652	7.28172	7.28484	7.23356	7.24987	7.27876	7.17423	7.22617	7.23987	7.22687	7.25128	7.25425	7.31519	7.20188	7.23345	7.2891	7.22883	7.24193	7.37672	7.25479	7.30624	7.24222	7.2588	7.25586	7.26581	7.21115	7.34946	7.35981	7.24404	7.26267	7.32249	7.2489	7.2586	7.29311	7.23486	7.24846	7.25164	7.23689	7.21821	7.22109	7.22919	7.27416	7.31576	7.30161
ILMN_1651654	7.24743	7.23902	7.31538	7.24586	7.2372	7.26608	7.20483	7.30058	7.30842	7.3	7.31467	7.27186	7.33113	7.29579	7.2851	7.30881	7.26088	7.30843	7.30074	7.28829	7.23296	7.32194	7.32781	7.29915	7.28525	7.23984	7.30216	7.2435	7.26913	7.2946	7.26352	7.29343	7.30842	7.25271	7.24566	7.23875	7.27096	7.2619	7.25965	7.27933	7.30391	7.32913	7.29221
ILMN_1651657	7.36843	7.37072	7.48137	7.3731	7.3679	7.37519	7.37006	7.57194	7.4614	7.45845	7.3216	7.33773	7.41173	7.45746	7.37599	7.29539	7.38335	7.39227	7.37642	7.38041	7.35599	7.33428	7.30478	7.63846	7.35411	7.3562	7.32059	7.39307	7.37783	7.361	7.3362	7.33718	7.34111	7.32243	7.40988	7.32245	7.37231	7.35405	7.34856	7.3822	7.37015	7.34034	7.40353
ILMN_1651666	7.63867	7.93563	7.8151	8.24868	7.68243	7.56948	7.60757	7.40364	7.54829	7.60791	7.42423	7.60118	7.49227	7.70619	7.45325	7.38671	7.7765	7.52195	7.70405	7.55192	7.69652	7.69634	7.51561	7.34067	7.36464	7.47305	7.40068	7.77273	7.73424	7.33077	7.6785	7.60763	7.37951	7.41895	7.27817	7.90757	7.83927	7.52578	7.48791	7.58825	7.61262	7.60145	7.88548
ILMN_1651674	7.32517	7.31857	7.30746	7.35873	7.40847	7.29199	7.41722	7.39485	7.29598	7.39615	7.2957	7.41707	7.41688	7.32129	7.62236	7.51413	7.33976	7.32059	7.29803	7.32697	7.3086	7.32499	7.36929	7.25441	7.32402	7.33795	7.37657	7.41672	7.40644	7.3089	7.33847	7.3992	7.41558	7.49157	7.38086	7.38371	7.3248	7.50033	7.30681	7.44762	7.47788	7.49756	7.29417
ILMN_1651681	7.22374	7.23026	7.21874	7.25145	7.19507	7.21004	7.21367	7.24433	7.2822	7.18653	7.25322	7.2523	7.2575	7.24399	7.18622	7.19755	7.2271	7.24056	7.22278	7.21322	7.19964	7.22107	7.23198	7.26261	7.22925	7.23488	7.23559	7.20596	7.22177	7.25964	7.20936	7.20675	7.1776	7.22647	7.18138	7.25025	7.18347	7.18868	7.21667	7.20616	7.25577	7.18173	7.29716
ILMN_1651684	8.06498	7.93779	8.03941	8.05011	7.94673	7.9822	7.98856	8.20935	8.28937	7.94955	8.03475	7.97375	8.0179	8.04436	7.93633	8.08282	7.95728	8.04462	8.07032	7.92906	7.89274	7.96114	7.95629	7.78648	8.01702	7.86461	7.97712	8.03052	7.95452	7.97983	7.90675	7.85843	7.98937	7.90757	7.87876	7.97072	7.94214	7.93885	7.8799	7.92964	7.80038	7.84363	7.96455
ILMN_1651690	7.52602	7.36574	7.52705	7.49333	7.4522	7.59525	7.31616	7.44225	7.50158	7.5285	7.42456	7.35626	7.37964	7.45532	7.29133	7.34904	7.36155	7.5616	7.40551	7.48043	7.44943	7.38653	7.56564	7.29231	7.33526	7.3707	7.41242	7.44806	7.42415	7.49466	7.39289	7.37964	7.3608	7.3885	7.29601	7.41622	7.39234	7.35121	7.31215	7.3726	7.37465	7.32663	7.45558
ILMN_1651692	8.24844	8.19014	7.51302	8.11297	8.14058	8.00017	7.74995	7.53666	7.59675	7.98908	8.63461	8.64495	8.19603	7.69587	8.65471	8.07138	9.22849	8.15623	9.22101	8.57411	8.66352	8.53589	8.54462	9.2389	8.95399	8.49901	8.93319	8.43507	9.02342	9.1135	8.65937	8.96818	8.92094	9.15273	8.81673	8.92961	8.6701	9.08279	9.20573	8.59037	8.56652	8.99658	8.58586
ILMN_1651693	7.33739	7.32919	7.35079	7.32302	7.31095	7.34219	7.23496	7.34269	7.2928	7.32859	7.30379	7.31318	7.32806	7.34959	7.28731	7.37055	7.35875	7.32779	7.32202	7.2552	7.2854	7.30248	7.31517	7.31217	7.28941	7.26801	7.33821	7.34482	7.29608	7.32056	7.33256	7.35732	7.32113	7.32725	7.25102	7.30258	7.30324	7.34536	7.3629	7.33748	7.32157	7.35328	7.32505
ILMN_1651708	7.20534	7.16583	7.2329	7.23243	7.21439	7.24797	7.25024	7.23056	7.24493	7.17862	7.2077	7.19978	7.26562	7.2298	7.23201	7.20021	7.1947	7.21387	7.19495	7.2116	7.21594	7.22058	7.25099	7.2644	7.25577	7.17791	7.18977	7.19866	7.19269	7.24815	7.22185	7.22836	7.24464	7.19486	7.23145	7.22434	7.17143	7.23739	7.19074	7.20661	7.24122	7.23184	7.20802
ILMN_1651710	7.28696	7.29654	7.25148	7.33041	7.34858	7.3304	7.24779	7.26497	7.20316	7.3473	7.23859	7.25259	7.26053	7.32721	7.25063	7.30161	7.27538	7.24656	7.26453	7.20945	7.22727	7.30999	7.30371	7.26065	7.25352	7.28089	7.27698	7.24195	7.25239	7.22483	7.27223	7.29234	7.2568	7.32717	7.23998	7.27286	7.31291	7.24301	7.23555	7.31283	7.29678	7.33478	7.27986
ILMN_1651712	7.30808	7.29315	7.3123	7.2936	7.29319	7.2955	7.29504	7.32699	7.32429	7.29685	7.32403	7.25511	7.35529	7.27597	7.30412	7.244	7.27395	7.30512	7.26971	7.28427	7.28051	7.26425	7.33407	7.29647	7.29559	7.3332	7.29432	7.30926	7.27164	7.30538	7.28848	7.30676	7.3401	7.28265	7.33065	7.27171	7.3057	7.33638	7.30526	7.28599	7.25911	7.29856	7.30609
ILMN_1651715	7.32981	7.33826	7.32815	7.331	7.33194	7.34086	7.30931	7.32036	7.37807	7.33101	7.33594	7.33337	7.29318	7.30297	7.30221	7.31318	7.35368	7.36294	7.33147	7.37593	7.38593	7.33446	7.34981	7.44238	7.31597	7.33761	7.36766	7.37156	7.34247	7.35667	7.31957	7.35482	7.32426	7.35386	7.32849	7.31939	7.36063	7.33203	7.26118	7.27093	7.30126	7.305	7.31205
ILMN_1651717	7.31676	7.29985	7.34542	7.31392	7.30959	7.34894	7.31676	7.37622	7.32136	7.30412	7.28953	7.30363	7.30233	7.30446	7.32397	7.30412	7.29591	7.30069	7.3379	7.28352	7.3013	7.3102	7.3195	7.4675	7.34242	7.32386	7.31193	7.31253	7.28995	7.31104	7.3215	7.33143	7.2835	7.28205	7.38247	7.29514	7.30863	7.30916	7.31804	7.2878	7.30825	7.24573	7.34311
ILMN_1651719	10.6877	10.5446	10.8484	10.7634	10.9593	10.3949	10.6814	10.7606	10.2442	10.874	10.7495	10.4952	10.9022	10.8141	10.6494	10.6042	10.3213	10.5055	10.423	10.2708	10.4727	10.2286	10.5489	10.5079	10.234	10.7151	10.3789	10.6268	10.3714	10.3782	10.6805	10.3265	10.4159	10.5112	10.5858	10.5743	10.4447	10.6788	10.1564	10.0819	10.823	10.6105	10.4433
ILMN_1651735	11.3683	11.1365	11.0402	11.2336	10.908	11.2866	11.0061	11.0657	11.2502	10.6712	11.0865	11.0878	11.146	10.6268	11.053	11.0516	11.4552	10.874	11.0385	11.2196	10.9851	11.0364	11.0352	11.2377	11.4844	10.7683	11.1965	11.1629	11.4166	10.8598	10.9227	10.6285	11.2158	11.0153	10.9926	10.9936	11.0794	11.1377	11.1604	11.1205	10.6676	10.8556	10.7946
ILMN_1651741	7.24048	7.23979	7.22364	7.27913	7.21025	7.22259	7.24924	7.27274	7.18045	7.25319	7.18992	7.24853	7.27276	7.20489	7.27844	7.22602	7.25976	7.21974	7.23139	7.20839	7.25443	7.24454	7.23709	7.22802	7.2499	7.20272	7.22429	7.18472	7.21452	7.2533	7.21382	7.27381	7.25298	7.21156	7.23234	7.22743	7.20396	7.21846	7.22843	7.2379	7.22451	7.27799	7.2563
ILMN_1651745	7.46627	8.17027	8.99321	8.41381	7.42268	7.42334	7.63513	7.73235	8.67239	7.50616	7.37465	7.32221	7.39585	7.44455	7.2522	7.34286	7.27041	8.26699	7.96732	7.89633	7.76407	7.72558	7.32649	7.25743	7.30517	7.3123	7.29226	7.38968	7.28918	7.83912	7.32881	7.32858	7.3108	7.31173	7.26994	7.75323	7.72531	7.25324	7.27736	7.30703	7.30374	7.23929	7.31322
ILMN_1651752	7.45858	7.45286	7.35366	7.3888	7.38474	7.50705	7.24417	7.44064	7.41965	7.40053	7.48207	7.54205	7.38476	7.408	7.39851	7.40911	7.66192	7.49888	7.60751	7.56649	7.60899	7.61872	7.66846	7.4081	7.66139	7.54431	7.5574	7.50462	7.64891	7.84522	7.54673	7.50399	7.49571	7.53384	7.38677	7.47062	7.53283	7.44545	7.436	7.47828	7.46199	7.43678	7.56687
ILMN_1651763	7.23495	7.28091	7.25184	7.21812	7.23608	7.23281	7.2602	7.2551	7.27993	7.25202	7.29006	7.22119	7.29483	7.24076	7.23394	7.29181	7.27491	7.26106	7.25317	7.23911	7.30203	7.21823	7.21745	7.23893	7.26572	7.28217	7.20091	7.274	7.24399	7.28149	7.2277	7.24082	7.23528	7.26219	7.26476	7.22275	7.25178	7.24807	7.23173	7.26223	7.25723	7.29539	7.2656
ILMN_1651767	8.23918	8.44315	8.36267	8.16769	8.35174	8.41328	8.47467	8.20433	7.90857	8.10653	8.3773	8.2463	8.31513	8.40677	8.35501	8.27525	8.37323	8.22428	8.52697	8.23211	8.26824	8.24716	8.39427	8.60197	8.38171	8.4165	8.42487	8.45525	8.39113	8.27141	8.31639	8.33116	8.21677	8.37153	8.48626	8.61035	8.50208	8.38083	8.21975	8.2582	8.43533	8.49325	8.38298
ILMN_1651769	7.96816	7.84307	7.9456	8.04009	8.18354	7.88548	7.86482	8.04062	8.15498	8.2282	8.34334	8.45297	8.13074	7.90501	8.48097	7.96838	8.19556	7.99735	8.12899	8.16512	8.26104	8.01776	8.16744	8.11525	8.30217	8.12512	8.34584	8.01598	8.27086	8.19556	8.3223	8.69219	8.42284	8.83223	8.21736	8.27552	8.30475	8.55287	8.47368	8.36829	8.32469	8.5625	8.24669
ILMN_1651771	7.26909	7.25107	7.31917	7.31385	7.33783	7.24828	7.33976	7.34232	7.32278	7.30242	7.2864	7.31065	7.27692	7.3021	7.21766	7.24223	7.17745	7.19871	7.24407	7.22255	7.21537	7.272	7.24586	7.21971	7.18077	7.2277	7.20996	7.28315	7.2298	7.19974	7.29125	7.20346	7.22154	7.30939	7.21097	7.27206	7.24264	7.23438	7.22004	7.31077	7.22822	7.2289	7.2668
ILMN_1651776	8.96654	9.48886	8.45079	8.89531	8.73954	9.05562	8.62174	8.38681	8.31639	8.27672	8.9714	8.92834	8.78576	8.9196	8.92156	9.25782	9.27864	9.07627	9.67763	8.87427	9.24028	9.22767	9.01143	9.58797	9.13536	8.91897	9.60995	9.15393	9.48214	9.06821	9.19398	8.76951	9.0096	9.19891	9.08645	9.40654	9.02739	9.301	9.00514	8.97645	9.32654	9.44024	9.03778
ILMN_1651787	7.34717	7.31168	7.30883	7.30159	7.34243	7.31165	7.30049	7.28033	7.26932	7.30524	7.34067	7.33395	7.29678	7.30286	7.32046	7.31943	7.36855	7.29378	7.29233	7.35643	7.34635	7.29334	7.32094	7.26452	7.3748	7.27151	7.35479	7.25402	7.32004	7.33601	7.30834	7.34179	7.30096	7.32366	7.31011	7.26487	7.29565	7.3121	7.29595	7.3252	7.32688	7.29047	7.29505
ILMN_1651788	8.52637	9.25099	8.05043	8.62979	8.52939	8.57103	8.36574	8.1943	7.87915	8.50608	8.90895	8.59681	8.53283	8.47198	8.69876	9.00198	9.13314	8.88636	9.32703	8.82811	9.20498	9.23177	9.35062	9.97688	9.27136	9.35388	9.15317	8.87138	9.31722	9.32879	9.23814	9.01853	9.05025	9.20916	9.5303	9.27253	9.20605	9.20916	9.12107	8.95298	9.40861	9.73908	9.29929
ILMN_1651789	7.22339	7.22258	7.23305	7.19158	7.23588	7.22425	7.19845	7.26302	7.25054	7.29317	7.21239	7.22664	7.26849	7.17533	7.19463	7.23155	7.23146	7.24763	7.22098	7.23936	7.19795	7.23811	7.26394	7.22928	7.22248	7.17606	7.22292	7.30332	7.19707	7.23463	7.2084	7.22856	7.27656	7.22858	7.21286	7.21964	7.20949	7.23577	7.19131	7.20875	7.22529	7.21561	7.25635
ILMN_1651792	7.22401	7.22702	7.26202	7.28494	7.23898	7.26957	7.24488	7.28782	7.26195	7.192	7.23021	7.22081	7.26789	7.24493	7.25145	7.25703	7.26131	7.23507	7.26751	7.24956	7.23259	7.26939	7.26129	7.31044	7.26521	7.22861	7.22958	7.28126	7.23659	7.2444	7.26034	7.25341	7.26732	7.24079	7.29654	7.26596	7.25298	7.28987	7.26689	7.25536	7.27073	7.26792	7.27339
ILMN_1651799	11.5283	11.7154	11.5714	12.0827	11.432	11.5196	11.3513	11.736	12.3228	11.6529	11.1678	12.0051	10.9469	11.4803	11.3327	11.4074	10.7015	11.4956	11.5196	11.6069	11.4989	11.2125	11.4534	11.1576	11.0666	11.9144	11.054	11.8446	11.4056	11.4956	11.3109	11.174	11.1471	11.3908	11.226	11.014	11.0828	11.0084	10.7659	11.3815	11.3557	10.9593	11.8079
ILMN_1651800	8.00955	7.82557	8.06517	7.82207	7.81396	7.91802	8.14129	8.06971	7.86838	7.84664	7.82446	7.75666	7.69409	8.26304	7.76996	8.00277	8.03532	7.96183	8.07855	7.82376	7.77952	7.78158	7.73222	8.09507	8.14595	7.72692	7.87084	7.9579	7.9046	7.88441	7.96008	7.68209	7.83927	7.68706	7.79962	7.77924	7.85113	7.8608	7.96026	7.97889	7.62161	7.69409	7.91403
ILMN_1651817	7.24772	7.27982	7.33714	7.19257	7.23754	7.27497	7.2658	7.22913	7.24373	7.23305	7.2504	7.24161	7.2496	7.28181	7.24461	7.25355	7.25842	7.29754	7.25949	7.27673	7.24044	7.22165	7.20731	7.24307	7.26195	7.23129	7.22676	7.24807	7.21081	7.24248	7.21647	7.24364	7.2411	7.26162	7.21066	7.21127	7.20163	7.22102	7.24676	7.22107	7.22409	7.21751	7.25011
ILMN_1651819	10.8162	10.6391	10.7617	10.8328	10.7015	10.7076	10.3401	10.7954	10.4381	10.3886	10.5241	10.5321	10.8932	10.5713	10.7395	10.6149	10.7375	10.779	10.6867	10.543	10.409	10.4374	10.5735	10.1465	10.5119	10.5987	10.3644	10.5721	10.5653	10.4159	10.2179	10.1584	10.5126	10.6324	10.3761	10.6235	10.361	10.5868	10.2547	10.6058	10.5304	10.436	10.7916
ILMN_1651826	12.3131	12.1958	12.0294	11.9981	11.9406	12.1557	11.7307	11.5419	11.1752	12.0159	12.4641	12.0763	11.922	11.1844	11.74	10.3842	12.7493	12.1492	12.7832	12.3166	12.6251	12.3434	12.2477	13.0286	12.4641	12.2963	12.2101	12.2189	12.5968	12.6888	12.1928	11.9588	12.3809	12.3907	12.054	12.2272	12.3564	12.7089	12.8757	11.6148	11.8498	12.6888	12.3781
ILMN_1651828	8.66316	8.66157	8.88304	8.57075	8.52228	8.73922	8.61063	8.946	9.30685	8.9991	8.91444	8.86857	8.43699	8.57668	8.5844	8.29185	8.86785	8.82594	8.99003	8.71474	8.88758	8.53787	8.94142	9.17721	8.91508	8.71509	8.63993	8.71055	8.76721	8.96686	8.8906	8.90641	8.56495	9.11161	8.2505	8.44879	8.50975	8.33552	8.76048	8.47396	8.50824	8.41686	9.07268
ILMN_1651832	9.93352	10.4238	10.0363	10.6365	10.2095	10.25	10.2973	10.7634	11.1727	10.7159	9.86886	10.2056	10.1337	10.4709	9.91937	10.4976	9.62369	10.6501	10.1489	9.99471	9.92484	9.98042	10.0203	10.2122	9.89501	10.4582	9.90989	10.4447	10.1833	9.9885	9.90581	9.81243	10.2471	9.8014	10.0297	9.94469	9.90142	9.96147	10.1553	9.72873	10.2024	10.3257	10.0925
ILMN_1651838	7.24172	7.24546	7.21331	7.25919	7.24091	7.23107	7.19282	7.2061	7.28813	7.22568	7.27615	7.2064	7.44537	7.26116	7.1903	7.29438	7.21844	7.22821	7.27623	7.2652	7.24638	7.39019	7.25848	7.31553	7.22535	7.20659	7.19653	7.24932	7.26657	7.26757	7.24337	7.22429	7.26142	7.25619	7.19724	7.27317	7.27407	7.28941	7.27567	7.24794	7.21423	7.26771	7.23016
ILMN_1651843	7.42592	7.44358	7.47119	7.45251	7.48828	7.50069	7.53803	7.39826	7.36758	7.53796	7.42812	7.63881	7.51948	7.4481	7.89522	7.69728	7.57968	7.41922	7.34956	7.46578	7.3916	7.49967	7.48437	7.29585	7.69207	7.39866	7.51869	7.44523	7.41995	7.47824	7.43297	7.60077	7.48998	7.59231	7.68758	7.44131	7.53214	7.78614	7.52669	7.53327	7.54431	7.56823	7.40844
ILMN_1651848	7.19398	7.11687	7.17066	7.20326	7.21145	7.1654	7.19418	7.23923	7.17813	7.20785	7.19281	7.15345	7.1958	7.16637	7.18047	7.16306	7.19013	7.2049	7.19185	7.18465	7.17259	7.18506	7.13546	7.17984	7.17432	7.18565	7.20206	7.21742	7.16068	7.16426	7.21213	7.19269	7.17423	7.16566	7.16185	7.22297	7.17219	7.18082	7.192	7.17011	7.15708	7.1656	7.14308
ILMN_1651849	7.20974	7.17152	7.1828	7.19466	7.19641	7.22694	7.27857	7.17352	7.20955	7.19291	7.20499	7.18282	7.1883	7.2043	7.1949	7.19935	7.18967	7.16887	7.17247	7.17336	7.19097	7.22395	7.20764	7.19804	7.19996	7.22593	7.21677	7.23185	7.20879	7.13967	7.18871	7.17879	7.19068	7.18724	7.30675	7.18461	7.1744	7.20207	7.20066	7.19609	7.18522	7.18292	7.18353
ILMN_1651850	14.1562	14.1347	14.3249	13.8502	14.1957	14.4669	14.1347	14.1699	14.4669	14.2505	14.0774	13.9644	13.5865	14.2068	13.7271	13.975	14.0774	14.3358	14.1091	14.2068	14.3075	13.975	13.9991	14.1347	14.0458	14.1562	13.9283	14.2068	14.0987	14.1465	14.2398	13.9401	13.9182	13.8882	14.2068	13.9644	14.0458	13.807	13.807	14.0106	13.6707	13.2531	14.1957
ILMN_1651872	8.46355	8.71436	8.77243	8.44294	8.53101	8.32196	8.68135	8.65947	8.83162	8.2996	8.5586	8.44294	8.6378	8.54199	8.52126	8.62417	8.69906	8.65882	8.63002	8.60736	8.59564	8.79934	8.74824	8.3948	8.86255	8.45966	8.74422	8.68807	8.5701	8.66886	8.63016	8.48366	8.64547	8.57351	8.67189	8.57906	8.67582	8.43862	8.73338	8.5974	8.68108	8.65026	8.59883
ILMN_1651878	7.52558	7.57949	7.81004	7.57491	7.521	7.65934	7.65734	7.72193	7.61753	7.59435	7.47049	7.40481	7.73253	7.85542	7.46958	7.65851	7.37163	7.51571	7.58693	7.44781	7.34097	7.41336	7.44312	7.41813	7.43267	7.40998	7.41891	7.43586	7.50503	7.4295	7.46623	7.41105	7.48642	7.40545	7.42579	7.6001	7.42556	7.47489	7.46374	7.35734	7.4995	7.33882	7.44407
ILMN_1651900	7.26876	7.24624	7.26464	7.22852	7.20289	7.25618	7.2987	7.26926	7.24951	7.24396	7.23522	7.19605	7.23202	7.24867	7.19062	7.21888	7.25473	7.25912	7.22062	7.24459	7.22766	7.22204	7.24505	7.23484	7.24946	7.26732	7.21499	7.23031	7.2523	7.22886	7.20146	7.23486	7.18405	7.24136	7.23831	7.22933	7.21912	7.27968	7.22806	7.24314	7.21356	7.22751	7.25144
ILMN_1651902	8.46788	8.60111	9.04525	8.34401	7.69697	8.30546	8.30966	8.9779	8.79643	8.67263	7.90547	8.25401	8.0185	8.11116	8.02744	8.43563	7.76045	8.6713	8.12113	8.23686	7.96772	8.12899	7.85745	7.46311	7.97959	8.31334	7.70349	8.45706	7.91403	8.04314	7.47143	7.57498	7.61712	7.98066	7.76372	7.51669	7.82737	8.11483	7.64304	7.92049	7.62972	7.49605	7.50555
ILMN_1651905	7.35252	7.34374	7.35993	7.35451	7.38761	7.32454	7.33365	7.38806	7.3197	7.38116	7.31034	7.35124	7.31577	7.29609	7.35865	7.34917	7.34787	7.3731	7.33671	7.34524	7.32869	7.31406	7.33593	7.41909	7.32582	7.31006	7.34774	7.33141	7.30407	7.35517	7.33248	7.33903	7.33221	7.36276	7.3857	7.36279	7.34925	7.37324	7.31355	7.31193	7.34805	7.37654	7.33593
ILMN_1651936	8.71138	8.67942	9.11182	8.7458	8.70887	8.81305	8.88528	9.14489	8.73864	8.7581	8.69169	8.53062	8.73893	9.03152	8.52022	8.90603	8.49783	8.59914	8.56771	8.47501	8.31362	8.35287	8.32737	8.37865	8.48642	8.41057	8.26824	8.41268	8.35511	8.25574	8.37996	8.2916	8.35895	8.32196	8.33709	8.55486	8.3271	8.26888	8.34222	8.42239	8.38026	8.22457	8.22667
ILMN_1651940	7.21443	7.18657	7.20349	7.19886	7.17766	7.18871	7.22272	7.16167	7.17691	7.1628	7.18439	7.14281	7.19187	7.16497	7.17478	7.15857	7.22245	7.1654	7.18784	7.22541	7.18386	7.19847	7.16286	7.1728	7.19814	7.17672	7.17179	7.18854	7.15262	7.21102	7.16846	7.18358	7.19249	7.21031	7.16933	7.14933	7.20396	7.16612	7.16093	7.17906	7.20112	7.19444	7.20014
ILMN_1651942	10.0208	10.2352	9.40285	9.81168	10.0344	9.77078	9.60995	9.52297	8.87452	9.43359	10.1763	9.74198	9.71822	10.1571	9.84631	10.1775	10.1895	10.0363	10.3024	9.90636	10.1868	10.1895	9.9735	10.3476	9.92766	10.0521	10.3183	10.0492	10.2401	9.76164	10.1362	9.92593	9.89299	10.0039	10.399	9.97052	9.96485	10.2321	9.96941	9.88287	9.88899	10.3936	10.1088
ILMN_1651943	7.31224	7.28239	7.37491	7.31027	7.30347	7.25287	7.40133	7.36099	7.29737	7.32805	7.26635	7.3257	7.30993	7.39281	7.31317	7.37897	7.33703	7.33996	7.34848	7.30089	7.32102	7.33296	7.28202	7.26107	7.32391	7.22853	7.3312	7.27496	7.32723	7.28321	7.29048	7.27568	7.34544	7.3128	7.28944	7.34188	7.32502	7.24373	7.36625	7.3143	7.33543	7.32347	7.25922
ILMN_1651949	7.63702	7.68951	7.69602	7.65794	7.67971	7.54594	7.75723	7.62614	7.69393	7.72955	7.71007	7.72566	7.67399	7.79585	7.68688	7.78321	7.61676	7.68937	7.61614	7.62689	7.66721	7.71204	7.69643	7.65546	7.72466	7.73895	7.72479	7.70556	7.5886	7.74237	7.69884	7.79953	7.7164	7.65788	7.66934	7.73222	7.69511	7.73948	7.67374	7.6875	7.81303	7.77541	7.78395
ILMN_1651950	8.79386	8.83473	9.26027	8.67019	8.88598	8.63699	8.99321	8.9514	8.7209	8.27525	8.61035	8.66694	8.74494	8.85426	8.75145	8.87668	8.49019	8.66748	8.71255	8.68957	8.75254	8.58228	8.69693	8.87094	8.68684	8.54999	8.38145	8.53342	8.66548	8.69023	8.95298	8.70887	8.73248	8.54106	8.47185	8.72522	8.7705	8.73311	8.81288	8.68195	8.86076	8.44592	8.86571
ILMN_1651958	15.2907	15.4518	15.3265	15.2907	15.2907	15.3265	15.3636	15.4518	15.3265	15.3265	15.2907	15.137	15.2228	15.0707	14.9553	15.1922	14.7581	15.2538	15.117	15.1655	15.4518	15.3265	15.3636	14.3249	15.0044	15.3977	14.0458	15.3636	15.2907	15.2907	15.0503	15.3977	15.4518	15.3977	15.1655	15.3265	15.137	14.9799	14.664	14.8658	15.3265	14.8857	14.7973
ILMN_1651964	9.46777	9.12553	8.64763	8.99164	9.25018	9.07336	8.94432	8.75724	9.2095	9.14172	9.36927	8.78018	9.21663	8.98973	8.75926	8.99642	9.66064	9.39765	9.63434	9.43777	9.58248	9.08807	9.20498	9.26465	9.40161	9.29982	9.32242	9.23465	9.33951	9.59965	9.13718	9.41829	9.2614	9.15161	9.18788	9.28396	9.18288	9.31531	9.34166	9.09752	9.22664	9.54303	9.51533
ILMN_1651966	7.26526	7.30022	7.27783	7.22725	7.26648	7.2522	7.24498	7.2441	7.19195	7.2336	7.23834	7.25389	7.27189	7.26842	7.25773	7.28289	7.26615	7.29742	7.28138	7.26402	7.27425	7.22531	7.29692	7.22046	7.24001	7.26925	7.22903	7.25577	7.22825	7.24964	7.21715	7.2491	7.25705	7.23637	7.28037	7.28823	7.25396	7.26181	7.27861	7.2577	7.27391	7.23709	7.27161
ILMN_1651967	7.30037	7.3051	7.28738	7.3018	7.30868	7.25443	7.30459	7.20321	7.2397	7.3539	7.27076	7.35373	7.24856	7.25202	7.36346	7.31515	7.26151	7.31238	7.24857	7.32678	7.32869	7.2957	7.23042	7.24949	7.24556	7.25902	7.29838	7.27986	7.25925	7.28501	7.29977	7.25509	7.31138	7.32488	7.23157	7.29376	7.26376	7.28805	7.17713	7.26965	7.278	7.29742	7.18319
ILMN_1651987	8.33566	8.65157	8.29075	8.05369	8.25074	8.72728	8.38269	8.25924	8.02355	7.80079	8.46677	8.27319	8.29469	8.54999	8.16403	8.10612	8.8838	8.31334	8.50975	8.49167	8.46594	8.61891	8.57476	8.72728	8.64061	8.23049	8.52581	8.26556	8.39724	8.39492	8.58541	8.37966	8.66886	8.43309	8.73893	8.51559	8.6212	8.50161	8.66582	8.58407	8.61692	8.20935	8.21285
ILMN_1652006	7.63328	7.4995	7.66433	7.6391	7.586	7.47062	7.61297	7.70569	7.62398	7.52366	7.61428	7.43493	7.70287	7.91778	7.44423	7.5643	7.55302	7.6185	7.5241	7.44592	7.4535	7.54943	7.42069	7.62549	7.43586	7.4908	7.4523	7.58218	7.61683	7.55072	7.57092	7.43313	7.4607	7.39848	7.63597	7.57469	7.52913	7.63104	7.52482	7.47743	7.53895	7.49161	7.4897
ILMN_1652008	7.51046	7.46728	7.58242	7.48858	7.42139	7.44757	7.47402	7.41651	7.42221	7.56072	7.68128	7.43746	7.54431	7.66411	7.71188	7.45742	7.61232	7.4753	7.50259	7.66668	7.60811	7.5539	7.53763	7.59644	7.51463	7.4863	7.57676	7.48137	7.56355	7.47325	7.68588	7.83046	7.73502	7.50616	7.63655	7.72339	7.69416	7.6428	7.77188	7.56715	7.67585	7.50503	7.56828
ILMN_1652014	7.28371	7.25748	7.28041	7.25603	7.27103	7.27704	7.24804	7.26876	7.25023	7.27423	7.2835	7.2621	7.24675	7.29174	7.26974	7.25485	7.23732	7.25297	7.24701	7.30032	7.27515	7.24102	7.28461	7.22718	7.26296	7.29794	7.27386	7.26498	7.24629	7.26913	7.31944	7.25756	7.26557	7.31173	7.32429	7.27467	7.2647	7.30763	7.2605	7.24536	7.26926	7.31317	7.27377
ILMN_1652017	7.25663	7.28301	7.29788	7.22304	7.26163	7.21579	7.22751	7.2507	7.26009	7.286	7.25805	7.2204	7.28961	7.26895	7.21666	7.2488	7.27418	7.2677	7.271	7.24389	7.26533	7.23776	7.21685	7.27838	7.21658	7.22818	7.20449	7.19632	7.2508	7.24983	7.27403	7.25494	7.24594	7.2628	7.24493	7.22933	7.26598	7.24941	7.2266	7.21125	7.23667	7.26399	7.26083
ILMN_1652022	7.25939	7.27334	7.27126	7.2845	7.27524	7.28151	7.26841	7.27194	7.28866	7.29991	7.25944	7.2647	7.29533	7.31372	7.26073	7.29976	7.28841	7.28227	7.31697	7.27354	7.26292	7.30248	7.2601	7.30882	7.28191	7.28946	7.25279	7.27978	7.27952	7.28456	7.25787	7.25171	7.29569	7.2846	7.28276	7.27654	7.26768	7.2786	7.25577	7.27075	7.24407	7.30063	7.27623
ILMN_1652024	8.26942	8.10003	8.52022	8.48746	8.5625	8.26104	8.51862	8.68461	8.86525	8.51837	8.3003	8.58485	8.60805	8.26772	8.68256	8.49944	7.96301	8.36049	7.9712	8.24458	8.10362	8.09704	8.29425	8.02011	8.04978	8.31967	8.1612	8.21113	8.08375	8.13181	8.22142	8.22297	8.42184	8.43862	8.34779	8.27245	8.27891	8.36127	8.08072	8.38884	8.42297	8.45915	8.30941
ILMN_1652027	9.90142	9.79438	9.94845	9.86728	9.82901	9.60266	9.81841	10.2334	10.1057	9.8727	9.55407	9.18086	9.0911	10.4722	8.68367	10.4447	8.67708	9.79438	9.16677	9.11182	9.17602	8.8959	8.73147	8.9737	8.49844	9.14276	9.51575	9.9993	9.47093	8.82463	9.27051	8.5807	8.92961	8.48658	8.827	9.33632	9.26424	9.02034	8.71918	9.26807	8.80133	9.0392	9.07483
ILMN_1652037	7.25597	7.29818	7.27351	7.2632	7.28094	7.2278	7.24644	7.28233	7.27853	7.23439	7.23183	7.23857	7.277	7.28757	7.25513	7.28279	7.2271	7.25676	7.22513	7.25505	7.26993	7.2588	7.26823	7.33594	7.29602	7.25819	7.23129	7.27106	7.25617	7.23073	7.22146	7.22021	7.27088	7.21166	7.27967	7.24657	7.25735	7.27305	7.25064	7.23263	7.23552	7.25088	7.25098
ILMN_1652040	9.03956	8.98023	9.41639	8.912	9.06044	8.88598	9.09075	9.29887	9.33653	8.75569	8.77952	8.5815	8.94972	9.26622	8.66383	9.11828	8.76329	9.07863	9.10743	8.77799	8.67288	8.79197	8.8016	9.08211	8.91932	8.9257	8.80973	9.04387	8.89152	8.85558	8.64643	8.5692	8.95298	8.73017	8.8909	8.81105	8.66694	8.95862	8.82971	8.7663	8.85395	8.9421	9.13682
ILMN_1652045	7.25718	7.26699	7.21515	7.23671	7.23634	7.2278	7.24391	7.22282	7.23095	7.26906	7.22452	7.22655	7.21295	7.24961	7.23394	7.21286	7.26721	7.22463	7.25224	7.20665	7.25819	7.23841	7.25615	7.2198	7.2508	7.23061	7.25845	7.24627	7.1715	7.23098	7.22903	7.31568	7.2465	7.24878	7.18342	7.2547	7.25681	7.2038	7.27954	7.23361	7.19391	7.30161	7.29131
ILMN_1652056	7.20511	7.20101	7.20918	7.18465	7.21099	7.20228	7.18305	7.22847	7.2281	7.20447	7.18579	7.18903	7.1875	7.2149	7.17638	7.23241	7.23807	7.21523	7.21827	7.21774	7.18922	7.21644	7.23781	7.18654	7.17225	7.21791	7.21713	7.23147	7.20128	7.21861	7.21286	7.21182	7.2129	7.18603	7.25467	7.15868	7.201	7.21121	7.16873	7.17988	7.21311	7.22194	7.19868
ILMN_1652065	11.2964	11.1762	12.1901	11.5179	11.5196	11.4891	11.9264	12.2389	11.513	11.9566	11.3868	10.8198	11.6703	11.7526	10.423	11.0841	9.74258	11.3815	10.4303	10.7222	10.0135	10.1122	10.1311	9.78822	9.62673	10.5184	10.0027	10.8141	10.45	9.86077	10.0188	10.1742	10.1681	9.88786	9.89501	10.3183	10.1648	9.38998	9.71559	10.3032	9.9824	9.21052	10.5808
ILMN_1652072	7.30817	7.32181	7.37039	7.31723	7.2836	7.37652	7.22916	7.45429	7.40681	7.2891	7.34556	7.34451	7.2733	7.38049	7.27898	7.31097	7.28857	7.31299	7.32017	7.28893	7.2835	7.28344	7.27365	7.33854	7.27894	7.34499	7.31071	7.28343	7.27711	7.35776	7.30208	7.27632	7.28819	7.32432	7.31491	7.32472	7.33062	7.32656	7.39062	7.29853	7.34271	7.31303	7.29276
ILMN_1652082	8.49641	8.97156	8.00313	8.62841	8.60197	8.61768	8.22394	8.32168	8.47589	8.14932	8.86107	8.90547	8.4673	8.27402	8.83787	8.88342	9.40072	8.69253	9.3913	8.97074	9.01075	9.09429	9.08807	9.66903	9.33247	8.81545	9.39968	8.85317	9.33999	9.07229	9.03014	9.04584	9.41674	9.32879	9.21952	9.07369	9.30228	9.23774	9.43658	8.9485	9.03845	9.47493	9.03507
ILMN_1652085	9.79733	9.81342	9.96085	9.97735	9.73028	9.78777	9.84631	10.0919	9.78199	9.79928	9.52339	9.47189	9.92174	9.82266	9.80394	9.92174	9.53584	10.0637	9.51819	9.80654	9.69076	9.75467	9.70594	9.2293	9.60109	9.85797	9.42739	9.55698	9.80878	9.68687	9.48009	9.49882	9.6552	9.36719	9.74258	9.4634	9.40427	9.62766	9.56833	9.69023	9.62459	9.62766	9.97792
ILMN_1652088	7.16507	7.22206	7.15365	7.15256	7.16442	7.18127	7.15635	7.13369	7.15411	7.1633	7.17548	7.17807	7.17275	7.13766	7.16055	7.19677	7.18542	7.16631	7.19062	7.17579	7.19998	7.1709	7.16396	7.16306	7.15638	7.09761	7.17216	7.23262	7.19123	7.1705	7.18542	7.18587	7.1784	7.16334	7.20903	7.21078	7.20118	7.17104	7.13273	7.17126	7.1739	7.15385	7.16576
ILMN_1652104	7.17052	7.18447	7.19489	7.19952	7.15031	7.18323	7.18687	7.21949	7.16895	7.18385	7.24604	7.17583	7.19415	7.18678	7.17788	7.19388	7.20335	7.16725	7.15647	7.22306	7.19019	7.18628	7.18602	7.20507	7.22758	7.17023	7.21345	7.19203	7.19815	7.19895	7.13766	7.1583	7.20645	7.14995	7.1993	7.20754	7.16129	7.16587	7.168	7.19149	7.20329	7.19466	7.13766
ILMN_1652120	7.33605	7.31616	7.35174	7.35249	7.36005	7.33912	7.45605	7.35344	7.31059	7.51842	7.38011	7.44512	7.34364	7.29609	7.28816	7.3437	7.28769	7.39363	7.31936	7.30487	7.35462	7.29927	7.35983	7.29138	7.3648	7.36663	7.32998	7.31041	7.32575	7.37321	7.38526	7.35691	7.29031	7.37262	7.34536	7.2703	7.31305	7.27592	7.32458	7.28928	7.34596	7.30978	7.34305
ILMN_1652128	11.0021	10.6676	10.7832	10.8825	10.8921	10.7712	10.9256	10.7295	10.6316	11.3188	10.9982	11.2236	10.9841	10.3653	11.343	10.9256	11.0153	10.7485	10.782	10.8629	10.9011	11.0376	11.0294	10.6218	10.9625	11.2274	10.989	10.9711	10.8	11.0719	11.174	11.3094	11.0698	11.2866	10.8442	10.9901	10.9446	10.8697	10.8942	10.9501	11.1148	10.8912	10.6374
ILMN_1652137	7.26546	7.29163	7.32798	7.30748	7.27354	7.27504	7.25722	7.34533	7.33303	7.28558	7.32521	7.28552	7.24253	7.26475	7.28845	7.2425	7.26418	7.28197	7.30399	7.22908	7.27397	7.29199	7.29791	7.33094	7.27686	7.27112	7.3025	7.30225	7.3073	7.28829	7.30356	7.23801	7.27447	7.25647	7.30049	7.28345	7.29302	7.24089	7.26568	7.31254	7.25258	7.25157	7.27763
ILMN_1652143	10.4565	10.2115	10.0962	10.0208	9.77627	9.9792	9.89059	10.0807	10.6719	9.60669	9.95026	10.033	9.88849	9.78264	9.71968	9.96883	10.2115	10.175	9.97501	10.2764	10.1386	10.1499	10.2807	10.0643	10.3944	10.1895	10.1734	10.2086	10.1533	10.3002	9.90453	9.67938	9.95222	9.99035	9.53081	9.74198	9.88455	10.1674	10.0369	9.95188	9.70569	10.0895	10.0068
ILMN_1652147	7.65575	7.48282	7.98723	7.72006	7.5493	7.72607	7.95286	7.90514	7.89916	7.61887	7.48557	7.63398	7.65601	7.83329	7.39191	8.12733	7.38175	7.57875	7.78922	7.47611	7.42442	7.56637	7.40474	7.47921	7.74337	7.49866	7.48853	7.44541	7.64587	7.41074	7.65651	7.40737	7.45459	7.51173	7.56834	7.45579	7.43783	7.38371	7.42488	7.67906	7.44249	7.586	7.54972
ILMN_1652160	7.61176	7.42694	7.67489	7.44961	7.51655	7.47285	7.6774	7.62168	7.76142	7.56918	7.51842	7.464	7.464	7.42565	7.34475	7.35186	7.48178	7.47466	7.42939	7.50014	7.51486	7.47439	7.5104	7.63513	7.46281	7.57506	7.39355	7.46362	7.59011	7.45223	7.47547	7.46646	7.37944	7.45084	7.29707	7.43574	7.39283	7.35499	7.31424	7.39187	7.41879	7.41437	7.43456
ILMN_1652161	7.20751	7.25285	7.17847	7.22754	7.25522	7.2349	7.22885	7.19807	7.18929	7.14774	7.23582	7.30612	7.22412	7.20441	7.35759	7.21806	7.31392	7.20667	7.22248	7.29822	7.25999	7.33579	7.27171	7.25339	7.4618	7.30497	7.27006	7.21491	7.21789	7.2694	7.21898	7.39006	7.34333	7.31032	7.36435	7.21585	7.25578	7.47201	7.32203	7.33208	7.36183	7.31544	7.25098
ILMN_1652163	8.29451	8.31407	8.69346	8.35196	8.35196	8.18365	8.38196	8.61235	8.18941	8.35123	8.15445	8.08641	8.2459	8.47078	8.13827	8.16381	8.02223	8.34612	8.58562	8.17027	8.20068	8.13315	8.05835	8.32527	8.09913	8.21016	8.16015	8.30785	8.16037	8.22774	8.19902	8.15389	8.16744	8.11932	8.34907	8.11346	8.08723	8.13248	8.13867	8.13337	8.37476	8.2505	8.30077
ILMN_1652166	7.23064	7.21283	7.19937	7.18648	7.21134	7.25762	7.23279	7.2381	7.28531	7.2089	7.2179	7.17268	7.22154	7.23134	7.23811	7.19154	7.21981	7.22583	7.23843	7.2823	7.22766	7.20465	7.19313	7.21014	7.21735	7.21766	7.23884	7.1876	7.21872	7.20717	7.21311	7.25978	7.23218	7.24115	7.18766	7.23052	7.24778	7.16547	7.21109	7.24202	7.18247	7.27639	7.19896
ILMN_1652171	7.24884	7.17063	7.20242	7.23875	7.27001	7.1633	7.26089	7.21274	7.22344	7.27682	7.21226	7.20566	7.23264	7.16133	7.34311	7.30324	7.19884	7.22806	7.15664	7.20852	7.21044	7.2341	7.22827	7.19346	7.21485	7.18468	7.21201	7.21021	7.28715	7.22244	7.28232	7.30941	7.2185	7.16233	7.21154	7.21063	7.21499	7.22157	7.20669	7.22218	7.22057	7.24202	7.18798
ILMN_1652178	7.1842	7.1749	7.2008	7.19348	7.18474	7.19482	7.22219	7.22525	7.2014	7.16972	7.2218	7.20812	7.16551	7.24253	7.25397	7.19342	7.2184	7.20725	7.17665	7.18716	7.17619	7.20773	7.2103	7.21023	7.20035	7.24713	7.19748	7.23122	7.19776	7.25098	7.21898	7.19797	7.22385	7.19234	7.20682	7.19482	7.20003	7.22295	7.21825	7.26133	7.19624	7.22262	7.23031
ILMN_1652181	7.28927	7.26505	7.25073	7.25051	7.23681	7.20528	7.23361	7.21895	7.26003	7.24047	7.24687	7.23242	7.26975	7.25183	7.24468	7.27035	7.28033	7.25033	7.24552	7.25143	7.25498	7.24541	7.27357	7.3145	7.22768	7.27879	7.25059	7.23857	7.28034	7.23572	7.26957	7.24284	7.22829	7.29345	7.32202	7.2587	7.26819	7.2542	7.25728	7.28093	7.23894	7.28093	7.22459
ILMN_1652198	7.46429	7.40325	7.29366	7.5862	7.46374	7.417	7.33473	7.28177	7.39705	7.42816	7.56623	7.80067	7.31316	7.22493	7.45941	7.33361	7.44503	7.414	7.2217	7.50574	7.65191	7.77669	7.44806	7.26235	7.39546	7.54004	7.54767	7.35126	7.35204	7.52468	7.69781	7.48522	7.48006	7.50381	7.76542	7.3325	7.47616	7.39366	7.35691	7.54569	7.4614	7.51727	7.30561
ILMN_1652207	13.22	13.3102	13.0668	12.8425	13.1359	13.4658	13.0168	12.8551	13.0406	13.0333	13.2384	13.2253	12.8938	13.2445	13.2651	13.1813	13.7698	13.1744	13.5638	13.3599	13.5312	13.4499	13.3987	13.8346	13.6195	13.2895	13.4062	13.3472	13.4928	13.4575	13.5947	13.4499	13.5218	13.5218	13.433	13.4499	13.5312	13.4658	13.7208	13.6195	13.3389	13.2082	13.5638
ILMN_1652219	7.28448	7.33009	7.25429	7.28263	7.2843	7.30565	7.23618	7.22104	7.29306	7.29372	7.31985	7.32876	7.31487	7.3426	7.27239	7.31864	7.32719	7.30227	7.27615	7.26597	7.28327	7.26172	7.28251	7.24337	7.34506	7.30963	7.31104	7.31236	7.32945	7.27568	7.27967	7.29843	7.30397	7.32641	7.23115	7.27515	7.28709	7.29358	7.26154	7.32686	7.31225	7.29872	7.30064
ILMN_1652223	8.68461	8.61524	8.50737	8.6378	8.65958	8.32292	8.29806	8.40274	8.46355	8.44135	8.71726	8.78537	8.60073	8.54853	8.69635	8.67263	8.87893	8.58869	9.01143	8.80636	8.82295	8.59195	8.78018	8.75204	8.76181	8.7418	9.08645	8.62024	8.85353	8.75551	8.73717	8.68621	8.79415	8.89313	8.77968	9.03267	8.80386	8.97074	8.73688	8.70646	9.01487	9.24443	9.12057
ILMN_1652237	8.99433	8.99273	9.27864	8.80603	8.78906	9.14448	8.80781	9.06563	8.98513	8.71152	8.77457	8.55714	9.05484	9.59523	8.57103	8.99036	9.03666	8.88419	8.94729	8.74005	8.80386	9.0653	8.72048	8.99304	8.93348	8.65093	8.72522	9.30029	8.98361	8.76826	9.05093	8.58541	8.827	8.58317	8.76736	9.03196	8.93101	8.95635	9.04483	8.80719	8.79229	8.67059	8.83223
ILMN_1652240	7.24307	7.24928	7.27132	7.20385	7.24325	7.26862	7.27455	7.23103	7.2363	7.22091	7.24919	7.18082	7.27302	7.24221	7.2172	7.26077	7.26893	7.20399	7.24688	7.28778	7.2513	7.24915	7.27604	7.29419	7.26822	7.26389	7.22965	7.2652	7.25019	7.25159	7.28046	7.26523	7.25628	7.24911	7.21649	7.21666	7.22174	7.2542	7.24349	7.23825	7.22782	7.20398	7.21934
ILMN_1652243	7.25728	7.25857	7.23264	7.28758	7.22677	7.26595	7.32367	7.28414	7.20996	7.26095	7.26523	7.28599	7.25964	7.24332	7.24688	7.31515	7.27009	7.25864	7.31345	7.26294	7.26013	7.24534	7.23478	7.30387	7.30399	7.27697	7.31515	7.22844	7.25877	7.27007	7.28554	7.25334	7.27726	7.25952	7.29156	7.25643	7.25813	7.2755	7.2658	7.2637	7.25457	7.27354	7.29355
ILMN_1652244	7.28794	7.28553	7.3137	7.28091	7.2997	7.33865	7.24091	7.28395	7.27999	7.25636	7.34546	7.24989	7.28073	7.28849	7.33505	7.30289	7.35309	7.3507	7.38459	7.30443	7.39485	7.28116	7.36173	7.47151	7.34177	7.28991	7.45676	7.31336	7.35135	7.41159	7.4898	7.32312	7.32889	7.384	7.26879	7.33265	7.32994	7.50642	7.40455	7.32447	7.41248	7.39227	7.31885
ILMN_1652249	7.29462	7.32936	7.35975	7.34002	7.27785	7.27425	7.26511	7.28194	7.26855	7.29514	7.24863	7.26786	7.25805	7.21397	7.34423	7.3268	7.27862	7.28216	7.32371	7.29485	7.36563	7.32612	7.26926	7.23189	7.2902	7.30949	7.33988	7.26869	7.30398	7.30916	7.30921	7.30586	7.32177	7.27041	7.30705	7.27084	7.2684	7.39487	7.26387	7.29206	7.2984	7.2807	7.32987
ILMN_1652263	7.27853	7.30658	7.29677	7.29246	7.25794	7.25005	7.28527	7.26981	7.26719	7.31251	7.31366	7.3072	7.29678	7.36138	7.28363	7.29672	7.28108	7.28428	7.3071	7.23117	7.2137	7.26687	7.24936	7.28524	7.29287	7.24645	7.28406	7.2876	7.28472	7.24822	7.25925	7.29461	7.29643	7.29277	7.26506	7.28524	7.27695	7.25087	7.29056	7.28482	7.30269	7.33056	7.31428
ILMN_1652276	7.22589	7.24495	7.21662	7.26582	7.26042	7.23875	7.21723	7.30324	7.27753	7.26676	7.2371	7.23742	7.21645	7.27357	7.23757	7.28316	7.23825	7.27173	7.24909	7.21738	7.23933	7.26208	7.21618	7.32918	7.28097	7.26991	7.22903	7.27363	7.24748	7.20483	7.25985	7.23278	7.26171	7.28047	7.23205	7.24144	7.26353	7.23599	7.25701	7.27273	7.31871	7.29628	7.26606
ILMN_1652277	7.26671	7.27142	7.23877	7.26379	7.26246	7.317	7.22781	7.2615	7.2527	7.2736	7.27929	7.32228	7.28135	7.26106	7.30876	7.32096	7.2673	7.29672	7.3413	7.30421	7.27589	7.33079	7.29512	7.31467	7.28835	7.26751	7.31902	7.28529	7.26751	7.32117	7.29999	7.24736	7.28014	7.3564	7.27533	7.28669	7.31226	7.3113	7.31525	7.26214	7.32651	7.34803	7.26977
ILMN_1652280	9.51706	8.86633	9.00307	9.44508	9.53922	9.09156	9.74736	9.32444	9.08505	9.81521	9.39889	9.52297	9.54863	9.13648	9.76005	10.1493	8.26532	8.96626	7.94617	8.62642	8.19533	8.34091	8.34222	7.42253	8.20574	8.67929	8.1285	8.78838	8.31481	8.37624	8.25763	8.57338	8.58057	8.38537	8.33957	9.16588	8.72922	8.8782	8.33815	9.1379	8.49474	8.17397	8.05981
ILMN_1652287	7.24947	7.23571	7.28823	7.25634	7.1987	7.2429	7.27425	7.26566	7.20267	7.31283	7.2371	7.27694	7.24242	7.19673	7.23774	7.24835	7.22046	7.24191	7.20556	7.2316	7.24205	7.20862	7.2572	7.21739	7.19195	7.2018	7.2237	7.23571	7.27144	7.18127	7.20425	7.2215	7.22394	7.21373	7.22127	7.22097	7.21566	7.29157	7.21295	7.26389	7.20812	7.18488	7.26781
ILMN_1652300	7.46184	7.47972	7.64404	7.56936	7.43908	7.45568	7.51445	7.66872	7.78176	7.54652	7.40115	7.35501	7.489	7.60828	7.30385	7.43569	7.32397	7.49934	7.40501	7.38946	7.38907	7.36603	7.39916	7.27278	7.33093	7.42142	7.31678	7.48491	7.34448	7.38936	7.38692	7.3282	7.35503	7.32087	7.34872	7.38342	7.38939	7.38653	7.28852	7.36445	7.40455	7.3816	7.3947
ILMN_1652306	7.33776	7.32881	7.37295	7.32878	7.30577	7.31512	7.44402	7.29675	7.2559	7.44397	7.24909	7.26694	7.35336	7.23145	7.31507	7.36665	7.3349	7.28798	7.2593	7.30634	7.22646	7.24658	7.24468	7.25795	7.23262	7.27013	7.25523	7.30684	7.29268	7.23969	7.30893	7.32203	7.28485	7.29404	7.1968	7.25128	7.28033	7.26648	7.26302	7.32074	7.37825	7.32756	7.2987
ILMN_1652309	7.87192	7.85317	8.10351	7.92629	7.76988	7.97436	7.90379	8.01776	8.29891	7.96689	7.84286	7.85221	7.81172	7.9475	7.60997	7.87173	7.82625	7.80319	7.93495	7.80369	7.7639	7.71608	7.70349	7.66086	7.76282	7.7851	7.85263	7.7695	7.77194	7.91752	7.87741	7.65423	7.72827	7.85999	7.59631	7.64436	7.70204	7.62248	7.69966	7.7007	7.74744	7.63784	7.85356
ILMN_1652314	7.2602	7.23816	7.3799	7.24135	7.25686	7.29968	7.20435	7.39995	7.28277	7.21415	7.24567	7.2051	7.27362	7.28349	7.13907	7.24908	7.24974	7.30736	7.20791	7.26635	7.2286	7.32765	7.2616	7.17538	7.18275	7.3012	7.20831	7.25616	7.22501	7.19936	7.18784	7.2197	7.2213	7.25839	7.15411	7.17974	7.20622	7.2147	7.20407	7.2315	7.17784	7.20659	7.17541
ILMN_1652333	10.4303	10.1713	10.4888	10.852	10.409	10.711	9.97399	10.9901	11.1522	10.4739	10.0477	9.84227	10.3169	10.9122	10.0581	10.4877	10.6048	10.4223	10.5312	10.6081	10.3024	10.4192	10.1379	10.4329	9.85401	9.69273	10.5079	10.4894	10.5008	10.3249	9.67858	10.0313	10.3768	10.2328	10.1122	9.8129	10.0557	10.4121	9.99407	9.51016	9.61589	10.1635	10.6149
ILMN_1652348	7.32613	7.3213	7.35152	7.32532	7.34194	7.33452	7.41339	7.29857	7.29454	7.32922	7.32613	7.31299	7.33988	7.27916	7.31551	7.32438	7.34698	7.29378	7.34708	7.28973	7.3349	7.32083	7.32421	7.48084	7.39015	7.33551	7.34106	7.34544	7.33767	7.33595	7.3437	7.27632	7.28556	7.28521	7.43206	7.33782	7.3542	7.34209	7.3548	7.35286	7.3256	7.3515	7.27924
ILMN_1652357	9.29756	9.12745	9.37705	9.32834	9.26254	9.1129	9.28958	9.39599	9.38662	9.47682	9.17434	9.14322	9.1129	9.3528	9.13422	8.90092	9.06372	9.35388	8.89839	9.20916	9.11326	9.24904	9.34166	9.02147	9.07091	9.18086	9.19069	9.12402	9.13111	9.19031	9.18908	9.21211	9.11421	9.28991	9.03228	9.08053	9.06751	9.20834	9.3896	9.18205	9.11982	9.32323	9.2171
ILMN_1652366	7.26725	7.24058	7.23167	7.25968	7.23796	7.19085	7.26433	7.24288	7.21114	7.20103	7.49781	7.28523	7.24856	7.20128	7.22435	7.23031	7.24524	7.27902	7.2591	7.20718	7.28865	7.40628	7.27665	7.23017	7.23987	7.33639	7.25782	7.21175	7.25316	7.22802	7.36889	7.22464	7.47439	7.24208	7.52308	7.22246	7.19769	7.26549	7.25554	7.33574	7.27651	7.29834	7.27698
ILMN_1652371	8.14098	7.97228	8.64523	7.93583	8.0531	8.09993	7.97655	8.46522	8.21845	8.10681	8.22394	7.75536	7.83703	8.44786	7.772	8.11049	7.63371	7.83073	7.95038	7.69757	7.79569	7.93583	7.51346	7.80092	7.53862	7.60238	7.7697	7.99841	7.78016	7.59933	7.98181	7.76502	7.81751	7.70212	7.59593	7.74422	7.99324	7.64752	7.53277	8.13009	8.12376	7.66872	7.58686
ILMN_1652376	7.25841	7.22678	7.2456	7.1888	7.20787	7.23366	7.20435	7.18015	7.19073	7.16653	7.18345	7.22818	7.20539	7.19355	7.2146	7.23304	7.23342	7.23321	7.21807	7.26263	7.21346	7.21486	7.18585	7.22594	7.19391	7.20396	7.22942	7.2023	7.20012	7.21063	7.20573	7.22634	7.18379	7.197	7.21869	7.21568	7.18557	7.2322	7.26387	7.23282	7.24965	7.19857	7.18845
ILMN_1652379	9.94585	9.74428	10.2165	9.82004	10.1239	9.84534	10.2115	10.177	10.3984	10.2227	9.71742	10.0752	9.6154	9.7723	10.0592	9.73526	9.96485	9.93307	9.98732	9.7562	9.67499	9.78992	10.1201	9.87471	10.0623	9.79159	10.0925	9.99338	9.78317	9.86947	10.1032	9.92916	9.8016	10.0986	9.79092	9.51766	9.78879	9.7753	10.072	10.1355	9.82297	9.64969	9.84982
ILMN_1652389	8.40397	8.68256	7.63479	8.51663	7.99637	8.2868	7.91508	7.7319	7.78133	8.09684	8.44001	8.36726	8.09913	8.00657	8.44243	8.19258	9.18788	8.38375	8.809	8.76242	9.12517	9.26937	8.66719	9.08894	9.03887	8.50035	9.15393	8.70476	8.87255	8.7907	8.59883	8.76368	8.9776	8.83396	8.54462	8.89371	8.90185	8.97723	9.06001	8.44164	8.84549	9.06821	8.75112
ILMN_1652390	7.21978	7.24021	7.25231	7.23671	7.27883	7.22373	7.28935	7.2348	7.25924	7.23803	7.18259	7.24447	7.22518	7.23433	7.21937	7.21321	7.20052	7.22288	7.23763	7.25472	7.26507	7.26182	7.26057	7.22637	7.22911	7.24036	7.22219	7.27422	7.22028	7.22711	7.19789	7.24391	7.18954	7.17569	7.22641	7.21594	7.23651	7.21257	7.22288	7.23497	7.2377	7.21597	7.27601
ILMN_1652392	7.17982	7.18852	7.1892	7.17256	7.16258	7.16313	7.31346	7.18768	7.15434	7.23466	7.18641	7.14723	7.18565	7.19639	7.24367	7.23472	7.1938	7.18785	7.19725	7.19124	7.15968	7.17359	7.18668	7.15088	7.17305	7.15988	7.20988	7.16933	7.19113	7.18975	7.2178	7.19935	7.19237	7.18051	7.1752	7.16658	7.2158	7.19918	7.20731	7.20344	7.17776	7.22842	7.21499
ILMN_1652394	8.84518	8.96235	8.87255	8.59165	9.11055	8.83035	9.32703	8.60564	8.85694	9.14911	9.19566	9.07627	9.08645	8.48039	9.15588	8.68461	9.27286	8.70534	8.73745	9.2558	9.35638	9.01189	9.29179	9.2658	9.3458	9.13275	9.1931	8.88995	9.1012	9.41022	9.29484	9.57221	9.22725	9.24986	9.09645	8.92861	9.03534	8.78632	9.04263	9.01398	9.38662	9.18288	9.30137
ILMN_1652397	7.23117	7.27376	7.2395	7.26618	7.1962	7.23348	7.24684	7.23469	7.23846	7.22871	7.24175	7.20251	7.21941	7.25144	7.23473	7.25274	7.28885	7.23427	7.27878	7.28101	7.22979	7.21301	7.23531	7.23794	7.24179	7.23562	7.24919	7.24841	7.23521	7.23767	7.25237	7.22667	7.25414	7.21659	7.29247	7.24355	7.24321	7.24074	7.27981	7.28093	7.22685	7.24605	7.23327
ILMN_1652407	8.44349	8.29245	8.19791	8.38171	8.19842	8.28245	8.24868	8.13788	8.2883	8.36049	8.49055	8.45055	8.42442	8.52759	8.46594	8.47292	8.39826	8.50161	8.10263	8.43699	8.35409	8.38537	8.27031	7.97045	8.3756	8.26875	8.33593	8.24142	8.335	8.43783	8.27662	8.41057	8.45079	8.19968	8.45171	8.51937	8.53226	8.54462	8.46097	8.48604	8.24397	8.36667	8.11251
ILMN_1652409	8.61524	8.62291	8.54407	8.9436	8.81703	8.84367	8.63245	8.65381	9.07268	9.14612	8.84241	8.84339	8.90324	8.72439	8.97977	8.841	9.07176	8.74447	9.03297	8.97018	8.78838	8.82124	8.87668	8.69253	8.84731	9.01322	8.93258	8.89621	8.96256	8.87524	8.94748	8.9859	9.14997	8.90222	9.1321	8.80992	9.04414	8.76497	8.99564	8.95399	9.29355	9.06225	9.36968
ILMN_1652412	7.59203	7.60779	7.70458	7.79985	7.90878	7.51326	7.95163	7.80987	7.70246	7.95038	7.75618	8.00017	7.82243	7.67933	8.2116	7.98016	7.62182	7.62007	7.53507	7.72454	7.58153	7.54895	7.7281	7.32797	7.62726	7.57246	7.86953	7.62582	7.62556	7.66903	7.73948	7.93363	7.86215	7.94132	8.061	7.97802	7.81092	8.07184	7.82277	7.90857	7.97665	8.16922	7.58962
ILMN_1652413	7.27158	7.24261	7.20295	7.207	7.2092	7.21846	7.21111	7.22885	7.20937	7.22838	7.24626	7.239	7.2192	7.26257	7.24522	7.21379	7.23057	7.23355	7.24267	7.26361	7.30783	7.19559	7.23671	7.25678	7.23758	7.25837	7.23793	7.21897	7.21102	7.29729	7.29421	7.25518	7.27161	7.21277	7.27481	7.30708	7.28502	7.29873	7.32165	7.21093	7.30317	7.26942	7.17877
ILMN_1652421	8.79166	8.88636	9.29435	8.77171	8.91867	9.08365	9.15532	9.07191	9.1164	8.45297	8.69655	7.79871	8.68648	9.72215	8.04837	9.16071	8.28573	8.55309	8.86785	8.12664	8.2875	8.37943	8.34768	8.72464	8.25106	7.94718	8.12449	8.31481	8.60533	8.2259	8.76843	8.21677	8.51007	8.22061	8.07914	8.60012	8.29748	8.4073	7.98677	8.47501	8.25787	7.98765	8.85881
ILMN_1652423	7.38641	7.37368	7.40023	7.38907	7.41503	7.35447	7.44299	7.46232	7.38011	7.45676	7.36876	7.45761	7.44793	7.3592	7.50215	7.44276	7.35696	7.33917	7.28643	7.3857	7.358	7.33564	7.37902	7.35431	7.35293	7.41047	7.32857	7.32534	7.35559	7.39053	7.39431	7.40885	7.41991	7.40455	7.46728	7.37523	7.31837	7.56112	7.41159	7.44145	7.35351	7.41145	7.36318
ILMN_1652424	7.23602	7.19877	7.22055	7.22594	7.27836	7.23179	7.24793	7.26486	7.26462	7.26766	7.26059	7.2502	7.26274	7.26986	7.23075	7.23438	7.2363	7.2268	7.22781	7.22374	7.23264	7.21464	7.23024	7.28865	7.2488	7.24573	7.23534	7.2404	7.26064	7.24039	7.26894	7.26334	7.25473	7.28638	7.26174	7.21821	7.29801	7.2557	7.23065	7.266	7.23873	7.26344	7.24594
ILMN_1652431	7.31271	7.44635	7.35045	7.34553	7.29529	7.36204	7.31667	7.44762	7.38316	7.57375	7.79891	7.3017	7.38027	7.29722	7.29283	7.37537	7.39076	7.39239	7.32983	7.4863	7.75117	7.31473	7.41517	8.07184	7.36247	7.35293	8.02702	7.44774	7.368	7.34888	7.48533	7.40688	7.52629	7.44068	7.38883	7.35718	7.35496	7.34443	7.31593	7.35877	7.321	7.727	7.525
ILMN_1652434	7.67415	7.70647	8.04038	7.7259	7.75395	7.70861	7.84325	8.05532	8.30091	7.90725	7.66846	7.61842	7.74452	7.97055	7.63702	7.66363	7.6001	7.89359	7.65243	7.68395	7.71408	7.63391	7.64822	7.66853	7.63976	7.67292	7.59435	7.75737	7.59352	7.65851	7.61011	7.54991	7.64223	7.54441	7.61262	7.64391	7.58902	7.64846	7.65382	7.61108	7.67601	7.62248	7.70086
ILMN_1652445	8.41127	8.34437	8.73441	8.39168	8.75515	8.48658	8.75145	8.63134	8.18164	8.70446	8.39826	8.2613	8.75626	8.84139	8.18828	8.48658	7.92685	8.31127	8.00823	8.0456	7.93662	8.05329	8.05216	7.64734	7.71601	8.12064	7.70212	8.1275	8.17001	7.74011	8.05937	7.89374	7.83176	7.97436	8.05532	8.1407	8.10797	7.74147	8.08375	8.00225	8.10718	7.79569	7.99453
ILMN_1652456	8.01776	7.76257	8.24771	7.87322	8.67263	7.95728	8.72555	8.049	7.97645	8.60647	8.22013	8.07914	8.45195	8.22309	8.51268	8.39696	7.58019	7.78072	7.42167	7.69448	7.59041	7.64838	7.76322	7.31247	7.57823	7.65821	7.57521	7.73895	7.71384	7.59435	8.00424	8.02372	7.90594	7.7333	7.97084	8.01233	8.09014	7.88303	7.71505	8.19922	7.91315	7.65767	7.52884
ILMN_1652461	7.27552	7.31102	7.32629	7.30887	7.29017	7.31497	7.26345	7.31487	7.31459	7.31801	7.35971	7.30098	7.33529	7.30829	7.33009	7.30834	7.29181	7.3001	7.29126	7.29514	7.31073	7.29893	7.30245	7.39898	7.35028	7.28714	7.31757	7.30172	7.33445	7.29583	7.30304	7.33346	7.32061	7.28343	7.33595	7.29149	7.29455	7.2865	7.3247	7.30256	7.35373	7.34314	7.30325
ILMN_1652464	7.26425	7.28181	7.24179	7.3001	7.2647	7.31132	7.27785	7.30291	7.27762	7.37241	7.33086	7.30316	7.26007	7.26986	7.26179	7.24465	7.27566	7.26645	7.2836	7.28318	7.26314	7.27246	7.34104	7.3629	7.27679	7.30579	7.32284	7.28603	7.30496	7.32464	7.3702	7.32433	7.36704	7.33823	7.2852	7.28245	7.28903	7.28279	7.30748	7.25138	7.27216	7.28288	7.25684
ILMN_1652465	8.05347	7.62161	8.96313	7.97911	7.46833	7.49866	8.35728	7.83329	8.58349	8.06189	7.76772	7.45795	7.77067	7.68736	7.3262	7.94419	7.41844	7.83786	8.02063	7.89761	8.26875	7.77188	7.5654	7.54875	7.56112	7.59358	7.1941	7.55246	7.86642	7.91632	7.78368	7.5903	7.4511	7.55371	7.25452	7.42762	7.28235	7.39241	7.24612	7.39548	7.37736	7.33847	7.63384
ILMN_1652472	7.32183	7.36833	7.41239	7.3562	7.35503	7.33996	7.41895	7.53459	7.48091	7.31991	7.34964	7.32557	7.39388	7.3158	7.39694	7.26772	7.32189	7.37719	7.38111	7.38987	7.34643	7.35773	7.39787	7.36041	7.40681	7.44936	7.44492	7.43372	7.34015	7.41047	7.33131	7.35612	7.32669	7.36766	7.32962	7.41899	7.33755	7.32304	7.35353	7.37382	7.4002	7.40838	7.39832
ILMN_1652474	7.75192	7.73606	7.80665	7.74938	7.74351	7.82504	7.93723	7.86482	7.65491	8.02117	7.95345	8.07443	7.90965	7.85873	7.99588	7.83521	7.97416	7.64361	7.75823	7.89987	7.817	7.80972	7.7333	7.85962	7.83553	7.82557	7.80502	7.67076	7.91154	7.8699	7.68293	8.08397	7.88482	8.05369	8.00234	7.93335	7.8591	7.92005	7.99659	8.20152	7.84109	7.83492	7.67627
ILMN_1652478	9.40243	9.4197	9.27938	9.20721	9.3338	9.5615	9.10447	9.36193	8.95546	9.27253	9.34123	9.21173	9.62861	9.29756	9.64003	9.50655	9.35097	9.4357	9.38346	9.30685	9.10081	9.19069	9.1985	9.70778	9.49538	9.06192	9.19807	9.22064	9.68208	9.1575	9.33322	9.38007	9.21016	9.59965	9.32242	9.76415	9.45236	9.58797	9.47432	9.46818	9.30436	9.32071	9.10044
ILMN_1652486	8.01555	8.12084	8.08747	8.07914	8.1034	8.09123	8.15093	8.14262	7.73259	8.06556	7.96838	7.86734	8.12502	8.2582	8.00624	8.12126	8.04174	8.11703	8.02833	7.90135	8.00598	8.1202	7.96067	7.97545	8.0898	8.12084	7.86236	7.8776	8.21457	7.90566	7.96666	7.95126	7.97586	7.88789	8.03208	8.23429	8.01875	8.06039	7.93817	8.2065	7.95968	7.89584	7.80542
ILMN_1652487	7.40159	7.42492	7.5862	7.47733	7.48569	7.37797	7.81354	7.57498	7.62628	7.59352	7.48914	7.48603	7.62908	7.53882	7.57066	7.68999	7.33292	7.54355	7.39011	7.4267	7.40299	7.33903	7.40602	7.37951	7.40527	7.50054	7.35963	7.50421	7.4482	7.38936	7.43634	7.3777	7.44837	7.35468	7.57484	7.41584	7.40823	7.5202	7.39363	7.55136	7.52139	7.55081	7.4264
ILMN_1652490	8.6701	8.23095	9.27659	8.55714	9.20067	8.38323	9.38096	9.00805	8.62307	9.17272	8.47094	8.32292	9.18469	8.7765	8.81271	9.19468	7.62882	8.41913	7.96464	7.95968	7.78832	8.01681	8.27164	8.01105	7.62323	8.23813	7.6654	8.23341	7.99564	7.78361	8.08919	8.14129	8.36049	7.98828	8.49461	8.276	8.30993	8.02519	7.98181	8.35895	8.07494	8.06727	8.15837
ILMN_1652505	8.96883	9.07268	8.82463	8.96256	9.01695	9.00805	9.16366	8.64305	8.73627	8.89878	9.14838	9.06563	9.14747	8.81946	8.9421	8.91584	9.43885	8.90572	9.40285	9.2398	9.14884	9.33247	9.35472	9.76987	9.63948	9.04091	9.57987	9.15429	9.25099	9.3528	9.32743	9.26828	9.38437	9.19448	9.29982	9.27136	9.29484	9.28797	9.42505	9.23011	9.24293	9.49941	9.03741
ILMN_1652512	10.9457	10.7642	10.7712	11.0303	10.5646	10.782	10.9593	11.4419	11.0977	11.1883	10.9	10.676	11.1908	10.9533	10.418	11.1121	9.73526	10.6805	10.2561	10.361	10.0039	10.2484	10.0777	9.94845	9.7508	10.3714	9.72015	10.6753	10.0303	10.0801	10.3517	9.93243	10.4381	10.1694	10.1282	10.2989	9.97441	10.1362	9.49882	10.1447	10.1349	9.87103	10.4693
ILMN_1652521	9.46592	9.54959	9.81203	9.49228	9.46159	9.40121	9.64139	9.89921	9.62158	9.42603	9.25099	9.18511	9.72464	9.86506	9.1931	9.56003	9.0653	9.59167	9.12107	9.29756	9.27478	9.32926	9.09494	9.02342	9.0517	9.10598	9.21472	9.26903	9.22464	8.99746	9.22242	8.82495	9.25131	8.90394	9.02373	9.0679	9.17029	9.20452	9.2416	9.20409	9.1315	9.27423	9.2139
ILMN_1652525	8.91992	9.01112	8.82624	9.23704	8.82935	8.82624	8.66973	8.94695	8.58933	8.73195	8.92242	8.51461	8.99924	8.88792	8.8546	8.93198	8.71166	8.98023	9.26349	8.77203	8.76657	9.61764	8.90465	8.91406	8.87452	8.9418	9.16993	9.2744	8.61094	8.70398	8.90425	8.53129	9.08688	8.72989	9.03267	9.17107	9.2744	9.00232	9.01358	8.81233	8.77868	9.23673	8.93042
ILMN_1652533	7.78973	7.90223	7.77349	7.94673	7.78049	7.88382	7.85212	8.03805	7.92005	7.91632	7.85263	7.97317	7.61195	7.67913	7.50293	7.8447	7.7847	7.90331	7.89359	7.83937	8.00243	7.87566	7.7273	7.88881	7.96008	7.85415	8.15053	8.02335	8.185	8.14651	8.02086	7.74537	7.7149	7.78596	7.59197	7.52732	7.61549	7.64329	7.61286	7.50668	7.57498	7.72409	7.87607
ILMN_1652540	7.46459	7.525	7.25872	7.42488	7.46184	7.36594	7.40911	7.29609	7.19886	7.4206	7.4837	7.44045	7.47845	7.28704	7.51326	7.40441	7.52699	7.4075	7.55803	7.48587	7.53097	7.52195	7.51864	7.40283	7.52392	7.62484	7.68603	7.61381	7.4435	7.45223	7.60445	7.41915	7.50392	7.56485	7.66232	7.67512	7.47671	7.54283	7.53955	7.53539	7.60445	7.6037	7.46079
ILMN_1652549	7.73278	7.549	7.79429	7.70494	7.86389	7.92805	8.16922	7.88869	7.72915	8.15445	7.69149	8.01519	7.92723	7.81473	8.02495	8.02449	7.82754	7.64955	7.54326	7.70035	7.4107	7.60238	7.55118	7.54906	7.7079	7.632	7.76167	7.68092	7.56128	7.53338	7.51033	7.6912	7.62849	7.81657	7.60377	8.00017	7.72574	7.81693	7.80281	7.73141	7.81287	7.63011	7.6533
ILMN_1652569	8.98291	9.05656	8.90122	9.12588	9.00547	8.92156	8.90063	9.03124	8.87329	9.02259	9.24849	9.05807	9.12517	8.59129	9.32926	9.21952	9.05928	9.05059	8.72308	8.86238	8.84633	9.02978	8.87554	8.68926	9.08505	9.03625	9.14365	8.89371	9.17955	8.84321	8.85044	9.23465	9.05127	9.1985	8.85146	9.20315	9.09342	9.16588	8.95039	8.96716	8.9714	9.12256	8.48154
ILMN_1652578	7.33679	7.31515	7.33457	7.30238	7.31056	7.31132	7.3302	7.31855	7.32484	7.28275	7.28397	7.29756	7.29952	7.31417	7.26535	7.30267	7.3613	7.30883	7.28808	7.317	7.33709	7.31882	7.32323	7.4579	7.34349	7.30497	7.3121	7.25821	7.30316	7.31564	7.27383	7.30615	7.30881	7.30557	7.40464	7.27629	7.29947	7.3577	7.26568	7.29304	7.31705	7.28722	7.27967
ILMN_1652580	7.91273	8.04956	7.79816	8.01422	8.05022	7.997	7.94287	7.83055	7.75287	7.68209	8.13623	8.10484	8.02438	7.85454	8.14699	7.99058	8.30769	7.9275	8.73717	8.18929	8.2905	8.2287	8.36158	8.9485	8.46217	8.22667	8.59859	8.32168	8.23452	8.35449	8.29136	8.3954	8.35919	8.44786	8.35828	8.33088	8.187	8.51123	8.22518	8.1116	8.58707	8.61904	8.51583
ILMN_1652594	8.18076	8.09377	8.52697	8.30162	8.28453	8.12942	8.19082	8.29469	8.47832	8.25363	7.98118	8.0438	8.14532	8.4403	7.96783	8.37966	7.99263	8.26085	8.17474	8.03348	8.12376	8.08483	7.94955	7.91551	7.96622	8.01337	8.11346	8.14204	8.00779	7.99863	8.09653	7.89088	8.02784	7.98041	7.82513	8.02335	8.08969	7.89787	8.17964	8.19968	8.008	8.05136	8.03094
ILMN_1652602	7.35226	7.35267	7.29643	7.3667	7.39869	7.33817	7.36507	7.30607	7.23879	7.30196	7.41832	7.38955	7.37917	7.32459	7.36896	7.31357	7.49196	7.34421	7.62795	7.44692	7.5828	7.39252	7.40561	7.64807	7.47863	7.49129	7.53927	7.41636	7.41798	7.46723	7.42576	7.4604	7.39269	7.47309	7.50732	7.60616	7.56727	7.41633	7.38787	7.34876	7.51474	7.4141	7.62874
ILMN_1652631	11.1965	12.0135	10.8063	11.3882	11.7324	11.5666	11.1883	10.7802	11.0231	11.2654	11.5477	11.6703	11.5477	11.0334	11.565	11.4759	12.3323	11.7938	12.1612	11.9588	11.8979	11.9424	12.1928	12.2013	11.8461	11.4383	12.1958	11.7134	12.3683	11.9337	11.839	11.884	12.2013	12.2272	11.4436	11.8658	12.0983	11.9909	12.4397	12.0625	12.011	12.3131	11.9162
ILMN_1652642	8.06948	7.94801	8.63725	8.08526	8.00635	8.11417	8.25353	8.31639	8.49961	8.03772	7.88482	7.68813	8.1054	8.19816	7.73749	7.95186	7.82008	8.04712	8.10809	7.86176	7.86542	7.85715	7.77476	7.96707	7.81676	7.94843	7.93527	8.04002	8.00405	7.80004	7.66368	7.91172	7.81856	7.65214	7.84623	7.72125	7.60421	7.69337	7.92274	7.83662	7.83295	7.6971	7.9094
ILMN_1652647	7.41367	7.45054	7.34007	7.42516	7.39421	7.32374	7.4005	7.3694	7.34241	7.33279	7.459	7.45597	7.43713	7.37801	7.55833	7.47921	7.50149	7.40254	7.51526	7.4531	7.39585	7.44701	7.48702	7.50542	7.54824	7.39593	7.51203	7.48828	7.46642	7.50086	7.46599	7.52494	7.5598	7.54757	7.50874	7.64921	7.47019	7.61254	7.49012	7.42888	7.53976	7.63473	7.43467
ILMN_1652650	7.66232	7.88216	7.54785	7.70405	7.56924	7.69494	7.43504	7.69681	7.488	7.37868	7.41876	7.80469	7.50283	7.44423	7.56257	7.65465	7.65086	7.78002	7.74622	7.75673	7.66153	8.24131	7.69401	7.47312	7.66896	7.6777	7.73311	7.73582	7.61767	7.59489	7.47295	7.44923	7.66629	7.44056	7.77587	7.4028	7.38395	7.61608	7.299	7.60145	7.47733	7.5312	7.66977
ILMN_1652653	7.33494	7.32785	7.59483	7.46491	7.34386	7.25603	7.35802	7.69652	7.35026	7.45044	7.4511	7.29598	7.35585	7.60049	7.293	7.38444	7.1967	7.40102	7.37436	7.34335	7.34409	7.24943	7.30484	7.30039	7.20838	7.38033	7.33854	7.3632	7.42631	7.27371	7.37407	7.21931	7.25278	7.36746	7.21184	7.45695	7.31144	7.25761	7.20979	7.25577	7.3305	7.34155	7.47368
ILMN_1652662	7.40977	7.47254	7.679	7.52227	7.55429	7.53833	7.59644	7.50611	7.46673	7.54418	7.55257	7.64083	7.62788	7.71693	7.63191	7.61775	7.59996	7.45719	7.53782	7.58762	7.50693	7.51637	7.46844	7.45672	7.59226	7.49589	7.5857	7.5126	7.54264	7.45593	7.56229	7.6882	7.59957	7.59644	7.56582	7.57571	7.69236	7.57214	7.61614	7.59618	7.57341	7.57092	7.49124
ILMN_1652670	7.21936	7.26699	7.29091	7.17832	7.25718	7.21095	7.21733	7.18531	7.1929	7.22963	7.22719	7.19218	7.25727	7.24237	7.18497	7.22395	7.26922	7.21148	7.26115	7.24917	7.27019	7.21594	7.21155	7.23415	7.19241	7.23971	7.24713	7.19044	7.21597	7.20149	7.25839	7.21392	7.19686	7.21659	7.23843	7.22406	7.22272	7.21675	7.25658	7.21275	7.22341	7.23867	7.20448
ILMN_1652677	7.97822	7.92025	7.51537	7.73462	7.90314	7.92145	7.63341	7.47383	7.63898	7.49609	8.12287	7.84544	7.80055	7.83392	7.92848	7.92347	8.38467	7.75954	8.15202	8.00538	7.91335	8.00867	8.02924	8.11774	7.89926	7.77054	7.73126	7.82895	7.77824	7.83703	8.10166	7.80038	8.16235	8.09304	8.14262	8.16163	8.31614	8.43151	8.53368	7.97605	7.88987	8.06078	8.15424
ILMN_1652686	10.3668	10.568	10.4433	10.1972	10.3177	10.4597	10.5126	10.2286	9.92126	10.2594	10.4675	10.3375	10.4253	10.5631	10.6048	10.1526	10.7747	10.3322	10.2886	10.4918	10.5898	10.6507	10.5907	10.6796	10.711	10.4269	10.4491	10.3079	10.5055	10.4693	10.6914	10.5713	10.55	10.4312	10.7006	10.6588	10.7057	10.597	10.8054	10.5961	10.597	10.5369	10.421
ILMN_1652693	7.20563	7.21302	7.21625	7.18833	7.21757	7.19396	7.24166	7.20454	7.18286	7.23046	7.23421	7.18262	7.19424	7.1954	7.20473	7.20369	7.21627	7.17594	7.22178	7.21266	7.22055	7.22624	7.21072	7.23953	7.23546	7.25325	7.20563	7.24519	7.19434	7.16286	7.19687	7.23572	7.2779	7.16556	7.18007	7.22569	7.24503	7.21432	7.24488	7.19857	7.24568	7.20809	7.2286
ILMN_1652694	7.25321	7.22965	7.27379	7.23645	7.25686	7.23475	7.1749	7.2061	7.25871	7.23651	7.25998	7.27076	7.26807	7.24896	7.24825	7.2546	7.24565	7.23374	7.20905	7.19343	7.26358	7.22043	7.20078	7.26709	7.27237	7.24022	7.24135	7.22724	7.19697	7.22421	7.24063	7.24074	7.24631	7.24922	7.28732	7.25479	7.2593	7.29423	7.25221	7.28561	7.23407	7.23627	7.23628
ILMN_1652701	7.2301	7.27392	7.20892	7.25968	7.29061	7.2277	7.2826	7.30542	7.23586	7.24612	7.23167	7.2204	7.19382	7.24661	7.22328	7.25764	7.22401	7.25157	7.18887	7.22921	7.28603	7.24211	7.24196	7.25459	7.25021	7.25241	7.32204	7.24404	7.3301	7.21318	7.23451	7.20605	7.25459	7.22022	7.21208	7.19258	7.27213	7.23778	7.24138	7.20939	7.1748	7.26505	7.29833
ILMN_1652715	7.27442	7.25328	7.31268	7.27189	7.21843	7.26475	7.25849	7.26981	7.28333	7.26924	7.24498	7.25871	7.21438	7.25234	7.26446	7.22211	7.28448	7.22991	7.2624	7.30421	7.24968	7.25722	7.26636	7.23294	7.24264	7.24242	7.27748	7.28054	7.23214	7.25982	7.21162	7.19758	7.22583	7.30076	7.27581	7.26628	7.19256	7.26559	7.27723	7.26476	7.23661	7.28788	7.24541
ILMN_1652716	7.24895	7.23494	7.31127	7.22179	7.27243	7.27263	7.25388	7.24758	7.29296	7.29056	7.30407	7.34292	7.25879	7.26192	7.21164	7.25718	7.28879	7.26618	7.2721	7.33611	7.32597	7.26254	7.28679	7.28875	7.25948	7.29509	7.30224	7.28261	7.26277	7.34473	7.31428	7.33426	7.21378	7.33697	7.24457	7.26366	7.29015	7.28746	7.24392	7.24059	7.26896	7.28471	7.27392
ILMN_1652719	7.26749	7.27033	7.27425	7.20033	7.23891	7.25061	7.17743	7.24262	7.27455	7.21868	7.26485	7.2269	7.2646	7.23068	7.23544	7.29714	7.2588	7.24218	7.28366	7.27644	7.28935	7.26404	7.302	7.24187	7.25603	7.23687	7.25612	7.21695	7.271	7.31834	7.28098	7.24612	7.26171	7.26819	7.20014	7.25389	7.24098	7.24292	7.28473	7.23044	7.24659	7.24976	7.23954
ILMN_1652722	8.31334	8.42464	8.5164	8.22321	8.39041	8.58	8.46057	8.24458	8.31899	8.24429	8.47144	8.3049	8.22075	8.64278	8.05937	8.23117	8.73864	8.46885	8.37129	8.49581	8.61396	8.51612	8.52609	8.80557	8.5895	8.4589	8.46406	8.3785	8.50049	8.59099	8.33709	8.36049	8.51969	8.4602	8.74005	8.50097	8.5844	8.30327	8.68025	8.4336	8.49811	8.32266	8.34222
ILMN_1652727	7.21988	7.23721	7.30435	7.25751	7.25411	7.23706	7.19634	7.26187	7.26671	7.27271	7.22384	7.29762	7.27412	7.25292	7.26142	7.22151	7.27389	7.26618	7.27504	7.25775	7.24525	7.23172	7.25269	7.24213	7.20901	7.23676	7.29987	7.29559	7.33623	7.20412	7.26922	7.23197	7.26876	7.28024	7.24189	7.3264	7.23764	7.19635	7.26142	7.20972	7.25874	7.24773	7.26076
ILMN_1652729	7.32162	7.40684	7.37417	7.33026	7.37625	7.34335	7.32703	7.39528	7.33086	7.42193	7.34897	7.38207	7.42373	7.39331	7.42783	7.32969	7.36626	7.36785	7.37195	7.36961	7.35605	7.40306	7.34147	7.48804	7.44701	7.35431	7.34715	7.35947	7.38867	7.38784	7.39437	7.36082	7.36557	7.38608	7.4137	7.38342	7.35973	7.33586	7.37552	7.39041	7.34763	7.34045	7.36254
ILMN_1652732	7.2664	7.27614	7.26999	7.30656	7.28952	7.21763	7.32133	7.26792	7.2647	7.31801	7.24012	7.27735	7.37874	7.24182	7.33581	7.27471	7.27031	7.25443	7.24522	7.24323	7.22979	7.23886	7.25738	7.23247	7.34979	7.26419	7.31469	7.28054	7.27627	7.24989	7.30854	7.28122	7.27342	7.26449	7.26707	7.26792	7.30738	7.24733	7.24392	7.26176	7.34621	7.29133	7.28021
ILMN_1652735	7.8279	7.70405	7.97605	8.01578	8.05347	7.82754	8.09599	8.09786	8.07424	8.18	8.02293	8.02086	7.96046	8.03368	8.09704	8.32318	7.70272	7.9094	7.66016	7.64829	7.78176	7.78648	7.80385	7.62782	7.64921	7.95689	7.90233	7.76407	7.75448	7.68002	7.97317	7.84405	8.08182	7.76407	8.09621	7.92232	7.86153	7.82277	7.79172	7.9892	8.03723	8.01434	7.94738
ILMN_1652736	7.59159	7.7068	7.573	7.58883	7.51063	7.64961	7.52083	7.54737	7.60817	7.48275	7.54065	7.59126	7.62048	7.42916	7.72281	7.46204	7.58082	7.58708	7.70581	7.557	7.6761	7.65094	7.61281	7.80319	7.71912	7.70523	7.83703	7.57412	7.68919	7.76542	7.56693	7.62197	7.55032	7.69697	7.46695	7.50916	7.56596	7.57657	7.57105	7.58614	7.66102	7.77774	7.76791
ILMN_1652748	12.976	13.1467	13.1022	12.8512	13.0668	13.433	13.129	12.9166	12.7711	13.2445	13.1177	12.9452	12.9614	13.4994	13.0119	13.2895	12.902	13.0859	13.1359	13.0617	13.0333	13.1645	13.0251	13.2712	13.1645	13.1744	12.922	12.9968	12.9676	13.1177	13.0564	13.1177	13.1124	12.9363	13.4412	13.0119	13.3738	12.7186	13.072	13.2138	13.0168	12.5401	12.6662
ILMN_1652749	8.45966	8.53724	8.50701	8.47896	8.28603	8.63104	8.56047	8.54038	7.92411	8.07494	8.42442	8.38961	7.99841	8.45881	8.00054	8.45171	8.45438	8.27454	8.39791	8.46083	8.53283	8.30091	8.256	8.1612	8.33694	8.51889	8.29061	8.17952	8.58082	8.27512	8.1054	8.18416	7.87559	8.38158	8.18761	8.30327	8.13748	8.02164	8.04101	8.25391	8.06239	7.8881	7.88264
ILMN_1652753	9.13388	9.02978	9.35388	9.0222	9.37847	9.15793	9.33951	9.35957	9.30766	9.33399	9.19349	9.17687	9.33999	9.77031	9.28845	9.47469	9.11326	9.17641	9.04295	9.13388	9.06225	8.69655	9.08688	8.99924	9.06001	9.03887	9.18431	9.02773	8.78387	8.91481	9.15462	9.14172	9.24492	9.05598	9.25484	9.33518	9.23497	9.10524	9.26622	9.27136	9.15532	9.03228	8.88419
ILMN_1652754	11.7924	12.0003	12.3747	11.7863	11.9858	12.0763	12.0393	12.0763	12.0654	11.8896	11.797	11.4233	11.5115	12.5007	11.3882	12.2065	11.7697	12.0731	11.8959	11.7807	11.7807	11.7824	11.5777	11.9086	11.659	11.3868	11.4403	11.802	11.7907	11.6458	11.7713	11.5777	11.6775	11.5463	11.6629	11.4742	11.598	11.479	11.5809	11.8058	11.5381	11.2274	11.9933
ILMN_1652762	7.95399	8.03253	7.91516	7.99659	7.87542	8.00955	7.77527	8.24844	7.95767	7.93675	7.99121	7.96224	7.79785	8.16104	7.75502	8.33276	8.31887	8.03941	8.25519	8.04091	8.05937	8.08943	7.926	8.17397	8.12352	7.875	8.17361	7.96838	8.12619	7.99347	8.23254	7.89661	8.24813	7.92192	8.10681	8.06303	8.11458	8.15972	8.1726	8.02924	8.04263	8.16472	8.04916
ILMN_1652766	8.23341	8.13505	8.37323	8.24206	8.25716	8.11346	8.10484	8.53557	8.39826	8.2978	8.17418	8.19152	8.20261	8.22027	8.18442	8.13505	8.04936	8.27735	8.0314	8.13216	7.99516	8.07184	8.1626	7.86634	8.02658	8.13943	8.15116	8.12352	8.18365	7.97822	8.02398	8.05432	8.15571	8.05792	8.11577	8.04926	8.08789	8.23429	7.96355	8.11967	8.07841	8.20185	8.15255
ILMN_1652774	7.24684	7.2858	7.30357	7.32967	7.26616	7.27077	7.29714	7.31384	7.31608	7.29492	7.25446	7.27298	7.26161	7.29755	7.25875	7.24668	7.22786	7.32911	7.23947	7.27994	7.28831	7.29798	7.23032	7.25311	7.28585	7.26991	7.25499	7.31024	7.28362	7.27771	7.24307	7.23679	7.23519	7.26862	7.31501	7.26954	7.25178	7.26219	7.27047	7.22803	7.29885	7.26147	7.28883
ILMN_1652777	7.51526	7.73948	7.45774	7.62661	7.64609	7.47972	7.40548	7.45514	7.44443	7.64404	7.54056	7.59644	7.52687	7.49934	7.67119	7.82824	7.49281	7.63853	7.70494	7.52227	7.70994	7.61053	7.96943	7.79985	7.54498	7.65808	7.71291	7.71984	7.82123	7.49403	7.89033	7.63019	7.60811	7.77527	7.54105	7.69455	7.87154	7.74038	7.66284	7.75272	7.54394	7.875	7.5841
ILMN_1652780	7.26408	7.27513	7.24353	7.25082	7.24641	7.3171	7.25773	7.18894	7.25759	7.24255	7.25951	7.30937	7.30466	7.29858	7.2723	7.22853	7.29279	7.25225	7.26283	7.27522	7.29697	7.26	7.29715	7.27994	7.28057	7.2759	7.28681	7.3056	7.22142	7.24279	7.30334	7.28192	7.27076	7.3102	7.28073	7.30368	7.28609	7.27848	7.30589	7.32055	7.31099	7.30471	7.26967
ILMN_1652784	7.24383	7.2099	7.22845	7.16927	7.22356	7.18508	7.25896	7.16786	7.2374	7.21244	7.20449	7.18499	7.19752	7.21245	7.22064	7.18955	7.19106	7.17176	7.20979	7.19477	7.19275	7.20009	7.19423	7.21244	7.19733	7.17752	7.19368	7.21557	7.20421	7.18716	7.2115	7.20517	7.19676	7.22363	7.2214	7.23961	7.22814	7.19958	7.2178	7.20071	7.24021	7.24366	7.18762
ILMN_1652787	8.36001	8.08622	7.35661	7.9913	7.85073	8.29748	7.76801	7.38001	8.21896	8.00334	8.88342	9.13953	7.79243	7.37319	8.17693	7.46885	9.27099	8.19994	8.92503	8.90222	9.25827	8.77731	8.83297	9.11608	9.20834	8.99364	9.05877	8.54448	9.22618	9.71305	9.14997	9.13464	8.4882	9.77948	8.07079	8.38796	8.06678	8.39724	8.72863	8.31407	8.30753	8.56594	8.37836
ILMN_1652788	7.24665	7.2271	7.23978	7.21734	7.22765	7.24693	7.22191	7.23175	7.24772	7.24123	7.20963	7.22048	7.18477	7.25097	7.25272	7.23989	7.26456	7.26231	7.29093	7.23936	7.3013	7.26743	7.28429	7.31553	7.32319	7.24491	7.29544	7.21989	7.21767	7.23326	7.20654	7.26315	7.25319	7.23395	7.27171	7.21686	7.21181	7.24517	7.25917	7.21303	7.24054	7.24644	7.2646
ILMN_1652790	7.81142	7.71347	8.09621	7.90975	8.3743	7.66614	8.35596	8.07122	8.1367	8.98436	8.12253	8.73922	8.0302	8.10893	8.49811	8.18343	7.71835	7.9833	7.65502	7.81075	7.67374	7.68951	7.71252	7.57284	7.60561	7.86867	7.76842	7.81987	7.68843	7.84961	8.15424	8.51007	7.92303	7.92533	8.31152	8.32737	7.96026	7.92201	7.85951	7.96494	8.0014	8.3885	7.60445
ILMN_1652794	7.34292	7.28181	7.29796	7.32314	7.25341	7.33013	7.2361	7.38415	7.25738	7.30272	7.23816	7.2368	7.26381	7.25006	7.2057	7.28045	7.31201	7.36955	7.32122	7.32364	7.30592	7.38108	7.296	7.33697	7.32803	7.28479	7.27025	7.31967	7.336	7.32764	7.20953	7.23228	7.26848	7.24657	7.28837	7.26154	7.23312	7.25298	7.23749	7.28292	7.25922	7.26419	7.41134
ILMN_1652797	8.39528	8.35532	7.99263	8.20348	8.32553	8.0192	7.99046	8.2075	8.4726	8.28034	8.32841	8.19889	8.50933	8.11774	8.13032	8.384	8.59624	8.24131	8.73195	8.42153	8.37476	8.4423	8.51969	8.04214	8.63809	8.03679	8.53483	8.39978	8.07914	8.30809	8.60325	8.54228	8.61768	8.63865	8.73798	8.35656	8.41589	8.63583	8.49728	8.40327	8.49539	8.88455	8.96818
ILMN_1652802	7.38137	7.37482	7.36585	7.33872	7.3416	7.37749	7.31033	7.35569	7.30577	7.34983	7.37015	7.34701	7.32906	7.35501	7.33589	7.3852	7.43474	7.27435	7.46107	7.34317	7.33445	7.39686	7.3449	7.32766	7.36507	7.29114	7.45014	7.34511	7.36461	7.41413	7.31272	7.37993	7.34252	7.37886	7.32325	7.35701	7.36427	7.33681	7.40935	7.33712	7.38253	7.38596	7.36183
ILMN_1652805	8.10893	8.12899	8.22911	8.39583	7.99863	8.07887	8.25268	8.31887	8.15837	8.51137	7.85221	7.93714	8.13434	8.72678	8.04101	8.5468	7.76919	7.99735	7.76222	7.85127	7.83946	7.77074	7.74796	7.36378	7.53156	7.982	7.55815	7.91273	7.82173	7.69276	8.0174	7.8549	7.68618	7.62074	7.80319	7.85873	7.97394	7.73253	7.6616	8.21757	7.84623	7.6909	7.87173
ILMN_1652807	7.25237	7.28525	7.32123	7.30258	7.26741	7.2776	7.29003	7.29432	7.27055	7.26782	7.22966	7.24007	7.25039	7.28095	7.28175	7.28435	7.29033	7.28754	7.27304	7.25472	7.27506	7.28551	7.2747	7.28757	7.29578	7.26676	7.26223	7.28356	7.32439	7.2627	7.25528	7.25703	7.26466	7.26778	7.29102	7.28148	7.24875	7.2361	7.24375	7.27818	7.28343	7.26597	7.27167
ILMN_1652819	7.88341	7.83168	7.87559	7.87542	7.56105	7.79002	7.66822	7.71425	7.5364	7.46912	7.63761	7.71355	7.89359	7.45404	7.67881	7.59474	7.97228	7.81131	7.95767	7.84819	7.84286	8.00203	7.89294	7.63846	7.95617	7.82745	7.63797	7.69249	7.80837	7.76265	7.58509	7.65324	7.74727	7.74305	7.73141	7.56317	7.69821	7.88529	7.67573	7.72861	7.6688	7.72765	7.89973
ILMN_1652825	9.2412	9.48503	7.71884	9.42999	9.21093	9.41829	8.4777	7.89865	8.34102	8.8333	9.87386	9.98787	9.15568	8.20185	9.93407	8.88636	10.3073	9.25621	10.3086	9.54378	9.92174	10.0022	9.97688	10.6016	10.2286	9.87471	10.4855	9.83979	9.74601	9.78609	10.1742	9.95484	9.95429	10.5217	10.2751	10.133	9.97688	10.2463	10.0255	10.1659	10.0998	10.4022	9.62493
ILMN_1652826	11.4569	11.6069	11.35	11.2641	10.8397	11.0441	10.913	11.1365	11.1939	10.447	10.1075	10.4918	11.8408	10.7469	10.5653	10.6042	9.7772	11.1576	10.199	10.911	10.2722	10.2953	10.6945	9.14576	9.94788	10.9227	9.78938	10.7525	10.0344	10.0434	10.1169	10.0178	10.0919	10.1859	10.1493	10.3306	10.1571	10.0617	9.71695	10.0813	10.6769	9.74198	10.6428
ILMN_1652846	7.84382	7.88829	8.04785	7.85296	7.8776	7.83628	7.79664	8.38565	8.46522	7.93045	7.68722	7.66846	7.74438	7.92638	7.64853	7.82494	7.56499	7.99112	7.66649	7.7484	7.68203	7.69536	7.68575	7.65301	7.64116	7.74068	7.69337	7.80915	7.683	7.63137	7.61729	7.69567	7.72723	7.66071	7.6454	7.63048	7.68951	7.69545	7.59483	7.69183	7.6714	7.62277	7.87586
ILMN_1652852	7.26154	7.25646	7.25351	7.27693	7.28328	7.24138	7.22288	7.25169	7.22502	7.25615	7.22879	7.31137	7.2733	7.31029	7.26484	7.35031	7.26193	7.2288	7.28284	7.24758	7.24744	7.24943	7.22202	7.20518	7.2716	7.23252	7.28485	7.24242	7.23585	7.25864	7.22756	7.2869	7.27855	7.25883	7.22864	7.26388	7.2472	7.22859	7.30043	7.25345	7.245	7.24719	7.2019
ILMN_1652857	7.28325	7.27334	7.30347	7.24153	7.23528	7.24995	7.34793	7.22742	7.28265	7.24174	7.25306	7.23247	7.21192	7.24378	7.28613	7.25049	7.29033	7.26221	7.24343	7.25715	7.2599	7.26784	7.30145	7.23634	7.2934	7.26074	7.24488	7.26865	7.26009	7.25974	7.27884	7.2553	7.23082	7.23541	7.2614	7.25437	7.24075	7.31232	7.26458	7.30387	7.28631	7.27325	7.28949
ILMN_1652865	7.24518	7.24642	7.24828	7.21963	7.22037	7.22818	7.25468	7.24218	7.25023	7.2415	7.26134	7.27125	7.27548	7.24342	7.25893	7.26467	7.2046	7.24175	7.26323	7.24816	7.20905	7.25823	7.21303	7.21462	7.22109	7.20778	7.28175	7.20926	7.21069	7.23646	7.23879	7.27445	7.24088	7.26016	7.21387	7.28681	7.27343	7.25118	7.23527	7.2329	7.23894	7.24479	7.20041
ILMN_1652866	7.24109	7.26974	7.23252	7.22871	7.26841	7.26098	7.28829	7.23987	7.25509	7.2065	7.21746	7.22454	7.27175	7.23554	7.25099	7.24738	7.20599	7.23225	7.23023	7.27747	7.22244	7.22051	7.27823	7.29335	7.24422	7.27558	7.20614	7.25616	7.27915	7.25465	7.24019	7.22045	7.25953	7.26546	7.21396	7.25062	7.23318	7.2405	7.223	7.24824	7.25968	7.25864	7.23525
ILMN_1652872	7.34613	7.30413	7.39823	7.34378	7.31556	7.31113	7.39353	7.30961	7.29115	7.28569	7.32955	7.30524	7.32824	7.34926	7.32192	7.30808	7.33624	7.32389	7.41483	7.34556	7.29855	7.31032	7.25184	7.27227	7.32916	7.33874	7.34917	7.30244	7.33924	7.28359	7.28461	7.31739	7.36221	7.3128	7.26304	7.35152	7.3444	7.34504	7.35755	7.34901	7.3124	7.31384	7.30396
ILMN_1652878	7.56489	7.63034	7.44114	7.66649	7.77309	7.82688	7.47062	7.53731	7.66697	7.61783	7.53685	7.61238	7.62849	7.64083	7.8913	7.69764	7.84603	7.76919	7.82131	7.64398	8.09154	7.67186	7.92895	7.85814	7.56393	7.83483	7.66411	7.75171	7.65491	7.77789	8.69094	7.9479	7.73265	7.80385	7.98873	7.68588	7.78501	7.85843	7.86804	7.95055	8.15033	8.25574	7.7629
ILMN_1652906	8.13098	8.4589	7.62606	8.31772	8.27846	8.37638	7.85271	7.65235	8.3046	7.82376	8.35716	8.52461	8.34717	7.77093	8.58707	7.91724	8.72308	8.24063	8.80372	8.61618	8.44076	8.6783	8.77868	9.11374	8.87577	8.38763	9.22618	8.79256	8.64357	8.9436	8.70534	8.88455	8.87857	8.58666	8.54407	8.81673	8.9885	9.08767	9.08397	8.67454	8.66973	8.68538	8.86762
ILMN_1652907	8.56945	8.46618	8.82156	8.4165	8.32937	8.46718	8.69023	8.60853	8.81703	8.84975	8.7505	8.65026	8.28986	8.061	8.24947	7.91089	8.43616	8.45936	8.31718	8.48507	8.75697	8.39612	8.51744	8.5884	8.45966	8.7508	8.31023	8.44217	8.48066	8.90752	8.63297	8.74005	8.0167	8.79582	8.08816	8.08641	8.10612	8.06498	8.29338	8.18609	8.25896	8.28274	8.47476
ILMN_1652913	7.29734	7.39248	7.29441	7.34254	7.30977	7.41787	7.30694	7.25505	7.29468	7.27136	7.29035	7.4025	7.29234	7.2439	7.5616	7.30749	7.44308	7.34866	7.33644	7.39239	7.40826	7.43134	7.47035	7.29683	7.37958	7.36065	7.44648	7.42023	7.26876	7.34193	7.37529	7.39258	7.4324	7.29548	7.42063	7.26764	7.30819	7.40209	7.30076	7.34289	7.41441	7.41663	7.31947
ILMN_1652918	7.33256	7.34931	7.25472	7.30433	7.35265	7.30572	7.25368	7.24446	7.24345	7.23949	7.31443	7.33773	7.24026	7.24947	7.28547	7.19816	7.36654	7.35531	7.43815	7.36161	7.36008	7.51051	7.45019	7.71196	7.40746	7.41179	7.40702	7.31571	7.39465	7.44114	7.4017	7.40545	7.43983	7.27103	7.59852	7.31445	7.42031	7.33554	7.49503	7.27002	7.54473	7.41351	7.34271
ILMN_1652920	10.6857	10.3754	10.6113	10.6201	10.613	10.8182	10.7926	10.5217	10.0033	10.6904	10.8309	10.3351	10.4329	11.3188	10.6311	10.6374	10.5337	10.4517	10.1062	10.3539	10.2078	10.5673	10.2385	10.1399	10.1653	10.3805	10.2689	10.3754	10.4367	10.3343	10.47	10.5868	10.0807	10.2959	10.4112	10.703	10.4106	10.2308	10.3476	10.4635	10.0819	9.75965	9.9845
ILMN_1652928	7.46759	7.41756	7.37079	7.41818	7.35645	7.38523	7.39451	7.38745	7.34367	7.27021	7.31672	7.41306	7.36851	7.3198	7.41968	7.34822	7.40524	7.38497	7.57284	7.46324	7.48265	7.47694	7.43682	7.46687	7.51289	7.41995	7.40587	7.39803	7.41584	7.43925	7.3339	7.3481	7.31354	7.40567	7.38006	7.35893	7.40444	7.5177	7.32417	7.41142	7.38735	7.34392	7.48486
ILMN_1652929	7.99426	7.96135	7.81131	7.9454	7.85317	7.7187	7.91172	8.30726	7.98612	7.73618	7.84961	7.97625	7.68635	8.17177	7.78158	8.19179	7.96234	7.95186	7.97844	7.86838	7.79881	7.73303	7.78903	7.62915	7.73462	7.91483	8.01826	7.90038	8.01384	7.76657	7.68424	7.56404	7.97416	7.73977	7.7955	7.70494	7.76887	7.92274	7.74938	7.96092	7.61683	7.84671	8.20595
ILMN_1652938	7.19916	7.24938	7.19829	7.2161	7.16579	7.1962	7.21148	7.174	7.20087	7.23662	7.21202	7.20802	7.22535	7.22942	7.21766	7.21824	7.22683	7.22967	7.23849	7.21572	7.23259	7.2258	7.25674	7.18869	7.22925	7.20882	7.2496	7.20481	7.25251	7.19692	7.17937	7.19344	7.19751	7.23939	7.2079	7.25004	7.19665	7.22135	7.20493	7.17756	7.16653	7.23634	7.21067
ILMN_1652940	7.34704	7.28995	7.20437	7.3308	7.29356	7.30629	7.20495	7.29031	7.26402	7.26478	7.28357	7.28172	7.27189	7.33374	7.24522	7.32559	7.26393	7.26382	7.25115	7.24941	7.3084	7.26807	7.24298	7.25059	7.23951	7.3124	7.22892	7.24688	7.25496	7.22002	7.25032	7.25958	7.2627	7.23083	7.23998	7.19795	7.22829	7.24575	7.26878	7.23911	7.22739	7.29364	7.3091
ILMN_1652952	7.31262	7.31392	7.41374	7.3365	7.31642	7.31093	7.29352	7.37494	7.34765	7.25024	7.3067	7.28547	7.34613	7.35204	7.28845	7.3188	7.40045	7.35838	7.35346	7.36467	7.37305	7.29678	7.3199	7.4474	7.35037	7.33595	7.30433	7.33192	7.31492	7.30613	7.35996	7.29798	7.34587	7.30817	7.33455	7.33819	7.29956	7.34855	7.34084	7.35305	7.32807	7.29533	7.31786
ILMN_1652959	7.1839	7.23436	7.20718	7.22004	7.21605	7.17852	7.20266	7.18883	7.21899	7.16448	7.13369	7.1877	7.22971	7.21324	7.19647	7.18853	7.19286	7.20528	7.20403	7.1978	7.19169	7.18179	7.22188	7.24401	7.23891	7.22944	7.19348	7.17205	7.17116	7.19112	7.17691	7.20346	7.22188	7.19039	7.20368	7.208	7.20375	7.23878	7.18415	7.19117	7.20703	7.17266	7.16825
ILMN_1652975	7.22565	7.25457	7.23065	7.21445	7.22031	7.20378	7.21942	7.27408	7.21798	7.24396	7.22326	7.22364	7.25949	7.22135	7.1851	7.24489	7.24074	7.22979	7.19715	7.23215	7.21044	7.20523	7.23346	7.26645	7.23302	7.24783	7.19375	7.23085	7.19829	7.25499	7.25172	7.22273	7.20862	7.23275	7.25695	7.22763	7.23748	7.23938	7.24149	7.24457	7.27343	7.21014	7.24317
ILMN_1652989	9.08849	9.31291	9.1029	9.19807	9.18635	8.94068	9.15636	9.2339	9.27136	9.53818	8.97865	9.2698	9.23177	9.06445	9.34166	8.83814	8.83925	9.33021	8.90394	9.17868	9.34526	9.23926	9.4197	9.01275	9.19989	9.48653	9.24904	9.25659	9.04063	9.15462	9.23355	9.2412	9.12708	9.21362	9.43737	9.00514	9.23852	9.40736	9.01432	9.12025	9.41723	9.56684	9.23283
ILMN_1652992	7.20067	7.19483	7.24278	7.24092	7.17245	7.17929	7.19011	7.16242	7.2014	7.24595	7.19417	7.21279	7.20805	7.16242	7.15169	7.16707	7.18385	7.20399	7.18358	7.20125	7.23885	7.2115	7.22883	7.17214	7.15846	7.22292	7.19019	7.16202	7.15785	7.21885	7.24571	7.23853	7.16185	7.23324	7.13529	7.18208	7.13219	7.19612	7.17617	7.18443	7.15519	7.18388	7.19758
ILMN_1652996	7.15822	7.18251	7.193	7.19542	7.1943	7.15023	7.14628	7.18747	7.14509	7.18497	7.14819	7.17134	7.14559	7.20002	7.17268	7.15599	7.15548	7.15653	7.15908	7.13563	7.16761	7.14536	7.16857	7.16025	7.18616	7.17653	7.16516	7.18711	7.16927	7.17169	7.18129	7.17362	7.14759	7.14327	7.18663	7.16185	7.18331	7.21028	7.20677	7.16927	7.1481	7.13951	7.18398
ILMN_1652998	7.29212	7.34796	7.32654	7.28378	7.28911	7.26616	7.1957	7.26271	7.27788	7.24062	7.29096	7.29723	7.26735	7.28387	7.30729	7.27313	7.30085	7.30243	7.30919	7.28702	7.32403	7.27556	7.28505	7.25475	7.24531	7.25846	7.24969	7.24562	7.28284	7.23999	7.28419	7.275	7.27008	7.30184	7.27893	7.26538	7.26492	7.28168	7.27926	7.29612	7.26797	7.26751	7.29638
ILMN_1653001	8.86785	8.8161	9.39765	8.83035	9.07015	8.65312	9.0271	9.08688	9.05807	8.56594	8.85044	8.06189	9.24574	9.12687	8.52958	8.83162	8.77813	8.73472	9.15672	8.66157	8.70854	8.69253	8.85146	9.16071	8.79673	8.49811	8.48366	8.63217	8.42518	8.77457	8.63901	8.45452	9.06093	8.96283	8.75112	8.43616	8.63754	8.9436	9.15198	8.65349	8.63583	9.16954	9.47189
ILMN_1653006	7.69697	7.22526	7.26464	7.2156	7.16133	7.18934	7.19981	7.22305	7.25819	7.22065	7.22663	7.24326	7.72842	7.33611	7.20175	7.21655	7.20107	7.21594	7.2501	7.63321	7.21393	7.26979	7.23287	7.19294	7.21439	7.23676	7.18376	7.23916	7.207	7.20849	7.20953	7.21175	7.1674	7.22129	7.43572	7.26815	7.17982	7.19552	7.22674	7.19542	7.27956	7.17563	7.24176
ILMN_1653009	7.2875	7.27782	7.28883	7.31238	7.27166	7.28246	7.34603	7.26155	7.29528	7.27271	7.34006	7.33633	7.40109	7.31895	7.26092	7.29172	7.35849	7.30396	7.31437	7.35825	7.33823	7.32194	7.32245	7.26696	7.30748	7.29018	7.32834	7.28873	7.35179	7.33749	7.35519	7.37976	7.32618	7.37541	7.30971	7.3196	7.36372	7.35068	7.33202	7.35567	7.29111	7.3155	7.25268
ILMN_1653026	7.62498	7.91934	7.24321	7.64071	7.70405	7.73163	7.52933	7.26981	7.39603	7.64476	8.52399	7.86973	7.73375	7.51698	7.65147	7.48313	7.98612	7.84382	7.53338	7.6086	8.0049	8.5468	8.04649	8.06606	7.69017	7.65838	7.98181	7.36557	8.20275	8.07711	8.78906	8.01172	8.22027	8.31997	8.8178	7.63669	8.02561	7.72261	8.12449	7.93213	7.64659	8.34824	7.48137
ILMN_1653028	13.1524	13.7041	13.3319	13.4809	13.0969	13.2589	13.4062	13.3738	13.4499	13.091	12.8938	13.3241	13.2138	12.8188	13.2336	13.3662	12.2065	13.2138	12.3781	13.1407	13.0286	12.3228	13.1586	12.976	12.1557	13.6109	12.5072	13.5312	12.6751	13.2773	12.7866	12.6826	13.1022	12.5365	13.1022	12.991	12.7414	12.8938	13.129	13.2531	13.5865	13.0168	13.2773
ILMN_1653035	7.28518	7.25058	7.33045	7.30197	7.27202	7.30819	7.27948	7.29596	7.28874	7.25864	7.29111	7.23706	7.27232	7.24851	7.28132	7.26724	7.28682	7.28363	7.27604	7.25156	7.26557	7.29152	7.2953	7.3479	7.3081	7.32514	7.25866	7.29332	7.29319	7.26798	7.25416	7.26224	7.27843	7.26497	7.28908	7.28513	7.29659	7.28622	7.25795	7.24749	7.23399	7.28569	7.30234
ILMN_1653040	7.36427	7.35241	7.35545	7.37594	7.35452	7.3412	7.49508	7.49462	7.31995	7.33432	7.30021	7.35019	7.36204	7.46075	7.35037	7.40356	7.2647	7.33345	7.32026	7.33681	7.33869	7.3003	7.30259	7.2936	7.30184	7.3888	7.31985	7.27994	7.39895	7.27298	7.3017	7.23295	7.33111	7.25635	7.28641	7.31178	7.36358	7.38826	7.21358	7.29612	7.37121	7.37442	7.3394
ILMN_1653042	8.63489	9.15976	7.95221	8.31152	8.75866	8.99048	8.37708	7.99024	7.861	8.02063	8.93042	9.2175	8.35434	8.10117	9.164	8.56826	9.64286	8.74037	9.72015	9.28248	9.46777	9.13992	9.29569	9.93945	9.83424	9.02457	9.58694	9.21952	9.74795	9.67097	9.14233	9.68436	9.43831	10.0006	9.01322	9.82934	9.61908	9.65304	10.0521	9.20315	9.61351	9.70693	8.94068
ILMN_1653047	7.67451	7.64292	7.67348	7.72539	7.96455	7.62469	8.08483	7.83422	7.97535	8.00955	7.63709	8.01546	7.71693	7.61039	8.3709	8.14204	7.51376	7.62161	7.46184	7.66146	7.5461	7.54105	7.62816	7.47115	7.56617	7.65601	7.71743	7.69045	7.61276	7.60667	7.70458	7.83109	7.88141	7.738	7.89198	7.6974	7.67941	7.81092	7.59244	7.87331	7.85505	7.83306	7.66462
ILMN_1653055	7.2541	7.21676	7.22248	7.24577	7.29181	7.21628	7.29275	7.26237	7.27611	7.29019	7.28596	7.25752	7.29699	7.23825	7.2175	7.23989	7.22559	7.344	7.26283	7.28054	7.2511	7.20703	7.24546	7.25522	7.26098	7.21308	7.21677	7.19476	7.26086	7.23588	7.26034	7.24202	7.25819	7.24675	7.26033	7.21354	7.24676	7.20936	7.24895	7.21996	7.24993	7.28175	7.26516
ILMN_1653073	7.23759	7.24898	7.24479	7.2286	7.21067	7.2584	7.22157	7.18966	7.24703	7.23853	7.26409	7.22532	7.1958	7.21502	7.22702	7.20626	7.26877	7.21468	7.23307	7.24824	7.27886	7.21614	7.3047	7.19278	7.30245	7.20455	7.26228	7.27064	7.21164	7.2474	7.22913	7.26501	7.19207	7.23541	7.23406	7.22008	7.26402	7.21121	7.22757	7.18565	7.21188	7.22014	7.26147
ILMN_1653098	7.21278	7.30218	7.25685	7.26482	7.2246	7.26901	7.2567	7.20143	7.26917	7.17802	7.20592	7.20237	7.20693	7.20915	7.22407	7.23031	7.23969	7.27525	7.24857	7.2724	7.26457	7.21263	7.18282	7.22384	7.26276	7.19955	7.3499	7.25786	7.28117	7.24175	7.2385	7.17739	7.22443	7.22255	7.18546	7.19409	7.1961	7.19796	7.23884	7.21594	7.16969	7.17795	7.2464
ILMN_1653103	7.29987	7.22375	7.23176	7.27961	7.2473	7.24358	7.20078	7.26626	7.19587	7.28006	7.23158	7.23935	7.22375	7.27014	7.28242	7.26924	7.26018	7.2555	7.23326	7.26871	7.27223	7.23054	7.21242	7.32334	7.24509	7.27123	7.23921	7.21119	7.21948	7.27826	7.2405	7.32263	7.23218	7.25127	7.24062	7.25279	7.26424	7.25099	7.28951	7.26476	7.21822	7.23415	7.23777
ILMN_1653115	11.2321	11.3898	11.0952	11.306	10.8671	11.2803	11.133	11.3109	10.6734	11.2489	11.2007	10.8319	10.9936	11.4215	11.1777	11.7324	11.4861	11.0689	11.298	11.099	11.3031	11.3652	11.2462	11.7307	10.9971	11.146	11.09	11.2158	11.2911	11.3785	11.2502	11.2964	11.4114	11.1198	11.468	11.1001	11.2719	11.0732	11.7924	11.468	10.822	11.127	11.2196
ILMN_1653120	7.27719	7.24291	7.29916	7.24022	7.20636	7.21452	7.22679	7.28474	7.20972	7.25556	7.21927	7.27144	7.1855	7.18281	7.30688	7.26877	7.22174	7.21021	7.24826	7.24858	7.34776	7.23045	7.23442	7.29472	7.22944	7.26776	7.21422	7.26655	7.24587	7.27148	7.27199	7.21106	7.22443	7.22575	7.2434	7.2185	7.21309	7.19705	7.23479	7.21909	7.20654	7.24713	7.2851
ILMN_1653125	7.44533	7.81938	8.04101	7.84968	7.68729	7.61975	7.78872	8.10166	7.4529	7.54446	7.56196	7.44767	7.931	7.92492	7.5222	7.72582	7.32004	7.60712	7.80442	7.59268	7.67312	7.68102	7.50935	7.40665	7.56655	7.63073	7.87572	7.85794	7.55767	7.42415	7.36334	7.40963	7.4097	7.5324	7.61281	7.78701	7.69587	7.37891	7.41573	7.46426	7.71038	7.57791	7.74445
ILMN_1653129	8.53858	8.60325	8.63396	8.38224	8.3453	8.23698	8.39769	8.46274	8.83885	8.30858	8.30809	8.05649	8.44956	8.51937	8.27916	8.02293	8.537	8.6944	8.52724	8.69497	8.728	8.68807	8.82037	8.59	8.88012	8.75724	8.58736	8.63552	8.60677	8.76721	8.45525	8.54613	8.45637	8.38246	8.66973	8.48154	8.41282	8.45106	8.71436	8.33552	8.7528	8.72192	8.68071
ILMN_1653133	10.0666	9.61676	10.6533	10.0733	9.43041	9.85518	10.4642	10.3525	10.4611	10.4491	9.73317	9.76655	9.9931	9.95333	9.59579	9.65872	8.83001	9.8097	9.09342	9.41462	9.38579	9.07191	8.92673	9.00325	8.65625	9.90354	8.54228	9.58894	9.34082	9.03376	9.51575	9.19237	9.12667	9.31562	9.20797	8.96883	9.18556	9.11024	8.59223	9.17359	9.31199	8.96801	9.45195
ILMN_1653134	9.69674	9.73979	9.5092	9.71559	9.65974	9.56582	9.72419	9.53195	9.8346	9.68208	9.84631	10.0122	9.82328	9.32369	9.90935	9.30478	9.98787	9.72923	9.70458	10.0106	10.1176	10.0412	9.89745	9.88339	10.1694	9.97239	10.2793	9.81941	9.86589	10.0503	10.0188	10.1546	9.77975	10.1553	9.66064	9.88786	9.84871	9.93518	9.96271	9.74451	9.8721	10.0271	9.59221
ILMN_1653143	7.78375	7.79745	7.86368	7.93988	8.57819	7.73303	8.63461	8.1147	8.03679	8.79543	8.21896	8.35501	8.45871	7.9639	9.01606	8.66417	7.75272	7.79534	7.52468	7.90514	7.72753	7.79164	7.92945	7.3892	7.76858	7.90736	7.97777	7.89681	7.75658	7.81707	8.23341	8.46594	8.36667	8.08816	8.4065	8.33392	8.21918	8.18076	8.07007	8.6069	8.39196	8.36228	7.77739
ILMN_1653146	7.22238	7.20787	7.26464	7.2408	7.27951	7.25145	7.26266	7.24503	7.26635	7.26981	7.25678	7.22955	7.27189	7.27014	7.22378	7.26098	7.23817	7.24832	7.22892	7.25628	7.24143	7.24299	7.316	7.24907	7.30685	7.25759	7.25532	7.21096	7.2047	7.21498	7.22607	7.22749	7.25946	7.23556	7.26284	7.22743	7.23641	7.30468	7.28316	7.24184	7.21466	7.26147	7.31121
ILMN_1653158	7.20937	7.25383	7.24287	7.26915	7.27418	7.24441	7.37491	7.21212	7.27652	7.31651	7.30714	7.22009	7.22272	7.2452	7.22678	7.21868	7.28614	7.2514	7.25632	7.26347	7.23415	7.27814	7.25466	7.31262	7.2664	7.23032	7.24499	7.23451	7.23359	7.26991	7.27276	7.25553	7.2713	7.24806	7.25496	7.25304	7.23384	7.25761	7.23807	7.24979	7.24398	7.23814	7.25849
ILMN_1653161	8.89621	8.80512	7.91154	9.34332	8.384	9.34604	8.71316	8.87177	7.93407	8.64025	9.14026	8.17238	8.39791	9.58334	8.72643	8.68014	8.15699	8.85821	8.05167	8.94881	8.21736	8.6713	8.16826	7.86215	8.28022	9.17235	7.63732	8.51235	8.15857	8.15623	8.11346	8.14726	8.07959	7.90675	8.32055	8.49926	8.27384	8.5104	8.02001	8.4299	8.21818	7.84405	7.99347
ILMN_1653162	7.55531	7.78016	7.50646	7.4948	7.37381	7.60574	7.56245	7.34182	7.53763	7.64627	7.38755	7.86614	8.00161	7.39369	7.43534	7.37008	7.51804	7.51609	7.33402	7.578	7.55156	7.53103	7.49785	7.39929	7.37228	7.54385	7.36704	7.72042	7.39835	7.49605	7.61964	7.50319	7.50458	7.3389	7.27749	7.70805	7.52366	7.42377	7.63073	7.53981	7.88705	7.35842	7.67496
ILMN_1653163	7.36492	7.35987	7.35533	7.3731	7.38683	7.35435	7.27893	7.29583	7.24794	7.28303	7.37619	7.35955	7.36869	7.41096	7.36807	7.31427	7.45395	7.32957	7.36529	7.41446	7.43327	7.44503	7.41413	7.48804	7.4079	7.40381	7.37795	7.32008	7.38716	7.44455	7.44939	7.40184	7.37783	7.47863	7.37421	7.43261	7.47588	7.42783	7.48142	7.35154	7.50259	7.37946	7.36997
ILMN_1653165	8.54642	8.62476	8.81011	8.57351	8.84905	8.59794	8.91145	8.75697	8.54781	8.80133	8.86606	8.56187	8.40484	8.91807	8.51744	8.66097	8.6249	8.6591	8.93348	8.68744	8.58244	8.47533	8.58296	9.26062	8.80133	8.72017	8.60805	8.57554	8.61998	8.72192	8.91807	8.82734	8.59129	8.77425	8.96144	8.6716	8.59391	8.7505	8.57706	8.66694	8.84267	8.77952	8.90547
ILMN_1653166	7.593	7.63228	7.37121	7.71252	7.60526	7.86895	7.44003	7.31462	7.46984	7.33311	7.88441	7.63019	7.51136	7.39982	7.59289	7.64144	8.12043	7.52386	8.00887	7.52641	7.83461	7.91585	7.85528	8.34077	7.67017	7.5534	8.38346	7.9907	7.75605	7.63995	8.14153	7.73929	8.12332	7.74642	7.982	7.44533	7.88922	7.74107	7.90623	7.90006	7.88922	7.78049	7.73358
ILMN_1653174	7.19091	7.18736	7.13095	7.22764	7.2037	7.1578	7.20128	7.21312	7.16224	7.21396	7.2334	7.1924	7.18487	7.18005	7.18425	7.17665	7.21627	7.19371	7.17558	7.20882	7.18402	7.14715	7.18495	7.18711	7.14491	7.20244	7.1771	7.18472	7.19456	7.17126	7.22071	7.20373	7.15622	7.1778	7.19633	7.19978	7.16579	7.19524	7.18774	7.17964	7.17492	7.1748	7.20067
ILMN_1653180	11.053	10.7068	10.9227	11.3583	10.6769	11.0698	10.8846	11.2669	10.6597	10.7811	10.7222	11.1254	11.3459	10.441	11.1844	10.1113	10.5055	11.1471	10.7844	11.0402	10.6452	10.6525	10.8465	9.64869	10.6444	11.2613	10.8385	11.0645	10.7395	10.7185	10.3836	10.7627	10.4447	10.6702	10.4748	10.7747	10.387	10.4192	10.3829	10.765	11.0002	10.6028	10.6965
ILMN_1653200	10.2837	10.1111	11.0472	10.4129	10.3616	10.1564	10.8171	10.6466	9.93899	10.4806	9.80291	9.20188	10.0068	10.7946	9.27829	10.597	8.8376	10.286	9.89682	9.55359	9.34854	9.53305	9.51429	9.41022	8.98331	9.76463	8.45377	9.75922	9.73272	9.32444	9.38872	9.14066	9.2558	9.04295	9.41871	9.27323	9.12917	9.05455	8.69635	9.63346	9.28656	9.1319	10.1239
ILMN_1653203	11.3636	11.2489	11.9337	11.5552	11.4334	11.4924	11.3291	11.795	12.034	11.1655	10.8887	11.0322	11.2708	11.5572	10.8969	11.3156	10.1706	11.0756	11.1254	10.9863	10.5024	10.5497	10.6058	10.2321	10.3469	10.6139	10.5624	11.2776	10.7832	10.423	10.6501	10.6021	10.7906	10.3577	10.6201	10.9227	10.9635	10.5624	10.387	10.6997	10.7802	10.0631	10.9851
ILMN_1653209	7.24749	7.27571	7.26717	7.23555	7.21508	7.22963	7.1654	7.25905	7.23429	7.23824	7.23173	7.25949	7.17766	7.23995	7.19819	7.20914	7.24586	7.24181	7.21265	7.26016	7.26254	7.21301	7.27758	7.25277	7.21364	7.23528	7.22587	7.20949	7.24256	7.24914	7.22363	7.21955	7.22823	7.27247	7.30705	7.23578	7.34072	7.27881	7.25686	7.20839	7.24555	7.18315	7.22468
ILMN_1653211	7.20272	7.2205	7.22661	7.20361	7.25497	7.1934	7.2098	7.18828	7.21032	7.18612	7.21194	7.21808	7.16137	7.22358	7.20785	7.23873	7.2735	7.25169	7.21459	7.22731	7.20226	7.2092	7.19512	7.22511	7.21352	7.18847	7.19494	7.19433	7.24443	7.17538	7.20663	7.21031	7.16258	7.19548	7.20455	7.26232	7.20571	7.23304	7.29556	7.24492	7.23862	7.18515	7.19793
ILMN_1653220	9.65168	9.88899	9.10783	9.66809	9.29569	9.86619	9.31722	9.05844	8.74196	8.89401	9.60061	9.66493	9.51869	9.15636	9.55318	9.50963	9.84423	9.59221	10.1441	9.81747	9.90089	9.84052	9.67858	10.01	9.8006	9.93152	10.0106	9.62673	9.8416	9.72066	9.54635	9.59357	9.48259	9.79541	9.82482	9.95731	9.59965	9.80768	9.26349	9.45459	9.87007	9.86016	9.42778
ILMN_1653228	7.29929	7.29032	7.32946	7.27365	7.30597	7.31918	7.28899	7.2672	7.3458	7.30186	7.27579	7.30272	7.21965	7.31449	7.28702	7.25112	7.30911	7.28579	7.28741	7.29304	7.28767	7.26017	7.27999	7.33286	7.3088	7.29219	7.24605	7.29559	7.31596	7.34833	7.28385	7.26234	7.29275	7.2905	7.34388	7.34925	7.31144	7.29833	7.2666	7.29706	7.27209	7.30286	7.28354
ILMN_1653251	7.19932	7.19664	7.23522	7.1882	7.1988	7.18108	7.21324	7.22224	7.22872	7.19	7.16121	7.18578	7.19908	7.19849	7.14423	7.25089	7.21887	7.22615	7.21399	7.22181	7.19362	7.19477	7.20646	7.22217	7.19335	7.16942	7.21025	7.15936	7.2198	7.1903	7.19337	7.1791	7.22148	7.1891	7.19602	7.18831	7.16413	7.15769	7.18654	7.21067	7.19076	7.22959	7.19849
ILMN_1653263	7.24117	7.3118	7.22908	7.27277	7.26488	7.30896	7.29461	7.28271	7.19973	7.24419	7.34991	7.23547	7.2582	7.24674	7.26729	7.31796	7.32265	7.27562	7.35672	7.30532	7.3499	7.33164	7.31028	7.38111	7.32477	7.32689	7.31026	7.25703	7.31236	7.33777	7.32388	7.34522	7.28014	7.32818	7.30731	7.34009	7.32413	7.29049	7.33121	7.33079	7.35612	7.37121	7.27876
ILMN_1653266	9.24534	8.9338	9.34244	9.12332	8.78242	8.91233	8.56945	9.38346	9.42911	8.78464	8.81482	9.30228	9.24366	8.42953	8.82388	8.3743	8.78057	9.15161	9.0558	9.04387	9.13611	9.17029	9.15131	8.55398	8.96483	9.23465	8.99396	8.88925	9.02725	9.09494	8.4561	8.61878	8.88826	8.84518	8.46885	8.34247	8.39113	8.99642	8.51969	8.55892	8.50334	8.57596	9.51928
ILMN_1653267	7.23389	7.25251	7.2716	7.24255	7.26859	7.22384	7.25317	7.2565	7.26351	7.22753	7.30071	7.2524	7.23865	7.23329	7.27264	7.24848	7.23309	7.26745	7.28229	7.2263	7.19482	7.2588	7.26477	7.19979	7.29165	7.17596	7.26105	7.25528	7.21992	7.23956	7.26487	7.246	7.22176	7.24576	7.20154	7.2349	7.32089	7.28429	7.2838	7.23348	7.25376	7.26452	7.22328
ILMN_1653274	7.2511	7.2099	7.32081	7.20527	7.28491	7.20838	7.34524	7.32548	7.45849	7.23651	7.28886	7.20279	7.22325	7.23485	7.21923	7.24848	7.21212	7.26208	7.21682	7.20726	7.25785	7.19767	7.192	7.23953	7.2005	7.21233	7.22637	7.21262	7.17804	7.20252	7.18662	7.1764	7.20731	7.22453	7.20978	7.21045	7.18669	7.20669	7.17661	7.21252	7.20198	7.16319	7.20424
ILMN_1653278	7.75823	7.54785	7.6391	7.6428	7.65108	7.60475	7.4358	7.54641	7.551	7.41162	7.33917	7.42687	7.49266	7.60133	7.55223	7.54343	7.81295	7.50923	7.83747	7.84363	8.05917	7.78035	7.55168	7.97702	7.49408	7.60872	7.6353	7.57716	7.82824	7.7109	7.55974	7.51033	7.32307	7.40165	7.5303	7.75715	7.72281	7.5982	7.44869	7.51182	7.66999	7.44778	8.16898
ILMN_1653280	7.62849	8.26416	7.46345	7.72438	7.80168	7.74955	7.48207	7.49217	7.48998	7.67459	8.59	7.88987	7.76167	7.68424	8.29088	7.67119	8.12942	8.11944	7.99905	7.76765	8.16235	9.27708	8.39612	8.71207	7.8247	8.85287	8.56162	8.0376	8.04589	8.57042	9.03713	8.03253	8.50171	8.41589	9.0558	7.76791	7.89742	8.33815	8.79731	8.28802	7.8448	8.6412	7.80711
ILMN_1653282	7.21455	7.20608	7.24931	7.22444	7.19697	7.26938	7.2094	7.20498	7.22159	7.21002	7.14125	7.1916	7.18932	7.21567	7.1588	7.215	7.21474	7.20982	7.24201	7.25359	7.21124	7.21301	7.23684	7.20347	7.20577	7.21184	7.22524	7.26283	7.18717	7.22252	7.20669	7.23696	7.19862	7.21338	7.23839	7.16374	7.20549	7.22779	7.19351	7.22013	7.20988	7.22353	7.23046
ILMN_1653283	7.80814	7.90314	8.06716	7.93188	8.87761	7.76322	8.88964	8.41425	8.21559	8.867	7.95246	8.1285	8.30521	8.07786	9.81841	9.60474	7.60489	7.82312	7.53092	7.87733	7.63137	7.65666	7.86718	7.58864	7.80856	7.817	7.82521	7.74486	7.70015	7.76874	7.742	8.24104	8.28184	7.84005	8.48658	8.26244	7.89033	8.45171	7.93394	8.28424	8.26512	8.5534	7.7765
ILMN_1653292	8.60435	8.82359	8.01314	8.48875	8.61541	8.84339	8.13053	8.52724	8.69253	8.16282	8.68014	9.86143	8.31274	8.13647	9.15038	8.57075	9.32156	8.58707	9.44374	9.08828	9.23742	9.31017	9.32879	9.69273	9.47599	8.97475	9.89921	9.03778	9.17395	9.73526	8.91233	9.12917	9.77581	9.35675	9.21663	9.48304	9.46777	9.67499	9.46159	9.16108	9.20834	9.47599	9.0706
ILMN_1653310	7.37754	7.36771	7.50935	7.38358	7.43194	7.41187	7.47325	7.41437	7.42498	7.322	7.38181	7.40008	7.38534	7.48673	7.3734	7.4302	7.41047	7.38816	7.35199	7.37712	7.40215	7.38441	7.3352	7.25496	7.32426	7.36287	7.35351	7.32418	7.34229	7.28911	7.35969	7.35225	7.2888	7.39779	7.2741	7.38316	7.33007	7.37635	7.30303	7.36552	7.36189	7.3212	7.33461
ILMN_1653319	8.49019	8.22756	7.80795	8.12686	8.21795	8.45668	8.04284	8.06872	8.46274	7.81179	7.9832	8.33515	7.80131	8.22309	8.19647	8.31566	8.51862	8.02355	8.48366	8.41439	8.384	8.31668	8.10293	8.26591	8.63852	8.2077	8.74393	8.87094	8.37653	8.37033	8.50182	8.04506	8.04956	8.10058	7.98667	8.48907	8.40175	8.56067	8.31851	8.15519	8.52637	8.28481	8.07711
ILMN_1653324	7.28234	7.29468	7.31442	7.29212	7.35057	7.31608	7.3296	7.32157	7.27828	7.30537	7.29045	7.35072	7.31213	7.3426	7.30764	7.29672	7.32985	7.30195	7.30882	7.25173	7.30215	7.30326	7.26515	7.45532	7.33581	7.30808	7.29903	7.30442	7.33438	7.27623	7.31456	7.299	7.28035	7.31459	7.31779	7.31824	7.28686	7.30732	7.32434	7.30023	7.29761	7.28801	7.30585
ILMN_1653340	7.27143	7.30088	7.27119	7.32485	7.3187	7.26384	7.29371	7.25812	7.28016	7.30323	7.31907	7.31995	7.22006	7.25104	7.36447	7.28053	7.29263	7.29862	7.27257	7.30924	7.29008	7.29353	7.32029	7.33775	7.29539	7.28707	7.3436	7.28429	7.32872	7.35366	7.30801	7.35314	7.27342	7.31286	7.28255	7.34242	7.28554	7.42749	7.35045	7.31542	7.30706	7.31406	7.29567
ILMN_1653341	7.22978	7.21612	7.21844	7.25329	7.26148	7.28246	7.20193	7.29005	7.17139	7.28539	7.25805	7.27197	7.20794	7.23789	7.24631	7.29362	7.22146	7.23244	7.23051	7.23555	7.22233	7.26678	7.20947	7.22526	7.21593	7.21476	7.26829	7.22052	7.29724	7.24557	7.22929	7.2849	7.30343	7.23083	7.2099	7.25274	7.22438	7.2635	7.26645	7.22488	7.22994	7.2112	7.22764
ILMN_1653342	8.26556	8.19484	8.09079	8.28802	8.12772	8.08632	8.10409	8.13458	7.86358	8.00752	8.11215	8.00843	8.18256	8.38183	8.08537	8.14433	8.31718	8.16343	8.53342	8.26467	8.34885	8.37129	8.31772	8.34471	8.32469	8.45195	8.40899	8.25074	8.36428	8.31023	8.22321	8.1353	8.17078	8.17629	8.48951	8.3353	8.25729	8.18735	8.33447	8.03219	8.36183	8.46406	8.31197
ILMN_1653355	7.19991	7.20445	7.22639	7.1961	7.19532	7.25326	7.20384	7.21484	7.24554	7.18106	7.18187	7.22155	7.209	7.18364	7.24073	7.25243	7.23111	7.20071	7.21025	7.22976	7.21995	7.19676	7.24429	7.22486	7.22627	7.20466	7.22903	7.21021	7.20675	7.20293	7.22797	7.19054	7.23121	7.19074	7.22373	7.18371	7.17843	7.19066	7.22272	7.22173	7.21259	7.21516	7.21245
ILMN_1653358	7.27362	7.26773	7.25111	7.32155	7.26533	7.27866	7.22771	7.26825	7.21478	7.31104	7.29293	7.32342	7.2973	7.26093	7.31244	7.2863	7.30443	7.27886	7.34152	7.26053	7.24044	7.29033	7.26402	7.24598	7.26012	7.21433	7.30208	7.24529	7.28696	7.2611	7.32175	7.3128	7.27726	7.30174	7.25358	7.26786	7.31524	7.31815	7.28661	7.29861	7.28253	7.35559	7.25624
ILMN_1653367	8.25343	8.36079	8.25641	8.13274	8.36228	8.21999	8.57189	8.03278	8.25716	8.33028	8.4336	8.34664	8.47501	8.6159	8.47859	8.19791	8.55627	8.32168	8.19994	8.37966	8.36652	8.41507	8.41154	8.27348	8.43112	8.40002	8.36296	8.32864	8.40753	8.38111	8.66779	8.671	8.55572	8.38796	8.66779	8.56342	8.67059	8.43151	8.74614	8.40837	8.57967	8.53787	8.19454
ILMN_1653372	7.2948	7.32228	7.24947	7.21041	7.319	7.42397	7.28481	7.26141	7.31897	7.26736	7.2757	7.30098	7.26489	7.28167	7.33265	7.29925	7.29339	7.30365	7.29322	7.28876	7.24509	7.26218	7.3212	7.2446	7.28713	7.31236	7.47489	7.43028	7.26858	7.30467	7.30495	7.29798	7.32544	7.3001	7.28018	7.37165	7.27825	7.2786	7.3548	7.30284	7.43509	7.28838	7.35694
ILMN_1653376	7.33363	7.32639	7.29901	7.31065	7.31917	7.31487	7.23238	7.34343	7.32008	7.31819	7.30249	7.28733	7.30729	7.31843	7.3605	7.34787	7.33847	7.33345	7.32665	7.28414	7.31572	7.28462	7.34199	7.49491	7.38108	7.36329	7.31094	7.31976	7.31501	7.29952	7.39252	7.29579	7.34352	7.34272	7.36124	7.32003	7.33863	7.36039	7.3648	7.36693	7.31175	7.38426	7.31991
ILMN_1653385	7.2602	7.27002	7.22814	7.29782	7.28252	7.31845	7.28209	7.3147	7.32169	7.28522	7.30323	7.28618	7.30842	7.32935	7.30267	7.23858	7.24688	7.2574	7.26702	7.2316	7.27297	7.27445	7.27055	7.31165	7.25826	7.29295	7.28099	7.27095	7.27609	7.29086	7.32088	7.28885	7.31791	7.22866	7.33516	7.25235	7.32396	7.28987	7.29856	7.26106	7.27969	7.2289	7.26814
ILMN_1653386	7.26432	7.26539	7.23634	7.25893	7.26098	7.27862	7.3104	7.35274	7.23343	7.30846	7.28377	7.27934	7.28852	7.26641	7.27223	7.31739	7.30149	7.25476	7.30904	7.25943	7.28594	7.25205	7.22961	7.22947	7.30006	7.23175	7.30631	7.23867	7.31074	7.29583	7.24158	7.23716	7.25382	7.27276	7.28966	7.27568	7.30224	7.29049	7.2628	7.2907	7.30731	7.31153	7.28803
ILMN_1653395	7.21867	7.20001	7.23145	7.16972	7.16507	7.18269	7.18917	7.19897	7.20955	7.24272	7.2008	7.16378	7.23482	7.17691	7.20771	7.18626	7.21951	7.21387	7.20979	7.21266	7.21154	7.19364	7.17488	7.20592	7.21076	7.1969	7.18833	7.21655	7.1885	7.18684	7.19896	7.21761	7.2185	7.20462	7.17026	7.19671	7.13369	7.1709	7.21642	7.20912	7.24252	7.2138	7.20865
ILMN_1653397	7.19686	7.21625	7.22107	7.18495	7.23415	7.1955	7.25274	7.22028	7.18592	7.24218	7.19692	7.23158	7.2148	7.15988	7.18699	7.21493	7.19568	7.19984	7.21952	7.20675	7.21226	7.23479	7.19496	7.2446	7.22208	7.21261	7.20464	7.21234	7.24048	7.28547	7.20501	7.22957	7.20762	7.21915	7.19782	7.21779	7.20581	7.24468	7.20884	7.20972	7.19613	7.18703	7.21402
ILMN_1653404	8.97898	9.40493	9.35558	9.21173	9.00087	9.31531	9.08963	9.18511	9.01747	8.94432	9.13481	8.99164	9.10062	9.37272	9.1098	8.79997	9.14594	9.20686	9.34971	9.22725	9.20797	9.14066	9.19525	9.44336	9.25827	9.18996	9.15077	9.24492	9.22849	9.21436	9.07091	9.0653	9.11788	9.01075	9.18051	9.18556	9.22242	9.1379	9.2171	8.89467	9.20498	9.19807	9.30766
ILMN_1653412	8.56463	8.67916	8.66973	8.71085	8.32813	8.56281	8.24323	8.97579	9.0294	8.49311	8.2978	8.66973	7.89703	8.33475	7.78596	8.46692	8.58285	8.75176	8.64448	8.53226	8.74005	8.60853	8.23429	8.38388	8.63002	8.40779	8.8178	8.75697	9.11906	8.78769	8.33925	8.07122	8.33541	8.37033	8.10314	7.89952	8.08526	8.15792	7.96092	8.12253	7.93865	8.33678	8.92094
ILMN_1653415	7.24953	7.22754	7.23264	7.24713	7.21945	7.24347	7.27063	7.27862	7.24942	7.27486	7.27823	7.22068	7.25415	7.33218	7.21242	7.27604	7.26507	7.25598	7.23479	7.21297	7.19928	7.25024	7.22611	7.25363	7.21735	7.22929	7.22913	7.18648	7.19423	7.19969	7.19759	7.19717	7.21928	7.21812	7.2371	7.20599	7.23758	7.24527	7.23173	7.28548	7.20807	7.20538	7.24429
ILMN_1653429	8.96442	8.82332	9.04447	9.20797	9.08211	8.92012	8.97507	9.18788	9.33692	9.1315	8.86817	9.36405	9.12667	8.71194	9.36011	9.02391	8.95492	9.03464	8.80295	9.12177	8.96069	9.01487	9.12553	8.74358	8.94009	9.12057	9.31248	8.93723	8.88012	8.98467	8.93042	8.93258	9.30029	9.03713	8.99564	8.73836	9.07712	9.22618	8.99951	9.09794	9.18953	9.16071	9.08467
ILMN_1653432	8.86664	8.53148	9.02573	9.11182	9.24653	8.71792	9.45459	9.82807	9.29838	9.83774	8.61318	9.48136	8.70205	9.42958	9.11141	10.1269	8.56162	8.70297	8.42356	8.61333	8.61459	8.41716	8.45055	8.62979	8.42898	8.80359	8.79704	8.86481	8.66616	8.48937	8.9117	8.56826	8.89701	8.60381	9.13828	8.735	8.81508	8.77868	8.51837	8.75753	8.86715	8.97865	8.82797
ILMN_1653434	8.35907	7.75257	8.66283	8.43804	7.68627	8.11251	7.90363	8.93666	8.37547	8.0185	7.70405	7.73265	7.89074	8.04302	7.48333	7.80877	7.42261	8.47987	7.37719	7.99024	7.63803	7.73876	7.53069	7.29526	7.34872	7.98118	7.31406	7.82762	7.71111	7.48777	7.34119	7.38855	7.56196	7.36918	7.41034	7.49104	7.43355	7.43165	7.34189	7.55136	7.39379	7.368	7.59358
ILMN_1653438	8.85596	8.64675	8.9779	8.69524	8.58666	8.79673	8.59914	8.85577	9.38296	9.02513	8.62786	8.62807	8.49111	8.63649	8.37307	8.53248	8.32168	8.85558	8.5331	8.66734	8.76467	8.54038	8.57744	8.5729	8.52076	8.73836	8.57443	8.73162	8.56187	8.85989	8.61094	8.60381	8.22321	8.5383	8.37596	8.30699	8.26796	8.30217	8.32864	8.34091	8.3401	8.39141	8.52523
ILMN_1653443	7.3629	7.37264	7.46374	7.40773	7.71234	7.35955	7.60779	7.36512	7.39318	7.53398	7.4276	7.66331	7.58464	7.39035	7.87045	7.834	7.31488	7.38542	7.32344	7.47563	7.36534	7.36711	7.36679	7.34253	7.37315	7.35491	7.44541	7.4305	7.38809	7.39258	7.49973	7.56355	7.61506	7.47309	7.55987	7.5127	7.61887	7.5897	7.44731	7.61887	7.62795	7.569	7.30103
ILMN_1653444	11.5844	11.3459	12.1159	11.7558	11.7907	11.5604	11.9588	11.9654	12.2165	12.3871	11.5535	11.6898	11.9244	11.7807	11.6613	12.048	10.9533	11.7043	11.0964	11.4166	11.2094	11.1688	11.3156	11.2209	10.9122	11.7584	10.8887	11.4534	11.2274	11.5928	11.4974	11.5522	11.2489	11.1471	11.7938	11.3123	11.3882	11.0061	11.1883	11.5763	11.4013	10.9676	11.3527
ILMN_1653447	7.22956	7.21959	7.24412	7.21872	7.21203	7.2278	7.34384	7.24306	7.23846	7.20075	7.19368	7.21704	7.20583	7.22001	7.20011	7.24296	7.23349	7.20001	7.21655	7.21803	7.17824	7.25344	7.22148	7.25559	7.21231	7.23146	7.21735	7.24396	7.26573	7.23158	7.20441	7.21628	7.19249	7.23074	7.26982	7.21666	7.23325	7.26236	7.24306	7.20221	7.19939	7.21348	7.22352
ILMN_1653453	7.21194	7.25344	7.21083	7.21031	7.2526	7.23869	7.21744	7.23521	7.19025	7.2741	7.18014	7.23198	7.27692	7.20185	7.18889	7.23004	7.23942	7.23196	7.20617	7.19265	7.2134	7.22842	7.23815	7.24367	7.21316	7.19275	7.19937	7.18443	7.18129	7.16518	7.22666	7.18842	7.20785	7.23184	7.22435	7.23782	7.18143	7.22798	7.21834	7.25805	7.19952	7.26649	7.23009
ILMN_1653459	7.29996	7.25532	7.28213	7.26302	7.24517	7.2255	7.29436	7.30481	7.30388	7.23428	7.2555	7.23009	7.32137	7.29965	7.20333	7.23276	7.2303	7.25492	7.25353	7.26016	7.19734	7.23674	7.23247	7.2243	7.2097	7.25241	7.27318	7.26463	7.27424	7.20791	7.2468	7.24133	7.2315	7.21637	7.22384	7.23519	7.25279	7.23138	7.22135	7.20831	7.2105	7.2281	7.26788
ILMN_1653461	7.23244	7.23107	7.21225	7.24987	7.19172	7.2344	7.15272	7.21677	7.23985	7.26704	7.22292	7.21988	7.22535	7.23544	7.26875	7.249	7.26151	7.2473	7.26806	7.21738	7.2337	7.20562	7.27748	7.21482	7.26732	7.21586	7.20547	7.21403	7.25288	7.19837	7.24768	7.25538	7.25425	7.25399	7.19811	7.23713	7.2127	7.26691	7.25947	7.1904	7.1859	7.22859	7.21819
ILMN_1653463	7.30339	7.31246	7.30515	7.29045	7.29766	7.33424	7.3271	7.3168	7.35665	7.28629	7.30592	7.27494	7.28272	7.31164	7.27844	7.28363	7.30694	7.27091	7.3043	7.29529	7.3626	7.30227	7.31339	7.41958	7.3318	7.31498	7.27739	7.284	7.29077	7.27322	7.3273	7.26268	7.2997	7.29559	7.36744	7.26825	7.24228	7.34038	7.29575	7.23065	7.25635	7.30582	7.26305
ILMN_1653464	7.37273	7.37397	7.54326	7.34279	7.39821	7.39631	7.53941	7.71512	7.55726	7.56117	7.39272	7.31447	7.44498	7.69276	7.34432	7.42522	7.28008	7.36426	7.31942	7.29275	7.3098	7.32007	7.33077	7.27878	7.31389	7.38191	7.27144	7.31302	7.36557	7.33777	7.3488	7.36157	7.30738	7.29789	7.31417	7.31079	7.31663	7.33348	7.36794	7.32995	7.3601	7.32239	7.31885
ILMN_1653466	9.91674	10.6683	10.6058	11.0364	10.2004	10.9819	10.851	10.9334	10.7606	11.3291	9.95268	9.81468	10.0232	10.4731	10.227	11.2416	9.49774	10.7068	9.18367	10.1964	10.1355	10.1176	9.75715	9.48431	9.40861	10.1804	9.09691	10.1775	9.96997	9.67311	10.0172	9.83573	10.0197	9.57617	9.86778	9.01322	10.0039	9.05204	10.1599	10.5987	9.94095	9.93307	10.0049
ILMN_1653471	7.21346	7.22723	7.20785	7.23695	7.27303	7.24062	7.28816	7.28123	7.17888	7.23643	7.2138	7.24781	7.23378	7.26304	7.23313	7.2302	7.22517	7.27468	7.23787	7.24513	7.21594	7.22193	7.23973	7.25277	7.3003	7.22364	7.25565	7.2489	7.21757	7.27615	7.19865	7.31048	7.27486	7.21537	7.25695	7.25597	7.21844	7.24567	7.22925	7.21709	7.27304	7.25111	7.25054
ILMN_1653494	7.26065	7.26809	7.21337	7.25712	7.20617	7.26519	7.27831	7.16426	7.23913	7.21851	7.23361	7.21279	7.22147	7.19824	7.1775	7.1859	7.20485	7.26172	7.21619	7.26177	7.26662	7.20409	7.26808	7.26107	7.23506	7.1874	7.24313	7.23338	7.21909	7.26897	7.21824	7.21549	7.22816	7.20562	7.19751	7.19634	7.19705	7.18675	7.21721	7.20406	7.19272	7.22455	7.3242
ILMN_1653496	7.47309	7.63846	7.26542	7.46552	7.54616	7.54485	7.51875	7.2895	7.3995	7.47407	7.96985	7.57734	7.6768	7.27759	7.95667	7.39939	8.3662	7.66481	8.01089	7.91483	8.55369	7.96513	8.08931	8.54661	8.51652	7.69821	8.32852	7.55754	8.2356	8.59	8.11251	8.68865	8.48097	8.58485	8.50795	8.41458	8.22695	9.09752	8.87839	7.88141	7.98016	8.62765	7.64981
ILMN_1653501	7.90878	7.67805	8.38617	7.61783	8.26601	7.68706	8.19243	8.64818	8.23452	8.10166	7.85927	7.4416	7.84623	8.65958	7.47011	7.85105	7.32278	7.61574	7.85184	7.44245	7.47682	7.41822	7.50861	7.31617	7.3814	7.58124	7.42843	7.67052	7.50738	7.49747	7.4438	7.41251	7.40121	7.40321	7.3377	7.4666	7.45051	7.4416	7.51236	7.36976	7.3678	7.37925	7.67834
ILMN_1653504	8.57476	9.26159	7.69357	8.65609	8.50049	8.19121	8.04589	7.73722	8.13305	9.75282	9.33452	8.73532	8.50701	8.33844	9.59523	9.63346	8.90719	9.25356	8.78464	8.31197	9.26196	9.04447	9.65214	9.34927	8.79731	9.43868	9.38775	8.95006	8.83568	9.1315	9.59074	9.48009	9.27367	9.71164	10.2737	8.96626	9.21802	9.5757	9.0271	9.37527	9.28845	10.0937	8.35098
ILMN_1653514	7.29129	7.26751	7.3027	7.30525	7.28721	7.28068	7.37923	7.29664	7.36222	7.38722	7.31697	7.38018	7.29094	7.28726	7.31619	7.31039	7.35451	7.28922	7.35757	7.27644	7.34004	7.33034	7.30855	7.30032	7.31961	7.28884	7.27804	7.26389	7.29097	7.29434	7.34046	7.34866	7.32799	7.37452	7.24441	7.26558	7.25562	7.24496	7.29968	7.26518	7.34488	7.31073	7.33577
ILMN_1653515	7.39377	7.29855	7.35475	7.30335	7.33118	7.26475	7.38146	7.43698	7.42012	7.32811	7.36144	7.32729	7.35595	7.36821	7.39835	7.35699	7.32527	7.39409	7.33086	7.35609	7.33695	7.3505	7.40269	7.3748	7.38018	7.37652	7.36728	7.33075	7.34928	7.35496	7.35117	7.36721	7.43464	7.34158	7.35575	7.32084	7.43228	7.38506	7.46806	7.31651	7.39465	7.44163	7.35618
ILMN_1653517	7.24247	7.25035	7.22038	7.2491	7.23909	7.262	7.31942	7.26161	7.24058	7.21921	7.21717	7.22712	7.21321	7.24561	7.26432	7.2628	7.26863	7.24294	7.23806	7.22932	7.23142	7.29113	7.2623	7.23484	7.21979	7.2205	7.22214	7.27668	7.26814	7.25551	7.2102	7.25083	7.25793	7.21394	7.26358	7.28468	7.24158	7.21821	7.23276	7.26123	7.22655	7.24986	7.24081
ILMN_1653524	7.35	7.33796	7.38094	7.33938	7.35711	7.29211	7.37541	7.35344	7.41092	7.38461	7.33926	7.38647	7.34065	7.31164	7.3361	7.30663	7.33174	7.40263	7.28561	7.33638	7.29129	7.33829	7.38278	7.29044	7.35724	7.35064	7.3613	7.34284	7.26534	7.34355	7.27956	7.34142	7.36976	7.33982	7.27182	7.27321	7.31015	7.27174	7.27817	7.27377	7.34665	7.34097	7.31519
ILMN_1653529	8.45354	8.3511	8.37547	8.5383	8.39895	8.34091	8.53871	8.43643	8.33116	8.31386	8.37824	8.43729	8.42053	8.4165	8.48746	8.75866	8.44066	8.44294	8.4319	8.4165	8.41743	8.61159	8.51559	8.63649	8.50919	8.4336	8.50947	8.43449	8.47799	8.45706	8.52637	8.52399	8.58869	8.37653	8.64342	8.5249	8.60012	8.52841	8.57042	8.65697	8.5701	8.53458	8.5417
ILMN_1653553	7.90117	8.13248	7.74011	8.05679	7.93966	7.92723	8.03052	8.33785	8.26338	7.91154	7.82277	7.7629	7.83866	8.10293	7.89897	8.36049	8.00181	7.931	8.0049	7.90195	7.93239	8.03151	7.79395	8.28284	7.85602	7.76159	7.99303	7.99174	8.09638	7.84017	8.0898	7.81131	7.966	7.80979	7.98436	7.90811	8.16305	8.00576	8.05432	7.92685	7.95163	7.87999	8.05448
ILMN_1653571	7.68695	7.65695	7.7781	7.72065	7.65682	7.65037	7.6802	7.75576	7.7072	7.57341	7.65612	7.75605	7.64816	7.77843	7.63777	7.67151	7.59852	7.65788	7.63364	7.64173	7.70713	7.64683	7.58457	7.69337	7.76919	7.64799	7.63263	7.61262	7.69602	7.65402	7.6329	7.67008	7.54569	7.75905	7.60212	7.71724	7.61904	7.62795	7.67348	7.7083	7.60077	7.57846	7.69697
ILMN_1653591	7.28272	7.28433	7.35524	7.26449	7.25646	7.28924	7.27124	7.25696	7.27076	7.26038	7.28368	7.23948	7.22154	7.27632	7.28497	7.25049	7.31824	7.24989	7.31178	7.27171	7.30678	7.27354	7.26953	7.39967	7.33093	7.32412	7.2029	7.29824	7.27307	7.3095	7.25025	7.28396	7.2971	7.27166	7.30731	7.31887	7.26424	7.26441	7.27357	7.28621	7.26602	7.2877	7.27311
ILMN_1653599	11.6016	11.7807	11.7114	11.5604	11.5552	11.7483	11.5746	11.2083	10.4731	11.4453	11.5522	11.4352	11.35	11.6148	11.4114	11.4777	11.795	11.75	11.6756	11.6703	11.5604	12.034	11.7097	11.6069	11.6101	11.9244	11.4029	11.4618	11.736	11.6382	11.3557	11.8079	11.2841	11.6069	11.5777	11.6035	11.6799	11.3541	11.5492	11.565	11.5961	11.2734	11.0618
ILMN_1653609	7.6552	7.65491	7.79088	7.56133	7.56582	7.61062	7.86895	7.73009	7.61262	7.68558	7.61533	7.62271	7.6962	7.70281	7.78872	7.88294	7.54271	7.67348	7.55605	7.56349	7.5488	7.59598	7.51804	7.37376	7.52699	7.48196	7.49571	7.4904	7.57141	7.48987	7.57371	7.44943	7.55275	7.4912	7.6346	7.62987	7.49857	7.58576	7.49984	7.69487	7.55043	7.61522	7.55302
ILMN_1653612	9.92069	9.4607	10.3242	9.58941	9.52892	9.703	10.214	10.3702	10.7434	9.71217	9.55556	8.65535	9.92978	10.3539	9.14066	9.09301	8.5942	9.90766	9.15793	9.49882	9.33854	9.34805	9.24258	9.10209	8.90752	9.85683	8.72208	9.74198	9.31017	9.27213	8.73132	8.70954	9.19194	8.51397	9.1129	8.99287	8.86892	9.15898	9.12517	8.80448	9.28574	8.93146	9.54597
ILMN_1653613	7.9907	8.02363	8.02102	7.87897	7.9048	7.88245	7.86278	7.79931	7.75554	7.81287	7.97605	7.97292	7.88683	7.95629	7.89544	7.93239	8.20574	7.88132	8.2938	8.06398	8.06825	8.00929	8.22428	8.5164	8.20881	8.0038	8.17629	8.02254	8.07361	8.15593	8.05192	7.97665	7.95055	8.06845	8.06666	8.00752	8.09407	8.21484	8.05981	7.95145	8.02991	8.12376	8.1678
ILMN_1653618	9.22664	8.99989	9.37434	9.29317	9.5376	9.11421	9.15161	9.43985	9.59965	9.55359	9.66249	9.20315	9.56684	9.42179	9.51248	9.30685	9.51819	9.2698	9.315	9.41723	9.29887	9.34287	9.30812	9.19607	9.19698	9.33206	9.27659	9.23313	9.09899	9.5257	9.29023	9.26544	9.54761	9.35758	9.34039	9.09429	9.36927	9.469	9.69427	9.37185	9.4529	9.469	9.83573
ILMN_1653629	7.22608	7.21775	7.2219	7.2334	7.21929	7.22514	7.2228	7.23352	7.22601	7.24785	7.25306	7.20293	7.22684	7.1876	7.15404	7.23169	7.24062	7.22435	7.21097	7.2429	7.25314	7.17038	7.20548	7.22169	7.20499	7.22792	7.21157	7.20119	7.19404	7.24772	7.24625	7.19745	7.20356	7.28243	7.18842	7.22654	7.26613	7.23956	7.21803	7.21987	7.23728	7.2712	7.21467
ILMN_1653646	7.58346	7.43221	7.51148	7.60145	7.5601	7.54864	7.73929	7.5409	7.33378	7.74788	7.6202	7.57393	7.8055	7.67994	7.82886	7.68077	7.67271	7.47083	7.26364	7.48609	7.52641	7.47183	7.56284	7.41573	7.65882	7.44523	7.46775	7.51963	7.49882	7.4734	7.68888	7.76715	7.58762	7.71234	7.78982	7.74603	7.85184	7.7765	7.75791	7.68203	7.66386	7.56141	7.38853
ILMN_1653652	8.36345	8.39862	7.42826	8.3401	7.69545	8.4925	7.47887	7.57375	7.87822	7.56166	7.97208	9.28758	8.4264	7.45887	8.2865	7.6644	9.20916	8.34271	8.60533	9.05877	8.47317	8.86606	8.99191	7.84249	9.33068	8.50454	9.23177	8.6973	8.27348	8.39405	7.96124	7.85542	8.47935	8.3304	8.13419	8.10136	8.14886	8.81508	8.11116	8.58461	7.87276	8.14098	8.4448
ILMN_1653666	7.2301	7.28154	7.2329	7.24356	7.28154	7.22373	7.32653	7.26772	7.25653	7.31117	7.26666	7.31137	7.29022	7.29	7.29027	7.26667	7.23656	7.24321	7.2185	7.28065	7.27481	7.27526	7.27671	7.2782	7.32964	7.28649	7.28011	7.21374	7.3207	7.27993	7.28073	7.31048	7.28448	7.27763	7.25558	7.2628	7.26915	7.30082	7.32191	7.26649	7.30578	7.24745	7.24112
ILMN_1653670	7.41403	7.32481	7.48609	7.36489	7.30424	7.32009	7.34231	7.43638	7.56868	7.50119	7.25226	7.34958	7.33311	7.50303	7.29938	7.56948	7.23106	7.38378	7.33256	7.32417	7.31466	7.33728	7.30532	7.23767	7.29156	7.3444	7.30033	7.34355	7.29045	7.33007	7.36853	7.29843	7.27263	7.21248	7.36689	7.30818	7.30059	7.28759	7.31639	7.42683	7.31539	7.29742	7.32253
ILMN_1653687	7.34104	7.34574	7.37217	7.31105	7.37801	7.33248	7.3546	7.5085	7.44975	7.30606	7.38745	7.3215	7.32226	7.37543	7.28384	7.34475	7.3133	7.39676	7.2973	7.31353	7.35894	7.34164	7.31983	7.36183	7.3624	7.27601	7.3404	7.35477	7.34286	7.34917	7.37558	7.35983	7.32072	7.38375	7.33584	7.31597	7.37171	7.34563	7.35514	7.36002	7.27292	7.38105	7.42023
ILMN_1653690	7.267	7.30876	7.19413	7.24314	7.29225	7.35265	7.21581	7.23034	7.27434	7.22146	7.28698	7.30825	7.22995	7.22902	7.38137	7.23169	7.52635	7.28377	7.39275	7.33805	7.3096	7.49414	7.38199	7.4998	7.55246	7.41876	7.40564	7.32959	7.63675	7.63662	7.30667	7.34791	7.48207	7.35059	7.47166	7.27467	7.43746	7.38308	7.48282	7.36876	7.37736	7.40203	7.30957
ILMN_1653704	7.17653	7.13157	7.15583	7.14902	7.14976	7.1368	7.19095	7.16543	7.17805	7.15708	7.18992	7.17185	7.15565	7.17571	7.13219	7.16621	7.13032	7.19132	7.13529	7.15723	7.13219	7.14961	7.1469	7.15719	7.17693	7.17579	7.16543	7.14774	7.1784	7.17689	7.16266	7.14647	7.18405	7.17247	7.1809	7.17795	7.1277	7.11866	7.12135	7.16392	7.20244	7.12677	7.19238
ILMN_1653708	10.3434	10.3456	9.91563	10.31	10.2278	10.2696	9.98732	10.047	9.72066	10.2263	10.2793	10.399	10.2184	9.94095	10.2915	10.0006	10.8031	10.1918	10.9971	10.5132	10.5551	10.7166	10.6459	10.5868	10.8795	10.2346	10.908	10.5824	10.6201	10.703	10.7505	10.6507	10.3944	10.7193	10.2883	10.6113	10.8	10.7193	10.5917	10.5233	10.4821	10.5401	10.7229
ILMN_1653709	9.26807	9.21436	9.58717	9.15038	9.15636	9.29608	9.43804	9.13275	9.15446	9.16808	9.05562	9.02835	9.20156	9.54959	9.03464	8.80133	9.069	9.31464	8.85881	9.27286	9.39465	9.30902	9.39599	9.27099	9.21436	9.52435	9.0048	9.17311	9.06861	9.48818	9.19275	9.31069	9.03956	8.92673	9.38296	9.13031	9.21247	8.85724	9.29756	9.19398	9.25919	9.07516	9.08894
ILMN_1653711	9.32796	9.12995	9.62584	9.48043	9.2339	9.26424	9.2139	9.81391	9.37006	8.84633	8.82124	9.00912	9.05844	8.98497	9.03596	9.10827	9.03956	9.0355	9.50082	8.65958	8.7736	9.31641	9.25441	9.03426	8.99036	8.93414	9.25827	9.45628	8.83035	9.08934	9.26903	9.06305	9.32561	9.247	8.94523	9.00269	9.02573	9.07161	8.88995	8.90465	8.96626	9.06129	8.94289
ILMN_1653712	8.4073	8.68538	7.68437	8.52047	8.31932	8.38171	7.90213	7.79033	7.66395	7.9276	8.46606	8.47712	8.55369	7.91607	8.66848	8.23686	9.0222	8.36416	9.33286	8.66352	9.2698	8.94395	8.79348	9.28176	9.0872	8.80941	9.16221	8.59099	8.95399	8.86817	8.52875	9.12237	8.76242	9.28656	8.92063	9.25018	8.80476	9.09266	9.164	8.51235	8.99396	9.16182	8.80802
ILMN_1653718	9.27708	9.23313	9.47245	9.2658	8.99191	9.19653	9.12025	9.42818	9.16884	8.99775	9.02457	8.87358	9.00835	9.39465	8.84702	9.14233	9.15393	9.23011	9.10081	8.98078	9.00835	9.03713	8.90158	8.93219	9.02904	8.75305	9.13718	9.02739	8.99164	8.84321	9.00585	8.80603	8.98361	8.89976	8.89276	8.74393	8.93631	8.81042	8.94811	8.93348	8.74986	8.78809	8.92242
ILMN_1653719	9.10861	8.77784	9.81006	9.55222	8.87427	9.20605	9.14322	9.35426	10.0244	9.18868	8.52047	9.30064	8.51652	8.89248	8.36881	8.59479	8.22943	8.43616	8.47987	8.8057	8.64405	8.60197	8.71289	8.43745	8.38646	9.0392	8.23918	9.13992	8.52991	8.63217	8.59	8.47292	8.19603	8.55287	7.73807	8.22216	8.16826	8.04174	8.01274	8.43389	8.70476	7.89787	8.95298
ILMN_1653730	7.51875	7.76134	7.70301	7.66684	7.49241	8.04589	7.65788	7.76765	7.72438	7.65799	7.57152	7.48142	7.60096	7.93885	7.7061	7.54842	7.50255	7.53441	7.55334	7.72065	7.77164	7.47368	7.63384	7.75448	7.56569	7.69142	7.61075	7.88422	7.84851	7.58184	7.70822	7.57	7.56795	7.53006	7.49362	7.74925	7.81385	7.7197	7.77158	7.56223	7.77295	7.43444	8.16975
ILMN_1653748	7.15004	7.1795	7.16892	7.1814	7.21245	7.17418	7.24297	7.20336	7.19042	7.1516	7.17259	7.17299	7.21406	7.22249	7.21666	7.18533	7.22046	7.21041	7.17352	7.19659	7.19188	7.19119	7.19761	7.18937	7.21642	7.21	7.21981	7.17428	7.13839	7.186	7.17715	7.21884	7.2185	7.18403	7.19964	7.1792	7.1964	7.22157	7.22536	7.21321	7.20293	7.20728	7.20951
ILMN_1653749	9.46297	9.18367	9.28531	9.16847	9.22767	9.14911	9.22664	9.21912	9.33452	9.05093	9.43359	8.70628	9.20409	9.33267	8.83068	8.9436	9.75169	9.13229	9.469	9.69347	9.56339	9.37705	9.34629	9.5335	10.001	9.09393	9.02773	8.92416	9.62918	9.64723	9.13536	9.38579	9.23429	9.52621	9.12667	9.29526	9.32242	9.71916	9.89682	9.09224	9.33452	9.99522	9.2175
ILMN_1653750	7.21899	7.2682	7.21868	7.22694	7.25711	7.20437	7.2859	7.28265	7.25178	7.21911	7.22955	7.2066	7.22352	7.22076	7.20682	7.2195	7.23479	7.24541	7.23697	7.21783	7.18328	7.22615	7.23806	7.2071	7.23162	7.29308	7.25003	7.26089	7.23756	7.21336	7.24988	7.22345	7.21193	7.2239	7.24279	7.22763	7.20933	7.21904	7.23757	7.20831	7.25292	7.22526	7.22477
ILMN_1653751	8.07689	7.55993	7.36652	7.60406	7.4823	7.56693	7.88331	7.41302	7.53338	7.55423	7.91812	7.58234	7.51346	7.5166	7.46631	7.33488	7.86482	7.57521	7.55925	7.63753	7.60708	7.60037	7.64981	7.69312	7.83193	7.85356	7.68395	7.7928	7.36841	7.97357	7.81693	7.69337	7.58495	7.64786	7.71128	7.73868	7.68919	7.43555	7.54652	7.43309	7.70185	7.45143	8.21041
ILMN_1653761	7.37053	7.38227	7.38644	7.32617	7.34536	7.3361	7.28759	7.36099	7.39006	7.33556	7.31069	7.34428	7.24007	7.31994	7.36026	7.47325	7.44412	7.37053	7.42616	7.33034	7.40778	7.32778	7.38021	7.42819	7.34609	7.43009	7.35817	7.3494	7.40452	7.36201	7.28173	7.37167	7.28696	7.40671	7.25174	7.35047	7.29745	7.39878	7.34572	7.3449	7.30973	7.26158	7.35134
ILMN_1653762	7.51451	7.50668	7.30509	7.31181	7.36932	7.47312	7.37171	7.26835	7.32818	7.32028	7.38628	7.37543	7.34471	7.33522	7.31937	7.36845	7.39546	7.31517	7.30909	7.52831	7.29648	7.272	7.30238	7.36268	7.3015	7.28607	7.30581	7.41025	7.36808	7.30971	7.35716	7.3018	7.28889	7.30233	7.31568	7.35636	7.43332	7.34252	7.30013	7.31312	7.42065	7.26193	7.25577
ILMN_1653765	7.2919	7.24595	7.28003	7.22957	7.25823	7.24062	7.22708	7.22212	7.25042	7.28126	7.27401	7.28349	7.23183	7.30994	7.24757	7.22798	7.28283	7.26146	7.22902	7.30786	7.28115	7.25498	7.2251	7.3554	7.25727	7.23295	7.25303	7.25345	7.24875	7.26591	7.26092	7.2743	7.1884	7.27276	7.27522	7.2316	7.25019	7.18794	7.29216	7.2452	7.28921	7.26053	7.21158
ILMN_1653766	7.22912	7.54763	7.17925	7.30188	7.23182	7.22751	7.18391	7.2609	7.20257	7.18809	7.31569	7.24521	7.33706	7.1973	7.22609	7.33749	7.34443	7.26353	7.2009	7.20718	7.23282	7.37254	7.31409	7.24434	7.2577	7.19548	7.29314	7.29151	7.25931	7.31254	7.30424	7.33026	7.31575	7.35785	7.47988	7.22654	7.23153	7.29033	7.25416	7.38127	7.29901	7.72827	7.28967
ILMN_1653767	7.27289	7.24106	7.25458	7.20913	7.28453	7.24828	7.25599	7.2507	7.27712	7.32117	7.19987	7.26273	7.19695	7.25382	7.26049	7.25407	7.25313	7.23269	7.26675	7.22807	7.26337	7.2383	7.21909	7.25459	7.27975	7.29706	7.2537	7.25466	7.2728	7.28006	7.23739	7.29141	7.28297	7.29105	7.24365	7.30205	7.30424	7.24715	7.25427	7.27595	7.29332	7.29072	7.23418
ILMN_1653771	7.36889	7.46246	7.3815	7.35744	7.3514	7.28972	7.30488	7.29901	7.40023	7.34858	7.34481	7.39366	7.34311	7.35347	7.34972	7.35645	7.48557	7.39701	7.40608	7.45417	7.48952	7.37273	7.41932	7.38083	7.43771	7.42749	7.36111	7.41112	7.52205	7.48667	7.35456	7.37452	7.33134	7.435	7.41279	7.33605	7.39943	7.42549	7.46228	7.34703	7.41034	7.37539	7.50399
ILMN_1653774	7.35947	7.30856	7.30722	7.35081	7.30479	7.38217	7.32922	7.35024	7.41434	7.38491	7.35554	7.36192	7.32029	7.36785	7.36399	7.43002	7.44137	7.37082	7.37969	7.35447	7.37092	7.38683	7.31357	7.32531	7.39448	7.29973	7.32456	7.35	7.36672	7.40938	7.36691	7.39787	7.32762	7.34186	7.34117	7.39023	7.36821	7.41791	7.35812	7.3418	7.35056	7.35208	7.32721
ILMN_1653783	7.27055	7.31446	7.34606	7.28417	7.2727	7.34637	7.31071	7.30034	7.33688	7.33022	7.31524	7.25077	7.28058	7.36431	7.32651	7.30681	7.34059	7.30343	7.34282	7.29468	7.28051	7.29938	7.31427	7.48804	7.33949	7.32582	7.31225	7.32258	7.31938	7.26944	7.33525	7.30495	7.27342	7.32488	7.34314	7.311	7.28259	7.35692	7.31113	7.37358	7.31796	7.30617	7.31036
ILMN_1653788	7.2414	7.23618	7.23003	7.17717	7.22541	7.22162	7.22312	7.23825	7.19786	7.21094	7.21939	7.24439	7.2122	7.2178	7.22219	7.23175	7.182	7.26059	7.19346	7.22414	7.20488	7.20624	7.20411	7.24823	7.24308	7.24877	7.22467	7.22196	7.21992	7.19559	7.16315	7.1789	7.19329	7.21488	7.25938	7.25008	7.20051	7.27379	7.19758	7.19991	7.25426	7.18615	7.21158
ILMN_1653793	8.3498	8.09176	8.34856	8.3971	8.19121	8.20443	7.96253	8.39064	8.31591	7.85692	8.06654	8.85881	8.7762	7.6486	8.22027	8.22342	8.38128	8.23763	7.94738	8.61396	8.42025	8.32121	8.4821	7.97924	8.46677	8.4673	8.11483	8.24844	8.34259	8.38711	7.94154	8.02203	8.79704	8.56023	8.47185	7.92068	8.38298	9.00995	8.01894	8.50764	8.32896	8.60647	8.39141
ILMN_1653797	11.0923	11.2761	10.2334	11.2462	11.2462	10.7701	10.8095	10.6073	10.6702	10.9429	11.1498	11.5165	11.2377	9.89404	11.7543	11.0574	11.4013	11.1522	11.1188	11.3305	11.3882	11.3949	11.5879	11.7526	11.4861	11.5506	11.8153	11.3636	11.2613	11.5463	11.4777	11.7993	11.6069	11.7769	11.7993	11.5419	11.5522	11.9933	11.3363	11.562	11.6231	11.9337	11.2776
ILMN_1653822	7.20645	7.23945	7.26681	7.25445	7.27916	7.26877	7.25076	7.21028	7.26653	7.22375	7.28891	7.28599	7.23287	7.24454	7.28132	7.25575	7.31888	7.24501	7.26071	7.25642	7.32221	7.21505	7.25811	7.28888	7.31441	7.35888	7.27	7.25587	7.25396	7.29782	7.29534	7.37082	7.27149	7.29928	7.29399	7.30636	7.26933	7.26007	7.31561	7.24026	7.33322	7.28636	7.27118
ILMN_1653824	7.32303	7.47172	7.28629	7.32436	7.43144	7.43674	7.19135	7.36114	7.35827	7.35084	7.41895	7.38758	7.35708	7.32983	7.53277	7.493	7.36901	7.47996	7.38016	7.30501	7.44923	7.38476	7.42534	7.87373	7.36412	7.43112	7.4824	7.43889	7.43674	7.32023	7.4361	7.3124	7.33281	7.58019	7.69017	7.68603	7.55952	7.4078	7.60091	7.34393	7.47837	7.74595	7.30786
ILMN_1653826	7.26408	7.26552	7.30961	7.28348	7.28801	7.28382	7.30624	7.26935	7.29115	7.27514	7.30968	7.3177	7.31306	7.33277	7.24579	7.28151	7.25255	7.28912	7.27459	7.3196	7.26404	7.25802	7.2366	7.3041	7.27172	7.32786	7.21995	7.2563	7.30746	7.27558	7.27777	7.2986	7.32587	7.29789	7.29421	7.32762	7.27639	7.32977	7.28661	7.31568	7.28414	7.20945	7.2499
ILMN_1653828	9.68346	9.58381	9.2171	9.85964	9.76005	9.57097	9.32032	9.5335	9.41506	9.23242	9.82746	9.92484	9.58717	9.10503	9.71217	9.6154	9.97792	9.58941	10.1043	9.86778	10.026	9.98917	10.0022	10.2174	10.01	9.63434	10.2973	9.91138	9.96439	10.0446	9.89869	9.92126	10.3177	10.2527	9.93152	10.0227	10.1939	10.2658	10.1269	9.76059	10.1608	10.3484	10.0106
ILMN_1653834	7.3091	7.33916	7.40178	7.34535	7.4748	7.32709	7.63088	7.38049	7.44545	7.4995	7.36888	7.37652	7.40034	7.31923	7.54326	7.52392	7.302	7.33574	7.31983	7.35875	7.38146	7.32876	7.36647	7.38855	7.34109	7.35342	7.36426	7.39898	7.30211	7.36306	7.39832	7.46609	7.44655	7.32632	7.48383	7.3736	7.37381	7.38035	7.37902	7.37871	7.47542	7.43493	7.32929
ILMN_1653836	7.46718	7.62908	7.31927	7.30424	7.37605	7.30682	7.4607	7.30445	7.3638	7.40691	7.52866	7.60956	7.38641	7.32248	7.51148	7.28801	7.5744	7.59776	7.50523	7.65176	7.59184	7.34936	7.7414	7.58902	7.54467	7.66257	7.37424	7.43479	7.46965	7.50113	7.89155	7.42312	7.59165	7.47595	7.50091	7.5833	7.63026	8.04016	7.49531	7.45125	8.51889	7.53481	7.69519
ILMN_1653856	8.53427	8.8886	7.57127	8.2675	8.3523	8.37497	7.88846	7.563	8.08943	7.80055	8.80719	8.65093	8.28254	7.87227	8.50364	8.24154	9.70717	8.6585	9.36264	8.95476	9.40513	9.31153	9.27099	9.57496	9.99981	8.51583	9.64286	8.66951	9.47189	9.45909	9.21472	9.06821	9.30973	9.45991	9.09301	8.95509	8.82268	9.78676	9.59167	8.82195	9.19069	9.42412	8.69141
ILMN_1653861	9.41506	9.28656	10.268	9.66954	9.52621	9.44374	9.7451	10.0979	10.4159	9.54165	9.2614	8.82565	9.40161	10.0434	8.92996	9.81883	8.52782	9.55743	9.34854	8.95103	8.79795	8.78906	8.71823	8.74393	8.66523	8.77388	8.69635	9.24849	8.73836	8.66445	8.84304	8.57879	8.97171	8.55425	8.90122	8.8959	8.85146	8.91932	8.64523	8.98217	8.77585	8.51909	9.36761
ILMN_1653867	7.46256	7.37908	7.5756	7.50839	7.43174	7.27589	7.39518	7.47439	7.53379	7.40299	7.27436	7.32484	7.37825	7.5224	7.22688	7.40239	7.27289	7.40658	7.29209	7.31398	7.28657	7.31239	7.30221	7.16502	7.25839	7.29314	7.26642	7.34151	7.26886	7.27322	7.23814	7.22273	7.24322	7.24372	7.22265	7.21461	7.2304	7.28183	7.23656	7.29031	7.30841	7.28587	7.34409
ILMN_1653871	8.27426	8.49407	7.92703	8.14932	8.87116	8.22531	8.7469	7.83252	8.40002	9.26937	9.57365	9.78724	8.79288	8.16448	9.26009	8.5807	8.6212	8.69635	8.77457	8.97684	9.2398	8.83536	9.41142	9.01189	9.41723	8.57075	9.94316	8.75898	9.52477	8.82295	9.56999	9.50633	8.9436	9.8416	9.26864	9.63948	9.38912	9.97121	9.02259	9.20116	9.0679	10.0496	8.57326
ILMN_1653878	7.42495	7.27861	7.5982	7.32457	7.40121	7.32929	7.58171	7.57729	7.73606	7.81599	7.34867	7.36507	7.41499	7.64487	7.26777	7.45448	7.2736	7.62674	7.35869	7.33741	7.34317	7.27113	7.32857	7.28098	7.24547	7.37521	7.23313	7.36628	7.29455	7.28709	7.28865	7.30716	7.29332	7.31721	7.24242	7.23578	7.30199	7.2863	7.22434	7.28584	7.31539	7.26367	7.26385
ILMN_1653894	9.01298	9.16366	7.90547	8.94972	8.92542	8.85881	8.44315	7.95927	8.15593	8.23282	9.01322	9.37705	8.75112	8.3154	9.22849	8.47198	9.86325	9.01112	9.96997	9.50223	9.67896	9.81117	9.72464	10.4604	10.2428	9.31983	9.96831	9.72715	9.94845	9.95245	9.76813	9.72767	9.9271	9.859	10.0766	9.79192	9.72368	10.0033	10.0464	9.46117	9.82967	10.2785	9.61589
ILMN_1653896	7.88945	7.98677	7.99799	7.95689	7.98873	7.89987	7.80196	8.02449	8.0202	7.73278	7.80349	7.80226	7.9477	8.06556	7.87227	8.03957	7.83064	7.93573	8.09165	7.95203	7.98425	8.06517	8.01758	8.32096	7.87566	7.86973	7.98657	8.04038	7.86358	8.0185	7.98873	7.87286	8.00887	7.81484	8.04916	7.99152	8.02117	7.98476	8.08112	7.98765	7.96922	8.03325	8.08329
ILMN_1653904	7.24835	7.26207	7.24511	7.27652	7.25711	7.24828	7.32852	7.23396	7.26305	7.25547	7.2752	7.25205	7.24179	7.26641	7.22822	7.26616	7.18575	7.27006	7.25151	7.26361	7.26103	7.2692	7.27105	7.32115	7.26473	7.23818	7.2601	7.28447	7.28327	7.26532	7.31016	7.26367	7.24162	7.28375	7.29954	7.27898	7.24535	7.32275	7.30149	7.30126	7.23083	7.24531	7.23464
ILMN_1653933	8.11226	8.21757	8.67288	8.12126	8.2769	8.30966	8.43477	8.60647	8.31433	8.24091	8.04537	7.75759	7.99497	8.9036	7.70293	8.20163	7.99993	8.67916	8.55486	7.86215	8.24024	7.86614	8.11897	8.37758	8.03394	7.9046	7.81641	7.99735	8.26824	8.11172	8.29984	7.88529	7.84363	8.11493	8.2459	8.02633	7.95949	8.05167	7.7708	7.6281	7.97272	8.28629	8.02102
ILMN_1653940	7.32307	7.33552	7.29163	7.27243	7.32341	7.32197	7.30038	7.30908	7.29376	7.30548	7.34218	7.35757	7.27586	7.31335	7.3634	7.35629	7.46241	7.33842	7.47602	7.37871	7.35875	7.3372	7.37512	7.33297	7.40367	7.34995	7.33703	7.30147	7.42843	7.43945	7.31789	7.39967	7.40665	7.4555	7.28944	7.4325	7.36607	7.41162	7.50995	7.40109	7.42124	7.40631	7.33958
ILMN_1653965	7.27126	7.28356	7.26688	7.34778	7.27836	7.2255	7.20256	7.22173	7.24645	7.30442	7.18027	7.27197	7.2901	7.1859	7.23346	7.25376	7.30871	7.25662	7.2769	7.25042	7.29352	7.27254	7.20617	7.17387	7.25009	7.25011	7.25928	7.27805	7.27627	7.22512	7.21062	7.24284	7.25725	7.2779	7.1738	7.24313	7.24569	7.23449	7.25003	7.27064	7.24449	7.24773	7.2927
ILMN_1653969	7.2271	7.21274	7.23479	7.21914	7.23145	7.23206	7.25999	7.25153	7.22915	7.24368	7.25473	7.2446	7.2987	7.24612	7.19575	7.2374	7.2058	7.27356	7.24117	7.23756	7.2235	7.23753	7.24145	7.25153	7.24829	7.22783	7.21309	7.19587	7.22313	7.22871	7.2601	7.25943	7.24679	7.24878	7.25452	7.27736	7.23191	7.23146	7.24952	7.2395	7.23633	7.25051	7.20893
ILMN_1653980	7.35116	7.36273	7.45584	7.39528	7.32627	7.34306	7.38105	7.33561	7.41416	7.33351	7.33546	7.34726	7.30715	7.35743	7.23857	7.29164	7.29575	7.31557	7.38484	7.313	7.37037	7.34565	7.33913	7.32067	7.33893	7.30814	7.34708	7.35021	7.33486	7.32564	7.37944	7.35433	7.31437	7.26715	7.29233	7.35458	7.29067	7.29755	7.29315	7.30825	7.34198	7.29885	7.34214
ILMN_1654001	7.97436	8.11346	7.64391	8.01884	7.85474	7.91428	7.8913	7.88152	8.15571	7.74813	7.94456	7.60598	7.88441	7.87075	7.90146	7.78903	7.96017	8.09407	7.66277	8.18866	8.35716	8.08282	8.12126	8.12806	8.03305	8.19131	8.03566	8.13717	7.98549	8.19082	8.03819	7.74452	8.01931	7.71369	7.9827	7.65243	7.70741	7.9094	8.04482	7.91305	7.96	7.65949	8.1726
ILMN_1654016	13.2589	13.0017	13.1851	12.9572	13.0859	13.3319	13.3662	13.0333	12.9718	13.1692	13.1744	12.9535	13.1124	13.433	12.9676	12.8656	13.1124	12.976	12.9676	13.0526	12.931	12.9166	12.922	12.6751	12.88	12.8847	12.7711	12.7755	12.8938	12.7664	12.9488	12.976	13.0119	13.0168	13.0333	12.9968	13.1177	12.7866	12.9363	12.9863	13.1851	12.5769	12.8303
ILMN_1654028	7.8229	8.25234	8.08667	7.88829	7.91335	8.02519	7.82643	8.86571	7.71531	7.91194	7.91913	7.67601	7.79851	8.20096	7.89245	8.21275	7.63565	8.02972	7.96433	7.65658	7.87643	7.78002	7.82608	7.9278	7.61767	7.8985	7.72991	7.74622	7.76454	7.75867	7.80711	7.75643	7.74762	7.75859	7.81622	7.77857	7.82677	7.9232	7.63597	7.69149	7.78685	7.70839	8.01519
ILMN_1654031	7.21386	7.21311	7.23748	7.24667	7.22697	7.24125	7.26481	7.23103	7.22502	7.20677	7.21495	7.2243	7.21406	7.26539	7.26974	7.23767	7.24869	7.22329	7.23191	7.25723	7.26683	7.22148	7.22501	7.30839	7.23025	7.27901	7.21157	7.24069	7.2428	7.18981	7.23086	7.25388	7.23188	7.20939	7.23851	7.24743	7.24705	7.22955	7.26541	7.26496	7.23344	7.23806	7.26555
ILMN_1654032	7.87481	7.86838	8.07667	7.78284	7.93311	7.8479	8.00999	8.02223	7.70926	7.81561	7.85241	7.6148	7.83185	8.17361	7.7273	8.12471	7.78657	7.91791	7.99745	7.68888	7.63784	7.74305	7.72707	7.83492	7.75466	7.66889	7.695	7.90439	7.75969	7.65045	7.73462	7.6134	7.74907	7.71322	7.73651	7.93407	7.76683	7.84507	7.6681	7.63501	7.84131	7.78832	7.9242
ILMN_1654037	8.51165	8.2782	8.3453	8.47533	8.17311	8.42086	7.95212	8.8634	8.70854	8.09653	8.3498	7.82268	7.77731	8.99711	7.72353	8.73408	8.40311	8.51663	8.15255	7.98005	8.06142	8.23866	8.07122	8.32841	8.05664	7.99759	7.99426	8.19454	8.25938	8.11204	8.13434	7.80055	7.99303	7.76322	7.63479	8.00731	8.02449	7.87385	8.04214	7.99538	7.78563	7.6825	8.45029
ILMN_1654060	8.16512	8.30217	8.10263	8.16235	8.08029	8.27762	8.00017	8.1778	7.83193	8.049	8.12064	8.13717	8.30546	7.91714	8.275	8.34187	8.3291	8.22103	8.80417	8.12352	8.26674	8.33191	8.34584	8.11308	8.32121	8.27867	8.33392	8.14651	8.12502	8.25656	7.92386	8.0323	7.93407	8.48626	8.50334	8.33552	8.14558	8.22115	8.01105	7.95558	8.23181	8.16213	8.07689
ILMN_1654065	9.56833	9.24574	9.97178	8.77112	9.71017	9.43831	9.76873	9.94316	9.60266	8.98698	8.90278	7.94718	9.28797	10.45	7.94738	9.61302	7.73462	9.73028	8.75626	8.79704	8.01337	8.24947	8.07948	7.93828	7.82548	8.13155	7.90898	8.3677	8.24616	8.02164	7.67017	7.95629	7.75257	7.84948	8.35558	8.65057	8.1726	7.89563	7.79971	8.24511	8.02658	7.79146	8.74121
ILMN_1654072	10.2278	10.0838	10.0702	10.7926	10.043	10.3721	10.3676	10.487	10.8422	10.6382	9.81883	9.99091	10.3857	10.3434	9.81598	11.3667	8.92032	10.2837	9.79733	9.44987	8.93219	9.93796	9.04025	9.48928	8.85103	9.18953	9.069	9.97985	9.45937	9.10743	10.2941	9.49774	9.81243	9.07824	9.96594	9.2461	9.66644	9.2095	9.11374	9.80768	9.1129	9.22908	9.8563
ILMN_1654074	7.40215	7.36812	7.47439	7.38843	7.3562	7.3608	7.44026	7.44281	7.32542	7.38526	7.34391	7.32833	7.43622	7.45765	7.36518	7.31576	7.33997	7.34288	7.27175	7.32481	7.31233	7.31876	7.311	7.2458	7.29539	7.3662	7.28016	7.29953	7.29608	7.30504	7.26649	7.25609	7.28636	7.3164	7.36153	7.34083	7.2888	7.33942	7.34499	7.30743	7.38656	7.32724	7.3135
ILMN_1654087	9.91329	9.23465	8.05412	9.64723	9.17062	9.39554	8.76779	8.39113	9.11254	8.8016	9.32071	10.1629	8.64606	8.73627	9.68208	9.2778	9.9729	9.24293	9.58736	9.60266	9.1164	9.91739	9.40285	9.37752	10.0696	9.65872	10.3322	10.3554	9.99191	9.29756	9.82807	9.05738	9.65304	9.14714	9.36642	9.90636	9.72215	10.0521	9.18328	9.7508	9.31418	9.26027	9.63777
ILMN_1654099	7.83185	7.74586	7.89011	7.95836	7.79011	7.82446	7.75937	7.99993	7.87027	7.7822	7.71795	7.9688	7.84363	7.69038	7.78009	7.86752	7.82824	7.82446	7.89416	7.81997	7.76778	7.82643	7.76407	7.46539	7.75658	7.84699	8.08329	7.86695	7.73665	7.78212	7.81102	7.9094	7.77302	7.77687	7.6384	7.81641	7.82754	7.77881	7.66934	7.875	7.69602	7.7928	7.93281
ILMN_1654109	10.2689	9.75564	9.25958	9.27829	9.86325	9.26544	9.77326	9.11714	9.46566	9.22142	10.0968	10.2886	9.29136	9.65563	9.52667	9.5902	9.71761	9.20206	10.2357	9.5611	9.94261	9.68584	10.3949	9.55359	9.77129	9.48214	8.98053	9.64091	9.53137	10.0203	10.2886	9.58334	9.91739	10.0419	9.53305	10.2541	10.6121	9.75381	8.79835	9.68153	10.1614	9.71305	9.15672
ILMN_1654112	7.73058	7.76062	8.08029	7.59814	7.74405	8.02608	7.69697	8.05011	8.05917	7.92723	7.65409	7.7756	7.72281	7.84918	7.56846	7.77705	7.77541	7.8315	7.83521	7.78795	7.6477	7.71161	7.80469	7.8241	7.78982	7.73948	7.84869	7.90757	7.78486	7.72558	7.82842	7.75723	7.75371	7.70044	7.67805	7.6865	7.79195	7.8358	7.69931	7.75591	7.6768	7.51859	7.67818
ILMN_1654118	11.7172	11.9086	11.4989	11.9884	12.0457	11.6629	12.011	11.5915	11.1965	11.8235	11.8327	11.8877	12.1439	11.6951	11.8153	11.736	11.8276	11.8327	12.0933	12.085	11.9244	11.8594	12.0393	12.1901	12.1958	12.1082	11.9362	11.9466	11.9424	11.9406	11.7769	11.9162	11.7446	11.8498	11.9698	12.3131	11.8813	12.0159	11.7543	11.8757	12.3131	12.0983	12.1901
ILMN_1654129	7.20059	7.22581	7.22924	7.21435	7.18645	7.20117	7.18331	7.19829	7.20962	7.21156	7.17123	7.20179	7.16842	7.21615	7.18437	7.18517	7.20041	7.20065	7.22031	7.24373	7.18551	7.18189	7.17708	7.20452	7.23859	7.20295	7.16997	7.20059	7.1747	7.1926	7.18411	7.1791	7.20201	7.23144	7.15577	7.17183	7.21175	7.22094	7.20029	7.18214	7.19344	7.20348	7.22733
ILMN_1654151	11.5016	11.494	11.96	11.2416	11.3652	11.7307	11.4742	11.6347	11.4948	11.6775	11.7584	11.2451	11.2021	11.9884	10.684	10.8707	11.8979	11.8132	11.3999	11.6475	11.9388	11.3882	11.4487	11.562	11.5228	11.3771	11.081	11.4233	11.7751	11.5682	11.7154	11.3983	11.2925	11.4552	11.3652	11.2196	11.4569	11.1804	11.4334	11.3652	11.2102	10.9733	11.1133
ILMN_1654153	7.27417	7.28085	7.28658	7.23111	7.24083	7.31663	7.24702	7.24628	7.24942	7.26175	7.28733	7.27341	7.2753	7.28757	7.27139	7.26033	7.27955	7.23004	7.27433	7.31127	7.24844	7.25819	7.25989	7.32782	7.28345	7.26128	7.25799	7.23764	7.2745	7.26748	7.2476	7.26917	7.29877	7.27955	7.25204	7.22086	7.26441	7.29526	7.28047	7.29514	7.26506	7.27935	7.25464
ILMN_1654156	8.28093	8.44761	8.55398	8.3363	8.31023	8.3291	8.12064	8.70929	8.15073	8.31304	8.05022	8.154	8.51461	8.33276	8.56562	8.88792	8.06845	8.33102	8.39978	8.09578	7.92411	8.08894	8.22047	8.35828	7.99841	8.23181	8.00234	8.28603	8.11128	8.04436	8.13053	7.75568	8.40245	7.89882	8.46367	7.89274	8.05917	8.33447	7.91249	8.43898	8.15296	8.24233	8.78299
ILMN_1654165	7.25023	7.27504	7.2471	7.25365	7.29406	7.30012	7.29352	7.3147	7.24772	7.28006	7.2726	7.33088	7.33196	7.29412	7.29548	7.27244	7.24122	7.29344	7.32556	7.27522	7.26806	7.25163	7.30419	7.27764	7.25245	7.23696	7.23641	7.26128	7.24833	7.30172	7.25305	7.30783	7.31822	7.27144	7.21396	7.29773	7.33398	7.28906	7.25883	7.28157	7.28454	7.29897	7.26697
ILMN_1654194	8.59281	8.71085	8.49084	8.48097	8.40397	8.49728	8.50671	8.60506	8.67314	8.28424	8.43217	8.37811	8.51365	8.36525	8.38298	8.25001	8.63583	8.79997	8.59	8.62476	8.74522	8.76442	8.67668	8.81071	8.7762	8.77897	8.67397	8.5942	8.6303	8.73053	8.38588	8.34824	8.61558	8.3729	8.55743	8.42593	8.50634	8.5729	8.57476	8.39862	8.66383	8.75988	8.71194
ILMN_1654195	7.30511	7.29122	7.33025	7.33946	7.29238	7.28662	7.42542	7.32766	7.25004	7.35943	7.27322	7.28454	7.267	7.28726	7.32223	7.26241	7.30576	7.29186	7.3159	7.27183	7.28982	7.31971	7.30967	7.38129	7.35225	7.30702	7.24757	7.29272	7.32423	7.33252	7.26723	7.26592	7.26758	7.2221	7.34007	7.33839	7.2785	7.30163	7.26878	7.30962	7.30166	7.27573	7.29346
ILMN_1654210	7.56331	7.58693	7.28213	7.7872	7.53362	7.63761	7.26089	7.36219	7.35739	7.33203	7.70358	7.44266	7.40914	7.39465	7.45154	7.5134	7.86804	7.66574	7.57631	7.45635	7.71855	7.49246	7.7528	7.90975	7.46487	7.46336	7.88227	7.58708	7.67392	7.71716	8.46469	7.65502	7.67503	7.55106	7.82557	7.30752	7.60152	7.51804	7.51759	7.79395	7.61541	7.69455	7.82207
ILMN_1654212	7.49973	7.34425	7.81693	7.28091	7.50439	7.43297	7.66508	7.80972	7.45568	7.3769	7.36916	7.3196	7.46922	7.64442	7.33158	7.37599	7.24952	7.38796	7.25344	7.28564	7.2162	7.32982	7.2942	7.34358	7.26961	7.31881	7.27149	7.32453	7.29364	7.26363	7.2552	7.28356	7.27149	7.26725	7.27336	7.32347	7.33357	7.27487	7.22925	7.2641	7.26418	7.23434	7.39546
ILMN_1654217	7.41134	7.34536	7.71432	7.39443	7.42476	7.39975	7.50458	7.81844	7.70175	7.50839	7.35021	7.37149	7.36247	7.46879	7.23977	7.37321	7.19796	7.37905	7.27356	7.33694	7.31942	7.27351	7.27302	7.27339	7.22382	7.31657	7.27647	7.34293	7.31299	7.29105	7.2676	7.20316	7.28942	7.29165	7.23812	7.28835	7.1857	7.24774	7.2623	7.30849	7.26177	7.22931	7.33895
ILMN_1654228	7.18444	7.20131	7.15785	7.17216	7.15743	7.20648	7.19375	7.2027	7.25437	7.18977	7.19221	7.16439	7.20329	7.19885	7.22872	7.18378	7.16538	7.13877	7.1625	7.17437	7.19757	7.19832	7.17852	7.22921	7.23368	7.20855	7.20755	7.17885	7.22446	7.18563	7.18138	7.22926	7.18648	7.19899	7.22482	7.18474	7.19115	7.22981	7.23322	7.21827	7.20198	7.16766	7.20687
ILMN_1654241	7.31564	7.30424	7.39278	7.31612	7.32699	7.29052	7.30816	7.32134	7.33828	7.29164	7.27251	7.31543	7.29033	7.3825	7.34601	7.32539	7.31303	7.23694	7.32273	7.29903	7.3191	7.28172	7.26926	7.34713	7.32541	7.3275	7.33018	7.28126	7.35204	7.30054	7.27996	7.26879	7.35871	7.31074	7.353	7.30383	7.32369	7.30543	7.33223	7.33833	7.30004	7.3137	7.31706
ILMN_1654246	7.41483	7.40698	7.48328	7.36534	7.34665	7.37287	7.45757	7.29555	7.32591	7.34739	7.35631	7.36695	7.35137	7.34959	7.32202	7.40806	7.38097	7.41524	7.54361	7.40212	7.40676	7.40524	7.38593	7.4689	7.47988	7.46459	7.46764	7.35501	7.40333	7.41269	7.3438	7.47087	7.36134	7.3345	7.35443	7.50721	7.41041	7.398	7.38984	7.36876	7.45117	7.38305	7.38803
ILMN_1654250	7.34717	7.34321	7.39846	7.29562	7.33857	7.33066	7.30589	7.35614	7.40698	7.32631	7.32875	7.3346	7.38205	7.45223	7.30267	7.35975	7.42339	7.3737	7.37949	7.35395	7.30917	7.29737	7.34793	7.27087	7.41351	7.3173	7.37118	7.35138	7.37657	7.39598	7.39401	7.42304	7.30842	7.33688	7.42984	7.39324	7.3891	7.36964	7.39615	7.29932	7.3769	7.37169	7.34606
ILMN_1654261	7.17308	7.16029	7.19382	7.15599	7.20464	7.19303	7.24016	7.18612	7.18321	7.21611	7.17083	7.19512	7.14581	7.19759	7.17448	7.20828	7.16099	7.1749	7.19334	7.16887	7.1748	7.15152	7.17774	7.21944	7.19996	7.14828	7.19733	7.18131	7.20448	7.16795	7.18411	7.18579	7.17638	7.14327	7.24025	7.23863	7.23242	7.22934	7.1692	7.23368	7.17923	7.17512	7.18747
ILMN_1654262	11.5522	11.6214	11.0209	12.2547	11.7924	11.2852	12.0413	11.3908	11.2164	11.5777	10.8942	11.9858	11.7379	10.6444	12.048	12.1274	10.7068	11.3966	10.9566	11.133	10.823	11.0549	11.1133	10.6647	10.4144	11.6839	10.786	11.3868	11.4124	10.7712	11.1991	11.2403	11.4305	11.3415	11.4873	11.2866	11.2574	11.0689	10.6324	11.5552	11.6756	11.4651	11.4534
ILMN_1654268	8.58182	8.44645	8.78838	8.68538	8.7495	8.69023	8.83134	8.51612	8.62673	8.9627	8.88033	8.86177	8.77388	9.10598	8.73864	8.63002	8.73532	8.51337	8.3709	8.64373	8.67942	8.77983	8.75065	8.94009	8.56023	8.64434	8.83996	8.80359	8.66848	8.6701	8.67288	8.97041	8.6591	8.62907	9.04696	9.07483	9.02105	8.56794	8.70116	8.80133	9.07091	8.80941	8.38763
ILMN_1654287	9.38775	9.1518	9.97792	9.31291	9.04747	9.10961	9.44336	9.77892	9.23313	9.64869	8.73248	8.67546	9.33692	9.78047	8.53368	9.10895	8.2834	9.34971	8.69788	8.5426	8.48574	8.40622	8.34743	8.17757	8.13505	8.7528	8.16186	8.74121	8.52184	8.30858	8.3401	8.30651	8.3498	8.31851	8.35532	8.57706	8.46274	8.34247	8.20115	8.55604	8.34824	8.28353	8.70028
ILMN_1654289	9.33903	9.47561	9.66809	9.32654	9.52004	9.42818	9.54378	9.66903	9.43985	9.37802	9.5111	9.47337	9.38998	9.3458	9.41926	9.42412	9.16514	9.41871	9.46255	9.27744	9.28176	9.13111	9.45766	9.30973	9.27406	9.15411	9.45267	9.42179	9.30945	9.29484	9.3053	9.48136	9.42014	9.56316	9.4056	9.40325	9.42999	9.31621	9.21952	9.34082	9.43612	9.44949	9.21284
ILMN_1654314	10.6543	10.5217	10.5369	10.4075	11.1171	10.7166	10.8749	10.4112	9.63204	10.4813	10.6098	11.1377	10.6324	11.0756	10.8376	11.2021	11.0912	10.25	11.6195	10.8758	10.7421	11.02	11.2682	11.1087	10.8141	10.6753	10.7525	10.6316	10.913	10.6857	11.217	11.1398	10.733	11.6649	10.8365	11.146	11.0666	11.0129	10.8921	11.0506	11.053	11.0561	10.8112
ILMN_1654319	9.26903	9.28248	9.11096	9.27556	9.22242	9.26254	9.38912	9.01921	8.80941	8.60073	9.21284	9.13388	9.5376	9.24677	8.75784	9.11608	8.47052	8.76721	8.86963	9.10524	8.57189	8.71085	8.85896	8.91444	8.31614	8.95359	8.4409	9.01143	8.64357	8.72695	8.65753	8.63901	8.30063	8.45915	8.49019	9.33632	9.1129	8.71138	8.54106	8.92399	9.14489	8.5227	8.9263
ILMN_1654322	8.88183	9.02457	8.58057	8.86817	9.46737	8.81071	9.44074	8.67881	8.50947	9.20721	9.67814	9.54339	9.82004	8.9117	10.1282	9.69049	9.51706	8.86664	8.42953	9.42461	9.21173	9.03809	9.47393	8.65281	9.29074	9.03267	9.36264	8.9776	9.54959	9.12779	9.58717	9.98663	9.55595	9.96439	10.025	9.80291	9.69427	9.6802	9.54121	9.7772	9.66863	9.86778	8.41743
ILMN_1654323	7.28094	7.25723	7.32004	7.31628	7.27336	7.26098	7.26214	7.27862	7.26016	7.2804	7.31804	7.26286	7.32621	7.29092	7.27617	7.32977	7.266	7.28977	7.30211	7.2757	7.25417	7.26372	7.27336	7.29526	7.26687	7.2679	7.30571	7.30814	7.28395	7.28443	7.27124	7.29079	7.31191	7.27602	7.31407	7.33316	7.30638	7.29883	7.30641	7.31095	7.32368	7.31986	7.26117
ILMN_1654324	10.5875	10.4192	11.0708	10.7193	11.1353	10.6121	11.0419	11.4074	11.3175	11.1926	9.79375	9.98663	10.8209	11.2046	10.6409	11.3141	9.05598	10.1852	9.54635	9.81521	9.64927	9.68766	10.0871	9.8012	8.86177	10.3434	8.78739	10.5907	10.0002	9.52435	9.48214	9.70399	10.1526	9.76463	9.42326	9.859	9.64422	9.26062	9.39719	10.3306	10.1069	9.55318	10.1195
ILMN_1654325	7.26087	7.30012	7.28097	7.23449	7.26608	7.22799	7.26523	7.33731	7.33463	7.29536	7.25064	7.28523	7.31656	7.25173	7.26888	7.25981	7.25699	7.25128	7.25121	7.22066	7.2816	7.23396	7.31272	7.23225	7.23459	7.24531	7.27057	7.28782	7.30184	7.2004	7.27717	7.25446	7.28366	7.23026	7.28018	7.25964	7.22856	7.27592	7.27736	7.24733	7.28274	7.25398	7.31556
ILMN_1654357	7.65278	7.6774	7.71787	7.71015	7.85698	7.68327	7.95906	7.82033	7.85794	7.85365	7.75686	7.99905	7.82513	7.75272	8.08969	7.99799	7.74672	7.67335	7.63577	7.61904	7.60496	7.70341	7.75395	7.59814	7.79871	7.74293	7.8777	7.64659	7.71408	7.83185	7.83185	8.19581	7.88182	7.97545	7.87255	7.78434	7.81426	8.07786	7.91607	7.99926	8.01578	8.12471	7.79022
ILMN_1654365	7.24975	7.26265	7.27109	7.22833	7.25311	7.25791	7.2238	7.31668	7.28358	7.21568	7.25473	7.22872	7.24026	7.24469	7.21899	7.25971	7.27748	7.25351	7.24981	7.25575	7.24356	7.27008	7.28645	7.24434	7.25133	7.25293	7.23806	7.29982	7.25864	7.27244	7.21499	7.19506	7.24965	7.26645	7.21901	7.27654	7.25752	7.26243	7.26903	7.25025	7.26384	7.26213	7.22415
ILMN_1654370	8.28066	8.14886	8.12643	8.26026	8.19647	8.13053	8.2116	8.08088	8.15093	8.074	8.24482	8.38269	8.4065	8.17757	8.4777	8.14098	8.59769	8.15412	8.50233	8.52841	8.31176	8.41328	8.40753	8.66886	8.46594	8.51213	8.6574	8.45297	8.45377	8.64495	8.23181	8.61846	8.52337	8.4197	8.3526	8.55802	8.42623	8.58562	8.81141	8.45222	8.50583	8.72555	8.77922
ILMN_1654376	7.99993	8.35814	7.60828	8.16651	7.93801	7.81185	7.76828	7.69728	7.91934	7.87075	8.23318	8.35558	7.75643	7.89011	8.05734	8.03636	8.42214	8.17273	8.22362	8.44534	8.77329	8.67397	8.38681	8.2282	8.50408	8.33985	8.50837	8.06001	8.06023	8.41856	8.059	8.25432	8.15651	8.34368	8.31304	8.40484	8.37153	8.42184	8.36945	8.17054	7.59593	8.44564	7.90667
ILMN_1654385	8.38737	8.34222	8.34437	8.39642	8.68776	8.39064	8.47712	8.66187	8.64523	8.62705	8.48245	8.36637	8.44076	8.40963	8.58461	8.5807	8.47799	8.21318	8.66748	8.52238	8.40429	8.41557	8.66467	8.58666	8.61424	8.31231	8.23529	8.31639	8.51123	8.51151	8.79012	8.74393	8.63519	8.62673	8.43699	8.63617	8.71289	8.60976	8.65937	8.40677	8.56187	8.44135	8.6958
ILMN_1654386	7.15945	7.17896	7.19142	7.14944	7.16513	7.13766	7.18084	7.19857	7.1728	7.14723	7.13484	7.1957	7.12041	7.14792	7.14849	7.13877	7.18072	7.15898	7.16167	7.19085	7.12909	7.1867	7.1469	7.13416	7.15378	7.16951	7.16417	7.14581	7.19252	7.21392	7.17448	7.1891	7.16442	7.18692	7.15825	7.13723	7.17033	7.1764	7.16189	7.13032	7.19603	7.17821	7.14667
ILMN_1654389	8.70333	8.03748	7.47335	8.02476	8.24323	8.02833	7.95728	7.40994	7.7976	7.69527	8.31386	8.40837	8.41913	7.81232	8.03839	7.89113	9.03124	8.06971	8.46555	8.45106	8.31244	8.7458	8.52724	8.13228	8.94567	8.19048	8.67454	8.23159	8.24077	8.07734	8.59859	8.09474	8.33815	8.18532	8.0408	9.0048	8.55572	8.71316	7.95906	8.12543	8.61558	8.40677	8.75866
ILMN_1654392	8.68135	8.72661	8.3948	8.8849	8.84267	8.78769	8.51652	8.78123	8.36218	8.58082	8.99564	8.75841	8.94068	8.7705	8.92542	9.40861	9.06192	8.60506	9.09049	8.95326	8.9338	8.85787	8.78645	9.40861	9.11096	8.73657	9.20498	8.86857	9.0706	8.95614	9.10255	8.72892	9.1774	8.9514	9.03376	9.30862	9.36229	9.35638	9.17911	9.02185	9.08688	9.09266	9.34287
ILMN_1654396	13.7347	13.1645	10.6105	13.3033	13.6283	13.4809	12.9806	10.9841	12.533	12.8271	13.7271	14.4519	13.3241	12.0393	14.1699	13.5151	14.4816	12.8551	14.4669	14.0887	13.7613	14.1699	14.2296	14.56	14.664	13.8882	14.8658	14.371	14.2927	14.2927	14.419	14.2068	14.4816	14.2505	14.3075	14.6343	14.2659	14.6841	14.4063	14.3631	14.4519	14.5388	14.0564
ILMN_1654398	10.2033	10.7412	9.89869	11.0089	10.2634	10.227	9.5092	9.5303	10.0232	9.93152	10.4972	10.3434	10.3156	9.78494	10.3109	10.4137	11.1188	10.7375	11.1629	10.5551	11.3595	11.7134	11.2951	11.2416	11.0878	10.9605	11.2852	10.8836	11.0618	10.9841	10.5961	10.8629	10.9936	11.0561	11.1951	10.5312	10.6822	10.9851	11.1926	10.9971	10.7783	11.8368	10.829
ILMN_1654402	7.25257	7.23966	7.22122	7.2859	7.24615	7.29414	7.25827	7.31125	7.2605	7.26125	7.27777	7.25793	7.26523	7.28834	7.26772	7.30088	7.25571	7.21726	7.23168	7.24758	7.25469	7.27865	7.33921	7.26222	7.27355	7.2452	7.26787	7.27646	7.28969	7.28057	7.25667	7.27312	7.28624	7.27456	7.30822	7.28714	7.29792	7.26243	7.2659	7.31006	7.30099	7.26866	7.25557
ILMN_1654408	7.27671	7.24284	7.22837	7.23745	7.25718	7.18431	7.20078	7.21484	7.18915	7.2253	7.25914	7.21	7.27151	7.22407	7.22182	7.24688	7.23598	7.26172	7.26222	7.21507	7.24356	7.22407	7.2615	7.20264	7.24233	7.22792	7.23317	7.19979	7.22385	7.24123	7.21099	7.24516	7.24068	7.27202	7.18399	7.29164	7.23902	7.24831	7.25773	7.26056	7.22559	7.21088	7.23916
ILMN_1654411	10.288	10.8454	7.344	9.80202	10.1546	9.01958	8.00697	7.33458	9.09342	10.3313	11.1979	8.8886	12.9863	7.90975	10.2316	8.26737	12.7755	10.7049	11.8276	11.3363	12.5884	11.3175	12.4111	12.0368	11.3175	10.4367	11.4196	10.3714	10.5933	10.9469	11.7751	11.4135	11.6917	12.7045	12.1082	9.07967	10.734	12.2389	12.8069	10.7783	9.81468	12.5274	11.8678
ILMN_1654413	7.26685	7.22965	7.28658	7.22291	7.2997	7.25799	7.29123	7.39409	7.41459	7.27486	7.20148	7.184	7.26043	7.26106	7.22157	7.19431	7.18492	7.26783	7.27131	7.19477	7.23396	7.19166	7.22336	7.19026	7.19782	7.21994	7.21694	7.1964	7.2345	7.21405	7.18288	7.18722	7.2534	7.21166	7.20413	7.1938	7.18149	7.17531	7.2161	7.17272	7.22822	7.21055	7.25967
ILMN_1654414	7.56284	7.48171	7.67307	7.51084	7.50421	7.50251	7.4529	7.60785	7.63809	7.48501	7.39678	7.5585	7.55447	7.37115	7.63054	7.67811	7.54906	7.483	7.34868	7.55827	7.52308	7.44333	7.49227	7.35447	7.58845	7.42334	7.97753	7.5136	7.48079	7.52406	7.41787	7.49196	7.77228	7.47378	7.57162	7.41209	7.5041	7.7208	7.35853	7.5133	7.48723	7.54796	7.43591
ILMN_1654415	7.17754	7.2124	7.21557	7.21649	7.19532	7.17672	7.17526	7.18419	7.16688	7.19392	7.19354	7.17845	7.21509	7.22304	7.18116	7.15936	7.2159	7.16382	7.17847	7.17877	7.16413	7.20862	7.18315	7.22651	7.19534	7.21507	7.20553	7.177	7.15968	7.23073	7.2187	7.18974	7.19705	7.19135	7.24149	7.20274	7.19627	7.20413	7.18823	7.21175	7.21009	7.19236	7.22314
ILMN_1654421	7.62929	7.67186	7.60363	7.67271	7.61858	7.56229	7.5314	7.49073	7.66951	7.506	7.66706	7.68025	7.57381	7.53912	7.73026	7.48816	7.78501	7.5798	7.70879	7.69288	7.73828	7.81201	7.73574	7.711	7.68279	7.77509	7.77074	7.66308	7.74186	7.75599	7.69659	7.82357	7.77607	7.78519	7.80178	7.82539	7.77218	7.7695	7.8045	7.72409	7.7928	7.87999	7.80115
ILMN_1654422	7.32528	7.29527	7.70556	7.37428	7.54522	7.36111	7.52127	7.7109	7.54641	7.68002	7.43289	7.31036	7.41348	7.59923	7.37281	7.50855	7.29089	7.56489	7.33256	7.30727	7.27041	7.25685	7.27345	7.30278	7.22343	7.29083	7.26254	7.24471	7.34063	7.28997	7.2575	7.23919	7.30096	7.25598	7.21676	7.32013	7.26577	7.2527	7.2623	7.30106	7.26655	7.2807	7.32649
ILMN_1654428	7.23512	7.2105	7.23454	7.26466	7.22422	7.23606	7.18534	7.27816	7.25381	7.20458	7.20127	7.24862	7.17805	7.2111	7.20368	7.20174	7.24102	7.27636	7.25371	7.24513	7.16911	7.18461	7.27722	7.24655	7.20875	7.20346	7.25432	7.25283	7.24231	7.21242	7.20879	7.21511	7.20011	7.20733	7.16974	7.18371	7.17464	7.1884	7.21096	7.26699	7.19284	7.24906	7.27507
ILMN_1654429	7.26324	7.39848	7.2791	7.26813	7.29036	7.28209	7.22304	7.27255	7.26974	7.28485	7.25976	7.27461	7.29546	7.26593	7.29917	7.29044	7.28337	7.33325	7.2719	7.26189	7.24407	7.27977	7.3163	7.37768	7.3088	7.29155	7.25888	7.27811	7.36058	7.33739	7.31577	7.29068	7.31557	7.27159	7.28663	7.2601	7.32257	7.34962	7.30872	7.29526	7.3062	7.36987	7.24532
ILMN_1654441	10.0129	9.7251	10.3684	10.0702	10.5452	9.66685	11.0411	10.2302	10.4121	10.4963	10.1069	9.80607	10.6616	10.1681	10.2308	9.70976	9.31199	10.0178	9.23011	9.93674	9.75169	9.5452	10.0142	9.38096	9.26757	10.3401	9.62417	9.84631	9.57987	10.0237	10.0866	10.1057	9.98573	9.75715	10.0089	10.0336	9.75564	9.59716	9.8009	9.86077	10.4903	9.99091	10.0895
ILMN_1654457	8.20968	8.27217	8.29905	8.20017	8.23608	8.36652	8.02164	8.33678	8.37897	8.20261	8.25869	8.08253	8.10196	8.27426	8.14726	8.08991	8.55604	8.31073	8.45637	8.22167	8.276	8.40186	8.32072	8.76919	8.49226	8.121	8.45554	8.25847	8.43274	8.4306	8.47458	8.30376	8.30651	8.37011	8.22911	8.30011	8.48545	8.20275	8.61196	8.21275	8.19568	8.25363	8.31826
ILMN_1654458	7.21185	7.23147	7.25458	7.23397	7.29555	7.21483	7.21022	7.26103	7.30073	7.2635	7.30169	7.23043	7.25857	7.24485	7.26232	7.24234	7.26648	7.26059	7.2579	7.22999	7.2482	7.23486	7.23121	7.38697	7.2486	7.21561	7.25882	7.22892	7.24756	7.24845	7.30085	7.27668	7.25142	7.24986	7.2686	7.23713	7.21079	7.28289	7.28769	7.25653	7.26788	7.25398	7.225
ILMN_1654459	7.18492	7.2137	7.24371	7.23486	7.23992	7.20766	7.26691	7.26025	7.21331	7.21659	7.20721	7.21304	7.17941	7.22013	7.2147	7.21995	7.20639	7.26032	7.20291	7.20791	7.25352	7.19306	7.23405	7.23175	7.2266	7.26042	7.23117	7.18269	7.21256	7.22043	7.19725	7.22273	7.25793	7.24557	7.23641	7.23926	7.22589	7.21048	7.23346	7.22526	7.23461	7.22416	7.25898
ILMN_1654465	10.7926	10.6444	10.4075	10.6382	10.7584	11.1188	10.4425	10.5297	10.7895	10.4821	10.8932	11.4436	10.2908	10.4918	11.17	10.7811	11.2852	10.801	11.5666	10.915	11.0585	10.8413	11.0322	11.8196	11.5297	11.0708	11.5492	11.1447	11.3291	11.4665	11.2698	11.2776	11.2083	11.4777	10.8815	11.2698	11.3018	11.2365	11.5477	11.1052	10.8804	10.865	10.5184
ILMN_1654466	7.27195	7.27874	7.29033	7.28981	7.30235	7.26098	7.28357	7.25383	7.29505	7.26787	7.30899	7.31175	7.28924	7.27613	7.26697	7.28872	7.28108	7.28182	7.32937	7.28372	7.2561	7.28484	7.25383	7.31691	7.30349	7.23839	7.27253	7.30135	7.30798	7.29029	7.28758	7.26115	7.28833	7.31387	7.34508	7.27961	7.31144	7.26669	7.29507	7.28998	7.3086	7.26842	7.27339
ILMN_1654468	7.22224	7.23306	7.275	7.23964	7.23105	7.20516	7.29509	7.21712	7.26346	7.21443	7.19987	7.19218	7.18692	7.18891	7.20909	7.2054	7.20902	7.22155	7.21216	7.22591	7.20677	7.19224	7.23916	7.26003	7.24018	7.19463	7.21649	7.23174	7.26561	7.21822	7.21488	7.23659	7.19887	7.22155	7.19737	7.22763	7.21031	7.16323	7.22526	7.19531	7.23763	7.21088	7.23009
ILMN_1654473	7.24263	7.21915	7.24969	7.25167	7.24763	7.24874	7.20384	7.27472	7.2327	7.24004	7.2552	7.23442	7.32792	7.22851	7.22417	7.23566	7.25506	7.23565	7.20702	7.24689	7.25377	7.27288	7.2541	7.29124	7.27493	7.26758	7.25009	7.28283	7.25251	7.2629	7.23972	7.24736	7.2348	7.22866	7.28697	7.22822	7.2785	7.21867	7.26031	7.29844	7.22341	7.20518	7.22328
ILMN_1654479	7.2596	7.2606	7.25174	7.24593	7.23546	7.2585	7.24546	7.29037	7.22126	7.24971	7.21852	7.28472	7.25766	7.25151	7.26994	7.24577	7.27557	7.25134	7.24343	7.22333	7.2356	7.27126	7.27314	7.23058	7.25389	7.26214	7.28447	7.2379	7.26302	7.27019	7.24688	7.29103	7.26433	7.28265	7.25225	7.27816	7.28171	7.26999	7.21789	7.29005	7.27651	7.23851	7.24786
ILMN_1654488	8.0295	7.96412	8.08483	8.02102	8.00038	7.8797	7.97865	8.1147	8.04038	8.1202	8.12398	8.17716	8.00779	7.90254	8.1059	8.12761	8.03446	8.14433	7.93495	7.98765	7.99637	7.96578	8.04739	7.96008	7.97436	8.00243	8.07841	7.95038	8.03073	7.95047	8.31718	8.059	8.121	8.21228	8.11458	8.05845	8.02335	8.21577	8.07959	8.14129	8.07599	8.25391	8.17558
ILMN_1654497	9.09075	8.7736	9.4357	9.2398	9.4082	8.71138	9.81521	9.41741	9.66546	9.63105	9.13872	9.50564	9.40654	9.13682	9.33713	8.90895	8.67059	9.10998	8.43616	9.06751	8.99036	8.85353	9.0096	8.69312	8.54768	9.38209	8.78906	8.96626	8.67595	8.98939	9.15429	9.2416	8.98184	9.0005	9.11608	8.946	9.06669	8.98529	8.83731	9.13828	9.29838	9.2098	8.94912
ILMN_1654504	7.16775	7.18893	7.16807	7.16995	7.18936	7.23403	7.18219	7.18221	7.1692	7.21085	7.21358	7.2138	7.2064	7.18567	7.17272	7.20599	7.18449	7.17214	7.23611	7.19085	7.22273	7.23614	7.18668	7.17055	7.24755	7.21976	7.22555	7.17634	7.19394	7.26798	7.20425	7.24845	7.19405	7.21212	7.2519	7.20535	7.19225	7.18632	7.17816	7.20464	7.22289	7.23022	7.19612
ILMN_1654516	10.1465	10.1075	10.5041	10.1075	10.2179	10.2158	10.3928	10.2184	9.74304	10.3789	10.2128	9.85797	10.2801	10.5446	9.78777	10.142	9.94203	10.139	10.1791	9.71465	9.68308	9.86143	9.78494	10.1373	9.74406	9.52389	9.5766	9.91739	9.87741	9.63809	9.8016	9.65168	9.90636	9.8867	9.82266	10.2086	10.0866	9.86559	9.70077	9.77284	9.71164	9.69728	9.91739
ILMN_1654518	8.88012	9.05738	7.84419	9.01432	8.56326	8.92673	8.24511	8.29185	8.73766	8.75393	8.65195	9.41061	8.34664	8.24616	8.4687	8.54359	9.03334	8.94009	8.926	9.06225	9.25992	9.07409	8.59	9.28059	8.7736	8.90063	9.6325	9.23177	8.94972	9.11523	8.85821	8.73688	8.95476	8.66719	8.95168	9.07911	9.1315	9.11872	8.69763	8.86633	8.62979	8.82408	8.74239
ILMN_1654534	7.50732	7.51458	7.69545	7.48888	7.64071	7.60811	7.55733	7.64659	7.5041	7.67954	7.5988	7.60266	7.66951	7.68226	7.6879	7.59538	7.63473	7.5786	7.55371	7.59435	7.54588	7.679	7.52629	7.70372	7.62424	7.63982	7.69045	7.58394	7.63709	7.56489	7.52629	7.69567	7.5912	7.64116	7.66866	7.65967	7.60598	7.59256	7.65502	7.92428	7.58917	7.58324	7.59962
ILMN_1654541	7.54105	7.50523	7.59644	7.5647	7.49861	7.70053	7.54436	7.77273	7.59559	7.94027	7.61833	7.59947	7.51651	7.84522	7.55585	7.90254	7.49294	7.53006	7.49771	7.43261	7.40698	7.43663	7.42435	7.60866	7.35107	7.56795	7.50259	7.48892	7.61712	7.51254	7.48491	7.66291	7.50551	7.55302	7.62882	7.53605	7.55779	7.45959	7.52784	7.7484	7.4776	7.44983	7.42329
ILMN_1654542	9.87741	9.60711	10.0191	9.74702	9.32879	9.67814	9.53621	10.1288	10.5497	9.42369	9.20797	9.29644	9.55449	9.59357	9.20916	9.56999	9.37006	9.8012	9.39415	9.53195	9.40427	9.27136	9.30902	8.86481	9.20188	9.52843	9.26177	9.67499	9.09393	9.52892	8.88563	9.0002	9.29644	8.95457	9.07878	9.01624	9.0679	9.14959	9.18012	9.31116	9.11674	8.89401	9.34416
ILMN_1654543	9.85856	9.94516	9.89501	9.6802	9.55407	9.85147	9.78155	9.73421	10.0914	9.47808	9.5092	9.58248	9.6325	9.82162	9.57747	9.45313	9.93307	9.95429	9.67711	9.92766	10.0671	10.0538	9.98391	9.92069	10.0485	9.79037	9.86455	9.80342	9.94137	10.0895	9.84315	9.76813	9.6386	9.66493	9.79272	9.59811	9.59621	9.70458	10.01	9.82388	9.72873	9.84227	9.82214
ILMN_1654545	9.12025	9.08279	8.95965	8.99259	9.03778	8.90603	8.44164	9.22809	9.24812	8.54462	8.85694	9.03297	8.97018	9.16071	8.83035	9.66019	9.08365	9.02409	9.24812	8.63266	8.77299	9.02147	8.74986	9.16588	8.92727	8.7361	9.28134	9.20116	9.04157	8.69467	8.85787	8.62942	9.25257	9.07967	9.13422	8.96442	9.06093	9.22422	9.08645	9.18125	9.06267	9.08645	9.19891
ILMN_1654552	9.46448	9.49983	9.5303	9.41829	9.26622	9.46947	9.39644	9.54913	9.70669	9.48503	9.2098	9.45105	9.22313	9.76987	9.51928	9.42695	9.29683	9.57054	9.29722	9.43658	9.43041	9.6386	9.47783	9.16808	9.26465	9.53713	9.36927	9.22313	9.23465	9.33568	9.44508	9.15976	9.48572	9.09752	9.60907	9.30029	9.45628	9.25317	9.46636	9.78002	9.23373	9.16108	9.24492
ILMN_1654561	8.61235	8.52581	9.06669	8.90522	8.77868	8.55425	8.98023	8.86304	8.92861	8.44592	8.74422	8.75515	8.68503	8.93042	8.76034	8.81749	8.62991	8.59209	8.61035	8.66973	8.27402	8.8276	8.81508	9.03727	8.82824	9.04414	8.35123	8.65471	8.8634	8.72192	9.13275	8.85181	8.69219	8.68503	9.11458	8.63933	8.52609	8.72609	8.76809	8.65498	9.05277	8.88925	8.52126
ILMN_1654563	7.77579	8.05022	7.60389	7.59172	7.69262	7.74553	7.52213	7.48416	7.42431	7.53875	7.57657	7.67443	7.52757	7.77643	7.65799	7.91203	8.08747	7.78321	8.24844	7.8608	8.05722	7.90078	8.0141	8.01758	7.99993	7.92884	7.93924	7.94738	7.74925	7.80693	7.84044	7.89113	7.75969	7.82243	7.86296	7.96455	7.86963	7.8424	7.74246	7.83805	7.93702	7.94761	7.87831
ILMN_1654564	7.25157	7.24464	7.20679	7.26086	7.24315	7.22719	7.19942	7.17352	7.21123	7.22701	7.20024	7.24823	7.26125	7.21476	7.27026	7.18955	7.25171	7.2442	7.21746	7.23434	7.18564	7.2689	7.24887	7.27478	7.23825	7.21196	7.22623	7.24153	7.20103	7.24914	7.22114	7.23525	7.26233	7.27126	7.30343	7.24136	7.27015	7.2074	7.20968	7.24344	7.23623	7.26579	7.17737
ILMN_1654566	8.10612	8.02254	8.21194	8.13717	8.05696	8.12631	8.16898	8.29841	8.43112	8.09704	7.88829	7.90547	8.06987	8.22798	7.82643	7.97394	7.92192	8.07079	7.93675	7.98523	7.95558	8.09407	7.84595	7.98873	8.05271	7.88705	7.9712	7.91383	7.93178	7.94238	7.91619	7.82042	7.90282	7.7682	8.15445	7.92091	7.95038	7.86614	8.00752	7.85951	7.91695	7.78238	8.05043
ILMN_1654570	7.30262	7.28744	7.31577	7.27046	7.2702	7.31059	7.2847	7.28014	7.28798	7.31486	7.29702	7.33734	7.3271	7.28397	7.28774	7.30777	7.32105	7.28085	7.32311	7.28723	7.26222	7.32057	7.29131	7.32311	7.26552	7.25868	7.30399	7.31406	7.27609	7.27432	7.20852	7.25302	7.26649	7.30149	7.28157	7.28922	7.29885	7.23919	7.29368	7.30541	7.31497	7.34917	7.26838
ILMN_1654571	7.65409	7.52816	7.32833	7.50168	7.47793	7.72955	7.34031	7.28935	7.39821	7.33018	7.60421	7.76445	7.47062	7.31251	7.52252	7.40157	8.03912	7.4947	7.9218	7.80442	7.72207	7.88422	7.82895	8.38961	7.93714	7.72558	8.01019	7.679	7.72539	7.87559	7.80403	7.73658	7.86734	7.72429	7.87436	7.91154	7.90006	7.82688	7.83013	7.73643	7.94162	7.82446	7.58226
ILMN_1654583	8.69906	8.62705	8.78057	8.67469	8.33276	8.61286	8.52609	8.87951	9.26622	8.73356	8.59859	8.70268	8.32937	8.35558	8.32266	8.42755	8.5974	8.82428	8.59165	8.75005	9.00585	8.72177	8.84339	8.67607	8.74292	8.85008	8.66097	8.56057	8.86932	8.84064	8.9196	8.58666	8.4243	8.65471	8.49728	8.28503	8.36079	8.42806	8.36978	8.52671	8.40429	8.65937	8.59223
ILMN_1654586	7.91541	7.93675	7.90087	7.94057	7.74519	7.92221	7.88869	7.85668	7.79931	7.80757	7.97416	7.78361	7.84769	8.02784	7.77061	7.87244	8.02797	7.87137	8.20398	7.84671	7.85705	7.93486	7.78795	8.00657	8.05532	7.88976	8.03187	7.8701	7.9822	7.98523	7.8424	7.75599	7.80513	7.79088	7.95186	8.0988	8.01536	8.01039	7.92232	7.78942	8.08003	7.92439	7.93876
ILMN_1654594	7.2778	7.26094	7.28145	7.21551	7.21123	7.25539	7.26623	7.24379	7.25475	7.24116	7.26081	7.24153	7.28065	7.25522	7.25552	7.23642	7.33391	7.26611	7.26796	7.26035	7.2599	7.19403	7.2138	7.26378	7.28493	7.28674	7.20347	7.27014	7.26649	7.25238	7.27706	7.24918	7.23591	7.23129	7.28233	7.24355	7.26577	7.32052	7.27095	7.26142	7.2446	7.30286	7.2216
ILMN_1654598	7.38523	7.37697	7.33891	7.2995	7.40344	7.34867	7.3223	7.26113	7.29781	7.42644	7.69276	7.29606	7.29655	7.27523	7.31178	7.23535	7.28089	7.27949	7.44177	7.32202	7.48975	7.31781	7.44932	7.35305	7.52518	7.34481	7.34092	7.40619	7.37995	7.44556	7.36932	7.3257	7.42408	7.37678	7.43444	7.55021	7.49022	7.42823	7.60198	7.29612	7.39639	7.65666	7.3151
ILMN_1654606	7.26944	7.30462	7.29125	7.28071	7.24866	7.29052	7.25711	7.29304	7.25437	7.32833	7.35174	7.30561	7.32356	7.31012	7.30527	7.31997	7.34103	7.29816	7.32975	7.27267	7.30171	7.32543	7.27222	7.24109	7.28778	7.27473	7.32727	7.31263	7.30368	7.24718	7.2604	7.28919	7.27736	7.32342	7.24836	7.28269	7.34132	7.29414	7.34447	7.35656	7.3162	7.29007	7.3105
ILMN_1654609	10.0172	9.82901	10.7375	9.74133	10.133	10.2063	10.1852	10.5016	10.415	10.1875	9.77129	9.51429	9.7693	10.8681	9.33568	10.2184	9.66142	10.3306	9.69813	9.82111	9.84534	9.73272	9.65918	9.79975	9.78777	9.81747	9.38096	9.90529	9.87053	9.77284	9.85352	9.52938	9.62543	9.35602	10.044	9.46592	9.71262	9.49173	9.73816	9.77648	9.51164	9.18328	9.703
ILMN_1654612	8.21393	8.48228	8.182	8.42929	8.54999	8.24688	8.00843	8.09891	7.87427	8.35814	8.99989	8.25234	8.50634	8.59099	8.4934	8.72123	8.70362	8.17532	8.69253	8.54755	8.70509	8.64342	8.3401	8.61524	8.45859	8.44761	8.54911	8.39583	8.81011	8.68538	8.47657	8.69023	8.67345	8.57967	8.44103	8.52238	8.59564	8.69763	9.02904	8.53427	8.63754	8.61968	9.09899
ILMN_1654613	7.28954	7.26449	7.34785	7.28781	7.25752	7.3071	7.24896	7.32157	7.23593	7.30779	7.30313	7.29929	7.26406	7.29364	7.29647	7.27949	7.30605	7.24529	7.33291	7.28702	7.25022	7.33269	7.32931	7.25948	7.28982	7.26776	7.31525	7.3353	7.27233	7.30318	7.26247	7.25494	7.23981	7.30339	7.29018	7.30085	7.27492	7.29942	7.29551	7.31181	7.25683	7.28809	7.28967
ILMN_1654618	7.90331	7.90195	8.08695	7.97777	7.95993	8.07172	8.11333	7.91632	7.7872	8.1884	8.16368	8.12643	8.16489	8.14757	8.27538	8.20697	8.20467	7.85794	7.99823	8.03772	8.10207	8.05301	7.95667	8.03041	8.17225	7.94908	7.98005	7.91714	8.05603	7.89987	7.94975	8.12733	8.11967	8.08204	8.03011	8.07042	8.121	8.15368	8.2356	8.45706	8.05909	8.15043	7.85127
ILMN_1654628	10.9303	10.9733	11.306	11.111	10.9256	10.8413	11.146	11.2852	11.2489	11.0364	10.5713	10.4392	10.9355	11.0719	10.6444	10.7599	10.1486	11.1665	10.6501	11.0303	10.9809	10.826	10.822	10.9686	10.4963	11.4293	10.6719	11.0268	10.7185	10.7441	10.4943	10.5102	10.5241	10.3668	10.9878	10.4533	10.3878	10.6028	10.477	10.5176	11.1303	10.825	11.3327
ILMN_1654629	9.57221	9.63913	9.67658	9.70521	9.58627	9.46777	9.40427	9.6581	9.54339	9.51269	9.51164	9.60907	9.60266	9.5074	9.45991	9.83282	9.75658	9.5611	9.88786	9.51947	9.6184	9.83573	9.71055	9.56003	9.60849	9.42603	9.85038	9.75282	9.50124	9.60061	9.79682	9.59167	9.76415	9.53713	9.61101	9.63529	9.81747	9.70717	9.57937	9.82482	9.56979	9.71055	9.78879
ILMN_1654630	7.74011	7.76555	7.68603	7.74827	7.72224	7.64253	7.58031	7.75363	7.62874	7.74212	7.64374	7.6325	7.77349	7.96124	7.61062	8.01681	7.64064	7.6322	7.85127	7.61245	7.64575	7.54549	7.48888	7.77731	7.59644	7.62622	7.76322	7.73163	7.75241	7.57246	7.73868	7.52568	7.70008	7.57547	7.89155	7.78667	7.71038	7.70135	7.64374	7.67008	7.69472	7.71369	7.64723
ILMN_1654632	8.19816	7.96646	8.63461	8.35632	7.94287	7.87925	7.96848	8.55516	9.09429	7.81201	7.8947	8.18152	8.01636	8.25363	7.61753	8.46274	7.49398	8.78177	8.25625	7.95604	7.4987	7.89335	7.88123	7.493	7.80542	8.00843	7.41813	8.1054	8.23211	7.89274	7.45002	7.36516	7.84277	7.73448	7.52448	7.55779	7.66859	7.57624	7.58811	7.77636	7.42289	7.48061	7.98755
ILMN_1654639	8.75393	8.4602	9.14612	8.81233	8.87928	8.42271	8.80191	8.47958	8.34222	8.63933	9.08365	8.93815	8.54345	9.00874	8.91615	9.17825	8.92673	8.64994	9.10861	8.72695	8.99514	10.0423	9.2658	8.96954	8.75488	9.09301	9.04786	8.87857	9.16182	8.83536	8.9776	8.88069	9.17434	9.49882	8.87691	8.83068	9.01143	9.04234	9.10503	9.30945	8.95584	9.80451	8.51522
ILMN_1654653	8.24206	8.19061	8.31127	8.16898	8.14757	8.09684	8.31481	8.30651	8.28781	8.37522	8.1116	8.28986	8.15158	8.30993	8.18957	8.73375	7.91295	8.19902	8.01295	8.02833	7.77627	7.95856	7.88858	8.0125	7.95126	7.86804	7.90527	8.10681	7.97063	7.90363	8.12064	7.95968	8.17849	8.08169	8.04302	8.10512	8.16104	8.0721	8.11297	8.19305	8.2513	8.00657	8.31949
ILMN_1654677	7.17083	7.21311	7.21263	7.24577	7.2702	7.19659	7.18631	7.2484	7.21995	7.21204	7.21784	7.18425	7.22802	7.25452	7.2019	7.21834	7.24324	7.22258	7.21097	7.20791	7.23327	7.27539	7.26871	7.2486	7.29943	7.25382	7.28536	7.20793	7.23863	7.21173	7.24467	7.22957	7.23694	7.19651	7.23053	7.2235	7.25656	7.21335	7.21358	7.17988	7.19638	7.19015	7.24413
ILMN_1654684	8.81326	8.51365	7.46131	8.58274	8.5884	8.90641	7.89889	7.56082	8.52939	7.98034	9.34287	8.15623	9.22182	7.43716	8.53101	7.48104	9.56684	8.64733	9.27007	9.46691	9.39272	9.1633	9.27829	8.85353	9.43359	9.22725	9.29756	9.07627	8.85853	9.54635	8.55769	9.04747	9.1129	9.56742	8.27285	8.33581	8.66025	8.58244	9.21322	8.79041	9.46861	9.17152	10.0419
ILMN_1654685	7.92829	8.39086	7.30321	7.97348	7.7319	8.00526	7.43085	7.42117	7.58495	7.60383	7.87463	8.43591	8.10458	7.37115	8.68446	8.36416	8.57411	8.44243	8.60677	8.45183	8.5351	8.51151	8.73272	8.3027	8.60976	8.32442	8.76826	8.24063	8.58806	8.45142	8.56945	8.36158	8.13575	8.70178	8.73091	8.1691	8.34271	8.25977	7.87361	8.51522	8.24	8.88183	8.76108
ILMN_1654689	7.67731	7.6865	7.90736	7.59625	7.66752	7.63112	7.70212	7.84879	7.84453	7.68491	7.59159	7.55128	7.69764	7.87897	7.58464	7.6353	7.56782	7.72991	7.69393	7.63119	7.53927	7.50798	7.57535	7.63988	7.45005	7.52506	7.5914	7.64899	7.5602	7.60771	7.61411	7.49548	7.65263	7.52908	7.55482	7.62934	7.60751	7.56596	7.63558	7.54544	7.62882	7.61303	7.64223
ILMN_1654690	9.41418	9.67402	9.3053	9.36311	9.70245	9.62104	9.25065	9.43525	9.88736	9.64091	9.63057	9.86886	9.62417	9.47732	9.80202	9.78557	10.1406	9.49734	10.0574	9.72873	9.81391	9.69961	9.89974	10.2561	9.8621	9.63105	10.1648	9.63913	9.88954	10.1094	9.96883	10.0271	10.0285	9.99237	9.8563	9.94845	9.96765	10.1413	10.191	10.0526	9.96389	9.82967	9.78822
ILMN_1654691	7.74635	7.71457	7.89681	7.59682	7.53839	7.76555	7.61872	7.69302	7.93427	7.69198	7.74422	7.60295	7.70713	7.78841	7.42472	7.41588	7.68257	7.78035	7.66649	7.87781	7.96092	7.72677	7.74422	7.8229	7.93188	7.91071	7.59772	7.63147	7.73149	7.86442	7.63034	7.74351	7.53955	7.57135	7.6277	7.69757	7.56317	7.41187	7.65651	7.63473	7.65369	7.66668	7.75363
ILMN_1654692	7.27247	7.23282	7.21144	7.24092	7.27123	7.22174	7.19541	7.23259	7.21899	7.25184	7.27939	7.44798	7.22089	7.24805	7.31806	7.21402	7.23691	7.24457	7.25571	7.25617	7.35179	7.42453	7.24131	7.32902	7.25042	7.37905	7.42836	7.26939	7.21533	7.31604	7.33624	7.2743	7.27207	7.26028	7.3144	7.28307	7.27308	7.22872	7.26174	7.39283	7.20774	7.34145	7.29422
ILMN_1654696	7.42108	7.41915	7.23739	7.26013	7.44131	7.57284	7.40605	7.19766	7.31791	7.21227	7.65337	7.78775	7.27781	7.2043	7.67119	7.1986	8.15781	7.36766	7.5919	7.75937	7.79052	7.68857	7.63473	8.01826	8.52858	7.68767	8.22128	7.44584	8.23608	8.30091	7.8358	8.29299	8.09443	7.90439	7.93924	8.02254	8.0351	7.85425	8.51351	7.73876	7.88645	7.83212	7.2531
ILMN_1654703	7.32949	7.29828	7.32384	7.31147	7.33105	7.33775	7.29941	7.35601	7.30533	7.36501	7.33723	7.29815	7.29278	7.33408	7.34488	7.2974	7.34045	7.2882	7.33322	7.28916	7.28184	7.29773	7.30487	7.38047	7.41728	7.3313	7.315	7.32394	7.35901	7.31814	7.29873	7.2968	7.28871	7.3191	7.36626	7.34579	7.28213	7.35908	7.293	7.3187	7.29307	7.28686	7.3242
ILMN_1654722	7.35519	7.32598	7.46627	7.35778	7.38588	7.33924	7.4607	7.37116	7.44495	7.39678	7.41339	7.37527	7.33348	7.46084	7.36301	7.31765	7.33183	7.39927	7.3702	7.33527	7.40065	7.34326	7.34252	7.35706	7.45804	7.37092	7.36932	7.38834	7.36665	7.36514	7.35926	7.34397	7.31662	7.38616	7.30593	7.34002	7.33979	7.30676	7.32954	7.30457	7.3892	7.34024	7.31273
ILMN_1654737	9.04193	8.80359	9.34854	9.14276	8.98361	8.94103	9.10743	9.13648	8.95476	9.09465	8.89276	8.81208	9.08053	9.01888	8.86571	8.83035	8.8178	8.85989	8.81577	8.8276	8.63245	8.92195	8.72123	8.55802	8.71636	8.81946	8.65882	8.83456	8.70614	8.66814	8.79288	8.88758	8.77813	8.80386	8.78299	8.92712	8.87554	8.78177	8.85881	8.79512	8.83424	8.71055	9.05598
ILMN_1654742	7.19266	7.22978	7.26577	7.17008	7.22684	7.21753	7.16513	7.18697	7.22687	7.20374	7.26862	7.2054	7.2065	7.24811	7.23	7.19798	7.21354	7.18176	7.21565	7.22451	7.19345	7.22748	7.21745	7.20967	7.1947	7.19313	7.22739	7.2051	7.24057	7.23248	7.25708	7.24467	7.20812	7.20863	7.28073	7.2443	7.22856	7.26722	7.23173	7.22187	7.23344	7.23709	7.22078
ILMN_1654746	7.51157	7.59525	7.78895	7.62822	7.91812	7.64487	8.1367	7.93085	7.67503	7.94821	7.64877	7.7414	7.85415	7.7871	8.26674	8.14098	7.55967	7.6681	7.21627	7.59489	7.44372	7.57336	7.57371	7.29044	7.70539	7.52186	7.52027	7.53698	7.54355	7.53597	7.53493	7.71912	7.76454	7.66232	7.89952	7.75225	7.52468	7.83347	7.54016	7.92482	7.73598	7.79224	7.41554
ILMN_1654748	11.7463	11.5067	11.9023	11.5572	11.5928	11.4618	11.7606	11.9634	11.5587	11.5463	11.3072	11.5604	11.9066	11.239	11.6999	11.2626	11.179	11.5746	11.1353	11.4419	11.3459	10.9605	11.3757	11.1062	11.2274	11.5492	11.3363	11.5522	11.3697	11.014	11.2416	11.2416	11.35	11.4293	11.2512	11.2426	11.2209	11.4029	11.174	11.4502	11.4911	11.3513	11.0231
ILMN_1654761	8.1188	7.982	8.37363	8.02784	8.06835	7.96666	8.14285	8.10893	8.50364	8.3538	8.16849	8.11603	8.11855	8.01758	7.8682	7.84843	7.93714	8.0029	7.97375	8.07763	8.074	7.98723	8.09621	7.96805	8.05491	8.19624	7.91483	8.03839	7.94132	8.19442	8.21559	8.15744	7.90397	8.07373	7.83269	7.92386	7.80418	7.80148	7.85873	7.83989	7.94468	7.83461	7.87675
ILMN_1654773	8.31798	8.05559	8.69388	8.57103	8.84304	8.24323	8.86022	8.96181	8.52875	9.08767	8.49811	8.53653	8.79673	8.58806	8.87255	8.78149	8.0486	8.16472	8.05393	8.03394	7.8045	8.09774	8.1054	7.88765	7.97877	8.22206	7.97497	8.24458	8.06754	8.02117	8.26488	8.23452	8.3014	8.09407	8.51583	8.21457	8.25025	8.37653	7.97937	8.50022	8.31639	8.24275	8.10612
ILMN_1654775	7.26974	7.24923	7.29207	7.24971	7.25341	7.2535	7.29808	7.28377	7.25086	7.26966	7.26746	7.24583	7.31812	7.25328	7.2568	7.26114	7.2695	7.28566	7.26333	7.28517	7.27666	7.2689	7.25063	7.37319	7.28959	7.2544	7.26698	7.27914	7.28435	7.26514	7.27892	7.25069	7.24631	7.29678	7.33093	7.26583	7.26851	7.27164	7.28604	7.24811	7.2368	7.24845	7.24021
ILMN_1654786	7.18975	7.15057	7.16189	7.14917	7.17286	7.15542	7.29514	7.14327	7.14606	7.2439	7.13064	7.21253	7.19652	7.19183	7.18481	7.21525	7.15496	7.18829	7.15476	7.16455	7.14559	7.13723	7.17786	7.17167	7.17791	7.16997	7.15822	7.16463	7.20116	7.17748	7.21126	7.23517	7.23508	7.23416	7.19724	7.19498	7.17228	7.18082	7.15434	7.21196	7.21015	7.22515	7.20772
ILMN_1654792	7.25157	7.27526	7.26099	7.26866	7.28759	7.23764	7.23039	7.30252	7.25521	7.23067	7.26891	7.29992	7.25553	7.27817	7.28186	7.29189	7.23016	7.21331	7.28447	7.23641	7.25443	7.24498	7.23405	7.33094	7.26114	7.24036	7.32219	7.29314	7.27164	7.26048	7.28409	7.24202	7.26249	7.23706	7.31099	7.2687	7.31283	7.28617	7.27926	7.27761	7.24989	7.26704	7.26652
ILMN_1654795	7.16358	7.19121	7.19344	7.17931	7.19047	7.17083	7.17028	7.16603	7.13608	7.18445	7.20067	7.18116	7.17617	7.17101	7.15038	7.14139	7.22162	7.16646	7.14902	7.16904	7.15759	7.1947	7.16246	7.1686	7.17531	7.16362	7.16573	7.1368	7.15822	7.18765	7.16621	7.16997	7.18831	7.15411	7.17334	7.21836	7.22448	7.19443	7.17387	7.15876	7.19624	7.13416	7.13484
ILMN_1654812	8.06436	7.89858	7.48289	8.14262	8.20261	7.9218	7.9046	7.62	7.39079	7.87137	7.94214	8.76294	8.16512	7.30863	9.28617	8.12594	8.69141	7.81877	7.66728	8.51809	8.21689	8.84731	8.56562	7.89463	8.79256	8.47213	8.7736	8.26522	8.42806	8.51937	7.89787	9.07483	8.58296	9.29355	8.49407	8.49995	8.43533	9.29756	8.07295	8.85989	8.55544	8.97343	8.13717
ILMN_1654851	8.43671	8.47832	8.51397	8.41941	8.4394	8.73593	8.48475	8.41686	8.27735	8.57658	8.68684	8.37153	8.60219	8.79288	8.70476	8.9635	9.02978	8.40296	8.93748	8.51461	8.50975	8.65281	8.50634	8.75005	8.82446	8.40865	8.80802	8.52523	8.72922	8.67216	8.55572	8.8333	8.58392	8.88033	8.69077	8.87221	8.61459	8.7784	8.95725	8.72123	8.71854	8.66951	8.38246
ILMN_1654854	7.48909	7.44617	7.31157	7.41573	7.38058	7.32439	7.39258	7.36808	7.42984	7.32043	7.39603	7.63615	7.37917	7.43202	7.43983	7.32451	7.49196	7.42145	7.36598	7.40708	7.3676	7.457	7.50646	7.41909	7.7281	7.48763	7.53368	7.53839	7.62469	7.4297	7.44455	7.49641	7.48068	7.52227	7.30514	7.44644	7.4995	7.6363	7.57998	7.49161	7.68879	7.36265	7.6281
ILMN_1654855	7.27406	7.29247	7.2947	7.28163	7.27166	7.27652	7.27504	7.25276	7.27246	7.27112	7.32122	7.33852	7.25826	7.29448	7.29037	7.29596	7.27949	7.28849	7.29309	7.29947	7.2443	7.26807	7.25394	7.24213	7.24061	7.21777	7.27823	7.2577	7.24903	7.25634	7.31798	7.32911	7.29616	7.28493	7.23092	7.26792	7.24625	7.23767	7.29948	7.28131	7.27304	7.26264	7.29019
ILMN_1654858	7.24829	7.29966	7.30525	7.32035	7.33838	7.24489	7.27405	7.30495	7.35538	7.30349	7.27671	7.2535	7.28104	7.27632	7.26472	7.28341	7.30865	7.27759	7.27248	7.27937	7.26292	7.32601	7.27334	7.28065	7.3138	7.2937	7.33761	7.26381	7.28055	7.2684	7.33067	7.30444	7.32105	7.29439	7.30226	7.30032	7.22662	7.25988	7.26832	7.28548	7.31557	7.33731	7.28889
ILMN_1654861	8.79288	8.73053	8.67632	8.65564	8.86999	8.61862	8.62907	8.53633	8.46707	9.18712	8.78299	8.96107	8.64153	8.58307	9.03124	8.78464	8.97343	8.80133	9.15198	8.91745	8.7007	8.71345	8.97723	8.81356	8.88826	8.94332	9.09224	8.70178	9.01791	9.00124	8.99514	9.1985	8.82594	9.36559	8.85287	8.88012	8.80295	8.76329	8.79643	8.93523	8.74649	8.83962	8.84444
ILMN_1654864	7.31771	7.37165	7.31927	7.31898	7.36514	7.24884	7.26555	7.23145	7.36424	7.30301	7.26987	7.4085	7.32792	7.2897	7.48773	7.27941	7.3143	7.34551	7.32532	7.43387	7.39548	7.36876	7.35182	7.36433	7.41287	7.36973	7.39252	7.39886	7.29166	7.38601	7.38366	7.42729	7.54412	7.43622	7.49825	7.31178	7.35519	7.38133	7.41351	7.29999	7.50803	7.67195	7.42804
ILMN_1654866	7.50399	7.42655	7.74422	7.42683	7.52958	7.43591	7.59587	7.63088	7.81797	7.71498	7.54205	7.57168	7.42404	7.47039	7.38366	7.42608	7.4555	7.5756	7.41329	7.51817	7.63501	7.4057	7.49934	7.69511	7.43822	7.61735	7.41915	7.51167	7.49762	7.63501	7.5616	7.52866	7.38427	7.55629	7.39275	7.34909	7.36222	7.40344	7.45858	7.40644	7.44101	7.47177	7.55027
ILMN_1654875	7.38143	7.78049	7.30657	7.30471	7.28871	7.38581	7.35292	7.30127	7.34289	7.52947	7.69876	7.28577	7.36492	7.38863	7.35521	7.62782	7.71631	7.80131	7.429	7.30138	8.48875	7.5224	7.63158	7.96455	7.34407	7.33883	8.09984	7.33572	7.34337	7.79357	7.90097	7.875	7.58522	7.41999	7.78072	7.25113	7.37231	7.48864	7.51575	7.52653	7.31352	8.13053	7.43826
ILMN_1654890	7.87659	7.92945	7.85643	7.98569	7.80092	7.72421	8.01295	7.89623	7.42836	7.73567	7.79507	7.76828	7.6554	7.96816	7.55423	7.84453	7.75363	7.79033	7.74127	7.83109	7.92923	7.7309	7.57812	7.52448	7.72861	7.97524	7.7446	7.72991	7.76118	7.73842	7.5839	7.64476	7.47305	7.66927	7.66071	7.97692	7.5988	7.5903	7.56782	7.60228	7.65077	7.65423	7.488
ILMN_1654893	8.5692	8.56403	8.35919	8.51397	8.44066	8.66266	8.24688	8.25268	8.01197	8.04837	8.55658	8.6412	8.56742	8.06142	8.68744	8.51151	9.14747	8.63993	8.98252	8.81141	8.69997	9.16847	8.86571	8.96197	9.25099	8.50334	9.05484	8.79795	8.91674	8.84975	8.74824	8.72241	8.84304	8.96686	8.91075	8.74091	8.99514	8.9257	9.03334	8.71918	8.65281	8.70205	9.04747
ILMN_1654916	8.1355	8.25268	8.42297	8.28145	8.08483	8.12199	8.32292	8.59454	8.3003	8.11458	7.78361	7.70508	8.07032	8.46885	7.75937	8.20443	7.57791	8.11624	7.94429	7.85166	7.65927	7.69757	7.7397	7.52134	7.60763	7.84918	7.66565	7.90388	7.67348	7.68479	7.75012	7.58989	7.5988	7.59525	7.67947	7.89742	7.83236	7.74127	7.59682	7.84638	7.84259	7.66607	8.04137
ILMN_1654918	8.50049	8.38026	8.51762	8.55121	8.55369	8.62979	8.7791	8.51007	8.33447	8.74091	8.7688	8.89909	8.728	8.57744	8.9418	8.85853	8.79865	8.48966	8.48475	8.58244	8.66212	8.77868	8.57222	8.54373	8.73766	8.69111	8.64818	8.49279	8.78242	8.63297	8.55977	8.85881	8.62765	8.82388	8.71424	8.61159	8.71097	8.82295	8.75768	9.20858	8.56625	8.73766	8.49569
ILMN_1654920	9.96217	9.6453	10.2751	9.92223	9.75757	9.73908	10.1838	10.1782	10.6676	10.5167	9.8372	9.75965	9.66378	10.1504	9.45313	9.60164	9.20346	9.81941	9.28531	9.65872	9.82537	9.41639	9.44158	9.51617	9.1974	9.99237	9.27829	9.75169	9.43096	9.77326	9.71868	9.60801	9.02147	9.40947	9.30685	9.15077	9.17602	9.09645	9.31069	9.50315	9.32444	9.34895	9.3815
ILMN_1654929	10.9	11.0676	11.0944	10.9062	10.773	11.0878	11.0516	11.2475	11.5915	10.9364	10.5727	10.3249	10.6494	11.1242	10.2508	10.4778	10.6719	11.2112	10.7434	10.6382	10.4106	10.7057	10.1931	10.0407	10.6201	10.2737	10.4137	10.8154	10.4055	10.2665	10.3597	10.3747	10.4238	10.0962	10.4186	10.2959	10.237	10.4352	10.7076	10.0612	10.2989	9.82482	10.3842
ILMN_1654939	11.3831	11.3175	11.4293	11.6475	11.7379	11.4803	11.6016	11.6662	11.5746	11.9654	11.3741	12.0023	11.6629	10.7368	12.2417	11.4695	11.3415	11.426	11.3831	11.3415	11.0934	11.4403	11.5196	11.0923	11.2138	11.6002	11.6314	11.5419	11.352	11.5165	11.4013	11.8757	11.6296	11.8058	11.4471	11.4091	11.5604	11.5115	11.4104	11.7421	11.7732	11.5795	11.2183
ILMN_1654941	7.36935	7.45733	7.4218	7.40901	7.36845	7.45589	7.473	7.37116	7.28375	7.23147	7.27012	7.33387	7.32631	7.27507	7.29307	7.3377	7.32325	7.35838	7.38523	7.45054	7.45278	7.37254	7.37978	7.3748	7.44964	7.35736	7.43038	7.41351	7.40501	7.37911	7.41991	7.31724	7.25736	7.39607	7.29102	7.44673	7.35669	7.30501	7.28939	7.2957	7.44459	7.41594	7.38509
ILMN_1654942	7.44563	7.4085	7.51022	7.47588	7.45459	7.49176	7.48683	7.47187	7.45395	7.44929	7.44932	7.38356	7.44881	7.37125	7.50686	7.36212	7.49857	7.40974	7.38196	7.43165	7.48463	7.41604	7.44365	7.54824	7.51182	7.47694	7.41899	7.43862	7.46119	7.4271	7.36633	7.35255	7.42027	7.48758	7.50941	7.38855	7.43783	7.50923	7.37195	7.40481	7.35588	7.32017	7.41577
ILMN_1654945	7.45916	7.42635	7.38631	7.53469	7.3152	7.42934	7.2249	7.49237	7.36412	7.36464	7.34867	7.38971	7.3608	7.32505	7.30541	7.39676	7.48634	7.39537	7.47513	7.48409	7.49294	7.40424	7.39394	7.39347	7.40877	7.53436	7.43305	7.43244	7.54778	7.42778	7.29903	7.25761	7.38033	7.42246	7.31854	7.33694	7.39431	7.4733	7.33792	7.40045	7.26577	7.31039	7.36111
ILMN_1654946	10.9686	10.7485	11.3351	11.2526	11.0618	10.6089	11.4989	11.6685	11.7483	11.5492	10.3525	10.5297	11.0118	11.1317	10.6437	11.7134	9.70976	11.0516	10.5575	10.2908	10.0095	10.2095	10.3539	9.78609	9.67499	10.6089	9.93518	10.8054	10.4039	10.1797	10.5551	10.2385	10.3497	9.99763	10.4381	10.421	10.3944	10.1218	10.0049	10.5979	10.4352	10.2908	10.6021
ILMN_1654960	7.2559	7.26848	7.27326	7.27194	7.25937	7.3187	7.2309	7.28166	7.25738	7.27466	7.28775	7.31948	7.31619	7.33277	7.27429	7.30121	7.29364	7.24688	7.28284	7.27061	7.25382	7.2906	7.24992	7.2954	7.26907	7.246	7.26098	7.28235	7.31018	7.2434	7.29373	7.28995	7.27753	7.31768	7.27336	7.26154	7.23318	7.2619	7.29248	7.30681	7.24122	7.27761	7.25512
ILMN_1654966	8.97405	8.40809	10.0592	8.01064	9.10524	8.72439	9.83282	8.912	9.97735	8.912	8.68648	7.79257	9.45937	9.26465	7.61583	8.4316	7.56801	9.01035	8.26601	8.45741	8.09913	7.67473	7.90439	7.6109	7.65727	7.94408	7.49609	8.36551	7.74995	7.87266	7.81154	7.61083	7.69017	7.63846	7.69362	7.8682	7.7236	7.57502	7.45138	7.6971	7.40337	7.56596	8.44504
ILMN_1654974	7.84587	7.926	7.90715	7.83968	7.83185	7.74857	7.71764	8.12332	7.83001	7.89787	7.90803	7.82164	7.83131	8.06479	7.7087	8.00918	7.7281	7.8682	8.01019	7.86867	7.7633	7.84657	7.7264	7.95038	7.81828	7.73574	8.01952	7.90796	7.87116	7.95163	7.85231	7.79238	7.93455	7.87559	7.73955	7.96707	7.9639	7.94169	7.89623	7.69409	7.77866	8.00096	7.93045
ILMN_1654980	7.17778	7.2069	7.19382	7.18257	7.20561	7.16502	7.20755	7.17423	7.18598	7.1874	7.17596	7.20293	7.2214	7.18088	7.16904	7.17566	7.20327	7.20995	7.14849	7.19444	7.18488	7.17698	7.20585	7.18154	7.18775	7.20962	7.18201	7.1674	7.16942	7.19062	7.2011	7.18865	7.19594	7.18388	7.20528	7.21383	7.1974	7.20387	7.1693	7.20059	7.15577	7.19207	7.20126
ILMN_1654983	7.32702	7.27307	7.27772	7.32653	7.30916	7.29884	7.27795	7.28493	7.29876	7.25024	7.37951	7.34981	7.32954	7.26174	7.35503	7.32821	7.33077	7.29581	7.33117	7.28723	7.30831	7.35603	7.33272	7.34436	7.29617	7.35971	7.35485	7.31768	7.29598	7.28015	7.36201	7.30249	7.37382	7.29691	7.39062	7.30322	7.33337	7.31188	7.31778	7.39673	7.33907	7.32391	7.3181
ILMN_1654998	7.25617	7.26938	7.22897	7.23645	7.22906	7.26789	7.25788	7.27662	7.2424	7.25556	7.3084	7.22091	7.22741	7.31052	7.23562	7.26913	7.24762	7.22272	7.26822	7.22985	7.19333	7.21422	7.29262	7.23953	7.25537	7.26621	7.26393	7.25416	7.26573	7.23374	7.2655	7.27579	7.26184	7.29636	7.27558	7.28389	7.28089	7.26866	7.25678	7.26066	7.23075	7.23403	7.23413
ILMN_1655011	9.40121	9.71055	10.3037	9.73421	9.54252	9.72603	10.1002	10.0237	9.49122	10.0581	9.86077	9.15709	9.74258	10.3424	9.35602	10.0902	9.10331	9.88287	8.93506	9.39361	9.01322	9.27659	8.81673	8.44956	9.02497	9.0048	8.50701	8.95262	9.04263	8.98397	10.0119	9.14884	9.38849	8.79609	9.33903	9.03507	9.14132	8.78072	9.29179	9.56778	9.26828	8.65625	8.63489
ILMN_1655022	9.12256	9.28281	9.13464	9.13314	9.12139	8.64213	9.39361	9.1555	9.28845	9.16993	9.06594	9.11906	8.60866	8.84633	9.07824	9.14861	9.26465	9.12139	9.21284	9.23053	9.09301	9.15532	9.26714	8.78619	9.301	9.28877	9.30862	9.34287	9.0048	9.26311	9.00307	9.24653	9.12025	9.12995	8.77868	9.17395	9.32703	8.64246	9.14468	9.22025	9.34854	9.2095	9.33247
ILMN_1655039	7.35226	7.30534	7.40773	7.31087	7.3141	7.35526	7.28039	7.33917	7.3514	7.30368	7.39115	7.37876	7.29084	7.33003	7.3792	7.37008	7.41666	7.38631	7.3799	7.33913	7.30592	7.34739	7.36981	7.32053	7.35496	7.30973	7.37023	7.33404	7.34168	7.36741	7.2537	7.37884	7.34312	7.32412	7.29421	7.33455	7.33139	7.29959	7.38749	7.3025	7.4037	7.35661	7.30542
ILMN_1655046	8.95933	9.05524	9.12888	8.7296	8.98627	9.09198	9.06594	8.98529	8.71576	8.73532	8.71758	8.82935	8.91494	8.78432	8.68222	8.78871	9.14489	9.11096	8.54199	9.01143	8.89878	8.89401	9.06651	8.90572	9.17911	8.90324	8.8906	8.9421	8.9783	9.04025	8.85558	9.0294	8.7621	8.87221	8.78645	8.75626	9.04121	8.7765	8.90522	8.91481	8.76999	8.51559	8.3314
ILMN_1655051	7.56582	7.65851	7.72765	7.60969	7.77874	7.71664	8.08723	7.63959	7.40172	7.63926	7.80584	7.6979	7.76593	7.7187	8.01536	7.81311	7.86534	7.66462	7.52641	7.71136	7.66404	7.69322	7.73519	7.63184	7.93281	7.58103	7.63952	7.60295	7.58774	7.53685	7.78863	7.87733	7.89174	7.71589	7.87667	7.80895	7.86777	7.73416	7.87244	7.89882	7.91895	7.79706	7.42647
ILMN_1655052	7.35198	7.36026	7.34968	7.36088	7.34944	7.39454	7.30286	7.36206	7.33941	7.40093	7.38722	7.32446	7.38286	7.34737	7.34217	7.41319	7.36819	7.31902	7.36249	7.33246	7.32434	7.32228	7.33155	7.31599	7.33105	7.31213	7.36964	7.37868	7.39353	7.37057	7.35399	7.37208	7.35386	7.31087	7.31099	7.30849	7.30624	7.33216	7.3624	7.33117	7.35689	7.35939	7.34366
ILMN_1655068	7.52401	7.57054	7.57938	7.44731	7.50048	7.54771	7.59503	7.59905	7.71547	7.48647	7.61833	7.47363	7.49227	7.47769	7.45737	7.48137	7.76828	7.5371	7.70934	7.68015	7.71355	7.58845	7.59474	7.84638	7.96155	7.53299	7.70264	7.60383	7.85063	7.80123	7.5285	7.70556	7.79534	7.70195	7.55592	7.59062	7.57846	7.56278	7.9838	7.5841	7.54919	7.65108	7.77924
ILMN_1655077	8.53606	8.92466	7.44503	8.82359	8.22226	8.54286	7.89489	7.6176	8.29998	8.04506	8.8798	9.19525	8.38819	7.90176	8.72274	8.29015	8.95656	8.82332	8.61235	8.79348	9.62048	9.55131	8.96954	9.44599	9.00232	9.60559	9.25131	9.10162	8.78086	9.2658	9.20067	9.1575	9.04025	8.86664	9.57747	8.80295	8.9514	8.68195	8.7296	9.14651	8.77952	9.2558	8.83297
ILMN_1655093	7.62248	7.67239	7.74261	7.58137	7.43877	7.62593	7.64966	7.72558	7.58626	7.60879	7.4603	7.49724	7.39826	7.61216	7.49449	7.50144	7.5825	7.68463	7.48603	7.45849	7.44333	7.65116	7.44873	7.35981	7.52227	7.49685	7.48033	7.57267	7.58528	7.47505	7.436	7.42974	7.48505	7.42015	7.37489	7.41906	7.30268	7.42319	7.33621	7.53421	7.38421	7.43275	7.6298
ILMN_1655108	7.42099	7.4138	7.479	7.46844	7.43898	7.41203	7.40411	7.41865	7.43093	7.45294	7.40245	7.59697	7.39593	7.39485	7.73876	7.59697	7.40739	7.41354	7.39658	7.42264	7.38113	7.46	7.49756	7.47312	7.45629	7.50916	7.52947	7.45092	7.47887	7.43761	7.41348	7.47706	7.54212	7.61134	7.55048	7.45128	7.4919	7.62028	7.50335	7.48795	7.48637	7.51293	7.40321
ILMN_1655114	7.49503	7.51173	7.54004	7.47869	7.47525	7.42798	7.52276	7.58593	7.31632	7.45818	7.35251	7.34677	7.40232	7.68128	7.39456	7.49543	7.40471	7.43893	7.30098	7.45071	7.38349	7.36693	7.31831	7.26981	7.43961	7.36555	7.40823	7.32394	7.52293	7.31604	7.37136	7.34748	7.33716	7.30457	7.32875	7.41887	7.42808	7.46288	7.32011	7.32641	7.40985	7.41196	7.25557
ILMN_1655117	10.2581	9.68346	10.5735	10.1083	9.87922	9.72825	10.1972	10.5624	10.3169	9.81883	9.98335	9.56339	9.41061	10.5781	9.68487	10.201	9.04414	9.77078	9.70889	9.61816	9.45909	9.29982	9.16677	9.09075	9.09393	9.61764	8.98078	9.80768	9.43658	9.41097	9.4131	9.05381	9.78879	9.16847	8.97405	9.52389	9.35638	9.44652	9.05562	9.33975	9.44292	9.21663	9.40243
ILMN_1655126	9.38209	9.12965	9.48453	9.69178	9.50406	9.21952	9.40379	9.33419	9.10861	9.48775	9.30959	9.29756	9.52477	9.68531	9.08543	10.1504	9.22101	9.18367	9.8097	8.89313	9.02609	9.27253	9.14233	9.1056	8.86932	9.15462	9.43777	9.39554	9.39719	9.05656	8.92996	9.00694	9.28211	9.31291	9.70778	9.26215	9.08543	9.54165	9.05656	9.28728	9.02888	9.3053	9.10081
ILMN_1655137	8.82495	8.62216	8.8918	8.84463	8.63552	8.52904	8.57499	8.8906	8.65784	8.69423	8.49167	8.6585	8.58296	8.67978	8.79835	8.96954	8.39196	8.74764	8.42053	8.52047	8.73798	8.61304	8.47712	8.40057	8.28616	8.6716	8.38808	8.51937	8.45171	8.53968	8.44492	8.38632	8.6944	8.40057	8.92337	8.5039	8.54435	8.53004	8.46245	8.65409	8.41769	8.67668	8.42977
ILMN_1655154	11.5463	11.8215	11.6613	11.5196	11.5604	11.432	11.5477	11.6085	12.326	11.2033	11.2245	11.357	11.4618	11.494	11.1242	11.8368	11.2889	11.9023	11.7023	11.7526	11.8613	11.4233	11.8498	12.0235	11.6475	12.054	11.4618	11.6548	11.8251	11.839	11.357	11.4056	11.6231	11.3188	11.8173	11.4891	11.4104	11.6121	11.4707	11.3583	11.8714	12.0568	12.0413
ILMN_1655155	7.34659	7.32334	7.31664	7.28222	7.33487	7.27409	7.23665	7.34687	7.28538	7.33288	7.31271	7.31314	7.31518	7.25782	7.33442	7.30909	7.33543	7.3116	7.35012	7.27752	7.30284	7.29476	7.28933	7.34771	7.31304	7.29228	7.28195	7.31243	7.30006	7.33415	7.3349	7.34985	7.30229	7.38603	7.34952	7.29592	7.31119	7.34262	7.29761	7.29782	7.28421	7.28765	7.28667
ILMN_1655161	7.24288	7.25129	7.28116	7.30876	7.25144	7.26737	7.24715	7.2765	7.26532	7.27581	7.2139	7.21996	7.23851	7.30076	7.16362	7.26963	7.20516	7.22991	7.23763	7.25868	7.19209	7.26729	7.21226	7.22283	7.23867	7.23496	7.21721	7.2504	7.23479	7.22958	7.25206	7.24379	7.22747	7.21637	7.22193	7.23038	7.16881	7.20255	7.20559	7.23031	7.23434	7.24826	7.27634
ILMN_1655163	11.8058	11.8132	11.7214	11.795	12.0212	12.011	11.7993	11.7421	12.2065	11.7732	11.9005	11.9199	11.8573	11.682	11.8308	11.929	11.7713	11.7697	11.9512	12.0798	12.0568	11.7907	11.9634	11.9955	11.9105	12.0003	12.1008	11.9362	11.9654	11.9086	11.7543	12.0294	11.9718	11.8343	11.839	11.8877	12.0933	11.8594	11.8327	11.9542	12.1386	12.011	12.0678
ILMN_1655165	7.80469	7.85851	7.88173	7.91249	7.83989	7.78125	7.79172	7.91315	7.76026	8.01758	7.87897	8.01233	7.76062	7.80311	8.01197	7.63622	7.97339	7.88245	7.97072	7.6277	7.6692	8.01172	8.07985	8.26203	7.90692	8.15093	8.27575	7.9892	7.83422	7.67826	8.11434	8.07473	7.91923	8.08573	7.97665	7.79871	7.90176	8.07558	8.0191	7.90955	8.10207	8.22911	8.12874
ILMN_1655167	7.94154	7.8798	8.12942	7.78375	7.75823	7.82097	7.91371	7.8479	7.87876	7.90898	7.68843	7.65958	7.83073	7.94699	7.55192	7.79688	7.56936	7.91273	7.65582	7.73032	7.80576	7.68567	7.69134	7.65526	7.53548	7.82895	7.55894	7.78072	7.90975	7.67365	7.69362	7.78563	7.59625	7.60356	7.68575	7.64707	7.64899	7.5982	7.66706	7.57375	7.70508	7.56414	7.78579
ILMN_1655171	7.19125	7.15732	7.16507	7.17473	7.14547	7.1588	7.20865	7.21744	7.21649	7.17134	7.16507	7.17225	7.18952	7.14759	7.18983	7.18576	7.19803	7.18798	7.17632	7.17069	7.19826	7.18987	7.17266	7.28997	7.17322	7.16293	7.17581	7.22396	7.14221	7.14917	7.17896	7.20726	7.16661	7.13323	7.17902	7.18222	7.2126	7.20886	7.14125	7.21137	7.2085	7.19333	7.20605
ILMN_1655177	10.4934	10.6568	10.5917	10.6805	10.4433	10.3676	10.1763	10.5743	10.9625	10.5624	10.47	10.5875	10.3747	10.5226	10.3147	10.8577	10.4847	10.6459	10.9234	10.4253	10.7458	10.6121	10.477	10.6149	10.533	10.387	10.8697	10.7049	10.5533	10.6073	10.5471	10.4277	10.7283	10.6113	10.5241	10.444	10.4524	10.826	10.4345	10.5816	10.5226	10.7185	10.7119
ILMN_1655191	8.31304	8.33758	8.92923	8.33552	8.80802	8.35716	9.26465	9.36761	8.98252	8.58541	8.54557	8.13042	8.79512	8.76147	8.1116	8.48183	8.05559	8.338	8.50182	8.2356	8.04537	8.19229	8.21411	8.39127	8.13659	8.09798	8.36829	8.30753	8.10498	8.0928	7.94869	8.02272	8.43217	8.21342	8.0928	8.23049	8.15699	8.3498	8.22297	8.02063	8.14757	8.36474	8.65195
ILMN_1655194	8.36978	8.30651	8.60506	8.58182	8.56742	8.43339	8.49844	8.64906	8.26016	8.82495	8.73766	8.85237	8.57906	8.47958	8.98053	8.74795	8.52304	8.40484	8.34334	8.42297	8.4426	8.45238	8.33606	8.31334	8.49055	8.61679	8.42781	8.32502	8.58135	8.54781	8.30376	8.75988	8.4673	8.82093	8.62024	8.66886	8.49501	8.55743	8.66951	9.08767	8.31967	8.51427	8.17882
ILMN_1655195	8.31362	8.45819	8.68461	8.55802	8.29469	8.26183	8.4485	8.82066	8.23686	8.2681	8.16403	8.45142	8.27575	8.40809	8.53458	9.16847	8.12171	8.57906	8.5534	8.30244	8.3027	8.18866	8.33925	8.16862	8.34187	8.60012	8.5449	8.35572	8.30063	8.41458	8.39427	8.36183	8.51461	8.28453	8.36829	7.94843	8.15357	8.80038	8.30193	8.59533	8.05301	8.44786	8.65249
ILMN_1655203	7.87559	7.91089	8.02438	7.87266	8.00833	7.99387	7.96494	7.83796	7.97196	7.89397	8.01039	7.96666	8.01295	8.15033	7.97446	7.93005	8.07585	7.95617	7.85627	7.915	7.87192	8.02658	7.93138	7.839	7.94276	7.84259	8.02734	7.77781	7.89314	7.84268	8.00243	7.90955	7.99426	7.91666	7.89011	8.01875	8.02272	7.94015	8.01681	7.93064	7.93966	7.86838	7.9822
ILMN_1655210	7.18794	7.14967	7.13323	7.19755	7.19781	7.18708	7.23575	7.17762	7.14031	7.15743	7.15963	7.16729	7.16399	7.17473	7.19987	7.21102	7.14469	7.17646	7.13979	7.14792	7.17793	7.14097	7.16676	7.22937	7.16261	7.15692	7.16804	7.16049	7.18009	7.16068	7.16783	7.15057	7.18349	7.2298	7.23104	7.19754	7.18106	7.15796	7.18123	7.18288	7.16524	7.20408	7.22266
ILMN_1655215	7.4665	7.55211	7.56661	7.54326	7.64533	7.44389	7.5629	7.52506	7.66232	7.72421	7.52454	7.44806	7.70246	7.52653	7.93304	7.59231	7.61795	7.50324	7.49351	7.56834	7.49147	7.55128	7.65382	7.44824	7.52836	7.52816	7.66889	7.5493	7.51099	7.56681	7.53036	7.98979	7.77228	7.35092	7.76555	7.67842	7.72466	7.78449	7.69322	7.73643	7.69409	7.56485	7.449
ILMN_1655216	7.60158	7.5841	7.72624	7.58218	7.65781	7.62802	7.58124	7.64891	7.57038	7.65851	7.77113	7.73807	7.7216	7.76866	7.86316	7.70015	7.72415	7.56744	7.55585	7.6346	7.58076	7.67052	7.58158	7.56082	7.67573	7.58576	7.58124	7.54451	7.66684	7.63995	7.52602	7.74154	7.63422	7.75272	7.60791	7.6533	7.70687	7.6681	7.7273	7.86588	7.61872	7.66377	7.56056
ILMN_1655218	7.18818	7.21846	7.20283	7.18825	7.21634	7.21346	7.2238	7.19949	7.25891	7.17008	7.22937	7.17299	7.26171	7.21303	7.22311	7.17156	7.20268	7.18467	7.18805	7.20148	7.19726	7.20057	7.25099	7.23512	7.23368	7.26371	7.19793	7.23753	7.17778	7.22878	7.18172	7.21098	7.16866	7.1985	7.19602	7.2185	7.21442	7.21257	7.20361	7.22051	7.20693	7.20745	7.20336
ILMN_1655229	7.17896	7.22146	7.22038	7.22778	7.16876	7.2271	7.20892	7.15743	7.18009	7.20672	7.25976	7.22902	7.22751	7.177	7.22407	7.21153	7.28571	7.23582	7.18435	7.22725	7.35857	7.24337	7.26592	7.20979	7.25859	7.21233	7.28471	7.19739	7.23944	7.33029	7.29482	7.24817	7.22423	7.28944	7.32473	7.22627	7.23269	7.28289	7.32799	7.28435	7.20626	7.33711	7.19293
ILMN_1655230	7.32225	7.30977	7.31237	7.2864	7.33574	7.31832	7.2974	7.34352	7.33777	7.31384	7.29642	7.34349	7.35251	7.29142	7.33407	7.33675	7.3264	7.33593	7.30299	7.27177	7.30421	7.33111	7.32867	7.31423	7.33557	7.31814	7.30593	7.29197	7.32641	7.32926	7.26529	7.32606	7.33544	7.28587	7.274	7.29924	7.28694	7.29663	7.26956	7.29215	7.27986	7.28471	7.27943
ILMN_1655236	8.69141	9.21052	8.57378	8.22457	9.43272	9.28355	8.71255	8.59129	8.54407	8.37758	9.27213	9.94904	8.0166	8.35942	9.18367	9.5129	9.45459	8.63767	9.2744	9.64053	9.18868	9.40161	10.1269	8.65661	10.5452	8.88758	10.2463	9.703	9.33286	9.10671	10.1232	9.90989	9.22242	9.11948	8.70929	10.3351	10.5868	9.72309	9.14838	9.63434	9.89921	9.4223	9.46539
ILMN_1655241	7.26919	7.25269	7.35152	7.26302	7.29701	7.29525	7.19872	7.26815	7.32882	7.27373	7.26551	7.25938	7.30842	7.27014	7.25645	7.25263	7.22418	7.26685	7.25237	7.2552	7.26206	7.18852	7.2572	7.22111	7.24969	7.27892	7.21782	7.26515	7.21135	7.24314	7.216	7.19483	7.23731	7.2409	7.26674	7.19846	7.23557	7.27224	7.26752	7.26199	7.29275	7.24509	7.28354
ILMN_1655245	7.40388	7.40102	7.53069	7.41991	7.45208	7.4007	7.43713	7.4443	7.52454	7.47625	7.46779	7.38227	7.47937	7.45117	7.38052	7.46125	7.39593	7.4403	7.42031	7.36296	7.39548	7.38184	7.42095	7.25214	7.41602	7.36711	7.39032	7.44622	7.40527	7.37094	7.42939	7.42423	7.43638	7.44655	7.29726	7.41452	7.42909	7.39985	7.44638	7.38497	7.40462	7.35456	7.45845
ILMN_1655251	7.22864	7.22363	7.19594	7.2213	7.24002	7.23637	7.21456	7.22224	7.16618	7.20188	7.21429	7.23778	7.2246	7.18176	7.17902	7.22936	7.16615	7.21303	7.19015	7.20506	7.21214	7.18544	7.21855	7.26924	7.21524	7.18493	7.20324	7.2755	7.21365	7.25465	7.16989	7.21761	7.21238	7.21612	7.23043	7.17941	7.19191	7.20422	7.17302	7.21761	7.19933	7.2348	7.2332
ILMN_1655261	8.77457	7.81004	7.44824	8.8906	8.46648	8.54824	9.14528	8.86606	8.99775	8.37596	7.71384	8.60647	8.58028	8.89026	8.48845	8.95725	8.13575	7.75171	7.85141	9.0038	8.59454	9.09794	8.41913	8.35185	8.48875	8.78369	8.20152	8.66664	8.43671	8.68744	8.21999	8.32358	7.82333	8.13349	8.50022	9.06594	8.51909	8.41243	8.05532	8.78464	8.75988	8.1337	8.41211
ILMN_1655269	7.31294	7.30996	7.37895	7.32072	7.29864	7.34834	7.28383	7.30803	7.32369	7.33386	7.35971	7.29678	7.35251	7.32459	7.29438	7.31657	7.30317	7.31299	7.32224	7.33589	7.2884	7.31482	7.27357	7.41262	7.33463	7.32076	7.3146	7.2811	7.3215	7.333	7.30311	7.299	7.29938	7.32076	7.33053	7.33074	7.29937	7.34191	7.33776	7.38424	7.32859	7.30675	7.31972
ILMN_1655272	7.22641	7.24085	7.23826	7.19371	7.2633	7.2608	7.2365	7.19815	7.24112	7.23003	7.25575	7.22048	7.22272	7.20757	7.2334	7.22611	7.26975	7.22011	7.20378	7.24152	7.24172	7.2736	7.26545	7.31599	7.26058	7.26552	7.21253	7.24209	7.22623	7.22766	7.25598	7.29568	7.2593	7.26799	7.25421	7.23646	7.24545	7.26588	7.25667	7.247	7.25165	7.26514	7.27081
ILMN_1655283	7.23825	7.28601	7.30986	7.25844	7.26608	7.2788	7.22272	7.28414	7.28229	7.2293	7.29249	7.34958	7.23969	7.19665	7.34175	7.26784	7.26291	7.29892	7.25294	7.26164	7.28483	7.287	7.27834	7.23325	7.27894	7.28674	7.33461	7.25272	7.24361	7.19781	7.19254	7.32097	7.23143	7.25555	7.26271	7.26112	7.27555	7.31772	7.32129	7.25893	7.26153	7.27722	7.27304
ILMN_1655296	7.46336	7.53349	7.51933	7.61499	7.91644	7.48295	7.83007	7.64746	7.64144	7.76337	7.62641	7.83236	7.77093	7.63988	8.20017	8.09079	7.44051	7.59923	7.41588	7.49567	7.43042	7.45197	7.4665	7.39493	7.49007	7.48346	7.52381	7.42065	7.52397	7.48637	7.68937	7.71182	7.79793	7.50559	7.79517	7.71649	7.68504	7.63769	7.53417	7.80671	7.81446	7.77194	7.58287
ILMN_1655303	7.1481	7.12041	7.13529	7.12041	7.14606	7.13967	7.14767	7.14917	7.17134	7.13811	7.13064	7.18942	7.12458	7.11687	7.14221	7.14097	7.16009	7.18395	7.16153	7.15714	7.14201	7.09761	7.18945	7.12041	7.144	7.12677	7.16566	7.12333	7.13095	7.1814	7.14647	7.14139	7.10599	7.1277	7.14954	7.16699	7.16142	7.17329	7.16817	7.13936	7.13032	7.14491	7.09761
ILMN_1655307	9.17434	9.07015	9.28991	9.10961	9.21545	9.35558	9.2389	9.48136	9.48775	9.28016	9.26027	9.45567	9.33155	9.28617	9.26786	9.27323	9.37944	9.0679	9.31843	9.20031	9.24258	9.17759	9.14997	9.20275	9.26027	9.05692	9.35238	9.22352	9.25827	9.25621	9.33951	9.29798	9.29336	9.40203	9.15831	9.14959	9.2416	9.21284	9.494	9.32242	9.21362	9.25317	9.01536
ILMN_1655312	9.56742	9.27099	9.5376	9.61184	9.25099	9.33452	9.41506	9.23429	9.3913	9.09709	9.07076	9.33155	9.62208	9.23283	8.97544	8.8522	9.57458	9.46204	9.13314	9.64369	9.62766	9.72111	9.64869	9.16108	9.72715	9.37048	9.48818	9.24028	9.26757	9.65168	9.08397	9.10081	9.2412	9.52523	9.25621	9.21093	9.17434	9.35758	9.51668	9.17721	9.22025	9.60347	9.31804
ILMN_1655316	10.6235	10.3706	10.4972	10.6139	10.7102	10.4277	11.054	10.6822	10.829	10.9575	10.827	10.7302	10.9314	10.9775	10.9396	10.3577	10.6814	10.5808	10.1282	10.6037	10.6829	10.5858	10.6904	10.3904	10.4999	10.8072	10.6409	10.4788	10.4716	10.8154	10.8846	10.7412	10.6382	10.6568	10.8804	10.8385	10.6105	10.7495	10.8182	10.865	10.8405	10.5953	10.1713
ILMN_1655329	9.01791	8.95614	9.26465	9.01624	9.44158	8.93857	9.469	9.20721	8.98291	9.34082	9.31464	9.22025	9.46204	9.3896	9.70017	9.12625	9.03083	8.99478	8.83191	8.99098	9.09932	8.97741	9.12588	8.92283	8.8376	9.15607	9.01997	8.91897	8.91807	8.96483	9.29756	9.33419	9.22502	9.28281	9.35957	9.14066	9.12517	9.20116	9.35472	9.17532	9.33813	9.30421	9.08011
ILMN_1655330	7.18533	7.18808	7.16954	7.197	7.19452	7.19115	7.22803	7.1892	7.19269	7.17468	7.16445	7.18803	7.15491	7.14581	7.18116	7.18925	7.17555	7.19616	7.19884	7.18951	7.15572	7.16507	7.19	7.15884	7.20926	7.20408	7.18564	7.17134	7.20438	7.16451	7.16374	7.16242	7.19843	7.18325	7.18971	7.18247	7.19191	7.16862	7.21178	7.20499	7.21311	7.19953	7.17717
ILMN_1655340	10.9396	11.1188	11.0411	10.6857	10.7546	11.2209	10.8758	10.5704	10.4433	10.5646	10.9711	10.9469	10.4806	10.8717	10.4321	10.2837	11.3949	10.8533	11.0756	11.1398	11.4742	11.2403	11.1617	11.3921	11.5666	10.7755	11.2083	11.1534	11.1991	11.4305	11.1284	11.0804	10.9011	11.1883	10.915	11.2321	11.2601	10.9234	11.2329	10.8397	10.8493	10.6945	10.3949
ILMN_1655341	7.34567	7.34068	7.32954	7.35952	7.35132	7.25819	7.29771	7.28561	7.27599	7.32587	7.31416	7.28283	7.31051	7.48744	7.26888	7.36711	7.27175	7.35928	7.29029	7.26424	7.29075	7.24138	7.2212	7.22155	7.24422	7.25493	7.234	7.24005	7.27156	7.28634	7.29316	7.19982	7.25449	7.24675	7.24428	7.27937	7.24846	7.24398	7.23742	7.23825	7.2883	7.22534	7.225
ILMN_1655347	7.18559	7.2286	7.23674	7.21496	7.19761	7.20766	7.26555	7.16653	7.21566	7.19596	7.21118	7.21097	7.22717	7.18922	7.20606	7.21868	7.23834	7.21828	7.24644	7.20356	7.22409	7.15199	7.21005	7.18983	7.22433	7.20075	7.23173	7.22502	7.24189	7.20052	7.24995	7.21216	7.20696	7.19974	7.22456	7.20881	7.23333	7.20369	7.20361	7.24842	7.1903	7.18222	7.22276
ILMN_1655348	7.76399	7.59511	7.29991	7.66232	7.70372	7.74995	7.71384	7.27313	7.39229	7.6322	7.66016	8.18761	7.77005	7.31944	7.72523	7.44354	7.75117	7.56056	7.6644	8.04785	7.88007	7.80418	8.15869	7.64218	8.10612	7.99453	7.73455	7.85396	7.87276	7.55888	8.15651	8.03456	7.56375	7.76629	7.7097	8.25787	8.11797	7.94089	7.73691	7.64961	8.57879	7.70978	7.7948
ILMN_1655358	7.41954	7.3951	7.56257	7.37328	7.41912	7.56661	7.44299	7.49325	7.5742	7.46547	7.37308	7.48394	7.46822	7.46557	7.39603	7.27704	7.38761	7.37946	7.44894	7.62908	7.52933	7.37352	7.41092	7.51836	7.42762	7.38253	7.41153	7.36989	7.49393	7.42495	7.42874	7.49767	7.34713	7.50686	7.40935	7.50758	7.53373	7.45051	7.54492	7.38418	7.54043	7.52468	7.57331
ILMN_1655364	7.46844	7.43957	7.55482	7.46052	7.44613	7.42683	7.55015	7.46052	7.51084	7.42696	7.45346	7.3745	7.50102	7.7097	7.39353	7.39508	7.47571	7.44757	7.4604	7.45753	7.41407	7.37308	7.4345	7.30583	7.42289	7.32343	7.33026	7.4579	7.39806	7.44711	7.31708	7.37801	7.46594	7.35578	7.35395	7.49552	7.40592	7.39985	7.43795	7.25329	7.42095	7.40508	7.41312
ILMN_1655374	7.27174	7.25419	7.25843	7.26187	7.23921	7.30298	7.33011	7.26246	7.27762	7.30478	7.25134	7.2535	7.28201	7.31433	7.24186	7.23934	7.31113	7.25811	7.2605	7.24152	7.27782	7.20073	7.2544	7.30003	7.30444	7.27601	7.2308	7.26906	7.23577	7.26698	7.27996	7.26043	7.28269	7.25525	7.2114	7.25783	7.27471	7.27771	7.25292	7.25257	7.27866	7.24117	7.24152
ILMN_1655377	9.89459	10.1062	10.2385	9.86388	9.93945	10.0291	10.1349	10.1342	9.92766	10.1069	9.9729	9.91329	9.96217	10.5411	9.96085	10.1015	10.0308	10.1075	9.93609	9.94686	10.1811	10.0795	10.0574	10.2227	10.1021	10.0581	10.1722	10.0089	10.0623	9.98042	10.2665	10.0777	10.1365	9.88186	10.1546	10.0085	10.1428	9.98732	9.9898	10.0631	10.1722	9.97554	10.1413
ILMN_1655382	7.55754	7.50686	7.5572	7.5847	7.48463	7.66642	7.47161	7.57823	7.45417	7.54979	7.6195	7.74452	7.68327	7.51381	7.77895	7.63743	7.84109	7.55168	7.85835	7.66629	7.66086	7.65235	7.71827	7.86493	7.89952	7.60751	7.86112	7.70994	7.72842	7.66728	7.65625	7.74595	7.61639	7.97272	7.66804	7.70961	7.68558	7.82575	7.84286	7.66529	7.68558	7.75823	7.67723
ILMN_1655405	9.99407	9.49122	10.5851	10.2407	9.82591	9.51706	9.89921	10.8198	10.4425	9.64927	8.93276	9.86778	9.91739	9.97735	9.02873	9.5452	8.51583	9.76552	9.35957	9.40072	8.70333	8.8886	8.8798	8.71544	8.671	9.09049	8.65593	9.70077	8.9514	8.86273	8.83996	8.72208	9.26757	8.8886	8.73408	9.11458	8.88142	9.11374	8.3223	9.18243	9.25958	8.67795	9.40736
ILMN_1655414	7.81622	7.82833	7.31676	7.68209	7.5811	7.90347	7.37355	7.31415	7.43867	7.50498	7.68279	7.59923	7.55925	7.45597	7.87741	7.49618	8.45195	7.7781	8.3574	8.0721	8.08573	8.33581	8.2014	9.37185	8.49641	8.06372	8.20467	7.98549	8.89026	8.926	7.85505	7.90566	8.51612	8.15744	8.49311	7.6713	8.07007	8.11525	8.48039	7.72745	8.28937	8.42153	7.95484
ILMN_1655426	7.33632	7.34574	7.40647	7.38724	7.34808	7.3305	7.35657	7.47049	7.44402	7.33265	7.344	7.26381	7.37672	7.33387	7.2851	7.33419	7.34317	7.30015	7.315	7.29304	7.29189	7.30018	7.33282	7.26065	7.3008	7.31079	7.29441	7.30494	7.31813	7.29756	7.25667	7.24765	7.33824	7.2731	7.24177	7.24758	7.3093	7.29597	7.29867	7.30159	7.29419	7.29662	7.37283
ILMN_1655429	9.45313	9.75336	9.17868	9.60266	9.38826	9.35795	9.4082	9.34332	9.09645	9.37752	9.6325	9.57528	9.67402	9.23103	9.72923	10.0503	8.99602	9.44772	9.15131	9.42014	9.35238	9.5257	9.55496	9.36888	9.06372	9.7621	9.3614	9.32926	9.22422	9.27367	9.40285	9.34373	9.32121	9.59523	9.57097	9.76164	9.41548	9.47432	9.44599	9.62459	9.69427	9.75035	9.23355
ILMN_1655433	7.68491	7.51637	7.74635	7.56317	7.488	7.56504	7.79569	7.60396	7.62411	7.67695	7.5886	7.67008	7.73606	7.73141	7.66331	7.74753	7.61742	7.57267	7.55726	7.60139	7.59756	7.54441	7.45644	7.36952	7.6162	7.57261	7.54385	7.47858	7.42415	7.54554	7.62368	7.77485	7.52971	7.61471	7.71891	7.50108	7.58495	7.59751	7.68843	7.65376	7.76306	7.67443	7.54829
ILMN_1655434	8.68648	8.58296	8.98252	8.80133	8.97309	8.69194	8.96686	9.02854	8.61937	9.02835	8.72593	8.65235	9.09881	9.20686	8.7296	9.19398	8.64305	8.78576	9.22767	8.59195	8.52858	8.73441	8.65349	8.81495	8.74986	8.67397	8.8057	8.6937	8.63366	8.64305	8.62569	8.70178	8.74196	8.87255	8.83731	8.94034	8.78681	8.85044	8.84406	8.90394	8.827	8.69346	9.03534
ILMN_1655446	7.27719	7.25336	7.27033	7.24678	7.26434	7.2349	7.22288	7.2293	7.2928	7.2319	7.28628	7.24918	7.28704	7.23206	7.2443	7.2488	7.22091	7.22214	7.20114	7.22954	7.24586	7.23578	7.2789	7.24282	7.23277	7.22114	7.24173	7.25596	7.22116	7.21208	7.2476	7.28094	7.23569	7.25944	7.22506	7.24622	7.21821	7.22908	7.20693	7.21896	7.23217	7.21654	7.23961
ILMN_1655449	7.2884	7.2796	7.36053	7.28229	7.25251	7.34816	7.31388	7.3168	7.30787	7.28289	7.27657	7.28065	7.30418	7.29185	7.31991	7.31932	7.34255	7.3062	7.34834	7.30808	7.31401	7.279	7.28317	7.2452	7.32953	7.26324	7.28511	7.24242	7.28034	7.25287	7.27884	7.31662	7.31697	7.33051	7.28498	7.30489	7.27111	7.28956	7.3175	7.31181	7.32147	7.32432	7.24957
ILMN_1655468	7.16044	7.15185	7.15199	7.19691	7.1735	7.15309	7.23026	7.16064	7.17299	7.18084	7.15133	7.18391	7.1277	7.20609	7.16958	7.17507	7.18131	7.1786	7.14154	7.15822	7.19031	7.15702	7.20148	7.17958	7.1681	7.20127	7.18852	7.17119	7.20372	7.13586	7.18043	7.14469	7.1857	7.10599	7.17651	7.16768	7.15918	7.13877	7.16064	7.18501	7.19603	7.14828	7.13393
ILMN_1655469	9.80768	9.82685	9.82438	9.94364	10.3999	9.39599	10.9605	9.56582	9.84227	10.7193	10.4943	10.6579	10.4972	9.80607	10.9982	10.387	10.0344	9.84923	9.11674	10.4329	10.0759	9.93096	9.9585	8.6591	9.92035	10.3343	9.61398	9.71559	10.1699	10.0291	10.6066	10.914	10.2594	10.5167	10.4336	10.406	9.93518	10.0998	10.199	10.5289	10.5565	10.356	8.84943
ILMN_1655474	7.18818	7.21062	7.16637	7.19917	7.22575	7.22574	7.19289	7.23406	7.18476	7.21454	7.23621	7.23467	7.17992	7.21114	7.24379	7.24285	7.20753	7.1702	7.18866	7.19029	7.20839	7.18987	7.19641	7.19712	7.18399	7.19113	7.21136	7.22274	7.23399	7.21971	7.24571	7.14491	7.19621	7.21713	7.1964	7.18555	7.20792	7.20914	7.2311	7.19407	7.18669	7.21737	7.20727
ILMN_1655482	8.13647	8.27552	8.21295	8.1679	8.15202	8.17757	8.32055	8.10709	7.97339	8.21088	8.45706	8.2949	8.34222	8.13009	8.45915	8.21867	8.38588	8.09798	8.30399	8.22226	8.24716	8.20495	8.27846	8.30929	8.4257	8.30966	8.28406	8.06023	8.27722	8.31932	8.3387	8.4448	8.29696	8.55153	8.47946	8.45819	8.31073	8.33581	8.3709	8.25896	8.37378	8.42658	8.10699
ILMN_1655485	7.79002	7.7618	7.93895	7.86916	7.93779	7.75071	8.10972	7.87812	7.94699	7.94327	7.79644	7.95286	8.0846	7.88829	8.22342	7.85396	7.74319	7.77005	7.63709	7.74117	7.77349	7.79942	7.84708	7.85528	7.839	7.92428	7.92955	7.7755	7.71631	7.74212	7.9384	8.03617	7.97272	7.94214	8.05242	7.93854	7.96368	7.997	8.08493	8.05835	8.16663	8.28914	7.88529
ILMN_1655491	8.59099	8.52782	8.83424	8.39769	8.20595	8.61367	7.93128	8.91508	7.87532	8.05532	8.20794	7.99497	8.22206	8.22857	8.0167	8.11921	7.95604	8.66694	8.49055	8.18129	8.05814	8.16532	8.13482	7.66752	8.04537	8.31397	7.86923	8.39333	8.12352	8.05271	7.7402	7.57723	7.95667	7.88245	7.82944	7.87716	7.91607	8.02658	7.59417	7.82677	7.80403	7.81545	8.74447
ILMN_1655495	7.31023	7.31682	7.33926	7.31634	7.36654	7.29082	7.30673	7.30888	7.35761	7.37736	7.34764	7.33269	7.45119	7.34944	7.4614	7.36744	7.39227	7.35089	7.35134	7.36383	7.36693	7.26695	7.30356	7.30882	7.27143	7.29096	7.33499	7.29881	7.29694	7.2922	7.371	7.35895	7.37139	7.35663	7.28956	7.33558	7.28365	7.32165	7.32203	7.31067	7.39224	7.36122	7.27838
ILMN_1655497	12.1582	11.5698	12.0702	12.4492	12.4939	12.0294	12.4147	12.2331	12.136	12.6424	12.3973	12.5365	12.4287	12.4397	12.7374	13.1851	11.6999	12.1467	11.7732	11.8368	11.74	11.7214	11.7134	11.9066	11.7214	12.2389	11.7584	12.048	12.1082	11.8235	12.085	12.2614	12.0393	12.1102	12.4641	12.2647	12.1274	12.054	11.9362	12.6545	12.1467	11.9443	11.8408
ILMN_1655498	7.22122	7.23534	7.22948	7.20003	7.19099	7.21565	7.25896	7.23884	7.25096	7.18847	7.22092	7.22582	7.19944	7.21223	7.22191	7.22928	7.24742	7.18809	7.28476	7.22943	7.20863	7.22833	7.21072	7.26871	7.23267	7.25278	7.26223	7.27811	7.17268	7.26235	7.23188	7.24605	7.25066	7.19234	7.19908	7.25113	7.22311	7.2527	7.23504	7.20731	7.23667	7.23098	7.22531
ILMN_1655504	7.50029	7.47011	7.66086	7.6195	7.56196	7.5002	7.74047	7.69134	7.71678	7.97251	7.49825	7.52722	7.57267	7.83444	7.50646	7.59055	7.3656	7.61904	7.43372	7.414	7.43666	7.3644	7.45334	7.48516	7.43811	7.52434	7.43228	7.47833	7.46088	7.45862	7.52088	7.45624	7.49702	7.42741	7.53149	7.48254	7.45765	7.4423	7.48225	7.48614	7.51104	7.47963	7.53624
ILMN_1655509	7.17778	7.23516	7.21994	7.2412	7.22938	7.23366	7.27358	7.20639	7.24405	7.2203	7.22399	7.22818	7.2154	7.23433	7.26607	7.22408	7.22363	7.2473	7.2084	7.2365	7.18402	7.27882	7.2532	7.27111	7.23645	7.20326	7.21336	7.24131	7.23669	7.24921	7.25434	7.31436	7.24274	7.2596	7.23923	7.22384	7.22698	7.19188	7.24564	7.25247	7.18658	7.24185	7.22615
ILMN_1655521	7.25312	7.15806	7.3203	7.25526	7.28162	7.26807	7.40074	7.28696	7.24627	7.3226	7.2218	7.30749	7.2809	7.31827	7.22644	7.2334	7.24844	7.29251	7.22864	7.24083	7.22386	7.24014	7.1845	7.212	7.20705	7.25956	7.24047	7.25515	7.25221	7.22483	7.20501	7.21788	7.21408	7.23768	7.2074	7.2962	7.24471	7.23706	7.24265	7.22713	7.26905	7.25128	7.24378
ILMN_1655523	7.3196	7.28953	7.2716	7.30141	7.27374	7.31982	7.28182	7.33022	7.28289	7.34477	7.33361	7.30205	7.34934	7.35045	7.30243	7.37484	7.32316	7.29099	7.29603	7.30742	7.20499	7.34099	7.34592	7.34436	7.31052	7.30489	7.29782	7.33235	7.23585	7.28353	7.33083	7.32367	7.34378	7.30817	7.3064	7.32686	7.28865	7.30973	7.36389	7.3161	7.35087	7.32421	7.3399
ILMN_1655532	7.22912	7.21618	7.2372	7.22966	7.2739	7.26098	7.29097	7.27171	7.25004	7.26649	7.19063	7.2251	7.26735	7.2181	7.30022	7.26408	7.20556	7.28044	7.21736	7.22766	7.18607	7.22487	7.25313	7.20238	7.23655	7.24233	7.22205	7.23817	7.18887	7.25059	7.20822	7.21392	7.26523	7.24364	7.30654	7.23496	7.2358	7.25703	7.20719	7.28947	7.26465	7.2657	7.23439
ILMN_1655536	10.9011	11.1148	11.0855	10.5875	10.8951	11.0804	11.1777	10.823	10.7428	10.8544	10.9851	10.7563	10.8502	11.1303	10.7546	10.2771	11.2021	11.0597	10.6616	11.1121	11.2866	11.127	11.0964	11.0334	11.2321	11.1198	10.8795	10.9523	11.0221	11.1159	11.1001	11.0032	10.8688	10.7852	11.0964	11.0494	11.089	10.8887	11.099	11.0129	11.0484	10.8385	10.5713
ILMN_1655537	7.96092	7.91562	8.01613	7.93779	7.97394	8.00929	8.04326	7.98027	7.84769	8.17839	8.11668	8.11073	8.02324	8.10633	8.21845	8.15837	8.13943	7.84335	7.91203	8.02691	8.00181	8.14433	7.87173	8.04482	8.10949	8.03029	7.87385	7.84335	7.98181	8.01274	7.997	8.20249	8.01121	8.14129	8.01113	8.06507	8.02753	8.05679	8.06268	8.44001	7.95767	8.00077	7.85974
ILMN_1655545	7.7378	7.73058	7.73713	7.74955	7.62432	7.56906	7.69966	7.61592	7.7112	7.57812	7.65459	7.6202	7.64304	7.73731	7.7708	7.60729	7.91656	7.72707	7.76828	7.72827	7.79644	7.86804	7.83185	7.9892	8.00086	7.76306	7.6552	7.56504	7.69876	7.85241	7.75085	7.85385	7.80592	7.66765	7.79891	7.83685	7.76858	7.85843	8.10718	7.68431	7.73222	7.74566	7.92848
ILMN_1655553	7.18331	7.20264	7.21863	7.195	7.16884	7.18208	7.22008	7.21523	7.18063	7.18714	7.1953	7.22766	7.20466	7.21454	7.21915	7.19605	7.19931	7.17354	7.21525	7.17322	7.18932	7.18319	7.16773	7.18014	7.2011	7.1791	7.20227	7.18282	7.17181	7.19638	7.19501	7.18752	7.20447	7.17488	7.22796	7.20081	7.17096	7.20785	7.12867	7.19018	7.2194	7.20408	7.18614
ILMN_1655557	8.94068	8.8276	9.12332	8.80257	8.83191	9.04295	8.90122	9.32703	9.40694	8.66266	8.74986	9.04263	8.92032	8.78299	8.99321	8.62088	8.89839	8.94142	8.82971	8.90719	8.92996	8.83848	8.98252	8.8122	8.98291	9.03596	9.13031	9.03566	8.98252	9.10701	8.74005	8.86649	9.13499	8.84873	8.85756	8.71509	8.85353	8.98436	9.01764	8.77868	8.9361	8.98879	9.48653
ILMN_1655563	9.89299	9.68766	9.98391	9.83618	9.62459	9.68584	9.57409	9.94516	9.16562	9.72368	9.34767	9.25919	9.05562	10.0227	9.01997	9.79594	8.8161	9.55176	9.39554	9.21626	9.1056	9.07597	9.10162	8.74106	8.75367	9.55092	8.76242	9.38479	9.23774	8.95298	9.00087	8.56794	8.84768	8.79835	8.38983	9.48214	9.05844	9.01921	8.77983	9.22101	9.34738	8.96181	9.08168
ILMN_1655565	7.24823	7.24152	7.22768	7.26345	7.28313	7.30749	7.22373	7.22872	7.26379	7.21012	7.27559	7.2621	7.26258	7.24805	7.27632	7.29419	7.27231	7.27308	7.24903	7.24513	7.25083	7.31714	7.25765	7.36168	7.23361	7.29883	7.25551	7.23004	7.26913	7.29825	7.26337	7.26833	7.28092	7.29512	7.27297	7.26944	7.23592	7.27635	7.2443	7.32483	7.2547	7.29144	7.28774
ILMN_1655570	9.64723	9.33653	9.80919	9.71603	9.86143	9.5481	9.69637	9.71055	9.80607	9.7562	9.59663	9.82388	9.8016	9.85964	9.9845	9.86778	9.37887	9.48259	9.5129	9.42063	9.23429	9.39169	9.44903	9.32879	9.22064	9.72767	9.24986	9.45867	9.41221	9.32032	9.3913	9.43135	9.43154	9.5757	9.67763	9.58941	9.54434	9.65264	9.22386	9.74406	9.60385	9.51248	9.67154
ILMN_1655572	7.50744	7.69852	7.36387	7.53724	7.66557	7.49176	7.58883	7.4334	7.32256	7.48021	7.66912	7.56948	7.57456	7.62599	7.55112	7.70501	7.73704	7.5241	7.90898	7.63959	7.92492	7.72281	7.58701	7.95411	7.76372	7.60791	8.03978	7.60956	7.99725	7.90295	7.59644	7.71608	7.96245	7.75881	7.61975	7.87227	7.91194	8.03713	7.92025	7.57521	7.4897	7.91785	7.73078
ILMN_1655577	7.35326	7.41054	7.18294	7.42608	7.36926	7.32736	7.20859	7.19671	7.23135	7.16972	7.29263	7.66517	7.41131	7.19214	7.662	7.26616	7.63565	7.33469	7.46578	7.47798	7.53289	7.53309	7.60456	7.26908	7.68395	7.38049	7.54079	7.63422	7.49273	7.47863	7.3638	7.58825	7.4618	7.59011	7.49142	7.42568	7.63004	7.69574	7.47891	7.62498	7.54129	7.52971	7.48637
ILMN_1655595	13.0202	13.3033	10.8887	12.7278	13.0767	12.8656	12.6356	10.4565	11.7246	12.2141	13.091	13.2138	12.0886	11.9489	12.5884	12.7309	12.7345	12.3683	13.072	13.1359	13.2138	13.6195	13.2384	12.1467	13.7132	12.3683	13.4575	13.0286	12.714	12.7919	13.4742	13.433	12.283	13.0333	12.2866	13.6612	13.6195	13.3867	12.6626	12.6288	12.991	12.86	13.1645
ILMN_1655608	7.97262	8.03892	8.13458	7.89732	7.93311	7.87559	8.03892	8.15582	8.02892	7.89807	7.97524	7.85753	7.9048	7.94579	7.69931	7.75192	7.90623	8.04347	8.08919	8.02658	8.07517	7.90994	8.03617	7.94955	8.02129	7.85374	8.06704	8.01613	8.00576	8.01121	7.85474	7.87055	7.95436	8.01337	7.86838	7.87463	7.93188	7.98523	8.00999	7.90602	7.87915	7.99823	8.00096
ILMN_1655610	7.22491	7.22073	7.19951	7.24554	7.2455	7.29674	7.26125	7.20067	7.21745	7.21705	7.2884	7.30653	7.21958	7.21751	7.24834	7.24922	7.32913	7.23887	7.23957	7.31205	7.25303	7.27499	7.22521	7.35661	7.28765	7.29252	7.31772	7.29239	7.28604	7.25887	7.33319	7.26	7.33214	7.24193	7.27893	7.26756	7.28769	7.25554	7.3182	7.27498	7.21028	7.30363	7.25064
ILMN_1655611	7.27215	7.58782	7.21246	7.31575	7.53304	7.39276	7.38974	7.27556	7.19165	7.34831	7.41798	7.35485	7.22264	7.47921	7.80055	8.45142	7.58673	7.3641	7.65207	7.24928	7.4535	7.48697	7.79088	7.5928	7.40998	7.6974	7.73026	7.64547	7.51885	7.51063	8.27634	7.87205	7.7251	7.53283	7.72915	7.78035	7.71369	7.50889	7.55547	7.82268	7.65913	7.8734	8.06398
ILMN_1655612	8.95168	9.27938	8.89701	9.14794	9.41639	8.7528	9.18012	9.3466	8.69054	9.19194	8.89502	9.08767	9.67349	9.16954	8.96818	9.03014	8.93348	9.30405	9.14009	9.37093	9.13734	9.01695	9.33068	9.09691	8.94925	9.28656	9.60164	9.89247	9.26424	9.11118	9.06821	9.18953	8.96032	9.04941	9.92297	9.34039	9.61398	8.99164	9.11788	8.84731	9.19653	9.15038	9.25992
ILMN_1655613	7.27321	7.24823	7.34352	7.22725	7.30967	7.21618	7.27233	7.19671	7.32243	7.60526	7.14902	7.20179	7.31706	7.59803	7.23825	7.4947	7.16538	7.174	7.22031	7.21141	7.24565	7.13766	7.19731	7.18602	7.18037	7.18481	7.15732	7.16228	7.17512	7.16986	7.18034	7.23525	7.15104	7.23294	7.18766	7.2379	7.27713	7.18264	7.17834	7.32121	7.23673	7.20387	7.16413
ILMN_1655614	7.41078	7.57578	7.35241	7.61448	7.38232	7.52717	7.44215	7.36808	7.34241	7.29643	7.35781	7.71595	7.9278	7.34826	7.45119	7.41594	7.36587	7.36935	7.29419	7.4776	7.42087	7.37178	7.37113	7.31895	7.45818	7.4677	7.44789	7.58015	7.41979	7.58576	7.4267	7.48896	7.35364	7.43387	7.33536	7.51302	7.47774	7.334	7.65433	7.45269	7.4863	7.3472	7.42762
ILMN_1655622	10.2935	10.1355	10.4903	10.4709	10.2286	10.1687	9.9735	10.3497	10.827	10.436	10.1433	10.2165	10.356	10.2457	10.3668	9.83932	10.2414	10.5304	10.1002	10.3328	10.5401	10.6483	10.4926	10.3265	10.3462	10.684	10.3761	10.4557	10.3659	10.5743	10.2263	10.2815	10.2628	10.214	10.2541	9.94049	10.0759	10.1094	10.4722	10.4582	10.4684	10.423	10.2689
ILMN_1655625	8.16675	8.08667	8.37129	8.03073	8.05369	8.06632	8.08088	8.15202	8.20723	8.08282	7.85951	7.72932	8.01952	8.25025	7.77349	8.10083	7.89174	8.19592	8.11577	8.01366	7.93573	7.83989	7.88041	7.9046	8.06556	7.74672	7.89463	8.02884	7.99012	7.90878	7.86642	7.76134	7.97692	7.8549	7.78009	7.94896	7.96323	8.03542	7.98873	7.7332	8.04101	8.00598	7.96234
ILMN_1655632	7.15038	7.15358	7.1955	7.17146	7.13095	7.20419	7.17535	7.16731	7.15088	7.17423	7.21429	7.20448	7.15519	7.14097	7.1997	7.20656	7.18634	7.16448	7.15796	7.16338	7.13921	7.15434	7.16255	7.21451	7.17121	7.17632	7.16944	7.18557	7.18103	7.18548	7.15635	7.15908	7.18668	7.18755	7.13484	7.15246	7.1425	7.16661	7.18024	7.14628	7.19989	7.1932	7.16507
ILMN_1655635	8.9906	9.01853	8.93491	9.25868	9.03713	8.87285	9.27136	9.11748	8.74447	9.48653	9.07712	9.12888	9.28355	9.49882	9.23673	9.46947	8.70268	9.05844	8.88473	8.92503	8.93177	8.90676	8.81577	8.9783	8.76455	9.21052	9.13992	8.93692	9.00725	9.1012	9.14489	8.8906	9.04193	8.9036	9.42778	9.23497	8.87094	8.72123	8.94729	8.92433	9.12444	9.14678	9.10224
ILMN_1655637	7.24336	7.28236	7.29003	7.28278	7.29529	7.29631	7.21641	7.29718	7.2595	7.27633	7.25903	7.29263	7.25388	7.31779	7.25259	7.31158	7.27526	7.30748	7.306	7.26484	7.27041	7.28116	7.22761	7.24794	7.27578	7.27622	7.30786	7.25857	7.28733	7.22443	7.26529	7.24284	7.23867	7.23716	7.21649	7.25427	7.27872	7.25497	7.2527	7.31059	7.24526	7.27031	7.27182
ILMN_1655639	7.26243	7.28277	7.29866	7.33266	7.29495	7.29309	7.28935	7.31654	7.33463	7.34553	7.3599	7.29242	7.30055	7.36199	7.2644	7.29127	7.34876	7.3029	7.30132	7.31887	7.29604	7.32902	7.28111	7.31121	7.28982	7.27357	7.29564	7.31836	7.23723	7.31104	7.28596	7.37178	7.262	7.32181	7.31138	7.28815	7.34573	7.33776	7.33417	7.28201	7.33891	7.39508	7.2748
ILMN_1655642	7.49866	7.54771	7.40388	7.44987	7.37969	7.47151	7.21915	7.30625	7.49527	7.29334	7.39582	7.48697	7.32834	7.29555	7.40097	7.29464	7.59682	7.47201	7.61325	7.53469	7.64907	7.5529	7.61062	7.74478	7.62923	7.54142	7.56721	7.63881	7.56828	7.6777	7.64304	7.70994	7.42798	7.63898	7.40008	7.45639	7.47602	7.45282	7.50319	7.40226	7.50399	7.4728	7.38639
ILMN_1655644	7.25127	7.25555	7.18796	7.2384	7.28833	7.27069	7.2282	7.19725	7.22352	7.3049	7.24972	7.29957	7.25058	7.21745	7.28117	7.23162	7.31017	7.21078	7.27265	7.27051	7.23464	7.28579	7.28978	7.27794	7.2825	7.26865	7.32236	7.2525	7.28165	7.32833	7.27444	7.30807	7.32635	7.31055	7.2687	7.25566	7.35047	7.29198	7.33361	7.31542	7.34191	7.26384	7.27103
ILMN_1655645	7.77254	7.7032	7.58439	7.72384	7.75771	7.74405	7.59767	7.64099	7.63285	7.65741	7.81354	7.78519	7.78667	7.81947	7.7649	7.79249	7.90024	7.70759	7.89011	7.8479	7.9211	7.90439	7.85643	8.00697	8.06142	7.81908	8.05867	7.83236	7.8555	7.82446	7.82886	7.80004	7.88105	7.69249	7.83223	7.91071	7.87322	7.93966	7.9639	7.78425	7.97455	7.93723	7.76502
ILMN_1655651	7.43634	7.34217	7.39809	7.34837	7.4286	7.33322	7.50303	7.62197	7.37928	7.34492	7.3468	7.3809	7.41074	7.30099	7.43323	7.40895	7.43638	7.35352	7.30242	7.401	7.43165	7.4285	7.41165	7.26557	7.38907	7.3255	7.32983	7.30012	7.29608	7.4005	7.31464	7.32777	7.4387	7.32398	7.34852	7.34715	7.32805	7.47661	7.37644	7.42691	7.31824	7.40404	7.36864
ILMN_1655663	9.52892	9.71968	9.74088	9.23103	9.14678	9.32071	9.22272	9.16626	9.14911	8.49756	8.72208	8.79197	9.33653	9.22664	8.26416	8.69655	8.64246	9.30137	8.6833	9.36311	8.96716	8.98078	9.27659	8.91306	8.70147	9.21585	8.52184	9.20533	8.85426	9.06129	8.71255	8.60339	8.84571	8.38681	8.71221	8.75488	8.75439	8.61304	8.57658	8.66642	9.13069	8.82624	9.24779
ILMN_1655664	7.14356	7.13032	7.14849	7.17121	7.13858	7.18053	7.15635	7.16603	7.19137	7.19217	7.19755	7.16524	7.16455	7.15358	7.14327	7.20243	7.17483	7.1702	7.16378	7.12677	7.10599	7.16773	7.15638	7.19739	7.14707	7.18347	7.15976	7.18298	7.20768	7.17864	7.16596	7.20652	7.18551	7.17696	7.18497	7.16157	7.15491	7.18326	7.15994	7.20689	7.18791	7.17448	7.1368
ILMN_1655675	10.1985	9.90636	10.3616	9.92546	10.0191	11.0645	9.78097	10.2018	10.0407	9.59311	9.5354	9.47783	9.73586	10.2095	9.36311	9.45937	9.82482	9.79375	9.81687	9.71643	9.53584	9.55	9.67126	10.3604	9.39046	9.4634	9.36761	9.68436	9.43135	9.39808	9.23465	9.17602	9.57175	9.12745	9.49941	9.72873	9.6419	9.45236	9.44732	9.37143	9.55048	9.34082	9.49382
ILMN_1655684	8.64967	8.78213	8.52724	8.73441	8.62024	8.56067	8.54359	8.56522	8.74091	8.41057	8.56281	8.64994	8.63189	8.63366	8.70734	8.70734	8.88183	8.60702	8.97171	8.76497	8.81011	9.12256	8.88012	9.24204	8.8546	8.68684	8.99711	8.8376	8.99128	8.8367	9.19448	8.88964	8.8673	8.76779	8.91849	8.81071	9.12177	8.91406	9.09794	8.84339	9.00995	8.87761	8.85287
ILMN_1655699	7.20998	7.20484	7.21588	7.22276	7.23116	7.21233	7.21316	7.18357	7.21095	7.2484	7.28089	7.2032	7.23649	7.26738	7.24567	7.26597	7.21286	7.22086	7.23101	7.2116	7.21798	7.20484	7.24415	7.2452	7.26258	7.25506	7.2419	7.23624	7.24125	7.24373	7.24116	7.22812	7.25168	7.24249	7.28432	7.29589	7.27434	7.2863	7.25869	7.25289	7.25894	7.2138	7.23577
ILMN_1655702	8.26488	8.24131	8.13889	7.8947	8.12199	7.92703	8.28145	7.99324	8.45637	7.99936	8.13446	7.92566	8.35123	8.02681	7.97605	7.67061	8.18609	8.23341	8.18788	8.4065	8.67029	8.19694	8.44786	8.49192	8.39296	8.21975	8.27319	8.19816	8.36127	8.5936	8.24792	8.36321	8.24409	8.30576	8.31668	8.18176	8.27217	8.2302	8.59479	7.98828	8.35976	8.48507	8.67632
ILMN_1655711	7.20611	7.24985	7.22837	7.2488	7.23983	7.19918	7.21654	7.28527	7.21458	7.23987	7.26466	7.23857	7.23969	7.23095	7.21235	7.22661	7.26544	7.1845	7.23245	7.22642	7.24837	7.21721	7.24253	7.2257	7.21447	7.20756	7.22637	7.21367	7.2509	7.20052	7.24467	7.25775	7.25201	7.19548	7.26237	7.21514	7.24202	7.24189	7.22832	7.23405	7.25748	7.26779	7.25443
ILMN_1655713	7.28166	7.25351	7.28716	7.26994	7.3062	7.29866	7.30566	7.2911	7.29863	7.2878	7.31069	7.27952	7.26225	7.3136	7.29791	7.27941	7.25303	7.28894	7.28605	7.2913	7.29246	7.30475	7.27834	7.30516	7.28997	7.29906	7.26052	7.28085	7.29931	7.24494	7.2906	7.27985	7.28356	7.28718	7.32371	7.30164	7.29181	7.32938	7.28813	7.31032	7.36173	7.31195	7.29525
ILMN_1655718	7.25072	7.26016	7.26819	7.22921	7.18355	7.21695	7.38078	7.23162	7.22233	7.25512	7.23473	7.23075	7.20417	7.23275	7.21321	7.22965	7.20393	7.43474	7.19873	7.32357	7.16775	7.22074	7.17672	7.22486	7.25381	7.21596	7.17843	7.38338	7.32163	7.1777	7.22296	7.20169	7.22273	7.24932	7.23746	7.18371	7.2537	7.21931	7.20268	7.17176	7.25802	7.21407	7.25351
ILMN_1655720	7.58476	7.662	7.61915	7.6006	7.64398	7.57779	7.63797	7.50817	7.60303	7.62952	7.65727	7.61411	7.65183	7.64459	7.61872	7.64292	7.73722	7.57073	7.94287	7.69337	7.64015	7.61202	7.65423	7.95516	7.77054	7.70523	7.87045	7.68015	7.66404	7.74445	7.7139	7.59905	7.72224	7.73538	7.7097	7.80333	7.72236	7.74762	7.8279	7.72479	7.7708	7.79823	7.80092
ILMN_1655722	7.18502	7.19612	7.19635	7.16246	7.16766	7.1986	7.19409	7.18177	7.20117	7.15246	7.17997	7.18874	7.13157	7.20014	7.18425	7.13811	7.19602	7.22851	7.14221	7.18195	7.19097	7.14792	7.184	7.14933	7.1755	7.15514	7.18405	7.13921	7.16096	7.21674	7.18353	7.17099	7.17665	7.22077	7.14733	7.14031	7.13323	7.19982	7.1547	7.14317	7.14491	7.13951	7.19758
ILMN_1655733	7.69985	7.64442	7.62197	7.69017	7.62837	7.58274	7.82008	7.64391	7.76454	7.77402	7.76407	7.72261	7.72827	7.69673	7.77618	7.50984	7.82944	7.66714	7.56478	7.83777	7.73929	7.67356	7.76874	7.32627	7.79108	7.64877	7.82737	7.61812	7.57779	7.81396	7.89742	7.96838	7.56611	7.77022	7.58957	7.67239	7.60969	7.72944	7.71204	7.51399	7.6618	7.56305	7.48367
ILMN_1655734	8.78944	8.80941	8.76368	8.65958	8.57554	8.72768	8.87708	8.65409	9.02904	8.97241	8.74917	8.69788	8.69934	8.73745	8.32626	8.24538	8.66352	8.85287	8.53129	8.86947	8.8634	8.77425	8.69815	8.91709	8.86606	8.88069	8.60853	8.78769	8.61304	9.00343	8.9338	8.96917	8.44103	8.77014	8.53062	8.50249	8.53844	8.3526	8.68503	8.46245	8.59479	8.51365	8.59794
ILMN_1655740	8.09346	8.09507	8.24174	8.1451	8.87116	8.05167	8.73954	8.15623	8.45706	8.05696	8.35789	8.30376	8.26007	8.51583	8.78516	8.83606	8.00277	8.074	7.71531	8.33541	8.25669	8.02784	8.29588	7.93035	7.72955	8.182	8.24049	8.60677	7.98636	8.03325	9.14405	8.55425	8.4183	8.23181	9.48928	8.36744	9.01432	8.22833	8.15699	9.15864	8.75753	8.47343	7.82824
ILMN_1655741	7.2036	7.20386	7.22572	7.20947	7.26027	7.20161	7.25294	7.22859	7.20574	7.19895	7.18321	7.22787	7.20909	7.19234	7.19191	7.18563	7.20851	7.22601	7.19047	7.19275	7.16421	7.19999	7.18762	7.20103	7.17164	7.17944	7.21241	7.18727	7.18936	7.20664	7.21226	7.19607	7.18589	7.20143	7.23918	7.20249	7.18778	7.20309	7.20928	7.18875	7.21061	7.20226	7.18553
ILMN_1655748	8.05696	8.14607	8.80191	8.28925	8.17975	8.06122	8.54476	8.65195	8.92961	8.55785	7.8797	7.76463	8.21649	8.44349	7.84889	8.03657	7.77388	8.4394	7.82876	7.7437	7.98937	8.04978	7.93394	8.20198	7.69032	8.14229	7.67971	8.0125	8.04002	7.77824	8.05448	7.69749	7.7309	7.76943	7.91516	7.62498	7.60383	7.73141	8.06754	8.04284	8.21947	8.06479	8.26956
ILMN_1655765	11.3882	11.3636	11.6529	11.4135	11.3363	11.5146	11.5572	11.0912	11.0698	11.2462	11.4305	11.1752	11.1099	11.5809	10.8442	10.9022	11.5328	11.4436	11.2462	11.6529	11.5828	11.3351	11.2574	11.0977	11.4179	11.4453	11.1303	11.3847	11.4453	11.3188	11.2586	11.1678	11.1714	11.053	11.3625	11.4179	11.3757	10.7068	11.1833	11.2776	11.4383	10.8376	10.8309
ILMN_1655766	7.22967	7.23637	7.22224	7.20437	7.21017	7.22592	7.24106	7.26128	7.25405	7.29182	7.24092	7.19539	7.21698	7.22653	7.2487	7.19831	7.20466	7.20649	7.21779	7.23835	7.22747	7.21434	7.2598	7.25522	7.22118	7.19982	7.20628	7.25946	7.24135	7.22029	7.22488	7.22844	7.229	7.21646	7.27558	7.20512	7.2545	7.2373	7.23861	7.27262	7.24516	7.21232	7.20753
ILMN_1655780	7.5286	7.52252	7.69384	7.56874	7.52397	7.47769	7.62498	7.57462	7.71977	7.5807	7.4577	7.64476	7.46803	7.59947	7.59525	7.61454	7.41088	7.59474	7.54441	7.52803	7.54229	7.42694	7.47706	7.35305	7.41325	7.47671	7.43178	7.51637	7.48147	7.45165	7.53717	7.63732	7.49237	7.5148	7.4726	7.49362	7.4534	7.39112	7.41377	7.56311	7.5371	7.49571	7.49491
ILMN_1655788	7.29343	7.2858	7.34504	7.27652	7.30298	7.24191	7.29251	7.32962	7.28726	7.31897	7.36625	7.29463	7.30225	7.32829	7.33716	7.30358	7.27231	7.31675	7.30449	7.30224	7.27666	7.27434	7.31147	7.31793	7.30716	7.33742	7.3042	7.28756	7.26587	7.31219	7.29705	7.30199	7.28556	7.30985	7.35237	7.27728	7.28865	7.32111	7.30312	7.34574	7.39722	7.29908	7.27938
ILMN_1655798	7.61454	7.56196	7.57521	7.6713	7.578	7.62389	7.58557	7.607	7.44238	7.65131	7.72523	7.76572	7.72574	7.59097	7.5903	7.61435	7.7197	7.59864	7.56611	7.65949	7.74254	7.75182	7.64734	7.4418	7.59682	7.78125	7.68191	7.66284	7.70735	7.73311	7.63995	7.67407	7.60228	7.69038	7.70548	7.72058	7.72332	7.64404	7.59126	7.82717	7.63371	7.6723	7.58632
ILMN_1655809	7.2317	7.24028	7.21674	7.23266	7.23569	7.20657	7.26178	7.22552	7.21216	7.23316	7.24516	7.22364	7.25587	7.23538	7.24719	7.27407	7.22245	7.26875	7.22349	7.31026	7.21744	7.28781	7.21098	7.30387	7.18021	7.24123	7.23872	7.24828	7.27156	7.24525	7.25714	7.24673	7.26105	7.21872	7.21882	7.18027	7.30009	7.23483	7.20884	7.25428	7.25758	7.26674	7.18454
ILMN_1655815	7.61574	7.54147	7.75673	7.64487	7.73567	7.80216	7.88451	7.77237	7.54169	7.75474	7.80987	7.89681	7.76079	7.78486	7.926	7.79871	7.81917	7.53986	7.68169	7.72753	7.68919	7.78685	7.60925	7.70264	7.85557	7.76742	7.58774	7.6426	7.75287	7.66636	7.7309	7.79317	7.73198	7.90379	7.71474	7.7584	7.7236	7.74422	7.90857	8.20467	7.74228	7.7443	7.60406
ILMN_1655821	9.66142	9.63665	8.0014	9.20643	9.34526	9.40379	8.59	7.945	8.46045	9.00449	10.1946	10.1959	9.61631	8.21295	10.1122	8.29558	10.5071	8.95399	9.97628	10.6597	10.4813	10.0581	9.97554	10.1985	10.2665	10.2634	10.1453	9.82004	10.6997	10.4748	10.2421	10.7375	9.84315	10.4943	9.61676	9.7451	9.92807	9.82807	10.2708	10.1246	10.2115	9.70195	10.4604
ILMN_1655827	7.62061	7.48505	7.71128	7.49325	7.62593	7.5988	7.85535	7.6477	8.09154	8.23429	7.87137	8.02857	7.57066	7.52366	7.59115	7.50681	7.65423	7.52488	7.56099	7.58957	7.77328	7.5041	7.60693	7.7629	7.57208	7.64391	7.59864	7.59751	7.57645	7.88567	7.96793	8.06461	7.56166	8.09704	7.48947	7.53763	7.47124	7.46064	7.55901	7.58019	7.55227	7.549	7.70264
ILMN_1655834	7.93363	8.02184	8.24564	7.75333	7.87733	8.03748	8.12686	7.95864	8.39228	8.05746	8.05491	7.92629	7.80943	7.90379	7.57812	7.55993	8.00731	8.09154	7.99841	8.19365	8.40963	7.91315	8.04101	8.15445	8.14229	8.30244	7.78125	8.0314	7.96114	8.39696	8.12171	8.07138	7.80459	8.04506	7.77453	7.77445	7.75117	7.62622	7.86579	7.69207	7.90994	7.68965	7.9142
ILMN_1655844	7.23801	7.28829	7.29232	7.31328	7.39749	7.21407	7.38704	7.32053	7.36467	7.43414	7.32848	7.35785	7.37709	7.26933	7.37068	7.32833	7.26544	7.31686	7.31827	7.36477	7.29173	7.33621	7.31705	7.23031	7.27043	7.30785	7.28317	7.26623	7.23895	7.29945	7.36758	7.38584	7.29214	7.30647	7.36663	7.2848	7.33561	7.32083	7.38424	7.31388	7.34046	7.32507	7.26954
ILMN_1655849	7.33246	7.25076	7.25773	7.28696	7.24195	7.23338	7.25189	7.29995	7.302	7.28344	7.2555	7.22349	7.23058	7.26399	7.25708	7.27848	7.33581	7.25023	7.29209	7.28092	7.259	7.25941	7.26982	7.23104	7.28557	7.30376	7.27013	7.32086	7.24685	7.27588	7.25001	7.23602	7.27897	7.25199	7.17121	7.25378	7.31947	7.24155	7.25161	7.23879	7.27416	7.30126	7.29781
ILMN_1655856	7.36492	7.31552	7.43336	7.40316	7.46165	7.32127	7.42962	7.414	7.37669	7.48717	7.25405	7.46825	7.31528	7.37622	7.48318	7.43336	7.28522	7.35475	7.29196	7.34934	7.32994	7.29872	7.2998	7.24921	7.32357	7.32289	7.35473	7.35739	7.34622	7.35096	7.30112	7.33102	7.35452	7.33614	7.3589	7.3437	7.29007	7.41254	7.28999	7.37494	7.36021	7.35531	7.34701
ILMN_1655867	7.30817	7.31719	7.51115	7.25145	7.34689	7.32782	7.36331	7.49956	7.30876	7.36199	7.30864	7.24952	7.34878	7.34358	7.25312	7.26408	7.2604	7.30806	7.24969	7.28122	7.34943	7.26397	7.33101	7.32388	7.22936	7.33913	7.28229	7.29461	7.31219	7.31872	7.30645	7.26134	7.29541	7.29237	7.26358	7.2334	7.31682	7.33164	7.26142	7.29358	7.28485	7.28385	7.46443
ILMN_1655868	7.5303	7.47095	7.43893	7.36007	7.41573	7.43178	7.54124	7.39418	7.52488	7.59289	7.61448	7.64023	7.44234	7.31987	7.42435	7.44045	7.50488	7.40728	7.37939	7.49989	7.54544	7.44187	7.50622	7.28316	7.50699	7.45197	7.4947	7.42527	7.4762	7.58263	7.54119	7.71795	7.41351	7.66697	7.32831	7.36199	7.36316	7.29635	7.39275	7.44459	7.30645	7.41081	7.3347
ILMN_1655876	10.0039	9.05928	10.2234	9.78002	9.5354	9.83823	9.81941	10.0464	9.80202	9.75336	8.66973	9.21663	9.73421	9.23465	9.06341	9.50832	8.83068	9.4634	8.78769	9.25404	8.96748	9.08365	8.84594	8.2613	8.96917	9.3528	8.73195	9.31786	9.16884	8.94972	8.5409	8.8376	9.07191	9.17955	8.93258	8.90572	9.06944	9.00415	8.34967	9.25441	8.78213	8.60976	9.04985
ILMN_1655880	7.38047	7.35251	7.34837	7.37549	7.31981	7.38476	7.35254	7.39245	7.30568	7.41218	7.37366	7.38588	7.3822	7.43754	7.31465	7.368	7.4037	7.35371	7.36292	7.37669	7.38515	7.39673	7.35881	7.37006	7.43716	7.31999	7.41857	7.37326	7.38704	7.41776	7.34111	7.3581	7.44936	7.41169	7.37567	7.40109	7.39234	7.41294	7.39671	7.3903	7.38898	7.39718	7.42625
ILMN_1655884	9.5074	9.1877	9.56541	9.55407	9.97985	9.25317	10.0412	10.0039	9.16299	10.1083	9.75336	9.76059	10.3299	9.30228	10.2941	9.82162	9.55265	9.66685	9.25285	9.43525	9.14489	8.96032	9.22422	8.61862	9.26424	9.09727	9.3896	9.00912	9.59663	8.98291	9.22332	9.81061	9.69961	10.142	10.0702	10.0574	9.70017	9.95484	9.72464	9.58797	9.97399	10.1201	8.72338
ILMN_1655890	7.24164	7.25001	7.20429	7.20829	7.23194	7.20648	7.28006	7.24061	7.21899	7.27352	7.21102	7.25285	7.22196	7.2021	7.22425	7.19301	7.22026	7.26394	7.17894	7.23004	7.24997	7.21037	7.20188	7.17899	7.18775	7.24675	7.22606	7.2433	7.21385	7.25297	7.22259	7.19808	7.22353	7.20961	7.21	7.18483	7.19191	7.21121	7.21165	7.22455	7.19719	7.23081	7.22249
ILMN_1655894	7.26685	7.25635	7.28041	7.28152	7.28677	7.24931	7.2658	7.24476	7.24645	7.25958	7.23958	7.27021	7.26584	7.22415	7.2365	7.22526	7.22486	7.25383	7.26806	7.29174	7.27329	7.29706	7.30674	7.25893	7.31832	7.24584	7.29076	7.29993	7.23418	7.27522	7.2676	7.27034	7.27697	7.28035	7.21216	7.26837	7.28203	7.21241	7.2514	7.24267	7.22442	7.24191	7.25005
ILMN_1655904	8.69346	8.29323	8.9338	8.51889	8.89276	8.19305	9.32323	9.22582	8.60012	9.05598	8.18917	8.32527	9.04193	9.22101	8.35152	9.1321	7.85705	8.58511	8.12171	7.94928	7.71031	7.89442	7.88945	7.58509	7.75117	8.11172	7.65882	7.96245	8.06327	7.63874	8.02001	7.94718	7.7599	8.01536	7.88908	8.31566	8.12376	7.89429	7.87586	8.15792	8.09941	7.75536	8.24947
ILMN_1655906	7.34288	7.35939	7.35937	7.39104	7.37654	7.36168	7.40739	7.35431	7.35665	7.40877	7.29563	7.4319	7.40578	7.35409	7.41669	7.47388	7.38826	7.31313	7.31813	7.33854	7.33737	7.30806	7.35037	7.30049	7.33148	7.31275	7.33056	7.32928	7.34919	7.34386	7.32523	7.33903	7.36053	7.36544	7.30095	7.39508	7.33007	7.32052	7.28277	7.40994	7.33614	7.38363	7.28606
ILMN_1655913	10.6089	10.3322	10.7584	10.11	10.1038	10.4367	10.6158	10.1653	10.3469	10.3073	10.1924	10.043	10.1608	9.95383	9.77326	9.07627	9.71017	10.2744	9.84682	10.2414	10.5289	10.2552	10.3789	10.1546	9.89008	10.6734	9.5942	10.2471	9.70889	10.4788	10.1775	10.2364	9.68584	9.89921	9.89974	9.65304	9.53195	9.41723	9.64869	9.99035	9.76361	9.63609	10.1116
ILMN_1655921	8.4165	8.46648	8.42725	8.35035	8.52581	8.27194	8.63552	8.23838	8.46187	8.46131	8.48574	8.55572	8.62386	8.5942	8.61196	8.29534	8.63104	8.63901	8.47023	8.60012	8.75112	8.66248	8.6876	8.82408	8.71411	8.66951	8.53031	8.48545	8.47547	8.64699	8.61574	8.72464	8.64967	8.58618	8.72661	8.65381	8.61878	8.50334	8.6591	8.50349	8.80334	8.8959	8.62536
ILMN_1655924	8.23722	8.26363	8.41913	8.03636	8.08253	8.21457	8.54999	8.32841	8.66283	8.28937	8.10293	8.02892	8.25896	8.19624	8.2077	7.92256	8.12148	8.40327	8.19922	8.39168	8.50364	8.30607	8.48604	8.50284	8.41381	8.42977	8.19581	8.25013	7.99426	8.42725	8.42123	8.36102	8.08421	8.21136	8.30858	8.06948	8.28284	8.33758	8.3401	8.27652	8.29234	8.25025	8.56067
ILMN_1655930	8.40934	8.20507	8.42442	8.2302	8.70028	8.33678	8.62476	8.31304	8.81454	8.66848	9.27744	9.04329	8.4589	8.15474	9.14612	8.08134	8.97018	8.48425	8.79012	8.6649	8.84241	8.62147	8.77922	9.33813	9.21994	8.66383	9.0222	8.34637	8.97405	9.07125	8.81468	9.30363	9.00198	9.44858	8.94811	8.76062	8.93815	9.2698	8.9514	9.03778	8.83396	9.3855	8.46999
ILMN_1655932	7.21163	7.21723	7.2323	7.21425	7.22697	7.18901	7.26723	7.23592	7.20466	7.22437	7.17713	7.2066	7.24189	7.23248	7.19453	7.20787	7.21686	7.23638	7.23691	7.23009	7.22317	7.23791	7.23518	7.24638	7.26559	7.2048	7.22233	7.22123	7.2508	7.20975	7.23595	7.23066	7.19372	7.20238	7.20963	7.25576	7.18535	7.18522	7.20858	7.19125	7.22544	7.21569	7.22477
ILMN_1655935	8.24077	8.05369	7.58165	8.3453	8.24174	8.2076	8.03381	7.8734	7.94821	8.13914	8.86454	8.8829	8.13914	7.79706	8.60045	8.04462	8.80862	8.16744	8.3773	8.48197	8.51235	8.36604	8.37476	8.23196	8.55516	8.31875	8.79795	8.34287	8.61904	8.45452	8.71636	8.96069	8.5468	9.11219	8.463	8.85821	8.66565	8.85881	8.5701	8.68684	8.60435	8.55658	8.20398
ILMN_1655941	7.52116	7.49237	7.6034	7.47218	7.47087	7.53412	7.33175	7.57393	7.32039	7.54582	7.50488	7.43841	7.55647	7.6257	7.39493	7.6022	7.586	7.42135	7.48758	7.44744	7.41703	7.40333	7.43638	7.45143	7.47359	7.37407	7.50439	7.51308	7.54924	7.43522	7.45835	7.47955	7.45005	7.51928	7.47607	7.5564	7.48394	7.45532	7.50351	7.37241	7.43961	7.47932	7.39258
ILMN_1655955	7.19647	7.20323	7.21608	7.23161	7.2337	7.14933	7.24888	7.18523	7.21015	7.19097	7.20746	7.21206	7.23326	7.17986	7.21737	7.20495	7.21017	7.18277	7.23168	7.19372	7.21995	7.23756	7.20293	7.2694	7.24001	7.27349	7.25249	7.24949	7.23835	7.21263	7.2004	7.25011	7.21472	7.20135	7.2067	7.22453	7.22691	7.20585	7.2199	7.19125	7.19324	7.18966	7.20462
ILMN_1655961	8.25716	8.73441	7.95286	8.27903	8.35762	8.11011	8.16512	8.23085	7.95055	8.04785	8.24716	8.20044	8.17126	8.51093	8.39427	8.42868	8.30376	8.54521	8.41295	8.28353	8.42914	8.48183	8.23117	8.52126	8.42123	8.28573	8.75112	8.43804	8.86817	8.59281	8.24077	8.17757	8.68398	7.98949	8.38224	8.41108	8.45195	8.3523	8.60736	8.24264	8.25869	8.84156	8.74472
ILMN_1655982	7.22074	7.25312	7.23925	7.24903	7.2007	7.229	7.23849	7.26744	7.28375	7.25345	7.20832	7.27415	7.26975	7.26933	7.27925	7.26026	7.22532	7.2447	7.23968	7.22274	7.22262	7.23841	7.25765	7.30192	7.18508	7.28959	7.2375	7.25353	7.27225	7.29877	7.25985	7.25761	7.24717	7.2539	7.28125	7.24634	7.21806	7.26485	7.28596	7.25914	7.25426	7.25892	7.25135
ILMN_1655983	7.35873	7.3951	7.30032	7.39283	7.3318	7.34735	7.14647	7.42177	7.36189	7.33041	7.31985	7.38426	7.32387	7.31798	7.30192	7.32244	7.29686	7.45192	7.34594	7.38764	7.50453	7.43509	7.42381	7.39275	7.34858	7.44312	7.39118	7.39621	7.43206	7.5401	7.34169	7.2804	7.39548	7.32705	7.50091	7.34756	7.33786	7.36911	7.32298	7.34027	7.35857	7.44584	7.47764
ILMN_1655985	7.19954	7.20117	7.20988	7.20471	7.19294	7.16965	7.18036	7.18676	7.15123	7.19412	7.17074	7.19462	7.1731	7.1839	7.18165	7.2226	7.19728	7.26412	7.19565	7.18275	7.17802	7.13839	7.15211	7.15763	7.16313	7.16916	7.12568	7.19768	7.18197	7.18063	7.15692	7.1295	7.20562	7.14751	7.19974	7.18011	7.18134	7.16702	7.18267	7.16021	7.17796	7.23368	7.17116
ILMN_1655990	10.5096	9.83328	10.1844	10.7937	10.7166	10.5851	10.2295	10.7395	10.822	11.0402	10.1342	10.6788	10.5489	11.3868	10.3511	11.7267	9.77783	9.72825	9.66592	10.0889	9.69728	10.0303	9.97239	9.76655	9.34457	10.1183	9.89299	10.6829	10.1269	9.8016	10.1212	9.81168	10.0858	9.9845	9.71968	10.2844	10.0464	10.1306	9.92659	10.4918	9.85095	9.66404	10.1859
ILMN_1656011	10.9575	10.2334	8.33896	10.2221	9.8721	10.5961	8.96917	8.87644	9.43272	9.76706	9.93674	12.4514	11.5506	8.53342	11.2403	9.94095	12.125	10.4829	11.6938	11.795	11.8235	11.9066	10.9089	11.8757	11.8678	10.9334	12.5178	12.5041	11.111	12.2997	10.533	11.9698	11.2439	11.8446	11.9105	12.6424	12.5769	11.8132	11.1296	11.8276	11.9588	12.0654	10.4121
ILMN_1656016	7.9492	7.84394	8.04506	8.19111	8.58806	7.72023	8.51213	8.28603	8.15255	8.75488	8.18633	8.78213	8.4821	7.97605	9.19487	8.69253	7.75518	8.04785	7.82173	8.11091	8.09621	7.95203	8.10809	7.4435	7.96793	8.12686	8.23852	7.98828	8.13248	8.1054	7.92312	8.66918	8.33581	8.64009	8.39212	8.27916	8.10386	8.74376	8.03305	8.70792	8.38961	8.67484	7.90623
ILMN_1656017	7.32895	7.32121	7.3536	7.31409	7.32341	7.30516	7.30931	7.30524	7.28088	7.28923	7.33817	7.331	7.31883	7.35757	7.36268	7.3489	7.33581	7.31829	7.40558	7.31746	7.30581	7.33868	7.34447	7.2301	7.34224	7.28639	7.38764	7.33511	7.31124	7.31564	7.31698	7.33093	7.32325	7.30657	7.32849	7.33316	7.30924	7.34747	7.37165	7.32933	7.36273	7.33859	7.30113
ILMN_1656021	7.24908	7.24217	7.30996	7.26116	7.24693	7.27925	7.25413	7.27916	7.25703	7.274	7.26678	7.24464	7.32417	7.27948	7.25112	7.28927	7.26082	7.22782	7.26276	7.2402	7.20639	7.2336	7.27074	7.3034	7.32295	7.22734	7.29754	7.248	7.26953	7.2939	7.30135	7.25815	7.29661	7.31192	7.31345	7.25538	7.3057	7.27315	7.23516	7.28961	7.28152	7.25088	7.28413
ILMN_1656033	7.32975	7.27229	7.34828	7.23499	7.26813	7.29211	7.19629	7.38369	7.31383	7.31552	7.2987	7.31597	7.28436	7.43379	7.27321	7.36045	7.221	7.24953	7.33536	7.24373	7.3165	7.27513	7.25702	7.27894	7.2874	7.38966	7.26001	7.32617	7.28978	7.21775	7.29339	7.26676	7.29855	7.2312	7.28769	7.25629	7.29652	7.23919	7.29189	7.31474	7.28821	7.26779	7.30024
ILMN_1656040	7.21503	7.19624	7.20616	7.19074	7.20317	7.21768	7.20599	7.22072	7.22191	7.18117	7.19648	7.16563	7.23029	7.21944	7.20121	7.17824	7.21104	7.19453	7.22024	7.19729	7.19769	7.20968	7.20962	7.24202	7.20957	7.22075	7.22868	7.18999	7.19456	7.20358	7.19243	7.24483	7.24233	7.25416	7.17725	7.23453	7.22462	7.21582	7.20551	7.2325	7.20744	7.22095	7.1877
ILMN_1656042	7.95748	7.73548	7.68635	7.97889	7.81987	7.78854	7.69045	7.80557	7.5914	7.79115	8.02355	7.87876	8.06361	7.68386	8.18256	7.89056	8.05347	7.7864	8.06219	7.95586	7.77067	7.8561	7.99905	7.78185	8.04916	7.95286	7.91194	7.85627	7.89607	8.0486	7.75759	7.82164	8.04002	8.25625	7.81797	8.14914	7.81268	8.29088	8.20495	8.08549	7.8362	8.0211	8.01758
ILMN_1656045	7.90736	7.77924	7.58895	8.01519	7.75937	7.69494	7.50935	7.80924	7.7639	7.74047	7.88705	7.81092	7.80385	7.77774	7.61812	7.93167	8.33067	7.74872	7.96342	8.04062	8.04038	7.93583	7.6603	7.83202	7.86931	7.69581	7.9431	7.77494	7.90675	7.95186	7.75805	7.68092	7.78341	7.8358	7.65658	7.87522	7.83193	7.99611	7.97645	7.86401	7.79065	7.8358	8.11603
ILMN_1656051	7.26197	7.19467	7.24174	7.24505	7.24002	7.23129	7.25458	7.24744	7.28333	7.26153	7.25708	7.23769	7.31756	7.2718	7.27416	7.27399	7.23202	7.25788	7.21337	7.24179	7.25142	7.28368	7.26265	7.30387	7.26409	7.24207	7.25432	7.22668	7.2676	7.22468	7.27357	7.2759	7.23519	7.27133	7.28531	7.27409	7.25007	7.25023	7.27883	7.23194	7.26602	7.25623	7.21979
ILMN_1656057	11.2682	11.0011	9.07929	10.915	10.7599	10.8951	10.031	9.4634	9.9271	10.6887	11.2297	12.1668	10.6218	9.81061	11.3474	10.8433	11.8079	10.8405	11.7307	11.4891	11.9199	11.7807	11.6437	11.5445	11.8694	11.2734	12.2272	11.4352	11.34	11.5115	12.1873	12.1008	11.2719	12.2013	10.8795	12.0457	11.7214	12.3841	11.3557	11.6231	11.6569	11.886	10.9523
ILMN_1656066	10.6277	10.851	11.0107	10.7962	10.5944	10.5591	10.8328	10.911	10.6829	10.7441	10.2902	10.2902	10.5031	10.9982	9.96389	10.8502	10.2457	10.8567	10.3525	10.5479	10.4952	10.4888	10.3283	10.5816	10.3729	10.498	10.0496	10.7193	10.5088	10.4039	10.3291	10.0801	10.3895	9.98185	10.4295	10.4571	10.3394	10.3067	10.1201	10.2982	10.3886	10.3283	10.3957
ILMN_1656079	7.20313	7.22024	7.22471	7.23437	7.21495	7.24508	7.15211	7.20035	7.18108	7.2603	7.23859	7.2515	7.24903	7.25505	7.20762	7.22973	7.25668	7.21761	7.22124	7.18716	7.22433	7.20787	7.24168	7.21897	7.18191	7.20075	7.21961	7.20008	7.23406	7.23403	7.27884	7.26452	7.26076	7.26761	7.21474	7.26065	7.20602	7.23381	7.20581	7.23806	7.24595	7.24074	7.21061
ILMN_1656082	13.9283	14.2163	13.9182	13.9525	13.8598	14.0233	13.6456	13.9182	13.8219	13.7808	13.807	14.1091	13.6707	13.3816	13.8219	13.8882	14.1851	14.122	14.1465	14.0106	14.0233	14.1347	14.0458	13.8416	14.0774	14.1091	14.067	13.9879	14.3504	14.0987	13.8782	13.8598	14.0458	14.0774	13.9401	13.7041	13.8979	13.8782	13.8683	14.1347	13.9283	14.0339	13.9879
ILMN_1656097	7.20645	7.19459	7.1904	7.19523	7.22231	7.21959	7.19498	7.21163	7.21531	7.18884	7.18792	7.20597	7.18136	7.19133	7.2019	7.23352	7.18261	7.20087	7.18632	7.19538	7.19974	7.17674	7.21267	7.23809	7.206	7.21284	7.17548	7.22852	7.23413	7.17786	7.17629	7.23696	7.19959	7.21156	7.20479	7.19521	7.19776	7.21452	7.19485	7.19724	7.20386	7.19929	7.23501
ILMN_1656111	12.0798	11.5431	13.22	12.6226	12.6826	11.8877	13.2712	12.6626	13.091	12.1557	11.8678	11.929	12.902	13.0617	11.6917	12.4774	10.6647	11.8276	11.231	11.8215	11.1665	11.5368	10.8951	10.4972	10.7546	11.5052	10.3456	11.3966	11.2138	10.6805	10.5438	10.6048	11.2938	11.0011	11.1908	11.1804	11.0352	11.0698	10.7767	11.3188	11.1869	10.7692	10.9406
ILMN_1656118	8.19533	8.2883	8.33276	8.34934	8.31197	8.36881	8.41798	8.23633	8.04616	8.40057	8.50008	8.42271	8.36102	8.39552	8.53943	8.51224	8.55544	8.14726	8.19902	8.2675	8.36961	8.3948	8.1871	8.29402	8.34824	8.39528	8.25001	8.20443	8.32577	8.24429	8.21677	8.39791	8.37261	8.49019	8.48278	8.40934	8.3677	8.42025	8.39405	8.72153	8.30546	8.41798	8.1764
ILMN_1656129	8.28406	8.26824	8.23878	8.17418	8.04062	8.14456	7.88672	7.96155	8.20363	8.24828	8.1726	8.5227	7.97721	7.87192	8.03368	7.78284	8.42868	8.2904	8.26724	8.48626	8.8825	8.38884	8.63933	8.2996	8.3013	8.47712	8.40029	8.24174	8.25473	8.65123	8.48245	8.4764	8.01636	8.65176	8.22103	8.13074	8.16696	8.20968	8.24577	8.03657	8.25519	8.38224	8.36079
ILMN_1656132	7.29083	7.31007	7.33842	7.27393	7.29025	7.27475	7.22853	7.33266	7.30829	7.31474	7.29596	7.34747	7.31781	7.30099	7.28927	7.27624	7.25599	7.30423	7.28903	7.31693	7.34748	7.24032	7.26408	7.37541	7.25381	7.28798	7.28497	7.25985	7.2548	7.28562	7.3144	7.28103	7.33838	7.28426	7.32102	7.32178	7.32017	7.29291	7.33556	7.29628	7.33755	7.33024	7.31691
ILMN_1656134	9.42739	9.3338	9.21229	9.33611	9.26349	9.41639	9.04941	9.1335	9.17721	9.01958	9.26714	9.74969	9.51668	8.86322	9.54711	9.02307	9.63948	9.29798	9.29355	9.41061	9.20916	9.54069	9.46636	9.11788	9.55	9.42014	9.48095	9.2614	9.25404	9.3757	9.07712	9.30766	9.3458	9.45721	9.28877	8.97041	9.03666	9.39808	9.16847	9.41639	9.03713	9.12297	9.6419
ILMN_1656136	9.82111	9.62635	9.87859	9.83189	9.95966	9.33734	10.2102	9.84871	10.085	9.98286	9.79889	9.76415	10.0208	9.73178	9.97399	9.7324	9.22464	9.74133	9.48886	9.7465	9.58334	9.5092	9.74451	9.63057	9.41097	10.1946	9.6154	9.77401	9.46777	9.68258	9.64446	9.74406	9.53195	9.92484	9.84631	9.88287	9.46539	9.68862	9.61954	9.51476	10.0419	10.1681	9.68974
ILMN_1656144	7.20584	7.22039	7.24137	7.23183	7.20182	7.19252	7.11401	7.22356	7.18229	7.17197	7.22518	7.16646	7.19959	7.16212	7.22219	7.19118	7.21717	7.22535	7.22083	7.24179	7.19397	7.24975	7.21894	7.17387	7.22046	7.24609	7.22512	7.16729	7.2273	7.2172	7.18607	7.18986	7.21825	7.21819	7.20328	7.2094	7.1836	7.22332	7.19971	7.19202	7.21407	7.21468	7.22276
ILMN_1656145	9.26622	9.35558	9.23774	9.38521	9.28355	9.17359	9.37221	9.29798	9.42859	9.01143	9.08543	9.25018	9.5452	9.35097	9.30649	9.23283	9.39554	9.37847	9.39325	9.45195	9.42739	9.46995	9.50082	9.46031	9.4211	9.56488	9.50124	9.44701	9.25317	9.40161	9.39685	9.33568	9.46592	9.40654	9.50172	9.28991	9.20067	9.41871	9.65146	9.44732	9.60995	9.69857	9.59477
ILMN_1656151	8.2003	8.19305	8.35464	8.28699	8.23686	8.21368	8.34907	8.29644	7.98436	8.55192	8.43966	8.52875	8.38083	8.22362	8.55121	8.60533	8.58707	8.14332	8.22911	8.32318	8.30699	8.35067	8.15379	8.32133	8.41179	8.39333	8.34755	8.12664	8.41057	8.23318	8.19179	8.5227	8.36321	8.35841	8.44135	8.43862	8.33581	8.52047	8.36127	8.71662	8.32318	8.44879	8.17001
ILMN_1656159	7.72271	7.58137	7.8775	7.70122	7.66462	7.55429	7.71616	7.85962	7.91812	7.665	7.49595	7.50182	7.6603	7.679	7.4603	7.4302	7.44308	7.57607	7.51817	7.57911	7.44257	7.41393	7.53054	7.44145	7.51302	7.55833	7.51609	7.47002	7.48295	7.50439	7.40967	7.36491	7.50283	7.4577	7.45079	7.42142	7.41239	7.50498	7.41483	7.41025	7.48947	7.41572	7.50901
ILMN_1656165	9.95268	9.91674	9.97441	10.0344	9.77669	9.61442	9.6959	10.2134	10.2221	10.0297	10.0255	9.96883	9.95966	9.96765	9.93518	9.81598	9.6325	9.94469	9.69273	9.83282	9.81883	9.78317	9.77326	9.51668	9.84631	9.76005	9.81648	9.92126	9.96646	9.67763	9.93028	9.71017	9.86832	9.75875	9.56684	9.69427	9.69813	9.90707	9.83424	9.68862	9.5766	9.73476	9.97121
ILMN_1656185	8.67855	8.91992	8.73717	8.14354	8.36978	8.90261	8.46187	8.72678	8.58121	8.36574	8.5414	8.38111	8.44564	8.73798	8.24564	8.11774	8.96483	8.59099	8.61124	8.85522	8.982	8.54581	8.79229	8.85953	9.03297	8.5503	8.68036	8.68256	8.69655	8.92848	8.63933	8.5164	8.68593	8.64009	8.4165	8.4197	8.6944	8.56342	8.5164	8.29088	8.60564	8.43309	8.57103
ILMN_1656186	8.49374	8.43966	8.90792	8.56971	8.54911	8.55298	8.74723	8.98053	8.68709	8.34907	8.43591	8.05412	8.62417	8.99746	8.182	8.59914	7.9924	8.60339	8.33163	8.2701	8.01875	8.2436	8.1679	8.19258	8.11369	8.25234	8.01113	8.24233	8.23049	8.11921	8.16213	7.93486	8.13763	7.99197	8.19229	8.2875	8.15474	8.09798	8.05393	8.10484	8.23891	8.12064	8.32991
ILMN_1656189	7.31119	7.2992	7.29555	7.29573	7.29378	7.30401	7.2909	7.23761	7.22872	7.26133	7.29293	7.26481	7.30545	7.27841	7.27181	7.29298	7.2808	7.28708	7.29897	7.30786	7.30501	7.299	7.29262	7.2924	7.28801	7.2953	7.2668	7.27541	7.31666	7.28246	7.24194	7.33252	7.3312	7.26003	7.2223	7.32436	7.29181	7.25175	7.33281	7.26032	7.29072	7.27087	7.26588
ILMN_1656192	7.60708	7.50054	7.83088	7.59814	7.61574	7.56387	7.80557	7.81416	7.7072	7.67096	7.49031	7.4485	7.69764	7.82484	7.5819	7.72971	7.3735	7.51551	7.49994	7.44196	7.36521	7.38001	7.36647	7.36378	7.38704	7.41765	7.31482	7.52381	7.38826	7.40133	7.37305	7.43953	7.39953	7.34978	7.35166	7.47225	7.41857	7.40194	7.42148	7.45278	7.41367	7.39615	7.41149
ILMN_1656193	7.32023	7.33847	7.45408	7.37171	7.34349	7.32127	7.28615	7.35991	7.35494	7.33432	7.35593	7.31628	7.37186	7.37409	7.32318	7.34793	7.37203	7.34244	7.41954	7.34972	7.35674	7.31914	7.33069	7.44968	7.33687	7.33561	7.32007	7.40042	7.34901	7.3968	7.35484	7.32846	7.32248	7.30704	7.43134	7.3521	7.35202	7.42484	7.37752	7.32162	7.39676	7.33378	7.35123
ILMN_1656194	8.02117	7.62462	7.42916	8.3387	7.63235	7.4267	7.464	7.38891	7.80469	7.75527	8.70697	7.60628	8.21113	7.48993	8.24813	7.67335	9.17503	7.64404	9.20315	9.26786	8.25951	8.72555	7.70104	8.19922	8.28264	8.16709	7.89074	7.59581	7.88588	8.70297	8.16849	8.98252	8.81545	8.1871	8.96515	7.78785	8.32072	8.55627	10.3754	8.70887	7.966	8.182	10.1895
ILMN_1656196	8.33276	8.55047	8.45465	8.3948	8.66283	8.46822	8.61124	8.55064	8.61333	8.57443	8.61704	8.51718	8.61652	8.65784	8.69358	8.70297	8.65409	8.56945	8.8057	8.58884	8.72728	8.68648	8.68135	8.92047	8.85558	8.40413	8.78177	8.52431	8.53712	8.63583	8.9421	8.76311	8.83223	8.73072	8.71696	8.5974	8.82565	8.8956	9.0222	8.92757	8.64763	8.80708	8.90867
ILMN_1656200	7.30589	7.27049	7.30044	7.2825	7.27863	7.27112	7.31171	7.25321	7.27055	7.26117	7.32346	7.27813	7.31544	7.25955	7.31966	7.30808	7.28352	7.27209	7.29179	7.30244	7.3399	7.2027	7.26487	7.23755	7.2763	7.28372	7.29794	7.27367	7.30522	7.20832	7.31636	7.30884	7.32469	7.2767	7.30136	7.2874	7.31712	7.29015	7.24564	7.30695	7.26674	7.31803	7.43097
ILMN_1656203	13.5781	13.8219	13.807	13.1744	13.6975	13.9401	13.8502	13.6283	13.7976	13.4062	13.3241	13.2895	13.5312	13.8683	13.3389	13.4244	13.1851	13.8416	13.2651	13.6456	13.6885	13.5218	13.9525	13.9283	13.7041	13.7698	13.3389	13.7041	13.3319	13.7698	13.6777	13.4928	13.8153	13.1645	14.1091	13.4994	13.975	13.5719	13.5781	13.4165	13.3987	13.2138	14.1851
ILMN_1656218	7.34835	7.36346	7.45208	7.35237	7.36746	7.41899	7.38769	7.42218	7.29701	7.3589	7.3505	7.33131	7.41707	7.37494	7.26896	7.33627	7.26738	7.41125	7.429	7.30941	7.35368	7.28156	7.31414	7.24689	7.2544	7.28768	7.31134	7.325	7.31755	7.33371	7.21885	7.29169	7.23817	7.35595	7.22601	7.32169	7.23752	7.31742	7.30396	7.24372	7.34119	7.30675	7.3695
ILMN_1656221	7.20899	7.19525	7.24058	7.20076	7.21108	7.24313	7.18917	7.17713	7.24462	7.24189	7.19321	7.20942	7.1954	7.21223	7.23454	7.21806	7.22655	7.21583	7.2274	7.24195	7.20756	7.21321	7.19471	7.22637	7.211	7.24002	7.21084	7.20532	7.22825	7.20921	7.19822	7.25302	7.19716	7.18439	7.28096	7.22429	7.22962	7.24434	7.22217	7.19217	7.24617	7.20465	7.22371
ILMN_1656225	7.26237	7.2507	7.25925	7.25007	7.27344	7.29334	7.24228	7.31855	7.28682	7.27199	7.2607	7.24934	7.27733	7.32406	7.25296	7.24349	7.29598	7.23332	7.28964	7.27376	7.28594	7.30586	7.31647	7.36308	7.27656	7.27123	7.25942	7.27287	7.32521	7.21569	7.30316	7.28072	7.27375	7.28896	7.32226	7.30808	7.31938	7.31232	7.29526	7.28719	7.27118	7.28613	7.27547
ILMN_1656250	7.2262	7.2301	7.25472	7.25036	7.26483	7.24592	7.26073	7.23206	7.2688	7.28581	7.22947	7.23016	7.2837	7.23636	7.25899	7.2626	7.23964	7.24832	7.24324	7.27297	7.2964	7.28037	7.23731	7.24476	7.27578	7.25607	7.22872	7.31892	7.27907	7.27191	7.24675	7.29448	7.26709	7.28467	7.29126	7.27717	7.22227	7.26425	7.27377	7.25489	7.23823	7.26213	7.26057
ILMN_1656254	8.76467	8.50583	8.74422	8.82594	8.4065	8.728	8.80417	8.76108	8.27552	8.5692	8.94811	8.74522	8.90491	8.56625	8.42404	8.23774	9.11674	8.51268	8.39583	8.88792	8.76242	8.85694	8.3291	8.40214	8.76736	8.43577	8.76826	8.53458	8.94464	8.3885	8.42898	8.65958	8.50564	9.04414	8.60381	8.69194	8.72338	8.50265	8.43507	8.55153	8.54613	8.72192	8.4403
ILMN_1656274	8.6367	8.48425	8.79865	8.65535	8.5844	8.49901	8.51652	8.80038	8.84633	8.80257	8.51306	8.48451	8.56067	8.96748	8.63297	8.81643	8.39427	8.66248	8.43477	8.38884	8.32121	8.45222	8.39503	8.26387	8.36637	8.43477	8.49613	8.47589	8.54345	8.44504	8.51306	8.3003	8.6205	8.37865	8.60475	8.41034	8.5391	8.56311	8.5974	8.6205	8.59844	8.63617	8.74393
ILMN_1656276	7.27534	7.28375	7.22131	7.27578	7.2503	7.22091	7.28535	7.27807	7.27873	7.28204	7.27758	7.27228	7.26212	7.30286	7.3166	7.33044	7.27641	7.26427	7.27623	7.25581	7.23653	7.27263	7.19343	7.24142	7.28941	7.26856	7.3381	7.22105	7.31353	7.23439	7.29873	7.29112	7.31837	7.31407	7.29601	7.23009	7.28837	7.22808	7.34447	7.25745	7.32946	7.29156	7.23439
ILMN_1656285	8.75551	8.67356	9.06357	8.33709	8.37921	8.46917	8.84207	8.37981	9.4357	9.13572	8.75453	8.9036	8.09694	8.22276	7.75152	7.9831	8.68865	8.60736	8.81482	8.84801	9.20156	8.57819	8.63865	8.72661	8.65221	8.95326	8.29841	8.49613	8.64643	9.27864	8.75661	8.96626	8.00017	8.9783	7.90811	7.93956	7.78125	7.74438	7.88164	7.9924	8.0721	8.0846	8.49528
ILMN_1656287	9.08467	9.07824	7.56558	9.36802	9.2698	9.10255	8.11921	7.95906	8.59681	8.87358	9.56582	9.87424	8.96883	8.22558	9.33247	9.09967	9.20573	9.0123	9.05484	9.26196	9.64571	10.2428	9.86886	10.0049	9.44024	9.34287	10.2414	9.38912	8.83396	9.57788	9.82746	9.42859	9.64053	9.94516	11.0385	9.09049	9.64769	9.25484	9.23011	9.66754	9.46818	10.0095	9.00874
ILMN_1656291	7.2486	7.25143	7.2258	7.25022	7.24948	7.26125	7.23994	7.25632	7.24772	7.29505	7.27237	7.26836	7.23991	7.24754	7.25112	7.23634	7.2647	7.24396	7.33711	7.25923	7.2773	7.25093	7.29781	7.3061	7.26759	7.26889	7.31239	7.31597	7.29846	7.30856	7.25259	7.31662	7.24005	7.34244	7.29336	7.30844	7.30478	7.22181	7.27202	7.26496	7.28655	7.24542	7.2617
ILMN_1656293	8.14699	8.48966	8.52304	8.09645	8.41589	8.43966	8.79288	8.22428	8.2356	8.44375	8.44982	8.29402	8.41507	8.53724	8.56971	8.1679	8.6205	8.43389	8.36912	8.39086	8.57378	8.45079	8.4065	8.42011	8.67916	8.16213	8.51849	8.31875	8.46491	8.54407	8.35511	8.56216	8.47561	8.48463	8.58485	8.5351	8.48626	8.51066	8.78228	8.48642	8.29829	8.50349	8.11668
ILMN_1656297	8.49084	8.27109	8.20585	7.89874	7.74038	8.30835	7.84729	8.16186	8.11458	7.69032	7.69728	7.52784	7.79337	8.55769	7.7187	7.8229	8.84518	8.29148	8.12942	7.82114	7.68701	7.89416	7.72677	8.39503	8.03187	7.80486	8.39113	8.54557	8.47011	8.18895	7.88264	7.70477	7.76088	7.57931	8.03465	7.95266	8.07079	8.07585	7.73481	7.7948	7.92256	7.51786	8.36474
ILMN_1656300	8.37693	9.17792	8.23785	8.61367	8.29234	8.28327	7.84587	8.18049	7.88422	7.68431	8.07689	8.15286	8.16898	7.75823	8.04233	8.25625	8.84241	8.86304	8.54824	8.22695	9.24574	8.53589	9.30193	9.29179	8.12772	8.12942	9.67311	9.35936	8.4073	8.71424	9.10895	8.34517	8.47735	8.78838	8.91897	8.12253	8.42725	8.29402	8.34568	8.46033	8.21559	9.15161	8.08549
ILMN_1656310	7.45371	7.48322	7.35458	7.41731	7.43659	7.5021	7.33247	7.40023	7.41591	7.30499	7.71425	7.60997	7.4206	7.37419	7.4403	7.30881	7.62543	7.46165	7.54043	7.45818	7.55967	7.6583	7.72991	8.07483	7.58317	7.53971	7.67399	7.42958	7.38291	7.6391	7.66759	7.48394	7.66146	7.65582	7.91742	7.51637	7.50579	7.55123	7.62648	7.52994	7.45259	7.77005	7.5708
ILMN_1656312	7.49133	7.49571	7.49142	7.47687	7.41659	7.42783	7.43857	7.48021	7.76407	7.54056	7.42916	7.56906	7.47073	7.61909	7.45527	7.47578	7.5324	7.43355	7.59489	7.49366	7.46952	7.46104	7.435	7.48763	7.51231	7.36981	7.7068	7.56649	7.54673	7.50817	7.47578	7.50749	7.51747	7.51094	7.51869	7.4947	7.54288	7.51963	7.55032	7.47067	7.47629	7.41787	7.53512
ILMN_1656315	7.23863	7.18808	7.2261	7.1883	7.15963	7.1908	7.19872	7.21262	7.2145	7.22366	7.20198	7.21761	7.17099	7.20744	7.20488	7.17635	7.17745	7.20112	7.23352	7.21911	7.21914	7.20108	7.1796	7.21872	7.19694	7.19474	7.17843	7.17613	7.22771	7.17689	7.2111	7.19151	7.19742	7.17708	7.18788	7.1894	7.17864	7.21913	7.18096	7.20997	7.17162	7.1869	7.21563
ILMN_1656316	8.6716	8.51663	8.8349	8.55544	8.58407	8.40327	8.69815	8.87524	8.54435	8.77457	8.67763	8.48545	8.65123	9.04696	8.48507	9.10671	8.45142	8.50634	8.68899	8.2685	8.12942	8.35895	8.20467	8.44217	8.4643	8.40484	8.31407	8.47896	8.45494	8.3268	8.3709	8.43507	8.52684	8.41623	8.35409	8.79795	8.5936	8.63134	8.51461	8.43217	8.28975	8.33606	8.5426
ILMN_1656318	7.24586	7.25816	7.30018	7.24896	7.30394	7.25762	7.28984	7.30698	7.24676	7.26865	7.26301	7.27533	7.2821	7.31522	7.30688	7.28884	7.30512	7.24671	7.2793	7.25943	7.26254	7.26875	7.27302	7.29087	7.31357	7.28514	7.30303	7.21681	7.28197	7.26165	7.30773	7.33561	7.29146	7.26833	7.26551	7.28037	7.29912	7.25646	7.31389	7.33697	7.27484	7.28844	7.29974
ILMN_1656321	7.27118	7.26125	7.28074	7.25423	7.24413	7.28159	7.30199	7.30161	7.2762	7.24866	7.22111	7.22091	7.2845	7.24408	7.26545	7.30134	7.24308	7.24961	7.25858	7.2757	7.27554	7.24175	7.24801	7.26659	7.24547	7.25422	7.21336	7.23185	7.28312	7.26981	7.25691	7.19943	7.24585	7.24622	7.29864	7.25261	7.22698	7.23072	7.22903	7.27882	7.22559	7.24413	7.22569
ILMN_1656327	7.87532	7.84603	8.03542	7.90948	7.97625	8.01146	7.84405	8.01826	7.76715	8.05412	8.11278	8.18941	7.98092	7.99516	8.20225	8.17089	8.14558	7.90038	7.86718	7.9262	7.99745	8.03094	7.77188	7.92005	8.10166	8.04233	7.89623	7.88922	8.00887	7.93611	7.89723	8.17849	7.98805	8.21088	8.02184	7.99679	7.90585	8.04436	8.16213	8.35545	7.88382	8.04233	7.74813
ILMN_1656330	7.22157	7.1978	7.2263	7.22565	7.20893	7.25164	7.23245	7.25968	7.28418	7.17995	7.21259	7.20494	7.23425	7.24478	7.21242	7.21525	7.21824	7.24516	7.20883	7.24858	7.24229	7.21912	7.22336	7.19237	7.22544	7.2093	7.26772	7.21393	7.21338	7.24354	7.22119	7.22546	7.19222	7.24299	7.24463	7.19885	7.26462	7.20073	7.19107	7.19991	7.26246	7.24093	7.22801
ILMN_1656335	8.65221	8.69312	8.58182	8.41089	8.60822	8.69966	8.76019	8.34437	8.2014	8.39086	8.90324	8.83962	8.75204	8.79512	9.02609	8.33552	9.2412	8.75587	8.64906	8.90968	9.13464	8.9263	9.00198	8.94464	8.97276	8.67607	9.16884	8.55743	8.8349	8.85044	8.90185	9.14838	9.08332	9.25744	9.08211	9.04091	8.77706	9.1164	9.35915	8.85667	8.9721	9.24812	8.49167
ILMN_1656338	7.34805	7.3123	7.40988	7.3347	7.2456	7.22592	7.3316	7.30612	7.36152	7.32377	7.28138	7.31149	7.34134	7.28978	7.32326	7.33762	7.32824	7.29146	7.28935	7.27459	7.31244	7.26927	7.24636	7.22859	7.32662	7.29409	7.30631	7.25211	7.27784	7.28893	7.29923	7.29383	7.3138	7.3308	7.29381	7.29081	7.26613	7.29291	7.34321	7.32928	7.28898	7.29399	7.2502
ILMN_1656342	7.26909	7.26979	7.2455	7.2723	7.25241	7.22349	7.29329	7.24687	7.28767	7.26313	7.20975	7.32401	7.30977	7.23816	7.23235	7.29976	7.26251	7.28227	7.27265	7.25732	7.24693	7.28368	7.2544	7.26778	7.26806	7.27142	7.33241	7.25895	7.2288	7.24098	7.28554	7.28526	7.29597	7.32024	7.25649	7.2235	7.27426	7.25541	7.23015	7.27002	7.26996	7.27541	7.28934
ILMN_1656361	7.32887	7.58522	7.19251	7.31558	7.42308	7.52308	7.29145	7.27703	7.36134	7.28407	7.4164	7.62556	7.38408	7.24569	7.65632	7.4562	7.5059	7.48265	7.7042	7.71057	7.66752	7.64707	7.66903	7.83685	7.73039	7.63019	7.92411	7.56257	7.69276	7.59244	7.45481	7.65976	7.54698	7.7629	7.5235	7.64459	7.6611	7.55037	7.70839	7.82312	7.62893	7.76791	7.49831
ILMN_1656364	7.32469	7.28484	7.32505	7.34347	7.29837	7.26389	7.27561	7.37417	7.35056	7.33525	7.29327	7.26938	7.32029	7.41876	7.2522	7.23964	7.21017	7.30371	7.22934	7.21315	7.2652	7.26865	7.2205	7.23405	7.24365	7.28532	7.23742	7.26786	7.22285	7.24307	7.25059	7.24181	7.24103	7.2305	7.25663	7.24914	7.26366	7.22135	7.23991	7.19895	7.245	7.2449	7.25595
ILMN_1656368	7.84603	8.12964	7.89963	7.828	7.931	7.78632	7.87961	8.10117	8.33815	8.0949	8.06904	7.81622	7.95312	7.96494	7.82237	7.87385	8.41439	8.00855	8.60219	8.25716	8.23429	8.13867	8.06327	8.33815	8.40779	7.8045	8.14583	7.87244	8.40542	8.29268	8.15549	8.23608	8.27867	8.40455	7.89216	8.18256	8.08397	8.3677	8.45004	8.12792	8.07641	8.29905	8.60435
ILMN_1656369	7.90857	8.96384	7.44072	7.65015	7.76463	7.66697	8.96818	7.58025	7.95126	7.60238	8.14129	8.09346	7.71082	8.12224	8.70887	8.95039	8.09739	8.45796	8.02164	7.96666	8.2138	8.0716	8.14673	8.51809	7.89882	8.35606	8.03001	8.17693	7.96838	8.39954	8.45847	8.61367	8.4394	8.31875	8.46245	8.87329	8.867	8.11116	8.39736	8.78086	8.5249	8.88964	8.13388
ILMN_1656371	7.29902	7.3051	7.3681	7.29756	7.32619	7.33018	7.2757	7.3055	7.32493	7.25727	7.3251	7.322	7.2665	7.3204	7.31656	7.27543	7.34656	7.33022	7.32619	7.34182	7.33882	7.30892	7.35262	7.46879	7.29968	7.31697	7.36626	7.29859	7.32004	7.2611	7.31666	7.28955	7.26124	7.30304	7.32371	7.32056	7.32194	7.30687	7.29997	7.26792	7.27007	7.27511	7.2874
ILMN_1656372	7.85016	7.93085	7.86923	7.915	7.87065	7.9773	7.84268	8.02857	8.25205	7.89607	7.94718	7.81856	7.87154	8.06678	7.80131	8.06571	8.08493	7.92037	8.14811	7.86764	7.7976	7.93935	7.93691	8.17815	8.20455	7.76428	8.1282	8.02063	8.03436	7.94937	8.02314	8.00561	8.00999	8.05854	7.93504	7.83858	8.01089	8.0014	8.11238	8.01976	7.93427	7.94169	7.93427
ILMN_1656373	8.08956	7.89314	8.39015	7.97305	8.13458	7.83796	8.00752	8.09104	7.89661	8.05854	7.94396	8.11997	7.82301	7.90439	8.02924	8.04712	8.15063	7.95323	8.11238	7.87586	8.09226	7.82816	8.0919	7.88033	7.9831	7.93373	8.09578	7.98181	7.87276	7.95312	8.25432	7.94027	8.0949	8.11346	7.92049	7.99516	8.21113	8.11897	7.86676	7.93281	8.15922	8.20212	8.11446
ILMN_1656378	9.19653	9.1335	9.24492	9.58527	8.90092	9.39169	8.94768	9.12851	9.61053	9.06633	8.8016	8.84905	8.79761	8.89839	8.68819	9.05314	9.05772	9.14233	8.91145	9.00547	8.89531	9.22693	9.0679	8.9721	9.21093	9.13718	8.84241	8.85724	8.82093	9.03464	9.08486	8.94432	8.66918	8.80074	8.80386	8.77329	8.7765	8.37182	9.15317	8.95103	8.58407	8.85254	9.11674
ILMN_1656382	7.60184	7.66331	7.72651	7.70293	7.58626	7.73885	7.67044	7.56381	7.49503	7.76097	7.77501	7.9111	7.59968	7.6006	7.81201	7.7402	7.97129	7.57019	7.42741	7.9453	7.89374	7.99841	7.72107	7.71275	7.85184	7.67119	8.05271	7.72523	7.74361	7.80856	7.90417	8.06596	7.99863	7.8412	7.62822	7.67158	8.04062	7.85643	7.9123	7.90811	7.64816	7.75142	7.3932
ILMN_1656383	7.24278	7.24666	7.2959	7.29665	7.2841	7.29366	7.27182	7.27282	7.27423	7.26993	7.29474	7.26875	7.27393	7.29488	7.27954	7.28891	7.30038	7.26382	7.2867	7.2939	7.26189	7.27823	7.28326	7.36848	7.26001	7.28479	7.24939	7.26565	7.24386	7.29941	7.30324	7.28368	7.30418	7.27955	7.34421	7.30072	7.28235	7.26582	7.27424	7.26334	7.31072	7.26193	7.28993
ILMN_1656386	8.9783	8.99396	9.29526	8.88563	8.88223	8.92712	9.03625	8.91897	9.19349	9.22885	9.22386	9.5615	8.77457	8.26796	8.57935	8.10386	8.4073	8.92399	8.46259	8.97309	9.43485	8.85164	9.2339	8.99793	8.67881	9.31641	8.82624	8.86762	8.69141	9.44049	9.10408	9.17759	8.52304	9.35062	8.47317	8.46334	8.335	8.48027	8.41412	8.48642	8.69763	8.95006	9.02324
ILMN_1656393	8.2591	8.15946	8.54755	8.24564	8.28145	8.21251	8.26601	8.81561	8.58082	8.33067	8.25574	8.18633	8.13575	8.26532	7.8947	8.25847	8.05112	8.2868	8.11185	8.05242	8.14297	8.09653	7.9822	8.01648	8.01804	8.18468	8.26007	8.36025	8.4638	8.34504	8.06078	7.77857	8.05271	7.90322	7.81201	7.83553	7.79823	7.97305	7.78486	7.91752	7.86246	7.88893	8.22845
ILMN_1656395	7.50149	7.31725	8.03839	7.25844	7.47205	7.35845	8.19048	7.90295	7.7948	7.42113	7.43264	7.29323	7.6034	7.61601	7.256	7.25939	7.28333	7.31249	7.25377	7.35422	7.28854	7.28344	7.30245	7.27452	7.3015	7.28419	7.25537	7.34405	7.28506	7.30085	7.24231	7.23883	7.25819	7.26055	7.24783	7.30187	7.24938	7.23956	7.24087	7.3344	7.25457	7.26821	7.33819
ILMN_1656399	10.0055	9.79375	10.3449	9.71107	9.8016	9.93609	10.2996	10.1519	10.64	9.69674	9.75757	9.52477	9.65918	9.9585	9.37347	9.03376	9.50034	9.88455	9.57135	9.72215	9.84982	9.61204	9.70717	9.62263	9.56999	9.85292	9.36559	9.61676	9.57617	9.90766	9.75922	9.69273	9.49493	9.4357	9.56383	9.315	9.45567	9.2339	9.34644	9.38872	9.49173	9.25441	9.82685
ILMN_1656409	7.33835	7.30047	7.41573	7.38661	7.34337	7.31535	7.32272	7.57796	7.41203	7.34108	7.28165	7.27694	7.27384	7.30394	7.26629	7.28316	7.25506	7.38531	7.29419	7.32846	7.33231	7.34254	7.30044	7.39252	7.3564	7.37482	7.30243	7.31375	7.32828	7.29105	7.29216	7.26075	7.303	7.30017	7.25751	7.24675	7.28452	7.24656	7.2904	7.26158	7.27635	7.25962	7.35092
ILMN_1656410	7.272	7.43156	7.51063	7.94327	7.30995	7.40861	7.41696	7.4485	7.3814	7.5984	7.30968	7.31405	7.36429	7.42012	7.31342	7.36383	7.31926	8.08112	7.35685	7.32727	7.36631	7.35566	7.32936	7.3748	7.27063	7.39431	7.27647	7.34878	7.38047	7.32994	7.34558	7.31417	7.32204	7.29364	7.31722	7.23973	7.33457	7.28194	7.27643	7.59894	7.42994	7.38586	7.35514
ILMN_1656413	11.6314	11.4453	12.0958	11.4091	11.884	11.4104	11.8153	12.1901	12.5884	11.7324	11.3697	11.4124	11.6231	11.5463	11.5463	11.4502	11.2682	11.659	11.5633	11.4487	11.5666	11.2221	11.6951	11.5682	11.2403	11.4861	11.4153	11.5052	11.2698	11.4074	11.4924	11.3847	11.6035	11.5477	11.3831	11.0322	11.2951	11.6135	11.179	11.2236	11.5196	11.6148	11.8153
ILMN_1656415	8.30193	8.14433	8.88925	8.31967	8.61424	8.46522	9.11828	8.59037	8.73132	9.32323	8.31152	8.32813	8.63396	9.60559	8.49486	9.08767	7.86614	8.14129	7.64057	7.85542	7.85542	8.19716	7.97586	7.71474	7.77134	8.27652	7.65625	8.3336	8.03926	7.72454	8.3574	8.28884	8.27051	8.05192	8.45966	8.35619	8.43389	7.92523	8.14308	8.57819	8.11525	7.89522	7.53436
ILMN_1656419	7.21089	7.2154	7.23599	7.21666	7.20855	7.24307	7.20528	7.26876	7.23466	7.17047	7.22039	7.197	7.25007	7.28131	7.22049	7.22051	7.19984	7.20697	7.19346	7.25111	7.23184	7.23811	7.21813	7.22843	7.25042	7.20137	7.22242	7.2335	7.23081	7.21031	7.21931	7.18568	7.20411	7.22255	7.21843	7.21153	7.24015	7.16448	7.19894	7.23416	7.22855	7.24413	7.23777
ILMN_1656420	7.68897	7.46296	7.75323	7.72332	7.49217	7.47981	7.46838	7.77209	7.50259	7.4551	7.49181	7.5872	7.49196	7.61574	7.43427	7.63809	7.41773	7.50488	7.55629	7.49844	7.50968	7.7122	7.41206	7.35881	7.38603	7.5127	7.56668	7.62007	7.44276	7.42274	7.4119	7.29545	7.5654	7.37161	7.64002	7.39388	7.5324	7.42944	7.42041	7.56245	7.38683	7.4666	7.65988
ILMN_1656422	7.21708	7.20667	7.27092	7.22743	7.21671	7.18323	7.22871	7.21663	7.23639	7.2767	7.23782	7.22009	7.20154	7.23162	7.20106	7.23786	7.23078	7.22214	7.25224	7.24668	7.22032	7.21945	7.20165	7.22921	7.21215	7.20524	7.22159	7.2271	7.23262	7.27799	7.23056	7.27127	7.21003	7.22246	7.23383	7.28616	7.22438	7.20947	7.28288	7.21303	7.19229	7.2158	7.2666
ILMN_1656427	8.14387	7.93611	8.2911	8.02972	8.17474	8.121	8.33392	8.26016	8.20467	8.2938	8.12533	8.04062	8.32196	8.06928	8.2904	8.29682	8.03723	8.07612	7.93335	7.99303	7.87802	7.84879	7.91464	7.79626	7.97545	8.06204	7.86579	7.83295	8.0191	7.90675	7.86215	8.03394	7.9142	8.20544	7.95993	8.08667	8.01064	8.14285	8.03957	8.10699	7.99936	7.88626	7.72281
ILMN_1656434	7.36807	7.36427	7.37747	7.33088	7.3353	7.36475	7.2601	7.38898	7.3421	7.34607	7.33509	7.3308	7.41233	7.31544	7.33861	7.38319	7.32859	7.35603	7.31372	7.33798	7.33288	7.32687	7.28584	7.25816	7.34745	7.30391	7.34055	7.35007	7.31938	7.35061	7.33807	7.36845	7.35029	7.41279	7.25963	7.3695	7.34121	7.31113	7.31798	7.32858	7.34576	7.35884	7.3012
ILMN_1656436	7.21185	7.17864	7.19202	7.19148	7.18742	7.21493	7.20446	7.19706	7.23013	7.20835	7.2372	7.17464	7.22187	7.19694	7.2168	7.19388	7.20366	7.20498	7.23763	7.22121	7.20898	7.21896	7.23684	7.25678	7.23302	7.25432	7.20218	7.23806	7.19552	7.21861	7.20798	7.20242	7.20488	7.17121	7.2067	7.20742	7.18084	7.19665	7.18428	7.1936	7.17682	7.22607	7.21532
ILMN_1656440	7.1939	7.22246	7.21297	7.19195	7.19935	7.19942	7.22763	7.17786	7.18403	7.21244	7.21695	7.21067	7.18869	7.20923	7.21777	7.21483	7.22052	7.19772	7.23433	7.20874	7.20295	7.18763	7.23158	7.2486	7.22832	7.19435	7.16707	7.19751	7.19182	7.22827	7.22132	7.20202	7.22414	7.2099	7.18583	7.21372	7.26585	7.2414	7.19777	7.21373	7.20863	7.22046	7.21898
ILMN_1656450	7.18903	7.20831	7.21652	7.2428	7.19452	7.2054	7.25678	7.20731	7.25857	7.19634	7.24153	7.21125	7.25388	7.25121	7.21256	7.25834	7.22731	7.22379	7.22248	7.21383	7.18774	7.17801	7.22467	7.30744	7.25692	7.14368	7.17566	7.22742	7.21634	7.22928	7.21799	7.21898	7.24413	7.19892	7.20616	7.21686	7.24364	7.24119	7.21635	7.2188	7.27416	7.23929	7.21126
ILMN_1656452	7.28529	7.34124	7.26249	7.24724	7.26708	7.30029	7.24067	7.19639	7.25236	7.2501	7.24776	7.23644	7.21438	7.22753	7.25305	7.2454	7.36689	7.26412	7.32176	7.29957	7.32312	7.32123	7.33982	7.52933	7.37611	7.2581	7.38426	7.4168	7.28191	7.32701	7.40584	7.34657	7.33075	7.23633	7.23365	7.3722	7.39366	7.28848	7.38787	7.30229	7.41109	7.28722	7.33942
ILMN_1656472	7.29541	7.26463	7.30067	7.27807	7.31541	7.31273	7.35052	7.25894	7.29442	7.30752	7.28813	7.27566	7.28127	7.29109	7.29595	7.30851	7.32431	7.25351	7.29134	7.26137	7.29129	7.34899	7.27518	7.41102	7.32721	7.31912	7.28969	7.3148	7.30737	7.26332	7.29973	7.25302	7.26782	7.30733	7.39692	7.31455	7.27942	7.32429	7.2908	7.32423	7.31187	7.31986	7.29846
ILMN_1656477	8.74986	8.58586	8.4014	8.52022	8.78712	8.735	8.58618	7.9221	7.81075	8.37209	8.44103	9.09727	8.6713	8.07612	9.12995	8.6937	9.41548	8.49019	9.45195	9.13422	9.09794	9.12219	9.29798	9.23078	9.32444	9.00159	9.09752	8.75453	8.9721	9.19448	8.71885	9.5423	9.00622	9.70195	9.25992	8.67916	8.64094	9.24949	9.18243	9.43096	8.8906	9.09709	8.79673
ILMN_1656482	10.2179	9.99638	10.7257	10.1888	10.2915	10.1642	10.3469	10.7659	10.498	10.3624	10.1621	10.0813	10.2393	11.0268	9.90453	10.2702	9.68914	10.2442	9.99091	9.78609	9.74795	9.96594	9.78992	9.92383	9.89247	10.0148	9.8867	10.2242	9.89299	9.87149	9.8621	9.77326	9.97688	9.86947	9.71603	9.86778	9.85964	10.4806	9.85797	9.91937	9.81883	9.87741	9.92978
ILMN_1656486	7.7585	7.68209	7.95678	7.69494	7.6777	7.70104	7.95302	7.90331	8.16651	8.00646	7.99863	8.049	7.61931	7.44507	7.6031	7.51381	7.60139	7.73618	7.54757	7.56025	7.60886	7.59598	7.83277	7.58535	7.67496	7.88661	7.62316	7.699	7.58385	7.90449	7.88945	8.11967	7.53692	8.05167	7.54679	7.48758	7.54461	7.52246	7.4422	7.57681	7.72869	7.63335	7.67963
ILMN_1656487	7.31856	7.28005	7.31708	7.28686	7.29892	7.30021	7.2987	7.34291	7.24361	7.27486	7.31479	7.25486	7.31772	7.30578	7.31204	7.31492	7.35696	7.32115	7.34376	7.31106	7.30695	7.29476	7.30585	7.38968	7.31852	7.30927	7.31023	7.30346	7.34706	7.28883	7.28786	7.29696	7.29118	7.26352	7.28195	7.30405	7.31004	7.31931	7.29056	7.27053	7.30311	7.32717	7.30051
ILMN_1656496	7.45251	7.45822	7.59256	7.45084	7.41279	7.46368	7.58951	7.59721	7.69689	7.58142	7.44971	7.40381	7.5281	7.53981	7.39146	7.44204	7.37933	7.50091	7.47567	7.39427	7.40364	7.47509	7.46767	7.52722	7.46803	7.40914	7.43877	7.4579	7.51556	7.50439	7.52913	7.46578	7.42745	7.50542	7.46998	7.37484	7.42631	7.47489	7.39512	7.42534	7.3809	7.44857	7.52902
ILMN_1656501	8.30651	8.95829	7.79517	8.67216	8.31997	8.42356	7.9924	7.76842	7.74486	8.62942	8.71602	8.94811	8.39455	7.91695	8.97309	8.97917	8.68538	8.77388	8.71662	8.66886	9.27323	9.45146	9.0995	9.51204	8.92399	9.00514	9.46159	8.75254	8.89433	9.1375	9.11374	9.20156	9.18996	9.16436	9.08574	8.96654	9.09752	8.98291	8.9117	9.74065	8.89976	10.0606	8.93348
ILMN_1656504	7.41027	7.43591	7.54085	7.4522	7.45695	7.43355	7.51561	7.5587	7.58242	7.59062	7.48038	7.43372	7.4776	7.59852	7.36845	7.43783	7.48211	7.4286	7.42408	7.42552	7.40127	7.44635	7.46791	7.4904	7.49807	7.44771	7.5488	7.41769	7.40776	7.48074	7.40875	7.41543	7.45034	7.4444	7.29962	7.39973	7.45941	7.42446	7.4285	7.44435	7.4423	7.47769	7.43387
ILMN_1656521	8.03871	8.12064	8.07079	7.78501	8.32072	7.96473	8.12376	7.90223	7.73049	8.35152	7.8807	8.3526	7.97645	8.35035	8.3013	8.31127	8.16532	7.93966	7.7443	7.84325	7.81775	7.88945	8.30941	7.78895	8.31097	7.93924	7.82231	7.78563	8.02538	8.16734	7.93895	8.60414	7.76811	8.53943	7.97844	8.51123	8.33475	8.74744	7.88789	8.5081	8.01233	8.17001	7.62042
ILMN_1656537	11.4233	10.7599	11.343	11.0393	11.8308	10.8629	12.1008	11.0964	10.773	12.2963	11.8776	11.3211	12.008	12.2389	11.6245	11.8428	10.2852	11.1858	9.76655	10.7229	10.1833	10.5119	10.2982	9.32407	10.0914	10.4952	10.1931	10.7129	10.3805	10.1486	10.9926	11.1432	10.8728	10.8281	10.9676	11.5283	11.1001	10.5575	10.8475	11.3831	10.5858	10.3122	10.0637
ILMN_1656540	7.94004	7.92327	7.91089	7.99263	7.95276	8.01952	8.11417	7.89056	7.86634	7.95546	7.96533	7.86905	8.01314	7.97208	8.20288	8.17177	8.01519	7.93119	7.9913	7.91585	7.86804	8.00017	7.89952	7.82952	8.04936	7.76006	7.8469	7.80168	7.92964	7.88893	7.92049	8.02608	7.86624	8.00203	7.94699	8.12449	8.02476	7.89455	8.03325	8.02744	7.92869	7.85725	7.74753
ILMN_1656546	7.16862	7.19337	7.18288	7.20705	7.19751	7.19439	7.21121	7.24606	7.17791	7.19237	7.1848	7.20003	7.2168	7.18882	7.23492	7.18195	7.18559	7.2447	7.19987	7.16596	7.17132	7.22818	7.20764	7.24013	7.24748	7.22605	7.17874	7.18866	7.2039	7.21725	7.17378	7.1966	7.229	7.20905	7.17492	7.20589	7.18021	7.23029	7.18096	7.2231	7.19933	7.19444	7.23175
ILMN_1656554	7.21997	7.25303	7.24794	7.26177	7.25447	7.29986	7.29461	7.23488	7.27455	7.27527	7.24059	7.24161	7.29635	7.26465	7.2593	7.23619	7.23135	7.2473	7.2071	7.24314	7.2406	7.26449	7.23646	7.24655	7.28972	7.28292	7.24268	7.28965	7.27795	7.23506	7.24383	7.27851	7.24098	7.25317	7.25902	7.24662	7.21017	7.2369	7.26224	7.27794	7.22574	7.29596	7.27076
ILMN_1656557	7.23349	7.2179	7.1955	7.18675	7.21865	7.21346	7.16879	7.16786	7.1884	7.23235	7.19668	7.20395	7.21859	7.18578	7.17026	7.20349	7.21145	7.19784	7.21827	7.18753	7.25045	7.19639	7.15004	7.15236	7.19616	7.19186	7.19107	7.19262	7.19602	7.20751	7.22645	7.23417	7.24047	7.19171	7.1892	7.18875	7.19899	7.20073	7.22095	7.15525	7.21998	7.2163	7.17413
ILMN_1656560	11.1991	10.4381	11.686	11.1908	10.8912	11.3305	11.6314	12.471	11.1052	9.65466	9.95731	10.3492	11.2439	10.9375	10.6167	10.8795	9.0264	11.2549	8.99321	10.146	9.43096	9.85239	9.36193	8.89976	8.60677	10.5055	9.20573	10.0957	9.31942	8.77425	9.25484	8.4319	9.06486	9.62673	10.1009	8.6378	8.86606	8.72208	9.23544	10.0807	9.39808	9.1985	10.2209
ILMN_1656563	7.26461	7.25805	7.24983	7.24544	7.25576	7.24823	7.26523	7.31007	7.26305	7.27343	7.28445	7.2755	7.24903	7.24327	7.2445	7.27806	7.32928	7.28341	7.30285	7.24152	7.25634	7.26944	7.28069	7.33632	7.34745	7.25056	7.28917	7.31814	7.28759	7.32249	7.32315	7.34629	7.25515	7.25588	7.28288	7.30956	7.22578	7.27635	7.28171	7.32878	7.28061	7.26434	7.23967
ILMN_1656574	8.50265	8.4638	8.58869	8.68992	8.93083	8.48097	8.75305	8.56023	8.72593	8.73745	8.56594	8.68593	8.79893	8.51179	9.05877	8.79142	8.43966	8.54938	8.20333	8.52523	8.42868	8.4183	8.65093	8.28306	8.30993	8.57854	8.54199	8.46768	8.42419	8.43862	8.58182	8.77086	8.78681	8.63699	8.70297	8.65093	8.7762	8.63016	8.54286	8.728	8.97684	8.8073	8.41328
ILMN_1656576	7.19224	7.21975	7.2322	7.24466	7.19672	7.19918	7.22686	7.21163	7.19958	7.19842	7.16081	7.16729	7.16653	7.20103	7.19343	7.21493	7.21118	7.22647	7.22016	7.22414	7.23209	7.21823	7.18813	7.19266	7.21961	7.23032	7.19937	7.17766	7.19326	7.18037	7.21348	7.21273	7.14944	7.22296	7.19706	7.1669	7.2174	7.20963	7.18205	7.19351	7.18185	7.17617	7.22801
ILMN_1656577	7.15857	7.18159	7.13416	7.14327	7.16117	7.13652	7.12041	7.18612	7.19687	7.2049	7.17585	7.16524	7.21265	7.14154	7.15647	7.19388	7.15702	7.1725	7.15023	7.18264	7.16752	7.21229	7.20375	7.18522	7.18478	7.23023	7.13298	7.14449	7.14182	7.18782	7.1425	7.18612	7.1939	7.15069	7.16768	7.18267	7.1368	7.19173	7.14667	7.16873	7.18602	7.17308	7.14743
ILMN_1656593	7.2443	7.3519	7.35217	7.3212	7.30665	7.27969	7.47325	7.37502	7.28965	7.53469	7.28854	7.30163	7.30126	7.3401	7.45765	7.44003	7.29501	7.28516	7.25099	7.30105	7.26669	7.25169	7.26251	7.27942	7.27417	7.34959	7.25187	7.28568	7.34244	7.25864	7.27872	7.3707	7.28885	7.31815	7.37719	7.34059	7.27671	7.29608	7.28832	7.35255	7.37611	7.32328	7.29498
ILMN_1656595	7.38641	7.41156	7.32619	7.3094	7.37033	7.38078	7.379	7.39032	7.28342	7.36514	7.4253	7.37293	7.39886	7.33823	7.41225	7.35656	7.51126	7.39157	7.51074	7.38215	7.42271	7.44771	7.41563	7.68327	7.51366	7.30762	7.49743	7.38199	7.473	7.49137	7.45202	7.47536	7.46926	7.49589	7.50798	7.48892	7.46487	7.5085	7.59968	7.42456	7.40756	7.49563	7.35254
ILMN_1656617	7.24925	7.27091	7.2486	7.20971	7.24488	7.26543	7.19135	7.21163	7.24583	7.26042	7.30766	7.28915	7.26915	7.26558	7.27282	7.23362	7.30944	7.24947	7.27304	7.27537	7.27853	7.24669	7.22255	7.18172	7.26352	7.28991	7.27512	7.20771	7.2112	7.26514	7.26379	7.31252	7.23355	7.28375	7.20284	7.23466	7.22937	7.21605	7.2584	7.2716	7.31087	7.29718	7.21856
ILMN_1656621	8.912	8.83191	8.83848	9.06225	8.75145	8.98467	8.9721	8.88528	8.69077	9.04824	9.08332	8.56023	8.97276	9.57135	8.99098	9.04747	9.26714	8.92848	8.6412	8.86571	8.70734	8.91807	8.79197	8.70762	9.08168	8.39086	8.9779	8.70954	9.04447	8.78213	8.87524	9.0517	8.83848	8.8541	8.88276	9.03014	8.96069	8.80191	9.14612	8.98331	8.65593	8.79543	8.14854
ILMN_1656628	8.71436	9.09342	8.8651	8.72695	8.85821	8.53761	8.75957	8.66642	8.6713	8.50364	8.81011	8.71411	8.8906	8.93414	8.5974	8.73162	9.04263	8.96069	8.98547	8.90658	9.22464	9.11828	9.04263	8.79256	9.26383	8.79322	8.99003	8.70056	9.22272	8.99003	9.03297	8.76843	8.97309	8.82037	9.08092	8.97611	9.18788	8.95584	8.76348	8.77014	9.00912	9.20346	8.89502
ILMN_1656638	7.27929	7.26137	7.2716	7.23321	7.25374	7.19494	7.31796	7.25048	7.25913	7.27976	7.2466	7.18522	7.20502	7.28316	7.25184	7.24234	7.22871	7.26128	7.23372	7.21661	7.2554	7.23637	7.22871	7.21958	7.17585	7.26408	7.24393	7.22177	7.2351	7.2553	7.20099	7.2586	7.19789	7.22522	7.17402	7.2134	7.23325	7.22359	7.25758	7.20422	7.22495	7.2628	7.21717
ILMN_1656651	8.92996	8.97018	8.81508	8.98184	9.26903	9.32796	9.74702	8.77602	8.88696	9.04786	9.47965	9.43702	9.6536	9.15568	9.91265	9.14612	9.75736	8.81071	9.17029	9.39719	9.27051	9.37752	9.09266	9.82162	9.92864	9.26062	9.34895	9.04696	9.57054	9.35915	9.34039	9.4082	9.82188	9.89974	9.53713	9.94904	9.70134	9.83135	10.0383	9.74198	9.66186	9.94004	9.48304
ILMN_1656656	8.64405	8.75784	8.41328	8.95509	8.69497	8.55459	8.49871	8.83035	8.70628	8.62786	8.41798	8.62174	8.4485	9.12814	8.41769	9.2658	8.81977	8.74854	8.64094	8.48245	8.63461	8.71316	8.19764	8.58898	8.62705	8.53483	8.99191	8.88792	9.03376	8.59147	8.49501	8.3027	8.51093	8.32292	8.73627	8.69788	8.56047	8.59099	8.6014	8.57042	8.55658	8.51969	8.87857
ILMN_1656662	11.9264	12.3099	12.4287	11.8594	12.1008	12.371	12.2934	12.2242	12.7797	12.0596	11.9182	11.8446	11.7267	12.566	11.4742	11.5746	11.7231	12.471	11.9406	12.2013	12.1582	11.8735	12.1639	12.2065	12.0798	12.8151	11.7786	12.125	12.0508	12.3907	11.9244	11.9909	12.0508	11.7214	12.371	11.8498	12.0508	11.5419	11.9312	11.7023	11.9698	11.682	12.048
ILMN_1656670	7.49357	7.44234	7.38388	7.39806	7.44072	7.64575	7.46155	7.32578	7.40631	7.5148	7.7781	7.94481	7.26667	7.36155	7.66086	7.35311	7.87559	7.48888	7.50234	7.54919	7.51059	7.59894	7.83141	8.00929	8.39015	7.8447	7.83444	7.70308	8.03871	7.77309	7.68991	7.89742	7.4584	8.21393	8.02495	7.77067	7.52913	7.79385	7.66386	7.61795	7.47501	7.52658	7.63867
ILMN_1656676	10.399	10.786	10.5411	10.597	10.6896	10.6365	10.4192	10.8182	10.8045	10.8063	10.1246	10.4517	10.5781	10.5875	10.3639	10.7701	10.5646	10.851	10.8072	10.5167	10.5462	10.4716	10.5575	10.4345	10.6954	10.4303	10.5143	10.6167	10.5824	10.6081	10.177	10.6796	10.3452	10.5119	10.3878	10.4731	10.2407	10.3386	10.1519	10.3878	10.6066	10.6974	10.9266
ILMN_1656682	10.9266	10.7906	10.9926	11.2236	10.9214	10.9295	10.6719	11.1869	11.3415	11.4091	10.9575	11.3652	11.2183	10.663	11.3908	10.825	10.7775	10.9171	10.8608	11.0472	10.9073	10.8671	11.0094	10.6235	10.8281	11.174	11.0231	10.9575	10.7886	10.8433	10.9266	11.1001	10.996	11.0912	10.9406	10.676	10.9554	11.2475	11.0516	11.2426	11.1844	11.0032	10.9819
ILMN_1656684	7.18628	7.15152	7.17708	7.16789	7.12228	7.17982	7.21617	7.16426	7.1491	7.1749	7.15385	7.18821	7.13723	7.14667	7.18775	7.15553	7.17322	7.17646	7.20165	7.16093	7.13666	7.12458	7.15277	7.22362	7.16672	7.20674	7.16543	7.20251	7.17858	7.17033	7.18499	7.15936	7.1929	7.18992	7.26778	7.18288	7.14792	7.14792	7.15769	7.20245	7.16936	7.17202	7.19191
ILMN_1656687	7.25566	7.22466	7.27239	7.23449	7.19737	7.23098	7.18452	7.21744	7.24058	7.23056	7.23224	7.22632	7.2168	7.21511	7.23138	7.22808	7.2542	7.23694	7.21819	7.24417	7.25667	7.18646	7.20922	7.27753	7.22255	7.22444	7.23742	7.21052	7.16313	7.19644	7.2041	7.17036	7.21276	7.19084	7.22384	7.2219	7.21825	7.2323	7.26214	7.18778	7.23276	7.22184	7.2435
ILMN_1656691	8.1735	8.10949	8.26085	8.08375	8.15946	8.09035	8.10386	8.0949	8.24972	8.09891	8.26824	8.17101	8.43309	8.27245	8.15801	8.01077	8.21501	8.03242	8.12274	8.16403	8.15881	8.17668	8.23952	8.26796	8.16532	8.1679	8.17273	8.1478	7.997	8.12043	8.34768	8.36025	8.24104	8.18176	8.16886	8.37596	8.36667	8.11967	8.32841	8.04412	8.22695	8.11434	8.05512
ILMN_1656706	7.25652	7.21423	7.22336	7.23038	7.23145	7.22866	7.23704	7.27495	7.3089	7.2389	7.23859	7.2776	7.25662	7.31513	7.26364	7.28909	7.22942	7.25562	7.30807	7.28202	7.27079	7.25218	7.24103	7.30707	7.27819	7.23945	7.26568	7.23491	7.26457	7.22194	7.25638	7.22055	7.24904	7.24613	7.25515	7.26192	7.24835	7.28759	7.25585	7.28373	7.24787	7.24826	7.26302
ILMN_1656713	7.21422	7.2055	7.24218	7.2022	7.2149	7.18143	7.20204	7.16442	7.21296	7.19907	7.22982	7.21719	7.1831	7.1622	7.21334	7.18403	7.18894	7.20446	7.19559	7.21946	7.18298	7.26262	7.19942	7.20288	7.17832	7.21688	7.20512	7.19016	7.19487	7.16892	7.15345	7.20266	7.18984	7.23294	7.21832	7.17107	7.26353	7.23778	7.20193	7.13157	7.20095	7.23031	7.21467
ILMN_1656724	7.20998	7.24727	7.28299	7.26926	7.23546	7.29743	7.33987	7.26869	7.26026	7.24537	7.29694	7.25389	7.23757	7.27523	7.28723	7.28332	7.29935	7.28539	7.26725	7.25749	7.28299	7.25198	7.25313	7.28949	7.26656	7.32446	7.23594	7.24273	7.28395	7.24822	7.26326	7.28865	7.25714	7.23395	7.31171	7.29354	7.2557	7.27635	7.25922	7.2749	7.29645	7.26562	7.27547
ILMN_1656743	7.1747	7.21026	7.19153	7.15894	7.23675	7.17862	7.3064	7.21598	7.203	7.15256	7.2179	7.2079	7.23112	7.18307	7.21066	7.19899	7.20506	7.20399	7.22331	7.2059	7.19412	7.19539	7.17745	7.24033	7.19939	7.19921	7.24579	7.18365	7.20438	7.19781	7.20347	7.17423	7.1656	7.18925	7.25437	7.20469	7.21319	7.22943	7.18917	7.21924	7.19952	7.17649	7.23031
ILMN_1656761	7.2778	7.28364	7.27586	7.25072	7.3017	7.26681	7.31499	7.2428	7.26059	7.28962	7.30748	7.29188	7.2915	7.25258	7.28764	7.31824	7.24512	7.27776	7.25756	7.25669	7.27186	7.25581	7.26709	7.27794	7.27904	7.23696	7.25168	7.28447	7.24512	7.26913	7.27717	7.24592	7.26709	7.27319	7.28883	7.30538	7.29105	7.25218	7.24103	7.33679	7.31607	7.30714	7.21318
ILMN_1656773	7.28359	7.27806	7.25285	7.26994	7.22302	7.29193	7.20568	7.32491	7.24188	7.30926	7.34231	7.29566	7.28552	7.34111	7.28274	7.31158	7.37324	7.29314	7.28384	7.2724	7.26691	7.25658	7.2596	7.28799	7.24422	7.25759	7.26184	7.29749	7.24068	7.26523	7.24922	7.25742	7.32564	7.25917	7.26218	7.28508	7.26433	7.27996	7.29409	7.22949	7.27536	7.25368	7.24339
ILMN_1656791	14.1851	14.1562	14.1957	14.1091	14.3249	14.4816	14.3866	14.2505	14.371	14.4063	14.0987	14.0774	14.1465	14.4816	14.2068	13.9283	13.7041	14.2659	13.548	14.1562	14.1562	14.122	14.2798	13.7208	13.9283	14.371	13.8153	13.9991	14.0106	14.2505	14.2927	14.2398	14.0987	13.975	14.56	14.2398	14.2798	13.7271	13.6551	14.0458	14.067	13.9182	13.2712
ILMN_1656792	7.46922	7.4139	7.50749	7.49874	7.52908	7.46594	7.48452	7.491	7.44495	7.50421	7.4339	7.40511	7.44338	7.48117	7.42892	7.53875	7.48712	7.44305	7.43363	7.41092	7.42253	7.42296	7.4455	7.61698	7.53103	7.44828	7.42769	7.47359	7.4648	7.41212	7.4253	7.40705	7.43198	7.46974	7.53561	7.44744	7.44397	7.51148	7.479	7.43217	7.44605	7.39098	7.41125
ILMN_1656798	7.36641	7.38936	7.4753	7.34858	7.37683	7.30357	7.4481	7.46209	7.53421	7.36899	7.39015	7.34855	7.4561	7.40885	7.31593	7.29576	7.27369	7.41711	7.32146	7.41968	7.38686	7.32364	7.37258	7.2165	7.37273	7.4075	7.32747	7.32331	7.29645	7.4139	7.3854	7.36816	7.35749	7.33018	7.30844	7.32488	7.3272	7.25429	7.29915	7.37358	7.43467	7.33651	7.33127
ILMN_1656802	7.24237	7.26926	7.25577	7.24977	7.27231	7.28883	7.24578	7.27836	7.27069	7.2484	7.25893	7.28726	7.28018	7.26832	7.30583	7.28987	7.26385	7.27254	7.26822	7.26413	7.23473	7.26101	7.2623	7.22511	7.2577	7.25532	7.28099	7.28726	7.27365	7.29761	7.27554	7.22564	7.27597	7.27675	7.27309	7.25427	7.24345	7.27979	7.29821	7.2878	7.26764	7.28017	7.25506
ILMN_1656807	12.5968	12.5433	12.931	12.4939	12.8699	13.2082	12.8891	12.7797	12.5998	12.6511	12.4675	12.5299	12.5041	13.2589	12.5844	12.88	12.7919	12.7493	12.5968	12.5007	12.326	12.2358	12.5178	12.6096	12.8757	12.3973	12.2866	12.6251	12.7832	12.5072	12.7374	12.3228	13.0017	12.5732	13.1124	12.8023	13.1586	12.6035	12.902	12.6096	12.7309	12.1755	12.3809
[truncated: 21,309 more rows]
